# Supplementary material for: Single-cell sequencing reveals homogeneity and heterogeneity of the cytopathological mechanisms in different etiology-induced AKI
Source: Cell Death Dis. 2023 May 11;14(5):318. doi: 10.1038/s41419-023-05830-z (PMC10175265; doi:10.1038/s41419-023-05830-z)
Supplement: Supplementary file 3 — Supplemental Table 1 [file 41419_2023_5830_MOESM3_ESM.xlsx]

## Sheet: Supplemental table1
p_val	avg_log2FC	pct.1	pct.2	p_val_adj	cluster	gene
0	4.03419	0.953	0.151	0	0	Ccl5
0	3.23032	0.952	0.095	0	0	Nkg7
0	2.87121	0.941	0.146	0	0	Ms4a4b
0	2.74282	0.616	0.029	0	0	Cd8b1
0	2.49072	0.883	0.136	0	0	Trbc2
0	2.4657	0.89	0.128	0	0	Cd3d
0	2.38516	0.666	0.134	0	0	Ly6c2
0	2.33642	0.96	0.284	0	0	AW112010
0	2.26229	0.862	0.243	0	0	Hcst
0	2.24582	0.831	0.12	0	0	Cd3g
0	2.24397	0.563	0.026	0	0	Cd8a
0	2.2241	0.739	0.082	0	0	Ctsw
0	2.19753	0.787	0.107	0	0	Trac
0	2.11474	0.486	0.084	0	0	Trbc1
0	2.10163	0.77	0.112	0	0	Lck
0	2.06463	0.785	0.109	0	0	Cd3e
0	2.01465	0.928	0.309	0	0	H2-Q7
0	2.00645	0.737	0.104	0	0	Thy1
0	1.97307	0.795	0.156	0	0	Gimap4
0	1.94931	0.783	0.148	0	0	Ptprcap
0	1.94354	0.427	0.044	0	0	Ifng
0	1.9434	0.725	0.112	0	0	Gimap3
0	1.83369	0.575	0.064	0	0	Gimap7
0	1.82908	0.36	0.032	0	0	Gzmb
0	1.73402	0.725	0.16	0	0	Sept1
0	1.72444	0.538	0.075	0	0	Cxcr6
0	1.68853	0.505	0.072	0	0	Klrd1
0	1.67414	0.532	0.079	0	0	Gm4759
0	1.65676	0.378	0.056	0	0	Klrk1
0	1.64789	0.618	0.097	0	0	Lat
0	1.64569	0.262	0.036	0	0	Gzma
0	1.62721	0.635	0.218	0	0	Itga4
0	1.6123	0.601	0.095	0	0	Skap1
0	1.59107	0.592	0.115	0	0	Bcl11b
0	1.55582	0.462	0.053	0	0	Gm2682
0	1.55307	0.582	0.156	0	0	Ptpn22
0	1.53756	0.332	0.012	0	0	Gzmk
0	1.51222	0.62	0.127	0	0	Ctla2a
0	1.50954	0.547	0.085	0	0	Cd2
0	1.49218	0.997	0.66	0	0	Tmsb10
0	1.49163	0.908	0.461	0	0	Rac2
0	1.4849	0.447	0.063	0	0	Cd226
0	1.48236	0.766	0.319	0	0	Ms4a6b
0	1.47971	0.432	0.056	0	0	Cd6
0	1.47275	0.631	0.161	0	0	Gimap1
0	1.45229	0.441	0.064	0	0	Cd28
0	1.44361	0.901	0.472	0	0	Ptpn18
0	1.4179	0.453	0.063	0	0	Sh2d2a
0	1.40971	0.935	0.493	0	0	Ptprc
0	1.40621	0.713	0.199	0	0	Ltb
0	1.39557	0.623	0.259	0	0	Epsti1
0	1.39488	0.581	0.164	0	0	Rinl
0	1.39429	0.67	0.168	0	0	Gimap6
0	1.38148	0.442	0.06	0	0	Itk
0	1.37389	0.893	0.543	0	0	Mbnl1
0	1.36782	0.612	0.244	0	0	Pdcd4
0	1.35873	0.406	0.041	0	0	Sh2d1a
0	1.35811	0.669	0.299	0	0	Sp100
0	1.35141	0.675	0.195	0	0	Ets1
0	1.34895	0.493	0.085	0	0	Il2rb
0	1.3443	0.997	0.909	0	0	Rps27
0	1.34062	0.992	0.579	0	0	Cd52
0	1.32714	0.993	0.755	0	0	H2-K1
0	1.32576	0.406	0.047	0	0	Cxcr3
0	1.31154	0.828	0.491	0	0	Shisa5
0	1.30479	0.508	0.172	0	0	Cd69
0	1.29791	0.6	0.208	0	0	Dusp2
0	1.29022	0.994	0.862	0	0	Rps15a
0	1.2794	0.442	0.094	0	0	Hopx
0	1.27509	0.896	0.488	0	0	Arhgdib
0	1.27389	0.424	0.163	0	0	Bcl2
0	1.26447	0.363	0.037	0	0	Themis
0	1.26142	0.563	0.231	0	0	Runx3
0	1.25874	0.55	0.175	0	0	Ablim1
0	1.25513	0.504	0.159	0	0	Fyn
0	1.24613	0.596	0.186	0	0	H2-Q6
0	1.22593	0.676	0.307	0	0	Ccnd2
0	1.22261	0.364	0.063	0	0	Txk
0	1.22035	0.258	0.066	0	0	Nr4a2
0	1.21632	0.412	0.09	0	0	Grap2
0	1.19258	0.382	0.084	0	0	Gramd3
0	1.19079	0.48	0.16	0	0	Rhoh
0	1.18022	0.424	0.085	0	0	Tbc1d10c
0	1.16786	0.551	0.189	0	0	Itgal
0	1.16029	0.83	0.485	0	0	Psmb8
0	1.14622	0.454	0.127	0	0	Gimap9
0	1.14486	0.831	0.578	0	0	Id2
0	1.14248	0.637	0.315	0	0	Cnn2
0	1.13233	0.335	0.06	0	0	Gm15472
0	1.12904	0.328	0.043	0	0	Cd27
0	1.12528	0.344	0.059	0	0	Gm8369
0	1.12468	0.486	0.115	0	0	Gimap5
0	1.12097	0.602	0.339	0	0	Saraf
0	1.1154	0.544	0.222	0	0	Il2rg
0	1.10699	0.989	0.864	0	0	Rps13
0	1.09953	0.985	0.828	0	0	Rpl12
0	1.09807	0.371	0.062	0	0	Ikzf3
0	1.09655	0.791	0.523	0	0	Zfp36l2
0	1.09528	0.487	0.217	0	0	A130071D04Rik
0	1.08909	0.54	0.264	0	0	Anxa6
0	1.08004	0.54	0.273	0	0	Cd48
0	1.0541	0.998	0.946	0	0	Rps24
0	1.03794	0.333	0.058	0	0	Cd5
0	1.03322	0.343	0.164	0	0	Vps37b
0	1.03282	0.712	0.373	0	0	Stk17b
0	1.02414	0.716	0.372	0	0	Selplg
0	1.02059	0.986	0.863	0	0	Rpl17
0	1.01972	0.993	0.898	0	0	Rpl18a
0	1.01756	0.278	0.044	0	0	BE692007
0	1.00634	0.475	0.24	0	0	Arl4c
0	1.00411	0.504	0.238	0	0	Ankrd44
0	1.00407	0.467	0.22	0	0	B4galnt1
0	1.00119	0.996	0.921	0	0	Rps21
0	0.988302	0.554	0.31	0	0	Leprotl1
0	0.987864	0.993	0.867	0	0	Rpl34
0	0.986054	0.391	0.125	0	0	Ccdc88c
0	0.98489	0.324	0.057	0	0	Klk8
0	0.983071	0.356	0.124	0	0	Pde7a
0	0.976819	0.983	0.843	0	0	Rpl30
0	0.975039	0.994	0.911	0	0	Rps16
0	0.97159	0.958	0.782	0	0	Rps7
0	0.969961	0.585	0.316	0	0	Limd2
0	0.96988	0.529	0.242	0	0	H2-Q4
0	0.966424	0.307	0.049	0	0	Prkcq
0	0.961905	0.282	0.04	0	0	Ubash3a
0	0.953311	0.381	0.109	0	0	Grap
0	0.950385	0.536	0.271	0	0	Dock2
0	0.94864	0.295	0.049	0	0	Fam189b
0	0.947811	0.456	0.194	0	0	4930523C07Rik
0	0.945235	0.314	0.068	0	0	Tespa1
0	0.944213	0.919	0.667	0	0	Btg1
0	0.943362	0.649	0.436	0	0	Jak1
0	0.941576	0.487	0.25	0	0	Smad7
0	0.937039	0.298	0.098	0	0	Il7r
0	0.936718	0.352	0.139	0	0	Dusp5
0	0.934086	0.331	0.089	0	0	Rasal3
0	0.932135	0.557	0.29	0	0	Arhgap45
0	0.925668	0.899	0.714	0	0	Rpl27
0	0.924672	0.551	0.385	0	0	Dnajc15
0	0.919183	0.661	0.467	0	0	Rpl13a
0	0.917176	0.361	0.158	0	0	AU020206
0	0.916124	0.274	0.041	0	0	Cst7
0	0.915972	0.419	0.169	0	0	Itgb7
0	0.915813	0.994	0.917	0	0	Rps11
0	0.915283	0.982	0.901	0	0	Rps3
0	0.915197	0.314	0.057	0	0	Cd247
0	0.91288	0.311	0.066	0	0	Stat4
0	0.911274	0.352	0.149	0	0	Gm37033
0	0.909723	0.394	0.175	0	0	Akna
0	0.909352	0.397	0.172	0	0	Arhgap9
0	0.908061	0.421	0.206	0	0	Itpkb
0	0.905917	0.495	0.212	0	0	Cd37
0	0.905763	0.921	0.533	0	0	Coro1a
0	0.902569	0.995	0.927	0	0	Rps14
0	0.897218	0.858	0.662	0	0	Uba52
0	0.895976	0.341	0.111	0	0	Sept6
0	0.895934	0.378	0.153	0	0	Ifi47
0	0.895468	0.554	0.349	0	0	Ccnd3
0	0.894867	0.511	0.273	0	0	Dock10
0	0.894489	0.304	0.054	0	0	Zap70
0	0.894476	0.995	0.921	0	0	Rpl19
0	0.89361	0.44	0.212	0	0	Tut4
0	0.886705	0.991	0.88	0	0	Rps23
0	0.880448	0.6	0.358	0	0	Celf2
0	0.878965	0.312	0.073	0	0	Gimap8
0	0.878067	0.271	0.074	0	0	Il18rap
0	0.877937	0.707	0.41	0	0	Ahnak
0	0.875048	0.987	0.896	0	0	Rps3a1
0	0.869031	0.967	0.832	0	0	Rpl18
0	0.866247	0.541	0.339	0	0	Ppp1r12a
0	0.858945	0.346	0.136	0	0	Acp5
0	0.856372	0.633	0.381	0	0	Gm8995
0	0.853426	0.54	0.301	0	0	Mndal
0	0.852714	0.584	0.399	0	0	Ifngr1
0	0.851927	0.998	0.946	0	0	Fau
0	0.849208	0.674	0.49	0	0	Ankrd11
0	0.846605	0.992	0.78	0	0	B2m
0	0.844423	0.34	0.152	0	0	Gbp7
0	0.842637	0.548	0.296	0	0	Ifi203
0	0.841777	0.835	0.661	0	0	Pabpc1
0	0.839082	0.359	0.144	0	0	Spn
0	0.834037	0.981	0.756	0	0	H2-D1
0	0.832588	0.428	0.235	0	0	Wipf1
0	0.829877	0.978	0.847	0	0	Pfn1
0	0.823318	0.998	0.949	0	0	Rpl37a
0	0.820747	0.256	0.065	0	0	Il18r1
0	0.820033	0.54	0.31	0	0	Itgb2
0	0.819776	0.986	0.879	0	0	Rpsa
0	0.819233	0.505	0.294	0	0	Arhgef1
0	0.816243	0.459	0.185	0	0	Rgs1
0	0.812266	0.264	0.056	0	0	Hsd11b1
0	0.810823	0.992	0.893	0	0	Rpl36
0	0.81	0.994	0.9	0	0	Rplp2
0	0.805807	0.671	0.515	0	0	Abracl
0	0.804278	0.26	0.074	0	0	Slamf7
0	0.802708	0.996	0.922	0	0	Rpl39
0	0.799426	0.989	0.892	0	0	Rpl9
0	0.797226	0.511	0.307	0	0	Ppp1r18
0	0.795632	0.704	0.381	0	0	Fyb
0	0.795402	0.387	0.202	0	0	Sp110
0	0.79458	0.374	0.199	0	0	Esyt1
0	0.794244	0.404	0.21	0	0	Ikzf1
0	0.793258	0.267	0.071	0	0	Inpp4b
0	0.792885	0.449	0.214	0	0	Cd82
0	0.792182	0.489	0.294	0	0	Psmb9
0	0.789382	0.462	0.273	0	0	Gng2
0	0.789361	0.788	0.617	0	0	Rpl22l1
0	0.787206	0.99	0.898	0	0	Rps18
0	0.786893	0.369	0.159	0	0	Pla2g16
0	0.785959	0.652	0.485	0	0	Slc38a2
0	0.776235	0.826	0.673	0	0	Rps10
0	0.775343	0.983	0.891	0	0	Rpl21
0	0.774617	0.376	0.195	0	0	Dennd4a
0	0.772985	0.946	0.775	0	0	Rpl27a
0	0.772592	0.788	0.585	0	0	Lgals1
0	0.771395	0.995	0.924	0	0	Rpl37
0	0.769927	0.997	0.952	0	0	Rplp1
0	0.764403	0.321	0.125	0	0	Zdhhc18
0	0.761596	0.995	0.922	0	0	Rpl38
0	0.761538	0.984	0.909	0	0	Rpl8
0	0.759919	0.367	0.196	0	0	Sh3kbp1
0	0.758617	0.985	0.896	0	0	Rps5
0	0.755522	0.396	0.187	0	0	Traf1
0	0.75287	0.394	0.211	0	0	Arhgap15
0	0.749223	0.789	0.634	0	0	Sub1
0	0.748402	0.995	0.932	0	0	Rpl32
0	0.736857	0.281	0.114	0	0	Traf3ip3
0	0.73513	0.903	0.647	0	0	S100a10
0	0.734164	0.982	0.871	0	0	Rps4x
0	0.731975	0.549	0.365	0	0	Clec2d
0	0.72747	0.955	0.836	0	0	Rack1
0	0.725928	0.288	0.13	0	0	Rnf138
0	0.717853	0.333	0.16	0	0	Peak1
0	0.710433	0.276	0.103	0	0	D16Ertd472e
0	0.706822	0.315	0.134	0	0	Cdc42ep3
0	0.703739	0.991	0.913	0	0	Rpl13
0	0.697816	0.932	0.801	0	0	Rpl3
0	0.690145	0.715	0.554	0	0	Snrpg
0	0.690045	0.256	0.095	0	0	Rasgrp1
0	0.687174	0.99	0.898	0	0	Rpl35a
0	0.686782	0.258	0.099	0	0	Ttc39b
0	0.679748	0.752	0.618	0	0	Eif3f
0	0.667721	0.289	0.128	0	0	Dok2
0	0.667014	0.997	0.954	0	0	Rpl23
0	0.662241	0.987	0.9	0	0	Rpl11
0	0.661385	0.999	0.973	0	0	Rps29
0	0.657561	0.891	0.546	0	0	Crip1
0	0.651412	0.738	0.575	0	0	Psme1
0	0.648707	0.595	0.387	0	0	Gmfg
0	0.646694	0.885	0.757	0	0	Rpl4
0	0.645392	1	0.845	0	0	Tmsb4x
0	0.640423	0.9	0.77	0	0	Rpl7
0	0.640038	0.767	0.581	0	0	Btg2
0	0.638725	0.255	0.103	0	0	Prkch
0	0.627369	0.992	0.903	0	0	Rps28
0	0.62338	0.786	0.661	0	0	Rpl5
0	0.616271	0.999	0.955	0	0	Actb
0	0.615695	0.744	0.626	0	0	Sumo2
0	0.607935	0.816	0.664	0	0	Rbm3
0	0.606082	0.799	0.658	0	0	Rps6
0	0.606075	0.87	0.752	0	0	Eef1b2
0	0.580397	0.988	0.911	0	0	Rps20
0	0.574953	0.964	0.859	0	0	Rpl22
0	0.567209	0.998	0.983	0	0	Tpt1
0	0.561357	0.949	0.855	0	0	Rps15
0	0.56051	0.995	0.933	0	0	Rps8
0	0.556898	0.957	0.894	0	0	Rplp0
0	0.537114	0.99	0.923	0	0	Rps12
0	0.536331	0.995	0.963	0	0	Eef1a1
0	0.535593	0.714	0.424	0	0	Lsp1
0	0.531946	0.938	0.745	0	0	Sh3bgrl3
0	0.529653	0.906	0.815	0	0	Rpl29
0	0.529043	0.973	0.881	0	0	Rpl6
0	0.523281	0.972	0.876	0	0	Rps26
0	0.522659	0.853	0.505	0	0	Laptm5
0	0.509014	0.889	0.764	0	0	Rpl10a
0	0.505514	0.967	0.833	0	0	Rpl35
0	-0.638465	0.147	0.413	0	0	Fuca1
0	-0.643649	0.021	0.252	0	0	Ralb
0	-0.653374	0.047	0.27	0	0	Eif4ebp1
0	-0.689841	0.023	0.259	0	0	Plxnb2
0	-0.698511	0.046	0.296	0	0	Nenf
0	-0.713027	0.127	0.406	0	0	Fkbp2
0	-0.737842	0.205	0.487	0	0	Tmem256
0	-0.744567	0.072	0.323	0	0	Hexa
0	-0.748809	0.534	0.744	0	0	Gabarap
0	-0.758608	0.052	0.275	0	0	Mpp1
0	-0.758695	0.022	0.252	0	0	Rbm47
0	-0.76478	0.071	0.305	0	0	Arhgap5
0	-0.773794	0.231	0.513	0	0	Glud1
0	-0.776027	0.025	0.261	0	0	Plekho1
0	-0.778841	0.074	0.347	0	0	Creg1
0	-0.781539	0.176	0.451	0	0	Ctsa
0	-0.783603	0.077	0.383	0	0	Stx7
0	-0.796472	0.128	0.379	0	0	Sdhc
0	-0.800894	0.069	0.308	0	0	Clic4
0	-0.80236	0.174	0.461	0	0	Iscu
0	-0.816769	0.122	0.397	0	0	Nfe2l2
0	-0.821346	0.062	0.308	0	0	Ninj1
0	-0.821684	0.161	0.439	0	0	Timm8b
0	-0.825589	0.066	0.34	0	0	Ctnna1
0	-0.832699	0.091	0.376	0	0	Cd2ap
0	-0.836398	0.206	0.463	0	0	Anxa5
0	-0.841785	0.104	0.356	0	0	Atp6v1a
0	-0.853666	0.061	0.29	0	0	4833439L19Rik
0	-0.869055	0.073	0.304	0	0	Hagh
0	-0.880993	0.305	0.589	0	0	Ndufc2
0	-0.89325	0.058	0.295	0	0	Klf9
0	-0.897043	0.023	0.297	0	0	Gng12
0	-0.907423	0.221	0.545	0	0	Bri3
0	-0.908565	0.05	0.271	0	0	Cd68
0	-0.910203	0.048	0.351	0	0	Skap2
0	-0.910413	0.051	0.289	0	0	Gsn
0	-0.922237	0.779	0.874	0	0	Chchd2
0	-0.925841	0.298	0.619	0	0	Atp6v0b
0	-0.926114	0.023	0.291	0	0	Sirpa
0	-0.941209	0.186	0.476	0	0	Vdac1
0	-0.943209	0.077	0.312	0	0	Unc93b1
0	-0.944146	0.2	0.495	0	0	Laptm4a
0	-0.946609	0.222	0.48	0	0	Sod2
0	-0.955457	0.044	0.262	0	0	Pld4
0	-0.961711	0.047	0.293	0	0	Rbpms
0	-0.971697	0.066	0.293	0	0	Ehd4
0	-0.974026	0.334	0.609	0	0	Ndufb8
0	-0.99238	0.042	0.259	0	0	Gstm1
0	-0.997118	0.044	0.295	0	0	Csf2ra
0	-0.998046	0.124	0.446	0	0	Tmbim4
0	-0.999044	0.026	0.294	0	0	Mgst3
0	-0.999693	0.488	0.706	0	0	Uqcrb
0	-1.00105	0.019	0.261	0	0	Ncf2
0	-1.00173	0.552	0.751	0	0	Uqcr10
0	-1.0033	0.535	0.745	0	0	Uqcrq
0	-1.00658	0.127	0.375	0	0	Hint2
0	-1.00776	0.213	0.495	0	0	Cstb
0	-1.015	0.052	0.283	0	0	Akr7a5
0	-1.02051	0.028	0.273	0	0	Tcf4
0	-1.03022	0.016	0.255	0	0	Gas6
0	-1.0552	0.232	0.534	0	0	Atp6v1e1
0	-1.05951	0.125	0.368	0	0	Zbtb20
0	-1.07005	0.258	0.526	0	0	Mpc1
0	-1.07528	0.045	0.297	0	0	Gabarapl1
0	-1.08281	0.077	0.352	0	0	Phyh
0	-1.08437	0.3	0.624	0	0	Atp6v1g1
0	-1.0865	0.226	0.515	0	0	Etfb
0	-1.09468	0.345	0.604	0	0	Esd
0	-1.09809	0.03	0.308	0	0	Cxcl16
0	-1.10358	0.023	0.307	0	0	Lyn
0	-1.10386	0.304	0.608	0	0	Ndufc1
0	-1.10629	0.029	0.26	0	0	Itgam
0	-1.10665	0.036	0.271	0	0	Khk
0	-1.13168	0.146	0.444	0	0	Gm2a
0	-1.13242	0.053	0.338	0	0	Idh2
0	-1.14049	0.032	0.268	0	0	4931406C07Rik
0	-1.14554	0.013	0.267	0	0	Mef2c
0	-1.15622	0.419	0.695	0	0	Uqcr11
0	-1.16803	0.088	0.399	0	0	Comt
0	-1.17901	0.124	0.476	0	0	Dstn
0	-1.18211	0.019	0.256	0	0	Ly86
0	-1.18849	0.31	0.652	0	0	Sat1
0	-1.18856	0.36	0.66	0	0	Rps27l
0	-1.19068	0.258	0.624	0	0	Ptms
0	-1.19077	0.142	0.411	0	0	Cisd1
0	-1.19157	0.04	0.276	0	0	Csf1r
0	-1.19222	0.104	0.347	0	0	Oxct1
0	-1.20166	0.035	0.286	0	0	Dcxr
0	-1.20212	0.028	0.31	0	0	Ccnd1
0	-1.21148	0.177	0.527	0	0	Tpi1
0	-1.22513	0.313	0.572	0	0	Mpc2
0	-1.22567	0.526	0.762	0	0	Prdx1
0	-1.23542	0.083	0.337	0	0	Cd9
0	-1.23893	0.268	0.609	0	0	Lamp1
0	-1.28832	0.059	0.349	0	0	Hist1h2bc
0	-1.29384	0.024	0.297	0	0	Plscr2
0	-1.29966	0.489	0.761	0	0	Atox1
0	-1.31206	0.016	0.253	0	0	Calml4
0	-1.31273	0.026	0.268	0	0	Igfbp4
0	-1.31381	0.246	0.557	0	0	Cyb5a
0	-1.31414	0.024	0.272	0	0	Fcgr3
0	-1.33679	0.084	0.336	0	0	Chpt1
0	-1.3424	0.11	0.533	0	0	Lamp2
0	-1.34565	0.417	0.735	0	0	Atp6v0c
0	-1.37261	0.032	0.315	0	0	Idh1
0	-1.37465	0.03	0.317	0	0	Tns1
0	-1.38781	0.081	0.438	0	0	Grn
0	-1.4247	0.338	0.651	0	0	Ctsb
0	-1.42541	0.038	0.282	0	0	Napsa
0	-1.43398	0.029	0.263	0	0	Mafb
0	-1.43657	0.029	0.423	0	0	Aldh2
0	-1.44586	0.943	0.962	0	0	mt-Nd1
0	-1.449	0.027	0.302	0	0	Cystm1
0	-1.46138	0.063	0.416	0	0	Plin2
0	-1.48478	0.051	0.47	0	0	Tpd52
0	-1.48568	0.044	0.378	0	0	Sdc4
0	-1.48885	0.042	0.365	0	0	Tcn2
0	-1.49585	0.049	0.287	0	0	Lst1
0	-1.50464	0.028	0.283	0	0	Cybb
0	-1.50947	0.021	0.25	0	0	Glyat
0	-1.53148	0.145	0.494	0	0	Ctsz
0	-1.54532	0.165	0.445	0	0	Cebpb
0	-1.54738	0.032	0.339	0	0	Marcks
0	-1.55776	0.078	0.437	0	0	Selenop
0	-1.56039	0.934	0.961	0	0	mt-Nd2
0	-1.56589	0.029	0.276	0	0	Cd14
0	-1.5723	0.038	0.287	0	0	Sord
0	-1.58454	0.025	0.273	0	0	Sult1d1
0	-1.60386	0.044	0.436	0	0	Dab2
0	-1.60908	0.046	0.419	0	0	Ctsh
0	-1.6102	0.032	0.337	0	0	Spi1
0	-1.6171	0.025	0.265	0	0	Ttc36
0	-1.62455	0.343	0.714	0	0	Atpif1
0	-1.64304	0.147	0.415	0	0	Ifi30
0	-1.64922	0.981	0.988	0	0	mt-Cytb
0	-1.66212	0.056	0.328	0	0	Pdzk1ip1
0	-1.66521	0.076	0.383	0	0	Tsc22d1
0	-1.67133	0.925	0.956	0	0	mt-Nd4
0	-1.70475	0.052	0.314	0	0	Car2
0	-1.71356	0.031	0.25	0	0	Slc4a4
0	-1.71774	0.125	0.475	0	0	Msrb1
0	-1.73492	0.391	0.686	0	0	Psap
0	-1.7683	0.026	0.259	0	0	Gsta2
0	-1.7736	0.06	0.426	0	0	S100a1
0	-1.77619	0.073	0.474	0	0	Ctsl
0	-1.78715	0.037	0.277	0	0	Cltrn
0	-1.79025	0.06	0.322	0	0	Tgfbi
0	-1.79947	0.353	0.696	0	0	Akr1a1
0	-1.80845	0.023	0.254	0	0	Fbp1
0	-1.82109	0.049	0.533	0	0	App
0	-1.82673	0.024	0.261	0	0	Akr1c21
0	-1.83544	0.032	0.277	0	0	Acsm2
0	-1.86165	0.061	0.48	0	0	Lgmn
0	-1.8627	0.106	0.549	0	0	Tmem176a
0	-1.87759	0.048	0.437	0	0	Cd81
0	-1.91481	0.024	0.277	0	0	Keg1
0	-1.98063	0.442	0.755	0	0	Prdx5
0	-1.99849	0.134	0.612	0	0	Tmem176b
0	-2.00623	0.28	0.636	0	0	Atp1a1
0	-2.03901	0.037	0.344	0	0	Alox5ap
0	-2.07181	0.965	0.983	0	0	Fth1
0	-2.07949	0.12	0.423	0	0	Chchd10
0	-2.09295	0.056	0.353	0	0	Rida
0	-2.16019	0.035	0.367	0	0	Gatm
0	-2.18836	0.107	0.418	0	0	Igfbp7
0	-2.21883	0.426	0.755	0	0	Dbi
0	-2.22626	0.096	0.388	0	0	Atp1b1
0	-2.22886	0.106	0.387	0	0	Ass1
0	-2.23851	0.074	0.433	0	0	Ndrg1
0	-2.26832	0.076	0.479	0	0	Cd63
0	-2.30455	0.151	0.508	0	0	Mt1
0	-2.31946	0.039	0.283	0	0	Wfdc17
0	-2.33623	0.805	0.945	0	0	Ftl1
0	-2.36681	0.055	0.367	0	0	Timp3
0	-2.36877	0.058	0.325	0	0	Pck1
0	-2.37162	0.092	0.538	0	0	Ifitm2
0	-2.40017	0.177	0.441	0	0	Fcer1g
0	-2.44632	0.39	0.823	0	0	Gpx1
0	-2.54093	0.108	0.448	0	0	Ldhb
0	-2.55769	0.38	0.706	0	0	Cst3
0	-2.60363	0.096	0.399	0	0	Spink1
0	-2.62197	0.053	0.293	0	0	S100g
0	-2.70458	0.036	0.311	0	0	Miox
0	-2.81571	0.167	0.502	0	0	Ifitm3
0	-2.82313	0.064	0.327	0	0	Slc34a1
0	-2.8753	0.149	0.439	0	0	Tyrobp
0	-2.9816	0.201	0.505	0	0	Apoe
0	-3.23325	0.096	0.424	0	0	Aldob
0	-3.24326	0.651	0.806	0	0	Spp1
0	-3.58032	0.202	0.55	0	0	Fxyd2
0	-3.63475	0.49	0.742	0	0	Gpx3
2.97e-307	-0.744293	0.238	0.505	6.94e-303	0	Pgam1
1.27e-303	-0.77618	0.096	0.335	2.97e-299	0	Acadm
1.17e-302	-1.00602	0.315	0.561	2.73e-298	0	Cycs
1.31e-301	0.680098	0.687	0.54	3.05e-297	0	Myh9
7.08e-301	-0.660715	0.1	0.344	1.65e-296	0	Atp6v1b2
8.01e-300	-0.666334	0.111	0.36	1.87e-295	0	Xbp1
1.12e-299	-0.764342	0.165	0.418	2.61e-295	0	Pnp
1.71e-299	-0.809318	0.257	0.497	4e-295	0	Erp29
1.23e-298	-0.626238	0.058	0.281	2.86e-294	0	Cyfip1
1.55e-298	-1.0619	0.099	0.325	3.62e-294	0	Hexb
9.92e-298	-0.968036	0.654	0.798	2.32e-293	0	Atp5b
2.27e-297	0.540668	0.823	0.747	5.29e-293	0	Rbm39
3.3e-296	0.684538	0.291	0.135	7.69e-292	0	Mbp
1.12e-293	-0.749343	0.114	0.354	2.6e-289	0	Slc25a39
2.88e-293	-0.603568	0.075	0.304	6.71e-289	0	Rnf130
1.34e-292	0.752548	0.403	0.234	3.12e-288	0	Stk4
3.65e-292	0.737016	0.384	0.211	8.52e-288	0	Rapgef6
1.75e-290	-0.584685	0.054	0.271	4.09e-286	0	Asah1
2.63e-289	-1.00828	0.536	0.71	6.13e-285	0	Atp5g1
2.39e-288	0.750506	0.403	0.229	5.58e-284	0	Peli1
5.17e-288	-0.645491	0.219	0.487	1.21e-283	0	Hsbp1
6.17e-288	-0.668604	0.465	0.681	1.44e-283	0	Smdt1
2.34e-286	-0.672378	0.07	0.291	5.47e-282	0	Lipa
9.94e-285	-0.84896	0.241	0.492	2.32e-280	0	Ndufb6
1e-281	0.671817	0.614	0.462	2.33e-277	0	Akap13
1.5e-280	-0.837346	0.671	0.799	3.49e-276	0	Cox5b
5.44e-280	0.724993	0.611	0.462	1.27e-275	0	Jpt1
1.62e-278	-0.787578	0.097	0.322	3.77e-274	0	Kctd12
7.17e-276	0.82453	0.409	0.241	1.67e-271	0	9930111J21Rik2
7.19e-276	-0.8565	0.168	0.406	1.68e-271	0	Ndufab1
1.07e-275	0.656927	0.502	0.32	2.51e-271	0	Apbb1ip
4.62e-275	0.714735	0.378	0.207	1.08e-270	0	Gm1966
4.91e-275	-1.7547	0.091	0.299	1.14e-270	0	Atf3
4.28e-274	-0.895298	0.319	0.557	9.98e-270	0	Ndufa5
7.72e-274	-0.561517	0.12	0.361	1.8e-269	0	Cux1
3.04e-273	0.718623	0.321	0.167	7.1e-269	0	Rnf166
1.11e-272	0.677526	0.269	0.121	2.59e-268	0	Cish
1.55e-272	-0.943989	0.097	0.315	3.63e-268	0	Gsr
1.52e-271	0.669824	0.607	0.466	3.55e-267	0	Tsc22d4
1.83e-271	0.694813	0.424	0.255	4.27e-267	0	Bin2
2.82e-271	0.734574	0.322	0.164	6.57e-267	0	Trim12a
6.83e-271	0.776165	0.649	0.534	1.59e-266	0	Dnaja1
1.7e-269	-0.593853	0.047	0.25	3.97e-265	0	Tubb2a
1.96e-269	0.784857	0.38	0.22	4.56e-265	0	Atp11b
1.65e-268	-0.899031	0.218	0.454	3.86e-264	0	Maf
1.58e-266	-0.707637	0.155	0.392	3.7e-262	0	Aco2
2.51e-266	-0.755348	0.79	0.859	5.86e-262	0	Gapdh
5.69e-266	-0.567542	0.103	0.332	1.33e-261	0	Ap2a2
4.48e-265	-0.971711	0.1	0.315	1.04e-260	0	Rhob
5e-264	-1.10082	0.115	0.335	1.17e-259	0	Cdkn1a
1.27e-263	-0.892449	0.467	0.671	2.97e-259	0	Ndufb9
2.07e-263	-0.675737	0.235	0.481	4.83e-259	0	Rtn4
1.07e-262	-0.500614	0.061	0.271	2.49e-258	0	Gns
2.07e-262	-0.536838	0.127	0.365	4.83e-258	0	Cnih4
4.84e-261	0.685238	0.284	0.139	1.13e-256	0	Sash3
5.66e-261	-0.694865	0.25	0.496	1.32e-256	0	Sdcbp
1.58e-259	-0.663138	0.295	0.532	3.69e-255	0	Tkt
6.59e-259	-0.630548	0.084	0.299	1.54e-254	0	Prkcd
3.74e-258	0.701063	0.406	0.24	8.74e-254	0	Apobec3
1.42e-257	-0.680828	0.113	0.336	3.31e-253	0	Oat
1.85e-257	-0.596568	0.062	0.265	4.32e-253	0	Pepd
2.31e-257	0.525321	0.777	0.68	5.4e-253	0	Serbp1
3.6e-257	-0.731701	0.422	0.646	8.4e-253	0	Cox6a1
5.95e-257	-0.625173	0.054	0.252	1.39e-252	0	Mcee
1.52e-256	0.628997	0.276	0.129	3.55e-252	0	Tecpr1
9.39e-256	0.713462	0.605	0.476	2.19e-251	0	Tra2b
6.01e-255	-0.995144	0.095	0.298	1.4e-250	0	Gngt2
2.56e-254	-0.693654	0.162	0.396	5.98e-250	0	Hspa9
1.55e-253	-0.603752	0.097	0.314	3.61e-249	0	Lrpap1
3.32e-253	0.623042	0.516	0.357	7.74e-249	0	Vasp
8.49e-253	-0.788788	0.095	0.304	1.98e-248	0	Cat
1.05e-252	-1.07034	0.091	0.287	2.45e-248	0	H2-DMa
1.74e-252	0.678615	0.302	0.154	4.06e-248	0	Ugcg
2.19e-252	0.720287	0.362	0.208	5.12e-248	0	Cyld
3.6e-252	-0.768495	0.428	0.635	8.39e-248	0	Taldo1
1.08e-251	-0.606718	0.065	0.265	2.52e-247	0	Ehd1
1.23e-251	-0.696095	0.057	0.253	2.86e-247	0	Lmna
8e-250	-0.822396	0.066	0.263	1.87e-245	0	Acox1
2.27e-249	0.651528	0.649	0.533	5.3e-245	0	Prrc2c
1.11e-248	0.670026	0.572	0.451	2.6e-244	0	Supt4a
1.19e-248	-0.847715	0.359	0.588	2.78e-244	0	Gpx4
3.78e-247	-0.703907	0.298	0.537	8.82e-243	0	Prdx2
2.93e-245	-0.695608	0.222	0.46	6.84e-241	0	Ndufb2
9.46e-244	-0.627594	0.073	0.273	2.21e-239	0	Map1lc3a
1.06e-243	-0.648316	0.209	0.448	2.47e-239	0	Serp1
1.07e-243	-0.579542	0.088	0.296	2.5e-239	0	Retreg1
2.75e-243	-0.740714	0.357	0.576	6.42e-239	0	Rrbp1
3.3e-243	-0.511052	0.15	0.387	7.7e-239	0	Epn1
1.51e-242	-0.7766	0.178	0.411	3.52e-238	0	Slc6a6
1.82e-242	-0.569199	0.111	0.328	4.25e-238	0	Pgd
3.13e-242	-0.621941	0.738	0.818	7.31e-238	0	Ybx1
6e-242	-0.809252	0.174	0.397	1.4e-237	0	Grina
1.37e-241	-1.22306	0.087	0.28	3.2e-237	0	Id3
3.95e-241	0.659934	0.58	0.462	9.22e-237	0	Eif3e
5.26e-241	-0.545109	0.08	0.284	1.23e-236	0	Fh1
1.18e-240	-1.21286	0.373	0.576	2.75e-236	0	Mdh1
3.98e-240	-0.825724	0.078	0.273	9.29e-236	0	Asl
1.22e-239	-1.19887	0.092	0.278	2.84e-235	0	Ms4a6c
1.07e-238	0.56495	0.312	0.158	2.5e-234	0	Utrn
1.19e-237	-0.512794	0.075	0.277	2.78e-233	0	Sypl
7.85e-237	-0.658007	0.153	0.375	1.83e-232	0	Ndufa12
1.23e-236	0.698883	0.317	0.161	2.87e-232	0	Tnfaip3
1.29e-236	-0.753994	0.255	0.485	3.01e-232	0	Cyc1
7.86e-235	-0.521543	0.115	0.331	1.83e-230	0	Mapkapk2
8.7e-235	-0.512205	0.105	0.318	2.03e-230	0	Atp6ap2
5.31e-234	0.692535	0.459	0.314	1.24e-229	0	Elf1
3.26e-233	-0.757533	0.639	0.776	7.61e-229	0	Cox7a2
7.4e-233	-0.694545	0.19	0.416	1.73e-228	0	Ivns1abp
1.02e-232	-0.64615	0.254	0.49	2.39e-228	0	Uqcrc1
5.62e-232	0.68871	0.328	0.184	1.31e-227	0	Evl
1.62e-231	-0.704351	0.082	0.277	3.79e-227	0	Suclg2
1.68e-231	-0.793448	0.582	0.742	3.92e-227	0	Atp5a1
3.07e-231	0.728177	0.367	0.212	7.16e-227	0	Ccr5
5.88e-230	-0.668814	0.104	0.307	1.37e-225	0	Neu1
1.06e-229	-0.663838	0.097	0.296	2.47e-225	0	Hibadh
1.23e-229	-0.59656	0.102	0.309	2.88e-225	0	Litaf
2.14e-229	0.780704	0.593	0.48	4.99e-225	0	Itgb1
7.27e-229	-0.570731	0.374	0.608	1.7e-224	0	Ywhae
2.23e-228	0.628693	0.256	0.124	5.2e-224	0	Dennd1c
1.25e-227	0.565944	0.672	0.575	2.92e-223	0	Eif3h
7.95e-227	-3.45914	0.238	0.406	1.85e-222	0	Lyz2
1.3e-226	-0.59649	0.858	0.898	3.03e-222	0	Cox4i1
2.26e-226	-0.611617	0.078	0.271	5.26e-222	0	Ethe1
1.73e-225	-0.74228	0.351	0.572	4.04e-221	0	Pebp1
4.32e-224	0.600258	0.634	0.531	1.01e-219	0	Ndfip1
1.45e-223	-1.24308	0.723	0.826	3.38e-219	0	mt-Nd5
1.66e-223	-0.812883	0.182	0.39	3.87e-219	0	mt-Atp6
2.66e-223	0.532978	0.741	0.67	6.21e-219	0	Ube2d3
2.59e-221	-0.516092	0.259	0.496	6.03e-217	0	Tmed10
3.02e-221	0.721598	0.369	0.233	7.04e-217	0	Npm3
9.62e-221	0.722685	0.373	0.228	2.24e-216	0	Zc3hav1
8.34e-220	-0.874511	0.08	0.259	1.95e-215	0	Stard10
8.65e-220	-0.758304	0.101	0.292	2.02e-215	0	Hadh
5.64e-219	-0.504609	0.067	0.252	1.32e-214	0	Snap23
2.23e-217	0.637065	0.5	0.359	5.21e-213	0	Psmb10
9.02e-217	-0.513785	0.227	0.465	2.11e-212	0	Cltc
1.23e-215	-0.64246	0.125	0.327	2.86e-211	0	Acat1
8.38e-215	-0.51356	0.135	0.348	1.96e-210	0	Qk
9.81e-215	-3.05387	0.172	0.341	2.29e-210	0	H2-Aa
3.5e-213	-0.501779	0.2	0.428	8.17e-209	0	P4hb
1.74e-212	0.554044	0.717	0.578	4.06e-208	0	Cotl1
4.42e-212	-2.9996	0.229	0.396	1.03e-207	0	H2-Ab1
1.6e-211	-0.520061	0.088	0.28	3.72e-207	0	Tnfrsf1a
6.3e-211	-0.67066	0.698	0.801	1.47e-206	0	Cox6b1
1.09e-210	-0.543222	0.152	0.365	2.54e-206	0	Idh3g
4.96e-210	-0.531787	0.179	0.401	1.16e-205	0	Spag9
5.54e-209	-1.25357	0.142	0.33	1.29e-204	0	Ier3
6.79e-208	0.604922	0.307	0.171	1.58e-203	0	Pstpip1
2.69e-207	0.628098	0.491	0.366	6.28e-203	0	Fkbp3
4.04e-207	0.645436	0.355	0.214	9.43e-203	0	Prex1
5.49e-207	-0.538219	0.203	0.424	1.28e-202	0	Rnh1
6.49e-207	0.692506	0.462	0.318	1.51e-202	0	Ankrd12
4.55e-206	-3.05655	0.173	0.339	1.06e-201	0	H2-Eb1
1.41e-205	-0.529598	0.359	0.591	3.29e-201	0	Vamp8
2.65e-205	-0.615048	0.114	0.309	6.19e-201	0	Glul
4.62e-205	-0.898868	0.431	0.619	1.08e-200	0	mt-Atp8
8.19e-205	-0.553889	0.214	0.437	1.91e-200	0	Ndufs5
1.3e-204	-0.798985	0.449	0.64	3.03e-200	0	Atp5o.1
5.34e-204	-1.35858	0.198	0.363	1.25e-199	0	Ctsc
3.69e-202	-0.602985	0.197	0.41	8.6e-198	0	Mrpl12
6.3e-202	-0.604831	0.351	0.573	1.47e-197	0	Romo1
2.27e-201	-0.704803	0.527	0.706	5.31e-197	0	Aldoa
3.05e-201	0.751159	0.408	0.272	7.11e-197	0	Nabp1
8.54e-201	-3.69006	0.409	0.532	1.99e-196	0	Cd74
8.64e-200	0.544417	0.582	0.458	2.02e-195	0	S100a13
9.41e-200	-0.50416	0.196	0.416	2.2e-195	0	Anapc13
1.98e-199	-0.681763	0.54	0.713	4.63e-195	0	Atp5k
3.94e-199	-0.55404	0.24	0.462	9.2e-195	0	Ndufs8
1.96e-198	-0.590893	0.232	0.448	4.56e-194	0	Ndufs2
3.22e-198	-0.648001	0.277	0.493	7.52e-194	0	Ndufv2
3.94e-198	0.61129	0.309	0.173	9.18e-194	0	Pitpnc1
8.2e-198	0.708454	0.355	0.225	1.91e-193	0	Znrf2
9.46e-198	-0.694782	0.098	0.277	2.21e-193	0	Qdpr
1.48e-196	-0.584053	0.146	0.345	3.46e-192	0	Etfa
1.59e-196	0.597817	0.472	0.334	3.7e-192	0	Lrrfip1
1.64e-196	-0.55256	0.101	0.286	3.82e-192	0	Iah1
2.19e-196	0.702676	0.395	0.26	5.1e-192	0	Zfp292
2.2e-196	-0.621307	0.092	0.271	5.14e-192	0	Gclm
2.22e-195	0.607264	0.315	0.181	5.18e-191	0	Stk10
1.14e-194	-0.691474	0.523	0.696	2.65e-190	0	Usmg5
4.8e-194	0.651157	0.442	0.312	1.12e-189	0	Rsbn1l
8.3e-194	-0.993845	0.145	0.319	1.94e-189	0	Ckb
1.34e-193	-0.583242	0.162	0.363	3.12e-189	0	Ndufv1
4.01e-191	0.617123	0.263	0.142	9.35e-187	0	Lpxn
2.76e-189	0.56906	0.519	0.38	6.45e-185	0	H2-T23
1.2e-188	-0.581146	0.112	0.296	2.8e-184	0	Cndp2
1.47e-188	0.633331	0.273	0.151	3.42e-184	0	Fam204a
1.59e-188	0.559036	0.605	0.496	3.72e-184	0	Pnrc1
1.76e-187	-0.564376	0.088	0.267	4.11e-183	0	Furin
2.46e-186	0.58221	0.454	0.309	5.74e-182	0	Arhgap30
4.03e-186	0.599413	0.313	0.184	9.39e-182	0	Rassf5
5.46e-186	-0.570178	0.267	0.479	1.27e-181	0	Pgk1
2.22e-183	0.558328	0.615	0.522	5.18e-179	0	Krtcap2
5.46e-183	0.547584	0.579	0.469	1.27e-178	0	Psme2
8.29e-183	0.60505	0.271	0.149	1.94e-178	0	Aak1
1.19e-182	-0.709261	0.305	0.511	2.77e-178	0	Uqcrfs1
1.22e-182	0.697258	0.391	0.262	2.85e-178	0	Atf7ip
1.24e-182	0.604711	0.294	0.167	2.9e-178	0	Fryl
3.09e-182	-0.557164	0.333	0.547	7.21e-178	0	Bsg
5.86e-182	-0.685369	0.276	0.48	1.37e-177	0	Scp2
1.23e-181	-0.559838	0.086	0.256	2.87e-177	0	Metrnl
3.91e-181	-0.511106	0.088	0.256	9.12e-177	0	Gusb
8.27e-181	-0.629224	0.306	0.514	1.93e-176	0	Sdhb
1.64e-180	-0.703975	0.656	0.774	3.82e-176	0	Atp5j
3.09e-180	0.635271	0.288	0.167	7.2e-176	0	Adcy7
2.96e-179	-0.755269	0.128	0.306	6.92e-175	0	Nudt4
4.96e-179	0.518642	0.694	0.61	1.16e-174	0	Srsf3
7.7e-179	-0.508516	0.16	0.354	1.8e-174	0	Herpud1
1.02e-178	0.573415	0.302	0.173	2.37e-174	0	Gm26740
5.8e-178	-0.569286	0.312	0.522	1.35e-173	0	Ndufa8
1.06e-177	-1.76405	0.298	0.408	2.47e-173	0	Ctss
1.29e-176	-0.709484	0.465	0.643	3.02e-172	0	Atp5g3
1.58e-175	-0.94743	0.122	0.285	3.69e-171	0	Socs3
3.42e-174	-0.561139	0.266	0.471	7.97e-170	0	Zfand5
6.13e-174	-0.699661	0.603	0.731	1.43e-169	0	Slc25a5
8.23e-174	-0.509411	0.199	0.395	1.92e-169	0	Pdia6
4.28e-173	0.591031	0.318	0.194	1e-168	0	Tpst2
7.85e-173	-0.6144	0.666	0.789	1.83e-168	0	Slc25a3
2.77e-172	0.584211	0.36	0.228	6.46e-168	0	Slc38a1
4.56e-171	-0.509855	0.164	0.355	1.06e-166	0	Sdhd
1.1e-169	-1.04031	0.432	0.605	2.58e-165	0	mt-Nd3
1.07e-168	0.586591	0.313	0.191	2.51e-164	0	Sept9
4.84e-168	-0.606586	0.167	0.349	1.13e-163	0	Acaa2
8.22e-167	-0.518858	0.332	0.543	1.92e-162	0	Txndc17
2.3e-165	0.584249	0.334	0.209	5.36e-161	0	Lcp2
2.63e-165	-0.527035	0.192	0.384	6.14e-161	0	Acadl
1.7e-164	0.560818	0.449	0.323	3.97e-160	0	Chd3
7.39e-164	-0.600193	0.368	0.565	1.72e-159	0	Ndufs6
3.9e-163	-0.606911	0.121	0.287	9.1e-159	0	Acot13
7.39e-163	0.611224	0.283	0.167	1.72e-158	0	Cntrl
2.44e-162	-0.699464	0.749	0.823	5.7e-158	0	Cox6c
3.55e-161	0.628794	0.417	0.296	8.29e-157	0	Kmt2a
4.68e-161	0.511053	0.399	0.264	1.09e-156	0	Irf1
5.3e-161	-0.600696	0.627	0.755	1.24e-156	0	Txn1
3.3e-159	0.584844	0.358	0.236	7.7e-155	0	Tap1
4.59e-159	0.63654	0.457	0.355	1.07e-154	0	Xrn2
8.73e-159	0.584919	0.331	0.211	2.04e-154	0	Lbh
8.82e-158	0.587022	0.251	0.142	2.06e-153	0	Pld3
1.6e-157	0.57239	0.264	0.152	3.74e-153	0	Zdhhc20
4.21e-157	-1.14116	0.485	0.625	9.83e-153	0	Neat1
1.44e-156	0.608029	0.31	0.194	3.37e-152	0	H2-T22
6.41e-156	0.595962	0.322	0.209	1.5e-151	0	Mettl23
8.06e-156	-0.501486	0.221	0.413	1.88e-151	0	Hmgn1
1.39e-155	0.593288	0.531	0.426	3.24e-151	0	2410006H16Rik
5.22e-154	-0.571022	0.674	0.759	1.22e-149	0	Hint1
7.92e-153	0.586863	0.283	0.171	1.85e-148	0	Prkacb
2.43e-152	0.571588	0.267	0.156	5.67e-148	0	Lfng
3.56e-151	0.625308	0.341	0.227	8.3e-147	0	Cnot6l
2.18e-150	-0.732047	0.153	0.314	5.1e-146	0	Errfi1
3.08e-149	0.554871	0.294	0.177	7.2e-145	0	St8sia4
1.06e-148	0.573321	0.327	0.206	2.48e-144	0	Malt1
2.5e-148	0.559885	0.319	0.205	5.82e-144	0	Tes
1.06e-146	-0.765476	0.386	0.554	2.46e-142	0	Slc25a4
2.55e-146	-1.38786	0.44	0.606	5.94e-142	0	Lars2
3.63e-146	-0.630465	0.254	0.432	8.46e-142	0	Suclg1
1.64e-145	0.503182	0.464	0.349	3.83e-141	0	Zyx
4.02e-145	0.555055	0.57	0.488	9.38e-141	0	Atrx
2.06e-143	-0.746192	0.215	0.386	4.8e-139	0	Sptbn1
1.61e-142	0.572193	0.398	0.286	3.75e-138	0	1810026B05Rik
4.68e-142	-0.644661	0.195	0.359	1.09e-137	0	Ddt
3.17e-141	-2.67961	0.121	0.251	7.4e-137	0	C1qa
6.43e-141	0.530058	0.268	0.158	1.5e-136	0	Atxn1
1.04e-140	-0.596733	0.145	0.298	2.43e-136	0	Mettl26
3.15e-140	-0.536188	0.395	0.578	7.35e-136	0	Mdh2
8.45e-140	0.55002	0.272	0.168	1.97e-135	0	Gm11478
6.85e-139	0.525175	0.3	0.189	1.6e-134	0	Tap2
5.87e-138	-0.524757	0.743	0.812	1.37e-133	0	Cox7c
8.23e-138	-0.613674	0.18	0.337	1.92e-133	0	Capg
1.33e-137	-0.537495	0.387	0.572	3.11e-133	0	Ndufa11
1.44e-135	-0.675057	0.135	0.285	3.35e-131	0	Klf4
6.83e-132	-1.22836	0.519	0.393	1.59e-127	0	Igkc
1.2e-129	0.558519	0.267	0.161	2.81e-125	0	Ifi209
2.23e-126	0.559227	0.54	0.46	5.2e-122	0	Clk1
3.85e-126	0.531289	0.284	0.18	8.99e-122	0	Psip1
1.27e-124	-0.611247	0.163	0.316	2.96e-120	0	Gadd45g
1.02e-123	-0.509035	0.708	0.79	2.37e-119	0	Atp5j2
4.11e-122	-0.522266	0.527	0.675	9.59e-118	0	Ndufa6
2.14e-121	0.532853	0.507	0.43	5e-117	0	Rock1
2.9e-121	0.540682	0.261	0.163	6.77e-117	0	Xrn1
1.29e-119	0.518134	0.572	0.503	3.01e-115	0	Srsf7
9.26e-119	-0.526514	0.575	0.701	2.16e-114	0	Atp5f1
5.03e-118	-0.600735	0.425	0.581	1.17e-113	0	Serinc3
7.64e-116	0.557248	0.386	0.29	1.78e-111	0	Tnrc6b
2.12e-114	-2.55201	0.169	0.283	4.94e-110	0	C1qb
2.06e-112	-0.917618	0.905	0.913	4.81e-108	0	mt-Co1
5.74e-112	-0.533534	0.533	0.675	1.34e-107	0	Atp5mpl
6.3e-111	0.551136	0.322	0.233	1.47e-106	0	Med10
1.56e-109	0.552566	0.396	0.306	3.63e-105	0	Smchd1
9.89e-109	0.504863	0.315	0.219	2.31e-104	0	Rab8b
1.99e-108	0.510991	0.453	0.37	4.64e-104	0	Nsd3
1.59e-105	-0.51066	0.126	0.256	3.71e-101	0	Plek
8.2e-105	-0.634268	0.385	0.281	1.91e-100	0	Igha
2.27e-104	0.509186	0.363	0.27	5.31e-100	0	Fnbp1
5.9e-104	-0.694026	0.469	0.604	1.38e-99	0	Mif
6.4e-104	-0.63885	0.654	0.734	1.49e-99	0	Cox5a
3.46e-101	0.505661	0.477	0.415	8.08e-97	0	Mbd2
3.63e-99	-0.754332	0.721	0.776	8.48e-95	0	Ndufa4
1.03e-98	0.537167	0.432	0.357	2.4e-94	0	Bptf
3.74e-97	-0.76338	0.357	0.47	8.73e-93	0	Lgals3
6.72e-96	0.536572	0.378	0.299	1.57e-91	0	Arid1a
1.48e-91	0.514265	0.287	0.201	3.46e-87	0	Vgll4
9.48e-91	-0.500043	0.151	0.267	2.21e-86	0	Rgs10
2.31e-88	0.521289	0.303	0.221	5.38e-84	0	Tle4
2.43e-87	-0.683157	0.566	0.679	5.67e-83	0	Jun
1.53e-85	-0.52411	0.641	0.736	3.57e-81	0	Atp5d
2.44e-81	0.514568	0.28	0.203	5.69e-77	0	Asxl2
4.79e-79	0.514671	0.327	0.246	1.12e-74	0	Dnajb1
9.05e-79	0.507687	0.414	0.354	2.11e-74	0	Snhg8
6.84e-76	0.517244	0.357	0.293	1.59e-71	0	Arl6ip5
2.01e-74	0.508067	0.313	0.24	4.69e-70	0	Slbp
3.69e-73	-0.513886	0.531	0.651	8.61e-69	0	Park7
2.29e-59	0.516927	0.26	0.195	5.34e-55	0	Hsph1
1.3e-52	-0.697251	0.391	0.49	3.04e-48	0	Zfp36
2.75e-49	-1.89217	0.241	0.322	6.42e-45	0	Clu
8.46e-37	-0.505307	0.415	0.503	1.97e-32	0	Dusp1
8.22e-36	-0.727012	0.661	0.691	1.92e-31	0	S100a11
4.05e-34	-0.524671	0.577	0.46	9.44e-30	0	Ly6a
4.74e-34	-0.733958	0.393	0.486	1.11e-29	0	Mir6236
2.15e-21	-0.992462	0.998	0.995	5.03e-17	0	Gm42418
4.36e-18	-2.48625	0.485	0.542	1.02e-13	0	Gm26917
4.34e-13	-0.607526	0.997	0.995	1.01e-08	0	mt-Rnr2
0	3.91541	0.964	0.187	0	1	C1qa
0	3.68246	0.98	0.222	0	1	C1qb
0	3.64942	0.968	0.145	0	1	C1qc
0	2.62263	0.676	0.23	0	1	Ccl4
0	2.46345	0.987	0.488	0	1	Cd74
0	2.41596	0.838	0.455	0	1	Apoe
0	2.40662	0.892	0.285	0	1	H2-Eb1
0	2.30414	0.548	0.072	0	1	Ccl12
0	2.26174	0.895	0.286	0	1	H2-Aa
0	2.25928	0.923	0.262	0	1	Hexb
0	2.25027	0.692	0.321	0	1	Hspa1a
0	2.20533	0.887	0.121	0	1	Cd72
0	2.18801	0.996	0.355	0	1	Ctss
0	2.18781	0.565	0.136	0	1	Ccl3
0	2.13615	0.644	0.06	0	1	Mgl2
0	2.12802	0.917	0.344	0	1	H2-Ab1
0	2.06979	0.867	0.114	0	1	Slamf9
0	2.0607	0.898	0.21	0	1	Cd14
0	2.02261	0.978	0.303	0	1	Ctsc
0	1.94806	0.892	0.154	0	1	Aif1
0	1.94595	0.832	0.166	0	1	Cx3cr1
0	1.92404	0.999	0.657	0	1	Cst3
0	1.89781	0.928	0.259	0	1	Ckb
0	1.81621	0.996	0.378	0	1	Fcer1g
0	1.81101	0.896	0.241	0	1	Cxcl16
0	1.79475	0.894	0.21	0	1	Rgs10
0	1.79063	0.893	0.189	0	1	Ly86
0	1.78489	0.883	0.206	0	1	Fcgr3
0	1.78077	0.874	0.198	0	1	Mafb
0	1.73162	0.922	0.209	0	1	Csf1r
0	1.69027	0.711	0.084	0	1	Scimp
0	1.63727	0.507	0.183	0	1	Rgs1
0	1.61621	0.569	0.072	0	1	Ms4a7
0	1.61437	0.97	0.43	0	1	Ctsz
0	1.58637	0.554	0.051	0	1	G530011O06Rik
0	1.57854	0.936	0.349	0	1	Ctsh
0	1.46296	0.909	0.216	0	1	Cybb
0	1.46104	0.824	0.158	0	1	Basp1
0	1.44901	0.579	0.256	0	1	Hspa1b
0	1.44557	0.534	0.264	0	1	Atf3
0	1.43596	0.885	0.258	0	1	Tgfbi
0	1.43166	0.637	0.103	0	1	Trf
0	1.41685	0.96	0.528	0	1	Ucp2
0	1.40175	0.758	0.13	0	1	P2ry6
0	1.40106	0.853	0.209	0	1	Cd68
0	1.37257	0.862	0.227	0	1	H2-DMa
0	1.37189	0.877	0.373	0	1	Cd81
0	1.37179	0.613	0.1	0	1	Cd86
0	1.36224	0.497	0.062	0	1	Pf4
0	1.36031	0.881	0.25	0	1	Unc93b1
0	1.33554	0.645	0.086	0	1	Adgre1
0	1.33091	0.457	0.02	0	1	Lilra5
0	1.32094	0.275	0.03	0	1	Mmp12
0	1.30304	0.659	0.082	0	1	Axl
0	1.29136	0.773	0.204	0	1	Gusb
0	1.2758	0.708	0.189	0	1	H2-DMb1
0	1.26696	0.517	0.058	0	1	Hpgd
0	1.24278	0.804	0.184	0	1	Cd300c2
0	1.2372	0.818	0.203	0	1	Pld4
0	1.23107	0.88	0.34	0	1	Bst2
0	1.22036	0.622	0.122	0	1	Ntpcr
0	1.2191	0.995	0.374	0	1	Tyrobp
0	1.21714	0.774	0.216	0	1	Bcl2a1b
0	1.21013	0.509	0.137	0	1	Lpl
0	1.20343	0.965	0.482	0	1	Lcp1
0	1.20333	0.988	0.639	0	1	Psap
0	1.19547	0.856	0.36	0	1	Man2b1
0	1.19528	0.677	0.17	0	1	Tgfbr1
0	1.19328	0.518	0.198	0	1	Cxcl2
0	1.1859	0.304	0.057	0	1	Cd83
0	1.18516	0.762	0.253	0	1	Ccnd1
0	1.18065	0.701	0.132	0	1	Lair1
0	1.17947	0.694	0.145	0	1	Apobec1
0	1.16912	0.417	0.05	0	1	Cd36
0	1.16617	0.981	0.539	0	1	Fxyd5
0	1.16167	0.474	0.131	0	1	Ccl2
0	1.15105	0.6	0.091	0	1	C3ar1
0	1.14914	0.816	0.235	0	1	Csf2ra
0	1.14425	0.778	0.187	0	1	Mpeg1
0	1.14259	0.789	0.267	0	1	Hexa
0	1.13105	0.559	0.081	0	1	Lacc1
0	1.12934	0.729	0.169	0	1	Pid1
0	1.12478	0.664	0.15	0	1	Clec4a2
0	1.10614	0.42	0.029	0	1	Ch25h
0	1.10587	0.705	0.148	0	1	Fcgr1
0	1.09529	0.543	0.1	0	1	Fcgr4
0	1.09511	0.832	0.221	0	1	Ms4a6c
0	1.09271	0.71	0.192	0	1	Fcgr2b
0	1.09127	0.835	0.51	0	1	Klf6
0	1.09086	0.885	0.319	0	1	Cyth4
0	1.0864	0.986	0.498	0	1	Laptm5
0	1.08304	0.616	0.161	0	1	Glipr1
0	1.08264	0.532	0.108	0	1	Stab1
0	1.08242	0.928	0.413	0	1	Lgmn
0	1.08025	0.902	0.447	0	1	Erp29
0	1.07995	0.625	0.13	0	1	C5ar1
0	1.07843	0.774	0.232	0	1	Lst1
0	1.07789	0.908	0.269	0	1	Spi1
0	1.07557	0.739	0.217	0	1	Tm6sf1
0	1.07469	1	0.846	0	1	Tmsb4x
0	1.07239	0.882	0.431	0	1	Rtn4
0	1.07101	0.447	0.062	0	1	Mrc1
0	1.06661	0.539	0.079	0	1	Creb5
0	1.06248	0.932	0.651	0	1	Jun
0	1.05242	0.373	0.141	0	1	AA467197
0	1.04188	0.651	0.159	0	1	Abhd12
0	1.04167	0.568	0.084	0	1	Rab7b
0	1.03838	0.822	0.325	0	1	Snx5
0	1.03142	0.88	0.408	0	1	Ifi27l2a
0	1.0296	0.699	0.185	0	1	Pou2f2
0	1.02666	0.703	0.23	0	1	Runx1
0	1.02615	0.762	0.271	0	1	Kctd12
0	1.02368	0.426	0.057	0	1	Clec4b1
0	1.023	0.777	0.239	0	1	Arrb2
0	1.02098	0.936	0.531	0	1	Rrbp1
0	1.02006	0.355	0.048	0	1	Gm26522
0	1.01236	0.591	0.14	0	1	Rnase4
0	1.00967	0.384	0.034	0	1	Tmem119
0	1.00782	0.699	0.209	0	1	Metrnl
0	0.996979	0.699	0.189	0	1	Ccr5
0	0.995845	0.597	0.114	0	1	Rab3il1
0	0.990295	0.934	0.542	0	1	Serinc3
0	0.988239	0.481	0.145	0	1	Clec12a
0	0.987092	0.95	0.539	0	1	Npc2
0	0.977691	0.584	0.132	0	1	Gpr65
0	0.975684	0.688	0.165	0	1	Lrrc25
0	0.969635	0.625	0.138	0	1	Lat2
0	0.957801	0.857	0.344	0	1	Efhd2
0	0.95039	0.628	0.158	0	1	Itgb5
0	0.947223	0.376	0.018	0	1	Slco2b1
0	0.937057	0.683	0.373	0	1	Cited2
0	0.93326	0.756	0.21	0	1	Mef2c
0	0.930848	0.824	0.553	0	1	Fos
0	0.925496	0.616	0.131	0	1	Sdc3
0	0.923849	0.859	0.36	0	1	Ifi30
0	0.918242	0.563	0.115	0	1	Timp2
0	0.917635	0.714	0.207	0	1	Plekho1
0	0.91501	0.428	0.042	0	1	Cadm1
0	0.911535	0.719	0.189	0	1	Irf8
0	0.907584	0.968	0.602	0	1	Ctsb
0	0.902328	0.453	0.066	0	1	Bcl2a1a
0	0.900039	0.896	0.369	0	1	Fyb
0	0.899937	0.837	0.379	0	1	Grn
0	0.895886	0.583	0.145	0	1	Phf11b
0	0.894925	0.794	0.342	0	1	Rgs2
0	0.886674	0.85	0.398	0	1	Ctsa
0	0.8847	0.803	0.286	0	1	Hcls1
0	0.883908	0.587	0.148	0	1	Ifi207
0	0.883232	0.646	0.212	0	1	Itgam
0	0.882429	0.782	0.441	0	1	Ier5
0	0.876317	0.624	0.288	0	1	Nfkbiz
0	0.872366	0.578	0.133	0	1	Milr1
0	0.87003	0.578	0.143	0	1	Slc15a3
0	0.868994	0.677	0.223	0	1	Asah1
0	0.867167	0.68	0.178	0	1	Hck
0	0.856803	0.348	0.021	0	1	Col14a1
0	0.852113	0.687	0.187	0	1	Plbd1
0	0.850407	0.53	0.108	0	1	Slc11a1
0	0.849504	0.577	0.125	0	1	Bmyc
0	0.845807	0.419	0.161	0	1	Phlda1
0	0.844048	0.59	0.139	0	1	Zfhx3
0	0.836784	0.579	0.196	0	1	Tent5a
0	0.834239	0.608	0.155	0	1	Ms4a6d
0	0.81719	0.739	0.313	0	1	Eid1
0	0.814331	0.776	0.281	0	1	Marcks
0	0.810979	0.846	0.413	0	1	Anxa5
0	0.807831	0.579	0.178	0	1	Sdf2l1
0	0.803709	0.923	0.53	0	1	Actr3
0	0.801537	0.721	0.237	0	1	Gsn
0	0.799272	0.469	0.105	0	1	Itgax
0	0.79766	0.526	0.181	0	1	Cfp
0	0.796974	0.669	0.257	0	1	Lgals3bp
0	0.788898	0.874	0.528	0	1	Ssr4
0	0.785231	0.372	0.091	0	1	Trem2
0	0.784729	0.513	0.155	0	1	Stap1
0	0.780838	0.58	0.304	0	1	Egr1
0	0.78034	0.521	0.181	0	1	Ap1s2
0	0.777481	0.829	0.338	0	1	Zeb2
0	0.776566	0.983	0.743	0	1	Sh3bgrl3
0	0.769474	0.993	0.918	0	1	Rps27a
0	0.769393	0.468	0.084	0	1	Ppfia4
0	0.768355	0.599	0.161	0	1	Irf5
0	0.768054	1	0.955	0	1	Actb
0	0.767892	0.994	0.898	0	1	H3f3b
0	0.764989	0.301	0.038	0	1	Zmynd15
0	0.758335	0.347	0.048	0	1	Nes
0	0.754185	0.335	0.035	0	1	Hpgds
0	0.75107	0.55	0.166	0	1	Cdk6
0	0.749436	0.453	0.081	0	1	Siglece
0	0.746193	0.608	0.198	0	1	Tnfaip8l2
0	0.745744	0.759	0.291	0	1	Fermt3
0	0.743015	0.961	0.618	0	1	Arpc1b
0	0.741521	0.575	0.188	0	1	Colgalt1
0	0.740832	0.455	0.151	0	1	Tnf
0	0.738269	0.309	0.018	0	1	Tnfsf13b
0	0.737982	0.968	0.683	0	1	Gnai2
0	0.73015	0.472	0.199	0	1	Pmepa1
0	0.728665	0.738	0.241	0	1	Ehd4
0	0.727648	0.498	0.119	0	1	BC028528
0	0.727349	0.92	0.646	0	1	Hspa5
0	0.726825	0.595	0.177	0	1	Nckap1l
0	0.725164	0.981	0.819	0	1	Calm1
0	0.72371	0.993	0.923	0	1	Rps12
0	0.723626	0.639	0.238	0	1	Itm2c
0	0.723272	0.987	0.756	0	1	Cyba
0	0.722335	0.975	0.799	0	1	Rpl3
0	0.72009	0.534	0.13	0	1	Mcub
0	0.718665	0.442	0.092	0	1	Cttnbp2nl
0	0.717801	0.765	0.372	0	1	Pnp
0	0.715052	0.751	0.251	0	1	Lyn
0	0.712945	0.72	0.374	0	1	Ranbp1
0	0.712835	0.67	0.241	0	1	Sirpa
0	0.712702	0.438	0.077	0	1	Fgd2
0	0.7095	0.988	0.859	0	1	Rpl10
0	0.709477	0.997	0.932	0	1	Rpl32
0	0.707758	0.582	0.186	0	1	Evi2a
0	0.706468	0.686	0.232	0	1	Vsir
0	0.706102	0.996	0.781	0	1	B2m
0	0.703825	0.615	0.165	0	1	Ighm
0	0.703013	0.504	0.146	0	1	Slc29a3
0	0.701975	0.602	0.334	0	1	Sdc4
0	0.700499	0.972	0.532	0	1	Coro1a
0	0.699934	0.932	0.641	0	1	Clta
0	0.699324	0.456	0.116	0	1	Lifr
0	0.696399	0.896	0.278	0	1	Alox5ap
0	0.695294	0.58	0.223	0	1	Tmed3
0	0.69445	0.363	0.078	0	1	E230029C05Rik
0	0.693806	0.956	0.697	0	1	Clic1
0	0.692187	0.586	0.208	0	1	Tubb2a
0	0.689045	0.501	0.136	0	1	Ifi204
0	0.686653	0.976	0.794	0	1	Cfl1
0	0.685897	0.584	0.175	0	1	Pea15a
0	0.685558	0.796	0.319	0	1	Ptpn6
0	0.683767	0.565	0.201	0	1	Blvrb
0	0.679328	0.959	0.72	0	1	Arpc2
0	0.675408	0.452	0.084	0	1	Clec5a
0	0.675082	0.997	0.973	0	1	Rps29
0	0.674601	0.38	0.088	0	1	Mcm3
0	0.674188	0.972	0.833	0	1	Rpl35
0	0.67112	0.971	0.759	0	1	Rpl10a
0	0.670796	0.559	0.17	0	1	Fam129a
0	0.666232	0.992	0.892	0	1	Hsp90ab1
0	0.661836	0.527	0.144	0	1	Clec4a3
0	0.659865	0.647	0.233	0	1	Rbpj
0	0.658629	0.545	0.166	0	1	Lilr4b
0	0.657919	0.89	0.586	0	1	Calr
0	0.656076	0.529	0.136	0	1	Dok3
0	0.655737	0.992	0.872	0	1	Rps4x
0	0.655376	0.904	0.597	0	1	Eif4a1
0	0.655038	0.377	0.063	0	1	Sh3pxd2b
0	0.650232	0.622	0.237	0	1	Cyfip1
0	0.648373	0.509	0.151	0	1	Prdx4
0	0.648129	0.377	0.055	0	1	Sh2d1b1
0	0.646227	0.994	0.896	0	1	Rps5
0	0.645479	0.831	0.446	0	1	Tubb5
0	0.644556	0.687	0.257	0	1	Gng2
0	0.644347	0.37	0.116	0	1	Adrb2
0	0.641855	0.823	0.493	0	1	Anp32b
0	0.641066	0.994	0.905	0	1	Ptma
0	0.639876	0.546	0.199	0	1	Il1b
0	0.636941	0.72	0.355	0	1	Pdia6
0	0.636561	0.456	0.123	0	1	St3gal6
0	0.635433	0.75	0.367	0	1	Tuba1b
0	0.633561	0.601	0.21	0	1	Crlf2
0	0.633182	0.856	0.468	0	1	Reep5
0	0.631594	0.464	0.121	0	1	Pdgfb
0	0.630242	0.588	0.298	0	1	Cdkn1a
0	0.627752	0.328	0.046	0	1	Smpdl3b
0	0.627088	0.995	0.934	0	1	Rps8
0	0.626626	0.829	0.451	0	1	Sdcbp
0	0.624841	0.596	0.207	0	1	Ifnar2
0	0.624616	0.862	0.495	0	1	Capza2
0	0.624474	0.65	0.276	0	1	Atp6ap2
0	0.620325	0.319	0.075	0	1	Tmcc3
0	0.620186	0.985	0.874	0	1	Rps2
0	0.615859	0.498	0.152	0	1	Cd302
0	0.614911	0.995	0.899	0	1	Rps18
0	0.612261	0.425	0.11	0	1	Adap2
0	0.608948	0.617	0.234	0	1	Ppt1
0	0.60809	0.641	0.241	0	1	Twf2
0	0.605306	0.847	0.516	0	1	Pdia3
0	0.604094	0.326	0.093	0	1	Pltp
0	0.601288	0.386	0.096	0	1	Tlr2
0	0.600587	0.504	0.148	0	1	Rassf4
0	0.59855	0.991	0.904	0	1	Rps28
0	0.596241	0.895	0.607	0	1	Hsp90b1
0	0.595152	0.985	0.876	0	1	Rps26
0	0.593896	0.814	0.515	0	1	Ran
0	0.593849	0.368	0.089	0	1	Mcm6
0	0.593041	0.369	0.069	0	1	Pla2g4a
0	0.592749	0.425	0.117	0	1	Nucb2
0	0.588746	0.423	0.099	0	1	Lpcat2
0	0.588537	0.453	0.121	0	1	Pik3ap1
0	0.587502	0.847	0.486	0	1	Wnk1
0	0.585561	0.622	0.229	0	1	Inpp5d
0	0.585386	0.683	0.287	0	1	Syngr2
0	0.584578	0.675	0.3	0	1	Creg1
0	0.584013	0.678	0.21	0	1	Ncf2
0	0.583548	0.412	0.104	0	1	Itpripl2
0	0.581635	0.454	0.126	0	1	Il10ra
0	0.581404	0.815	0.375	0	1	Fam49b
0	0.573393	0.399	0.094	0	1	Cysltr1
0	0.572036	0.345	0.051	0	1	Tmem273
0	0.571584	0.788	0.422	0	1	Ywhah
0	0.57094	0.516	0.172	0	1	Camk1
0	0.570329	0.469	0.133	0	1	Bcl2a1d
0	0.570152	0.746	0.381	0	1	Arpc4
0	0.570011	0.605	0.275	0	1	Pa2g4
0	0.568722	0.869	0.565	0	1	Mrpl52
0	0.568193	0.658	0.296	0	1	Nmt1
0	0.565789	0.978	0.819	0	1	Hspa8
0	0.564824	0.962	0.732	0	1	Cdc42
0	0.564751	0.994	0.911	0	1	Rps20
0	0.563963	0.806	0.453	0	1	Tmed10
0	0.563461	0.992	0.879	0	1	Rpsa
0	0.56202	0.435	0.128	0	1	Spred1
0	0.561193	0.996	0.921	0	1	Rps9
0	0.560698	0.966	0.785	0	1	Rpl36a
0	0.560078	0.763	0.323	0	1	Ms4a6b
0	0.558548	0.887	0.552	0	1	Tmem176b
0	0.557376	0.99	0.582	0	1	Cd52
0	0.554776	0.358	0.074	0	1	Acvrl1
0	0.554275	0.959	0.791	0	1	Rps25
0	0.554171	0.608	0.251	0	1	Taok3
0	0.552931	0.863	0.536	0	1	Arhgdia
0	0.550935	0.81	0.443	0	1	Pitpna
0	0.550274	0.328	0.066	0	1	Cd180
0	0.550127	0.977	0.839	0	1	Rpl14
0	0.549323	0.355	0.076	0	1	Cdk14
0	0.548956	0.489	0.166	0	1	Gpr183
0	0.548816	0.455	0.144	0	1	Acer3
0	0.548663	0.892	0.566	0	1	Cotl1
0	0.547291	0.987	0.881	0	1	Rpl6
0	0.547013	0.39	0.095	0	1	Tifab
0	0.546122	0.698	0.349	0	1	Nap1l1
0	0.54499	0.993	0.924	0	1	Rpl37
0	0.544792	0.49	0.156	0	1	Epb41l2
0	0.544652	0.364	0.069	0	1	Blnk
0	0.544244	0.993	0.923	0	1	Rpl39
0	0.544167	0.77	0.417	0	1	Hnrnpa1
0	0.539161	0.767	0.379	0	1	Pycard
0	0.538729	0.997	0.952	0	1	Rplp1
0	0.535371	0.565	0.197	0	1	Otulinl
0	0.532568	0.99	0.853	0	1	Itm2b
0	0.532203	0.823	0.491	0	1	Tkt
0	0.531155	0.56	0.279	0	1	Rhob
0	0.52932	0.623	0.262	0	1	Rnf130
0	0.528799	0.45	0.157	0	1	Gm45223
0	0.528631	0.295	0.053	0	1	Ang
0	0.527964	0.986	0.829	0	1	Rpl12
0	0.525177	0.378	0.093	0	1	Igsf8
0	0.52497	0.323	0.069	0	1	Mcm5
0	0.523283	0.329	0.074	0	1	Klra2
0	0.52203	0.692	0.301	0	1	Skap2
0	0.517428	0.628	0.235	0	1	Ncf4
0	0.517276	0.773	0.379	0	1	Dab2
0	0.517238	0.344	0.093	0	1	Gm34084
0	0.516462	0.341	0.104	0	1	Cebpa
0	0.515373	0.631	0.291	0	1	Ddost
0	0.515108	0.893	0.565	0	1	Psme1
0	0.514029	0.986	0.858	0	1	Rps19
0	0.513155	0.493	0.192	0	1	Sap30
0	0.512032	0.985	0.835	0	1	Rack1
0	0.511749	0.936	0.699	0	1	H2afz
0	0.511284	0.621	0.218	0	1	Plek
0	0.506677	0.648	0.317	0	1	Rpn2
0	0.506091	0.44	0.141	0	1	Tep1
0	0.505753	0.28	0.041	0	1	Psd3
0	0.503998	0.981	0.853	0	1	Rps15
0	0.503289	0.545	0.191	0	1	Pip4k2a
0	0.502651	0.989	0.899	0	1	Rpl35a
0	-1.21163	0.997	0.995	0	1	mt-Rnr2
0	-1.28729	0.043	0.293	0	1	Plscr2
0	-1.34602	0.984	0.976	0	1	mt-Rnr1
0	-1.34886	0.43	0.609	0	1	Id2
0	-1.42111	0.054	0.298	0	1	Cystm1
0	-1.45875	0.477	0.681	0	1	S100a10
0	-1.53348	0.998	0.996	0	1	Gm42418
0	-1.55887	0.047	0.27	0	1	Sult1d1
0	-1.56126	0.573	0.697	0	1	S100a11
0	-1.67694	0.094	0.323	0	1	Pdzk1ip1
0	-1.78174	0.061	0.312	0	1	Car2
0	-1.90948	0.036	0.254	0	1	Ltb
0	-2.06575	0.106	0.347	0	1	Rida
0	-2.14914	0.19	0.41	0	1	Igfbp7
0	-2.20083	0.151	0.424	0	1	Ndrg1
0	-2.25636	0.139	0.419	0	1	Chchd10
0	-2.34753	0.129	0.384	0	1	Atp1b1
0	-2.37501	0.097	0.362	0	1	Timp3
0	-2.58185	0.175	0.44	0	1	Ldhb
0	-3.15556	0.185	0.415	0	1	Aldob
0	-3.33965	0.371	0.535	0	1	Fxyd2
0	-3.36689	0.696	0.725	0	1	Gpx3
3.96e-304	-2.57825	0.083	0.305	9.24e-300	1	Miox
3.67e-301	-0.986869	0.051	0.27	8.55e-297	1	Nedd4
1.63e-298	-1.84844	0.057	0.273	3.81e-294	1	Keg1
3.34e-296	0.70808	0.735	0.463	7.78e-292	1	Zfp36
1.9e-286	-1.77543	0.043	0.251	4.43e-282	1	Fbp1
1.01e-284	-1.2547	0.043	0.25	2.37e-280	1	Calml4
1.82e-281	-1.77901	0.05	0.257	4.25e-277	1	Akr1c21
6.28e-281	0.862214	0.724	0.479	1.47e-276	1	Dusp1
5.73e-280	-1.12223	0.052	0.26	1.34e-275	1	Stard10
6.02e-279	-1.5497	0.053	0.261	1.41e-274	1	Ttc36
8.88e-279	-2.33078	0.111	0.319	2.07e-274	1	Pck1
2.18e-276	-1.7721	0.067	0.273	5.08e-272	1	Acsm2
2.04e-272	-1.13828	0.798	0.77	4.76e-268	1	Ndufa4
9.08e-272	-1.43324	0.131	0.33	2.12e-267	1	Chpt1
2.61e-270	-1.24357	0.105	0.309	6.09e-266	1	Tns1
6.98e-265	-1.10358	0.962	0.908	1.63e-260	1	mt-Co1
7.53e-264	-2.48054	0.206	0.389	1.76e-259	1	Spink1
6.41e-261	-1.70368	0.059	0.255	1.5e-256	1	Gsta2
2.18e-259	-1.72506	0.074	0.272	5.09e-255	1	Cltrn
1.12e-255	-1.46443	0.987	0.956	2.62e-251	1	mt-Nd2
4.66e-255	-0.964002	0.167	0.361	1.09e-250	1	Smpdl3a
2.13e-246	-1.32704	0.871	0.814	4.98e-242	1	mt-Nd5
2.09e-245	-1.28042	0.176	0.363	4.89e-241	1	Zbtb20
3.97e-244	-1.80978	0.31	0.481	9.27e-240	1	Ly6a
1.67e-232	0.739121	0.905	0.693	3.89e-228	1	Hsp90aa1
1.76e-232	-2.67294	0.138	0.32	4.1e-228	1	Slc34a1
9.56e-232	0.599723	0.512	0.289	2.23e-227	1	Gadd45g
9.61e-230	-0.981229	0.1	0.287	2.24e-225	1	Rbpms
3.59e-225	-0.923933	0.072	0.257	8.39e-221	1	Bhlhe40
7.04e-224	0.617417	0.303	0.142	1.64e-219	1	Hmox1
3.3e-219	-1.28924	0.167	0.34	7.7e-215	1	Oxct1
9.6e-218	-1.50113	0.106	0.28	2.24e-213	1	Sord
9.73e-211	-2.10062	0.213	0.377	2.27e-206	1	Ass1
4.73e-206	-1.69049	0.521	0.599	1.1e-201	1	Lars2
3.71e-205	-1.08876	0.578	0.631	8.65e-201	1	Ctsd
3.01e-202	-3.00885	0.845	0.79	7.02e-198	1	Spp1
1.2e-200	-1.17546	0.228	0.384	2.8e-196	1	Sptbn1
3.55e-185	-1.41073	0.999	0.987	8.27e-181	1	mt-Cytb
6.56e-185	-1.20237	0.15	0.304	1.53e-180	1	Idh1
7.78e-184	-1.29034	0.114	0.277	1.82e-179	1	Id3
2.75e-179	-0.924155	0.144	0.297	6.42e-175	1	Mettl26
3.97e-179	0.837772	0.293	0.149	9.27e-175	1	Cxcl10
1.12e-178	-1.41373	0.99	0.951	2.62e-174	1	mt-Nd4
2.2e-176	-0.718942	0.098	0.256	5.14e-172	1	Itpr1
1.87e-168	-1.61631	0.149	0.307	4.35e-164	1	Plac8
4.15e-164	-1.45383	0.237	0.369	9.68e-160	1	Tsc22d1
1.4e-160	-0.861196	0.138	0.287	3.26e-156	1	Klf9
5.09e-160	-0.778604	0.163	0.309	1.19e-155	1	Tuba4a
9.87e-160	-0.817772	0.35	0.462	2.3e-155	1	Ezr
2.38e-159	-1.00067	0.309	0.442	5.55e-155	1	Ahnak
1.97e-156	-1.13608	0.998	0.989	4.59e-152	1	Malat1
1.36e-154	-2.44815	0.142	0.285	3.17e-150	1	S100g
8.47e-154	-0.809217	0.934	0.862	1.98e-149	1	Chchd2
7.54e-151	-0.906838	0.141	0.282	1.76e-146	1	Pdcd4
1.69e-147	-1.27143	0.547	0.553	3.94e-143	1	Mpc2
5.72e-141	-0.986123	0.203	0.336	1.34e-136	1	Hist1h2bc
9.94e-141	-0.835993	0.15	0.282	2.32e-136	1	4833439L19Rik
1.71e-140	-0.554413	0.903	0.814	3.99e-136	1	Uqcrh
1.69e-137	-0.977009	0.566	0.571	3.95e-133	1	Gpx4
2.98e-134	-0.773662	0.889	0.812	6.96e-130	1	Cox6c
3.33e-134	-0.973464	0.223	0.339	7.77e-130	1	Phyh
7.65e-134	-1.18692	0.838	0.723	1.78e-129	1	Prdx5
1.18e-132	-0.80502	0.219	0.341	2.76e-128	1	Chd3
3.47e-130	-0.647087	0.733	0.695	8.1e-126	1	H2afj
1.74e-125	-0.928035	0.165	0.286	4.07e-121	1	Gabarapl1
2.79e-124	-0.585038	0.899	0.82	6.51e-120	1	Atp5h
3.72e-123	-0.765504	0.133	0.255	8.68e-119	1	Sephs2
3.6e-120	-0.57217	0.951	0.89	8.4e-116	1	Cox8a
2.44e-119	-0.775324	0.154	0.276	5.69e-115	1	Smad7
1.2e-114	0.766227	0.39	0.242	2.81e-110	1	Dnajb1
5.09e-112	-0.947853	0.195	0.307	1.19e-107	1	Gsr
3.26e-110	-0.662677	0.171	0.284	7.6e-106	1	Gng12
1.43e-108	-0.667649	0.492	0.532	3.34e-104	1	Tax1bp1
6.16e-106	-1.46676	0.851	0.721	1.44e-101	1	Dbi
6.7e-103	-0.817613	0.148	0.255	1.56e-98	1	Acox1
1.03e-101	-0.829328	0.189	0.296	2.4e-97	1	Adgre5
3.08e-100	-1.08899	0.536	0.533	7.19e-96	1	Cyb5a
2.09e-96	0.790529	0.95	0.834	4.87e-92	1	Ubc
1.53e-94	-1.07035	0.339	0.394	3.56e-90	1	Cisd1
3.6e-92	-0.519797	0.852	0.772	8.4e-88	1	Gnas
7.64e-92	-1.07144	0.414	0.483	1.78e-87	1	Mir6236
2.66e-91	-0.624151	0.746	0.677	6.21e-87	1	Aes
5.48e-91	-0.826082	0.265	0.352	1.28e-86	1	Odc1
1.68e-89	-0.694926	0.763	0.687	3.92e-85	1	Aldoa
1.05e-88	-1.08059	0.268	0.346	2.46e-84	1	Tcn2
5.71e-88	-0.715439	0.291	0.37	1.33e-83	1	Ccnd3
1.22e-87	-0.904996	0.207	0.299	2.85e-83	1	Nudt4
5.87e-87	-0.673876	0.854	0.758	1.37e-82	1	Atp5j
1.97e-83	-0.807736	0.735	0.65	4.6e-79	1	Ndufb9
1.4e-79	-0.913671	0.647	0.601	3.28e-75	1	mt-Atp8
1.75e-79	-0.747782	0.209	0.292	4.09e-75	1	Hagh
1.18e-78	-0.640997	0.745	0.658	2.76e-74	1	Ndufa6
4.62e-78	-0.759579	0.881	0.78	1.08e-73	1	Atp5b
2.19e-77	-0.965581	0.522	0.505	5.12e-73	1	Mpc1
2.3e-75	-0.572729	0.868	0.773	5.36e-71	1	Slc25a3
2.8e-75	-0.753332	0.83	0.729	6.54e-71	1	Uqcr10
1.17e-74	-0.784904	0.204	0.283	2.72e-70	1	Hadh
1.35e-74	-1.4639	0.692	0.603	3.15e-70	1	Atp1a1
6.85e-71	-0.970333	0.177	0.255	1.6e-66	1	Igfbp4
9.4e-71	-2.34497	0.252	0.321	2.19e-66	1	Clu
2.77e-70	-0.887646	0.563	0.595	6.46e-66	1	S100a6
2.82e-69	-1.24852	0.811	0.676	6.59e-65	1	Tmsb10
1.79e-68	-1.11247	0.995	0.958	4.17e-64	1	mt-Nd1
2.93e-68	-0.624898	0.261	0.332	6.84e-64	1	Pdha1
1.29e-66	-0.61524	0.858	0.759	3.02e-62	1	Cox7a2
6.68e-66	-0.89694	0.38	0.414	1.56e-61	1	Anxa2
3.06e-65	-0.894164	0.573	0.539	7.15e-61	1	Cycs
4.89e-63	-0.639361	0.186	0.262	1.14e-58	1	Gclm
1.91e-62	-0.715901	0.209	0.279	4.45e-58	1	Acot13
3.74e-61	-0.700145	0.267	0.334	8.73e-57	1	Ankrd12
3.77e-61	-0.644534	0.215	0.286	8.79e-57	1	Hibadh
5.36e-61	-0.589621	0.296	0.354	1.25e-56	1	Cib1
2.52e-59	-0.797716	0.458	0.46	5.87e-55	1	Sod2
3.31e-59	-0.651773	0.831	0.722	7.72e-55	1	Atp5a1
1.29e-55	-0.875749	0.324	0.359	3e-51	1	Hint2
1.03e-52	-0.899532	0.194	0.254	2.41e-48	1	Itga4
1.32e-52	-0.828402	0.211	0.269	3.09e-48	1	Akr7a5
3.06e-52	-0.642196	0.486	0.485	7.14e-48	1	Prdx6
3.88e-52	-0.784092	0.409	0.419	9.05e-48	1	Suclg1
5.36e-52	-0.857758	0.584	0.538	1.25e-47	1	Slc25a4
3.77e-51	-0.523847	0.194	0.263	8.79e-47	1	Map1lc3a
5.6e-51	-0.714798	0.377	0.404	1.31e-46	1	Aplp2
6.26e-51	-0.568349	0.249	0.313	1.46e-46	1	Samd9l
2.27e-50	-0.849361	0.666	0.588	5.29e-46	1	Mif
4.48e-47	-0.837606	0.202	0.257	1.04e-42	1	Khk
1.24e-46	-0.611301	0.786	0.675	2.89e-42	1	Usmg5
2.27e-46	-0.569919	0.547	0.532	5.29e-42	1	Ncor1
1.15e-45	-0.675039	0.712	0.623	2.69e-41	1	Atp5g3
1.45e-45	-0.712818	0.344	0.376	3.39e-41	1	mt-Atp6
3.9e-44	-1.21617	0.4	0.398	9.11e-40	1	S100a1
3.22e-43	-0.620537	0.838	0.721	7.52e-39	1	Uqcrq
9.63e-43	-0.566133	0.891	0.781	2.25e-38	1	Cox5b
5.48e-42	-0.777765	0.364	0.381	1.28e-37	1	Grina
5.88e-40	-0.505212	0.706	0.625	1.37e-35	1	Ndufb11
1.32e-39	-0.502839	0.28	0.326	3.08e-35	1	Senp6
5.72e-39	-0.542779	0.252	0.3	1.34e-34	1	Tnrc6b
5e-38	-0.59525	0.884	0.654	1.17e-33	1	Akr1a1
5.35e-37	-0.609583	0.632	0.562	1.25e-32	1	Ndufa1
1.84e-35	-0.803966	0.212	0.253	4.28e-31	1	4931406C07Rik
2.49e-35	-0.76357	0.562	0.507	5.8e-31	1	Atp6v1e1
4.81e-33	-0.725333	0.541	0.491	1.12e-28	1	Uqcrfs1
7.46e-33	-0.612976	0.225	0.264	1.74e-28	1	Suclg2
1.1e-32	-0.562705	0.639	0.558	2.56e-28	1	Mdh2
1.19e-32	-0.651344	0.311	0.339	2.77e-28	1	Atp6v1a
2.97e-32	-0.889145	0.674	0.61	6.93e-28	1	Neat1
4.61e-31	-1.086	0.654	0.553	1.08e-26	1	Mdh1
1.6e-29	-2.90115	0.594	0.533	3.73e-25	1	Gm26917
6.31e-29	-0.513259	0.843	0.72	1.47e-24	1	Atp5d
6.72e-28	-0.509968	0.348	0.363	1.57e-23	1	Slc9a3r1
1.86e-27	-1.09089	0.28	0.291	4.35e-23	1	Hcst
2.51e-25	-0.530038	0.684	0.601	5.87e-21	1	Map1lc3b
1.02e-24	-0.593183	0.379	0.373	2.38e-20	1	Aco2
2.76e-24	-0.515875	0.277	0.305	6.44e-20	1	Golga4
3.52e-24	-0.704308	0.233	0.26	8.21e-20	1	Asl
1.62e-23	-0.516337	0.609	0.535	3.78e-19	1	Ndufb3
4.37e-23	-0.588352	0.305	0.317	1.02e-18	1	Acadm
3.81e-22	-1.3042	0.39	0.282	8.9e-18	1	Igha
1.52e-21	-0.638549	0.736	0.617	3.54e-17	1	Atp5o.1
5.75e-21	-1.07691	0.376	0.355	1.34e-16	1	H2-Q7
8.11e-21	-0.858318	0.489	0.44	1.89e-16	1	Ctsl
3.12e-19	-0.547244	0.319	0.327	7.29e-15	1	Ifi27
4.6e-19	-0.692795	0.356	0.346	1.07e-14	1	Ddt
3.52e-18	-0.703321	0.634	0.531	8.22e-14	1	Ndufa5
1.53e-17	-0.534395	0.293	0.302	3.58e-13	1	Sfxn1
5.26e-17	-0.522763	0.431	0.403	1.23e-12	1	Sdha
3.36e-16	-0.532234	0.638	0.543	7.84e-12	1	Ndufs6
7.42e-16	-0.634964	0.691	0.577	1.73e-11	1	Ndufc1
1.13e-15	-0.65315	0.525	0.46	2.64e-11	1	Scp2
2.06e-15	-0.736386	0.705	0.575	4.81e-11	1	Esd
4.81e-15	-0.567067	0.489	0.439	1.12e-10	1	Ndufb2
9.43e-15	-0.65975	0.416	0.386	2.2e-10	1	Ndufab1
1.65e-14	-0.689513	0.323	0.316	3.85e-10	1	Idh2
2.9e-14	-0.508001	0.653	0.55	6.78e-10	1	Ndufa11
3.18e-14	-0.64353	0.541	0.468	7.41e-10	1	Ndufb6
7.4e-14	-0.611821	0.427	0.391	1.73e-09	1	Aldh2
5.33e-13	-0.540062	0.348	0.335	1.24e-08	1	Slc25a39
2.95e-12	-0.886647	0.708	0.583	6.88e-08	1	mt-Nd3
4.41e-12	-0.573226	0.349	0.334	1.03e-07	1	Acaa2
4.67e-12	-0.603564	0.29	0.288	1.09e-07	1	Cat
4.96e-11	-0.559901	0.275	0.273	1.16e-06	1	Mgst3
5.08e-10	-0.506951	0.488	0.449	1.19e-05	1	CT010467.1
5.64e-10	-0.512659	0.725	0.59	1.32e-05	1	Atp6v1g1
8.59e-10	-0.714782	0.585	0.486	2e-05	1	Etfb
5.23e-09	-0.502392	0.462	0.414	0.000122039	1	Timm8b
5.79e-09	-0.545398	0.389	0.358	0.000135113	1	Sdhc
1.64e-08	-0.712112	0.489	0.432	0.000383344	1	Maf
2.1e-08	-2.13953	0.516	0.394	0.000490765	1	Igkc
4.3e-08	-0.560829	0.543	0.462	0.00100434	1	Cyc1
4.76e-08	-0.547709	0.462	0.418	0.00111023	1	Tubb4b
7.64e-08	-0.524846	0.328	0.311	0.00178247	1	Acat1
4.11e-07	-0.507259	0.831	0.678	0.00959248	1	Uqcrb
1.37e-06	-0.525446	0.253	0.246	0.0319314	1	Il2rg
1.79e-06	-0.512115	0.821	0.663	0.0416791	1	Uqcr11
0	2.59055	0.914	0.189	0	2	Ltb
0	2.42288	0.687	0.071	0	2	Il7r
0	2.19188	0.859	0.124	0	2	Cd3g
0	2.09383	0.858	0.144	0	2	Trbc2
0	2.08526	0.525	0.031	0	2	Icos
0	2.07308	0.602	0.074	0	2	Cxcr6
0	2.01859	0.863	0.136	0	2	Cd3d
0	1.96406	0.364	0.091	0	2	BC018473
0	1.96379	0.79	0.114	0	2	Cd3e
0	1.88434	0.655	0.201	0	2	Cd82
0	1.87851	0.582	0.129	0	2	Rora
0	1.86242	0.713	0.118	0	2	Trac
0	1.85084	0.44	0.127	0	2	Ramp1
0	1.85067	0.715	0.111	0	2	Thy1
0	1.84552	0.699	0.326	0	2	Emb
0	1.78988	0.682	0.096	0	2	Lat
0	1.74263	0.468	0.088	0	2	Trbc1
0	1.72984	0.767	0.154	0	2	Ptprcap
0	1.70299	0.593	0.169	0	2	Cd69
0	1.68851	0.995	0.663	0	2	Tmsb10
0	1.65384	0.642	0.115	0	2	Bcl11b
0	1.63946	0.452	0.051	0	2	Cd5
0	1.615	0.589	0.175	0	2	Traf1
0	1.59026	0.372	0.059	0	2	Ikzf2
0	1.55343	0.446	0.052	0	2	Il18r1
0	1.52683	0.7	0.166	0	2	Sept1
0	1.51948	0.855	0.32	0	2	H2-Q7
0	1.5137	0.731	0.195	0	2	Ets1
0	1.49987	0.898	0.465	0	2	Rac2
0	1.48975	0.66	0.216	0	2	Il2rg
0	1.48469	0.27	0.012	0	2	Tnfrsf4
0	1.4588	0.577	0.159	0	2	Itgb7
0	1.45093	0.832	0.299	0	2	AW112010
0	1.44222	0.622	0.128	0	2	Lck
0	1.4252	0.421	0.069	0	2	Cd28
0	1.42361	0.552	0.13	0	2	Gimap3
0	1.399	0.415	0.06	0	2	Cd6
0	1.3976	0.858	0.491	0	2	Shisa5
0	1.35622	0.696	0.31	0	2	Limd2
0	1.35473	0.996	0.757	0	2	H2-K1
0	1.35114	0.585	0.167	0	2	Rinl
0	1.30807	0.549	0.102	0	2	Skap1
0	1.29838	0.354	0.061	0	2	Tnfrsf18
0	1.29022	0.73	0.258	0	2	Hcst
0	1.28731	0.713	0.307	0	2	Ccnd2
0	1.27746	0.452	0.153	0	2	Tnfaip3
0	1.26912	0.496	0.196	0	2	Aebp2
0	1.26179	0.759	0.306	0	2	S100a4
0	1.25651	0.615	0.176	0	2	Ms4a4b
0	1.25303	0.424	0.106	0	2	Pkp3
0	1.24559	0.537	0.181	0	2	Rgs1
0	1.23644	0.451	0.106	0	2	Grap
0	1.23549	0.425	0.068	0	2	Cd226
0	1.23145	0.394	0.095	0	2	D16Ertd472e
0	1.22597	0.458	0.096	0	2	Cd2
0	1.22017	0.413	0.111	0	2	Cish
0	1.20393	0.549	0.312	0	2	Gadd45b
0	1.19961	0.607	0.304	0	2	Capg
0	1.19523	0.587	0.168	0	2	Gimap1
0	1.18679	0.609	0.268	0	2	Dock2
0	1.18275	0.413	0.172	0	2	Gpr183
0	1.16791	0.95	0.667	0	2	Btg1
0	1.16606	0.623	0.297	0	2	Mndal
0	1.14429	0.36	0.055	0	2	Cd247
0	1.14422	0.852	0.578	0	2	Id2
0	1.1442	0.876	0.477	0	2	Ptpn18
0	1.1425	0.695	0.353	0	2	Celf2
0	1.13915	0.631	0.292	0	2	Ifi203
0	1.13774	0.998	0.91	0	2	Rps27
0	1.13531	0.288	0.055	0	2	Serpina3g
0	1.13308	0.729	0.414	0	2	Maf
0	1.1302	0.307	0.024	0	2	Cd4
0	1.12289	0.987	0.583	0	2	Cd52
0	1.12282	0.575	0.191	0	2	H2-Q6
0	1.11354	0.392	0.138	0	2	Dusp5
0	1.11285	0.893	0.661	0	2	Uba52
0	1.11087	0.454	0.091	0	2	Il2rb
0	1.10471	0.421	0.14	0	2	Znrf1
0	1.09132	0.358	0.052	0	2	Zap70
0	1.08578	0.462	0.27	0	2	Nrip1
0	1.08452	0.402	0.131	0	2	Ptpn7
0	1.08355	0.612	0.382	0	2	Sec11c
0	1.08301	0.343	0.067	0	2	Ikzf3
0	1.07852	0.922	0.648	0	2	S100a10
0	1.07747	0.491	0.22	0	2	Slc38a1
0	1.06979	0.427	0.154	0	2	AU020206
0	1.06815	0.985	0.829	0	2	Rpl12
0	1.06518	0.363	0.067	0	2	Tespa1
0	1.06065	0.821	0.488	0	2	Psmb8
0	1.06051	0.985	0.844	0	2	Rpl30
0	1.05176	0.841	0.583	0	2	Lgals1
0	1.05137	0.995	0.781	0	2	B2m
0	1.04992	0.34	0.067	0	2	Inpp4b
0	1.0476	0.993	0.863	0	2	Rps15a
0	1.04115	0.321	0.039	0	2	Il27ra
0	1.03883	0.374	0.068	0	2	Itk
0	1.02105	0.388	0.094	0	2	Grap2
0	1.01021	0.872	0.493	0	2	Arhgdib
0	1.00383	0.27	0.016	0	2	Podnl1
0	0.99574	0.496	0.182	0	2	Ablim1
0	0.992092	0.497	0.193	0	2	4930523C07Rik
0	0.991037	0.99	0.865	0	2	Rps13
0	0.990677	0.812	0.531	0	2	Nfkbia
0	0.987121	0.611	0.369	0	2	Fosb
0	0.985165	0.71	0.52	0	2	Ncor1
0	0.985028	0.342	0.09	0	2	Rasgrp1
0	0.976589	0.54	0.266	0	2	Anxa6
0	0.974716	0.316	0.068	0	2	Gata3
0	0.974044	0.521	0.181	0	2	Gimap4
0	0.972354	0.283	0.044	0	2	Tcf7
0	0.97235	0.459	0.168	0	2	Ptpn22
0	0.969652	0.546	0.243	0	2	H2-Q4
0	0.969427	0.523	0.254	0	2	Pdcd4
0	0.966037	0.379	0.091	0	2	Tbc1d10c
0	0.961624	0.526	0.212	0	2	Cd37
0	0.956354	0.998	0.946	0	2	Rps24
0	0.954997	0.688	0.545	0	2	Zfp36l1
0	0.952271	0.41	0.126	0	2	Ccdc88c
0	0.945069	0.991	0.868	0	2	Rpl34
0	0.943985	0.986	0.864	0	2	Rpl17
0	0.942128	0.428	0.23	0	2	Bhlhe40
0	0.940585	0.539	0.272	0	2	Dock10
0	0.937655	0.358	0.073	0	2	Sh2d2a
0	0.936624	0.294	0.042	0	2	Tnik
0	0.935317	0.504	0.196	0	2	Itgal
0	0.927126	0.997	0.923	0	2	Rpl39
0	0.926657	0.995	0.922	0	2	Rps21
0	0.92513	0.279	0.03	0	2	Sit1
0	0.924959	0.963	0.783	0	2	Rps7
0	0.924553	0.388	0.163	0	2	Ddit4
0	0.922822	0.995	0.918	0	2	Rps11
0	0.916838	0.358	0.15	0	2	Gm37033
0	0.905536	0.595	0.321	0	2	Cnn2
0	0.902285	0.479	0.263	0	2	Fnbp1
0	0.901692	0.697	0.377	0	2	Stk17b
0	0.900751	0.409	0.168	0	2	Rhoh
0	0.900293	0.65	0.465	0	2	Psme2
0	0.894939	0.992	0.898	0	2	Rpl18a
0	0.894383	0.264	0.061	0	2	Cxcr3
0	0.892102	0.833	0.55	0	2	Mbnl1
0	0.889329	0.5	0.236	0	2	Bcl2a1b
0	0.882608	0.498	0.241	0	2	Ankrd44
0	0.881947	0.908	0.715	0	2	Rpl27
0	0.881584	0.307	0.088	0	2	Socs1
0	0.874821	0.54	0.313	0	2	Leprotl1
0	0.874738	0.993	0.912	0	2	Rps16
0	0.865439	0.521	0.315	0	2	Ankrd12
0	0.864716	0.414	0.209	0	2	Itpkb
0	0.864235	0.42	0.225	0	2	Zc3hav1
0	0.861065	0.458	0.25	0	2	Stk24
0	0.852461	0.959	0.775	0	2	Rpl27a
0	0.850617	0.986	0.876	0	2	Rps26
0	0.845808	0.995	0.928	0	2	Rps14
0	0.840464	0.497	0.313	0	2	Elf1
0	0.839768	0.878	0.651	0	2	Junb
0	0.838967	0.98	0.847	0	2	Pfn1
0	0.838631	0.318	0.092	0	2	Rasal3
0	0.837864	0.998	0.95	0	2	Rpl37a
0	0.836961	0.606	0.335	0	2	Ms4a6b
0	0.835189	0.917	0.537	0	2	Coro1a
0	0.82841	0.418	0.21	0	2	Rapgef6
0	0.826191	0.295	0.062	0	2	Klk8
0	0.821194	0.374	0.145	0	2	Spn
0	0.819263	0.996	0.922	0	2	Rpl19
0	0.815891	0.703	0.527	0	2	Ndfip1
0	0.812645	0.327	0.126	0	2	Tecpr1
0	0.812115	0.995	0.901	0	2	Rplp2
0	0.809082	0.581	0.358	0	2	Pim1
0	0.804989	0.363	0.136	0	2	Gimap9
0	0.803281	0.273	0.067	0	2	Adam19
0	0.802028	0.796	0.42	0	2	Lsp1
0	0.801047	0.975	0.833	0	2	Rpl18
0	0.799349	0.526	0.347	0	2	Saraf
0	0.798084	0.319	0.137	0	2	Rbl2
0	0.795665	0.283	0.097	0	2	Atp2b4
0	0.789443	0.698	0.413	0	2	Ahnak
0	0.783053	0.986	0.758	0	2	H2-D1
0	0.78203	0.99	0.881	0	2	Rps23
0	0.780883	0.516	0.292	0	2	Cytip
0	0.776558	0.997	0.947	0	2	Fau
0	0.774891	0.654	0.469	0	2	Rpl13a
0	0.774491	0.988	0.879	0	2	Rpsa
0	0.772647	0.987	0.897	0	2	Rps3a1
0	0.770888	0.481	0.273	0	2	Gng2
0	0.770522	0.297	0.089	0	2	Gimap7
0	0.769037	0.978	0.859	0	2	Rps19
0	0.765641	0.645	0.465	0	2	Tsc22d4
0	0.765028	0.324	0.098	0	2	Gm4759
0	0.7636	0.397	0.2	0	2	Samsn1
0	0.76271	0.987	0.901	0	2	Rps3
0	0.75388	0.986	0.891	0	2	Rpl21
0	0.752811	0.285	0.098	0	2	Ttc39b
0	0.751959	0.624	0.453	0	2	Spcs2
0	0.749957	0.997	0.952	0	2	Rplp1
0	0.749286	0.99	0.894	0	2	Rpl36
0	0.747915	0.307	0.139	0	2	Lpxn
0	0.747716	0.498	0.296	0	2	Arhgef1
0	0.745862	0.356	0.161	0	2	Pla2g16
0	0.740833	0.634	0.389	0	2	Fyb
0	0.739624	0.68	0.523	0	2	Ptp4a2
0	0.736608	0.301	0.126	0	2	Ppp1r16b
0	0.720529	0.397	0.205	0	2	Lcp2
0	0.717002	0.286	0.099	0	2	Smco4
0	0.716955	0.759	0.575	0	2	Psme1
0	0.716507	0.455	0.222	0	2	Dusp2
0	0.714108	0.467	0.188	0	2	Gimap6
0	0.710589	0.987	0.872	0	2	Rps4x
0	0.710246	0.693	0.531	0	2	Prrc2c
0	0.709946	0.995	0.923	0	2	Rpl38
0	0.709437	0.979	0.859	0	2	Rpl22
0	0.705834	0.988	0.893	0	2	Rpl9
0	0.704251	0.848	0.663	0	2	Rbm3
0	0.702112	0.647	0.38	0	2	Selplg
0	0.701898	0.991	0.899	0	2	Rps18
0	0.701325	0.275	0.078	0	2	Gimap8
0	0.699912	0.788	0.619	0	2	Rpl22l1
0	0.697907	0.986	0.909	0	2	Rpl8
0	0.697672	0.988	0.897	0	2	Rps5
0	0.695997	0.296	0.116	0	2	Sept6
0	0.694428	0.993	0.911	0	2	Rps20
0	0.692374	0.264	0.071	0	2	Stat4
0	0.69182	0.995	0.923	0	2	Rps12
0	0.686236	0.991	0.901	0	2	Rpl11
0	0.682599	0.381	0.171	0	2	Fyn
0	0.679434	0.307	0.128	0	2	Zdhhc18
0	0.67916	0.251	0.074	0	2	Mllt3
0	0.675012	0.993	0.904	0	2	Rps28
0	0.672468	0.968	0.836	0	2	Rack1
0	0.666873	0.977	0.833	0	2	Rpl35
0	0.662527	0.999	0.973	0	2	Rps29
0	0.662132	0.486	0.273	0	2	Cd44
0	0.657764	0.992	0.913	0	2	Rpl13
0	0.656882	0.865	0.744	0	2	Rbm39
0	0.656659	0.941	0.802	0	2	Rpl3
0	0.651063	0.878	0.55	0	2	Crip1
0	0.649389	0.995	0.932	0	2	Rpl32
0	0.648453	0.815	0.664	0	2	Pabpc1
0	0.640688	0.937	0.643	0	2	Ly6e
0	0.640221	0.785	0.624	0	2	Rpl15
0	0.6387	0.829	0.674	0	2	Rps10
0	0.637616	0.722	0.555	0	2	Snrpg
0	0.636128	0.847	0.503	0	2	Ptprc
0	0.62971	1	0.846	0	2	Tmsb4x
0	0.626867	0.997	0.954	0	2	Rpl23
0	0.626503	0.989	0.899	0	2	Rpl35a
0	0.618962	0.93	0.814	0	2	Rpl29
0	0.617899	0.972	0.893	0	2	Rplp0
0	0.617068	0.993	0.924	0	2	Rpl37
0	0.615026	0.999	0.955	0	2	Actb
0	0.612847	0.871	0.703	0	2	Gm10076
0	0.604978	0.891	0.752	0	2	Eef1b2
0	0.596156	0.32	0.118	0	2	Ctsw
0	0.594112	0.999	0.983	0	2	Tpt1
0	0.592685	0.918	0.807	0	2	Oaz1
0	0.592565	0.904	0.771	0	2	Rpl7
0	0.584053	0.829	0.657	0	2	Rps6
0	0.580663	0.915	0.764	0	2	Rpl10a
0	0.577676	0.949	0.746	0	2	Sh3bgrl3
0	0.570363	0.344	0.128	0	2	Gimap5
0	0.569912	0.997	0.963	0	2	Eef1a1
0	0.568675	0.993	0.918	0	2	Rps27a
0	0.567981	0.996	0.934	0	2	Rps8
0	0.567122	0.856	0.573	0	2	S100a6
0	0.562985	0.923	0.841	0	2	Ddx5
0	0.549773	0.886	0.758	0	2	Rpl4
0	0.542531	0.363	0.149	0	2	Ctla2a
0	0.532524	0.926	0.788	0	2	Rpl36a
0	0.523939	0.919	0.809	0	2	Naca
0	0.511106	0.864	0.507	0	2	Laptm5
0	0.509577	0.957	0.855	0	2	Rps15
0	0.504509	0.977	0.882	0	2	Rpl6
0	-0.702231	0.02	0.257	0	2	Plxnb2
0	-0.753178	0.081	0.344	0	2	Creg1
0	-0.754471	0.552	0.741	0	2	Gabarap
0	-0.772323	0.036	0.305	0	2	Rnf130
0	-0.787764	0.017	0.251	0	2	Rbm47
0	-0.795769	0.258	0.54	0	2	Bri3
0	-0.803496	0.043	0.293	0	2	Gng12
0	-0.820182	0.074	0.381	0	2	Stx7
0	-0.830054	0.068	0.347	0	2	Skap2
0	-0.84827	0.166	0.449	0	2	Ctsa
0	-0.857642	0.119	0.395	0	2	Nfe2l2
0	-0.927967	0.023	0.289	0	2	Sirpa
0	-0.928145	0.311	0.615	0	2	Atp6v0b
0	-0.985662	0.021	0.259	0	2	Ncf2
0	-0.986687	0.035	0.27	0	2	Cd68
0	-0.995457	0.038	0.27	0	2	Tcf4
0	-0.996155	0.028	0.262	0	2	Plek
0	-0.997087	0.333	0.619	0	2	Atp6v1g1
0	-1.00036	0.035	0.261	0	2	Pld4
0	-1.01555	0.024	0.292	0	2	Mgst3
0	-1.02533	0.015	0.253	0	2	Gas6
0	-1.02688	0.423	0.653	0	2	Rps27l
0	-1.02778	0.038	0.293	0	2	Csf2ra
0	-1.03712	0.604	0.755	0	2	Prdx1
0	-1.04303	0.052	0.294	0	2	Gabarapl1
0	-1.06612	0.459	0.69	0	2	Uqcr11
0	-1.07945	0.025	0.305	0	2	Lyn
0	-1.08342	0.233	0.532	0	2	Atp6v1e1
0	-1.09063	0.026	0.292	0	2	Rbpms
0	-1.10248	0.34	0.647	0	2	Sat1
0	-1.10962	0.027	0.306	0	2	Cxcl16
0	-1.11865	0.059	0.336	0	2	Idh2
0	-1.12085	0.034	0.266	0	2	4931406C07Rik
0	-1.12137	0.165	0.525	0	2	Lamp2
0	-1.1337	0.225	0.512	0	2	Etfb
0	-1.14126	0.029	0.27	0	2	Khk
0	-1.15583	0.021	0.254	0	2	Ly86
0	-1.15986	0.197	0.523	0	2	Tpi1
0	-1.1625	0.018	0.259	0	2	Itgam
0	-1.16884	0.011	0.266	0	2	Mef2c
0	-1.17551	0.042	0.284	0	2	Dcxr
0	-1.20327	0.043	0.274	0	2	Csf1r
0	-1.21394	0.026	0.307	0	2	Ccnd1
0	-1.21416	0.124	0.473	0	2	Dstn
0	-1.21849	0.085	0.335	0	2	Cd9
0	-1.22466	0.034	0.266	0	2	Igfbp4
0	-1.24416	0.403	0.644	0	2	Ctsb
0	-1.24525	0.112	0.41	0	2	Plin2
0	-1.25945	0.461	0.729	0	2	Atp6v0c
0	-1.25964	0.114	0.433	0	2	Grn
0	-1.26873	0.242	0.623	0	2	Ptms
0	-1.30357	0.021	0.295	0	2	Plscr2
0	-1.31025	0.053	0.347	0	2	Hist1h2bc
0	-1.31117	0.025	0.27	0	2	Fcgr3
0	-1.31785	0.504	0.757	0	2	Atox1
0	-1.32048	0.013	0.252	0	2	Calml4
0	-1.3231	0.241	0.608	0	2	Lamp1
0	-1.3466	0.035	0.314	0	2	Tns1
0	-1.38385	0.032	0.313	0	2	Idh1
0	-1.38917	0.628	0.802	0	2	Gpx1
0	-1.39408	0.048	0.28	0	2	Cybb
0	-1.40356	0.182	0.488	0	2	Ctsz
0	-1.43049	0.029	0.3	0	2	Cystm1
0	-1.43881	0.024	0.262	0	2	Mafb
0	-1.45303	0.026	0.42	0	2	Aldh2
0	-1.46334	0.055	0.466	0	2	Tpd52
0	-1.47794	0.028	0.281	0	2	Napsa
0	-1.47815	0.046	0.362	0	2	Tcn2
0	-1.49207	0.956	0.961	0	2	mt-Nd1
0	-1.51448	0.041	0.336	0	2	Marcks
0	-1.52294	0.043	0.337	0	2	Chpt1
0	-1.56797	0.368	0.709	0	2	Atpif1
0	-1.57869	0.025	0.275	0	2	Cd14
0	-1.58227	0.022	0.271	0	2	Sult1d1
0	-1.59254	0.048	0.415	0	2	Ctsh
0	-1.60083	0.44	0.68	0	2	Psap
0	-1.61488	0.024	0.263	0	2	Ttc36
0	-1.61787	0.031	0.335	0	2	Spi1
0	-1.62117	0.026	0.285	0	2	Sord
0	-1.62484	0.039	0.433	0	2	Dab2
0	-1.65304	0.059	0.326	0	2	Pdzk1ip1
0	-1.66247	0.081	0.381	0	2	Tsc22d1
0	-1.67232	0.141	0.471	0	2	Msrb1
0	-1.72698	0.985	0.988	0	2	mt-Cytb
0	-1.73299	0.381	0.691	0	2	Akr1a1
0	-1.74466	0.919	0.962	0	2	mt-Nd2
0	-1.76132	0.077	0.47	0	2	Ctsl
0	-1.78683	0.022	0.258	0	2	Gsta2
0	-1.80333	0.055	0.423	0	2	S100a1
0	-1.80502	0.031	0.314	0	2	Car2
0	-1.80729	0.921	0.956	0	2	mt-Nd4
0	-1.81246	0.06	0.32	0	2	Tgfbi
0	-1.8235	0.051	0.529	0	2	App
0	-1.82385	0.032	0.275	0	2	Cltrn
0	-1.82578	0.019	0.253	0	2	Fbp1
0	-1.83022	0.024	0.259	0	2	Akr1c21
0	-1.83285	0.058	0.434	0	2	Cd81
0	-1.85413	0.067	0.477	0	2	Lgmn
0	-1.8608	0.027	0.276	0	2	Acsm2
0	-1.86526	0.323	0.63	0	2	Atp1a1
0	-1.92931	0.021	0.275	0	2	Keg1
0	-1.93789	0.98	0.981	0	2	Fth1
0	-2.01611	0.042	0.341	0	2	Alox5ap
0	-2.04706	0.133	0.414	0	2	Igfbp7
0	-2.10845	0.419	0.754	0	2	Prdx5
0	-2.12602	0.05	0.351	0	2	Rida
0	-2.17998	0.032	0.364	0	2	Gatm
0	-2.18861	0.12	0.533	0	2	Ifitm2
0	-2.19274	0.097	0.422	0	2	Chchd10
0	-2.20734	0.436	0.752	0	2	Dbi
0	-2.22175	0.084	0.429	0	2	Ndrg1
0	-2.27377	0.079	0.475	0	2	Cd63
0	-2.28883	0.823	0.943	0	2	Ftl1
0	-2.29803	0.449	0.698	0	2	Cst3
0	-2.3124	0.087	0.387	0	2	Atp1b1
0	-2.34489	0.035	0.282	0	2	Wfdc17
0	-2.403	0.05	0.365	0	2	Timp3
0	-2.42457	0.052	0.323	0	2	Pck1
0	-2.43805	0.121	0.507	0	2	Mt1
0	-2.55249	0.116	0.445	0	2	Ldhb
0	-2.56444	0.213	0.495	0	2	Ifitm3
0	-2.64605	0.051	0.291	0	2	S100g
0	-2.64665	0.097	0.397	0	2	Spink1
0	-2.72095	0.035	0.308	0	2	Miox
0	-2.81809	0.065	0.325	0	2	Slc34a1
0	-3.00074	0.118	0.443	0	2	Fcer1g
0	-3.02488	0.193	0.503	0	2	Apoe
0	-3.14691	0.121	0.439	0	2	Tyrobp
0	-3.31828	0.095	0.421	0	2	Aldob
0	-3.33166	0.663	0.804	0	2	Spp1
0	-3.67533	0.201	0.548	0	2	Fxyd2
0	-3.74417	0.495	0.74	0	2	Gpx3
5.73e-308	0.75412	0.39	0.207	1.34e-303	2	Cyld
1.09e-306	0.552006	0.708	0.443	2.53e-302	2	Emp3
1.41e-306	0.622187	0.759	0.619	3.3e-302	2	Eif3f
1.98e-306	-0.95763	0.072	0.31	4.61e-302	2	Unc93b1
4.17e-306	0.730423	0.434	0.24	9.74e-302	2	Apobec3
2.59e-304	0.64778	0.268	0.109	6.03e-300	2	Fam102a
2.9e-304	-0.896933	0.203	0.473	6.77e-300	2	Vdac1
5.66e-304	0.777932	0.314	0.144	1.32e-299	2	Bcl2a1d
3.44e-303	-1.02893	0.05	0.281	8.03e-299	2	Akr7a5
3.99e-303	0.796461	0.409	0.226	9.31e-299	2	Crlf3
2.49e-301	0.648826	0.271	0.109	5.8e-297	2	Hopx
7.33e-301	-0.938073	0.364	0.604	1.71e-296	2	Ndufb8
1.08e-300	0.63586	0.708	0.539	2.52e-296	2	Myh9
1.1e-300	0.631818	0.31	0.136	2.56e-296	2	Cdc42ep3
1.07e-299	0.7163	0.644	0.501	2.5e-295	2	Anp32a
4.96e-299	-0.898058	0.055	0.287	1.16e-294	2	Gsn
7.14e-298	0.688553	0.44	0.243	1.67e-293	2	Runx3
9.45e-296	-1.44601	0.061	0.285	2.2e-291	2	Lst1
1.21e-295	0.766119	0.478	0.292	2.82e-291	2	Kmt2a
7.92e-295	-1.09672	0.087	0.324	1.85e-290	2	Hexb
1.29e-292	0.680343	0.657	0.493	3.01e-288	2	Ankrd11
1.49e-292	0.653336	0.498	0.296	3.48e-288	2	Arhgap45
1.25e-291	0.686726	0.632	0.462	2.92e-287	2	Akap13
3.63e-291	-0.709091	0.093	0.343	8.47e-287	2	Atp6v1b2
7.17e-291	-0.771158	0.071	0.309	1.67e-286	2	Litaf
1.69e-289	-0.615145	0.043	0.271	3.95e-285	2	Gns
2.04e-289	0.712215	0.522	0.342	4.76e-285	2	Ppp1r12a
4.11e-286	0.720101	0.47	0.28	9.59e-282	2	Cd48
5.15e-286	-0.787667	0.07	0.305	1.2e-281	2	Ninj1
5.96e-286	0.705273	0.332	0.159	1.39e-281	2	Ifi47
4.17e-285	-0.969938	0.361	0.601	9.74e-281	2	Ndufc1
2.31e-284	-0.709935	0.081	0.32	5.38e-280	2	Hexa
4.48e-284	-1.36096	0.713	0.826	1.04e-279	2	mt-Nd5
4.18e-283	-0.818609	0.128	0.377	9.76e-279	2	Sdhc
4.78e-282	-0.955373	0.109	0.348	1.11e-277	2	Phyh
2.14e-281	-1.18029	0.111	0.344	5e-277	2	Oxct1
8.48e-280	-1.01052	0.042	0.257	1.98e-275	2	Gstm1
1.45e-279	-0.801131	0.094	0.333	3.39e-275	2	Acadm
2.08e-279	-0.878728	0.677	0.797	4.85e-275	2	Cox5b
3.01e-279	0.691935	0.353	0.18	7.02e-275	2	Akna
7.48e-279	0.700567	0.651	0.493	1.75e-274	2	Pnrc1
8.05e-279	-0.927182	0.576	0.74	1.88e-274	2	Uqcrq
2.22e-278	-1.07514	0.367	0.6	5.18e-274	2	Esd
9.63e-278	-0.747564	0.196	0.457	2.25e-273	2	Iscu
1.44e-277	0.624448	0.7	0.54	3.35e-273	2	Cd47
1.98e-277	0.704456	0.513	0.332	4.62e-273	2	Lrrfip1
3.45e-277	-1.46299	0.102	0.331	8.05e-273	2	Ier3
6.48e-277	1.63471	0.395	0.243	1.51e-272	2	Furin
3.17e-275	-0.85043	0.075	0.302	7.39e-271	2	Hagh
3.55e-275	-0.879884	0.223	0.491	8.28e-271	2	Laptm4a
1.38e-273	0.62661	0.702	0.574	3.22e-269	2	Eif3h
2.1e-273	-0.964069	0.069	0.291	4.91e-269	2	Ehd4
6.72e-273	-1.47093	0.192	0.41	1.57e-268	2	Ifi30
1.75e-267	0.76804	0.44	0.269	4.07e-263	2	Nfkb1
2.89e-266	0.761788	0.291	0.139	6.73e-262	2	Mapkapk3
9.97e-266	-0.973096	0.14	0.372	2.33e-261	2	Hint2
1.85e-265	0.721559	0.33	0.165	4.31e-261	2	Fryl
3.22e-265	0.626634	0.265	0.116	7.52e-261	2	Traf3ip3
3.76e-265	-0.740633	0.057	0.273	8.77e-261	2	Mpp1
7.61e-265	-0.8372	0.115	0.353	1.78e-260	2	Atp6v1a
3.36e-263	-0.775976	0.116	0.352	7.83e-259	2	Slc25a39
1.82e-262	-1.05577	0.176	0.406	4.25e-258	2	Cisd1
2.87e-262	-0.605208	0.053	0.27	6.7e-258	2	Asah1
2.65e-261	-1.27752	0.352	0.575	6.19e-257	2	Mdh1
5.08e-261	-1.00559	0.153	0.388	1.18e-256	2	Zeb2
1.22e-257	-0.611772	0.07	0.292	2.84e-253	2	Nenf
3.38e-257	-0.828717	0.073	0.292	7.89e-253	2	Klf9
6.83e-257	-1.16123	0.347	0.568	1.59e-252	2	Mpc2
2.05e-255	0.777992	0.662	0.534	4.78e-251	2	Dnaja1
2.23e-255	-1.02105	0.093	0.314	5.2e-251	2	Rhob
4.79e-255	-0.748372	0.187	0.435	1.12e-250	2	Timm8b
1.58e-254	-0.886908	0.158	0.396	3.69e-250	2	Grina
4.1e-254	-1.005	0.056	0.259	9.58e-250	2	Stard10
1.62e-252	-0.700303	0.289	0.531	3.78e-248	2	Tkt
5.24e-252	-0.703533	0.058	0.268	1.22e-247	2	Tm6sf1
7.82e-252	0.678885	0.35	0.189	1.83e-247	2	Sept9
3.47e-249	-3.56971	0.214	0.406	8.1e-245	2	Lyz2
4.18e-248	0.637622	0.602	0.462	9.74e-244	2	Eif3e
4.59e-248	-1.02597	0.143	0.365	1.07e-243	2	Zbtb20
3.16e-245	-0.758699	0.195	0.439	7.38e-241	2	Tmbim4
3.94e-245	0.619442	0.557	0.379	9.18e-241	2	H2-T23
4.26e-245	0.712956	0.376	0.215	9.95e-241	2	Rab8b
1.87e-244	0.596013	0.611	0.457	4.37e-240	2	S100a13
6.48e-243	-0.657029	0.054	0.257	1.51e-238	2	Plekho1
1.94e-242	0.852325	0.35	0.195	4.53e-238	2	Rilpl2
3.23e-242	0.504801	0.79	0.68	7.53e-238	2	Serbp1
5.33e-242	0.622995	0.484	0.311	1.24e-237	2	Ppp1r18
9.73e-242	0.531795	0.743	0.627	2.27e-237	2	Sumo2
2.42e-241	0.575806	0.578	0.39	5.65e-237	2	Gmfg
2.42e-241	0.690317	0.387	0.222	5.65e-237	2	Sla
2.55e-241	-0.917017	0.329	0.554	5.94e-237	2	Ndufa5
7.71e-241	-0.773897	0.355	0.583	1.8e-236	2	Ndufc2
1.11e-240	0.648224	0.258	0.116	2.59e-236	2	Lncpint
4.96e-240	-0.654694	0.234	0.482	1.16e-235	2	Tmem256
6.82e-240	-0.646476	0.108	0.335	1.59e-235	2	Ctnna1
1.82e-239	-0.739043	0.159	0.394	4.25e-235	2	Hspa9
4.58e-239	-0.896682	0.535	0.7	1.07e-234	2	Uqcrb
2.55e-238	0.66956	0.32	0.168	5.95e-234	2	Rnf166
9.42e-238	0.661523	0.377	0.213	2.2e-233	2	Arhgap15
3.03e-237	-1.00876	0.411	0.619	7.08e-233	2	mt-Atp8
4.99e-237	0.615498	0.268	0.124	1.16e-232	2	Rabgap1l
8.62e-236	-0.853389	0.062	0.261	2.01e-231	2	Acox1
1.16e-235	-0.649762	0.066	0.272	2.72e-231	2	Map1lc3a
1.45e-235	-1.48432	0.171	0.363	3.38e-231	2	Ctsc
5.69e-235	0.50179	0.784	0.663	1.33e-230	2	Rpl5
1.3e-234	-0.5987	0.163	0.401	3.02e-230	2	Fkbp2
1.35e-234	-0.715463	0.253	0.494	3.15e-230	2	Sdcbp
3.2e-234	-0.609395	0.071	0.279	7.47e-230	2	Tnfrsf1a
6.64e-234	0.84042	0.323	0.167	1.55e-229	2	Vps37b
1.07e-233	0.582919	0.66	0.537	2.5e-229	2	Hnrnpa0
4.73e-233	0.507597	0.763	0.637	1.1e-228	2	Sub1
6.57e-233	0.58421	0.525	0.358	1.53e-228	2	Vasp
9.11e-233	-0.560899	0.167	0.41	2.13e-228	2	Fuca1
6.01e-232	-1.35407	0.22	0.439	1.4e-227	2	Cebpb
6.08e-232	-0.994639	0.093	0.297	1.42e-227	2	Gngt2
2.5e-231	-1.26212	0.086	0.277	5.83e-227	2	Ms4a6c
3.09e-231	-0.853237	0.81	0.871	7.21e-227	2	Chchd2
1.63e-230	-0.627414	0.097	0.312	3.8e-226	2	Lrpap1
1.64e-229	-0.78093	0.083	0.287	3.83e-225	2	4833439L19Rik
2.1e-228	-0.916869	0.687	0.794	4.91e-224	2	Atp5b
3.48e-228	0.651838	0.366	0.209	8.12e-224	2	Lbh
1.1e-227	0.598196	0.284	0.14	2.56e-223	2	Sash3
1.51e-227	-1.22773	0.082	0.279	3.52e-223	2	Id3
1.93e-227	0.578958	0.74	0.608	4.5e-223	2	Tagln2
7.49e-227	-0.899214	0.484	0.668	1.75e-222	2	Ndufb9
5.33e-225	-0.696812	0.118	0.334	1.24e-220	2	Oat
8.08e-225	0.702015	0.406	0.242	1.88e-220	2	9930111J21Rik2
1.04e-224	0.592234	0.685	0.56	2.42e-220	2	Nsa2
9.15e-224	-0.669243	0.876	0.896	2.13e-219	2	Cox8a
1.05e-223	0.613685	0.333	0.178	2.44e-219	2	Rcsd1
2.24e-223	0.720297	0.592	0.456	5.22e-219	2	Clk1
5.3e-223	-0.611477	0.056	0.251	1.24e-218	2	Mcee
5.81e-223	0.630586	0.311	0.16	1.36e-218	2	Tspan13
3e-222	-0.774686	0.443	0.633	7.01e-218	2	Taldo1
1.76e-221	0.532411	0.728	0.608	4.11e-217	2	Srsf3
2.28e-221	-0.829493	0.182	0.403	5.32e-217	2	Ndufab1
3.79e-221	0.651554	0.35	0.199	8.84e-217	2	Sh3kbp1
9.4e-221	0.649864	0.334	0.184	2.19e-216	2	Rassf5
1.86e-220	0.583893	0.308	0.157	4.35e-216	2	Cd84
1.9e-220	-0.599148	0.111	0.326	4.44e-216	2	Pgd
2.15e-220	-0.693883	0.099	0.306	5.03e-216	2	Neu1
2.95e-219	-0.922192	0.112	0.316	6.89e-215	2	Errfi1
6.86e-218	0.563605	0.586	0.442	1.6e-213	2	Jak1
1.92e-217	0.647469	0.424	0.256	4.48e-213	2	Smad7
7.91e-217	0.597631	0.252	0.118	1.85e-212	2	Relb
2.45e-215	1.33901	0.296	0.149	5.71e-211	2	Cxcl10
2.73e-215	-0.704475	0.066	0.256	6.36e-211	2	Metrnl
1.21e-214	-1.55933	0.403	0.608	2.82e-210	2	Lars2
7.81e-214	0.677807	0.389	0.232	1.82e-209	2	Peli1
5.48e-213	-0.657865	0.268	0.501	1.28e-208	2	Pgam1
1.63e-212	0.770876	0.362	0.211	3.81e-208	2	Stat1
1.84e-212	-1.69915	0.115	0.31	4.29e-208	2	Plac8
3.3e-212	-0.5404	0.063	0.256	7.71e-208	2	Baz2b
3.96e-212	-0.721554	0.284	0.493	9.23e-208	2	Erp29
1.14e-211	0.581194	0.568	0.387	2.67e-207	2	Gm8995
1.47e-210	-0.50292	0.133	0.358	3.42e-206	2	Cux1
2.52e-210	-0.61078	0.094	0.297	5.89e-206	2	Prkcd
5.57e-210	0.585838	0.289	0.148	1.3e-205	2	Aak1
1.03e-209	-0.535127	0.078	0.275	2.4e-205	2	Sypl
2.28e-207	-0.806722	0.271	0.488	5.33e-203	2	Ndufb6
1.04e-205	-0.631521	0.19	0.414	2.42e-201	2	Hmgn1
1.21e-205	-0.921295	0.351	0.556	2.82e-201	2	Cycs
1.31e-204	-0.584068	0.149	0.369	3.06e-200	2	Cd2ap
7.14e-204	0.58093	0.577	0.452	1.67e-199	2	Supt4a
1.83e-203	-0.831317	0.263	0.475	4.27e-199	2	Sod2
2.36e-203	0.628095	0.372	0.218	5.5e-199	2	Tut4
1.47e-202	-0.765122	0.107	0.302	3.42e-198	2	Cat
1.41e-200	0.621469	0.347	0.202	3.3e-196	2	Esyt1
2.02e-200	0.582406	0.253	0.121	4.72e-196	2	Arap2
3.13e-200	-0.670115	0.199	0.414	7.3e-196	2	Pnp
5.37e-200	0.55779	0.257	0.125	1.25e-195	2	Dennd1c
1.21e-199	0.52868	0.268	0.131	2.83e-195	2	Dok2
1.81e-199	-0.704175	0.086	0.275	4.22e-195	2	Suclg2
2.78e-199	-0.505499	0.119	0.329	6.49e-195	2	Ap2a2
5.79e-199	0.648205	0.498	0.366	1.35e-194	2	Fkbp3
6.56e-199	0.598559	0.603	0.477	1.53e-194	2	Tra2b
4.93e-198	0.656519	0.451	0.313	1.15e-193	2	Senp6
1.4e-197	0.553594	0.272	0.137	3.26e-193	2	Mbp
3.64e-197	-0.519152	0.077	0.266	8.48e-193	2	Eif4ebp1
7.22e-197	-0.866129	0.117	0.312	1.68e-192	2	Gsr
1.09e-196	-0.574141	0.094	0.287	2.53e-192	2	Lipa
1.68e-196	-0.549657	0.076	0.263	3.93e-192	2	Pepd
1.93e-196	-0.510117	0.078	0.268	4.5e-192	2	Cltb
1.49e-195	-0.635177	0.104	0.303	3.48e-191	2	Clic4
1.4e-194	0.631737	0.322	0.186	3.26e-190	2	Sms
1.76e-194	0.645831	0.396	0.257	4.1e-190	2	Srpk1
3.16e-194	0.624837	0.678	0.533	7.37e-190	2	Zfp36l2
2.39e-193	-0.691719	0.811	0.857	5.58e-189	2	Gapdh
5.73e-191	0.563455	0.522	0.389	1.34e-186	2	Prr13
6.5e-191	-3.0136	0.173	0.34	1.52e-186	2	H2-Aa
1e-189	0.638532	0.568	0.436	2.33e-185	2	Atp2b1
3.04e-189	-0.599984	0.097	0.285	7.09e-185	2	Iah1
1.43e-188	-1.00936	0.11	0.284	3.34e-184	2	H2-DMa
1.2e-187	-0.637848	0.181	0.388	2.8e-183	2	Aco2
1.37e-187	-0.793784	0.19	0.388	3.2e-183	2	mt-Atp6
2.44e-187	-1.14616	0.426	0.604	5.68e-183	2	mt-Nd3
1.26e-185	0.624168	0.425	0.285	2.95e-181	2	1810026B05Rik
1.12e-184	-0.641561	0.107	0.294	2.62e-180	2	Hibadh
1.28e-184	0.558061	0.516	0.369	2.99e-180	2	Clec2d
2.42e-184	-0.782107	0.383	0.585	5.64e-180	2	Gpx4
3.71e-184	-0.708737	0.271	0.482	8.65e-180	2	Cyc1
4.21e-184	-0.990618	0.458	0.64	9.83e-180	2	Ctsd
5.51e-184	-0.792566	0.092	0.27	1.29e-179	2	Asl
2.23e-183	-0.74441	0.184	0.39	5.21e-179	2	Comt
9.39e-183	0.635568	0.401	0.26	2.19e-178	2	Zfp292
1.93e-182	0.553844	0.465	0.31	4.49e-178	2	Arhgap30
4.48e-182	0.665657	0.438	0.313	1.04e-177	2	Clint1
1.24e-181	-0.666566	0.089	0.267	2.88e-177	2	Nedd4
1.9e-181	-2.09899	0.103	0.272	4.42e-177	2	Ccl4
2.15e-181	-0.648695	0.244	0.457	5.02e-177	2	Ndufb2
7.11e-181	-0.822156	0.618	0.745	1.66e-176	2	Uqcr10
2.81e-180	-0.623085	0.108	0.295	6.56e-176	2	Cndp2
2.94e-180	0.530347	0.271	0.14	6.87e-176	2	Slco3a1
4.84e-180	0.87475	0.307	0.18	1.13e-175	2	Uhrf2
6.15e-180	-0.889975	0.581	0.705	1.44e-175	2	Atp5g1
7.44e-177	0.545625	0.257	0.132	1.74e-172	2	Sesn3
1.12e-176	0.554284	0.357	0.215	2.6e-172	2	Ikzf1
5.48e-176	0.579459	0.266	0.141	1.28e-171	2	Nfatc3
3.12e-175	-0.571915	0.091	0.268	7.28e-171	2	Ethe1
4.23e-175	-0.955378	0.997	0.995	9.88e-171	2	mt-Rnr2
2.45e-174	-0.653142	0.155	0.348	5.71e-170	2	Acaa2
[truncated: 24,845 more rows]
