# Supplementary material for: Single-cell sequencing reveals homogeneity and heterogeneity of the cytopathological mechanisms in different etiology-induced AKI
Source: Cell Death Dis. 2023 May 11;14(5):318. doi: 10.1038/s41419-023-05830-z (PMC10175265; doi:10.1038/s41419-023-05830-z)
Supplement: Supplementary file 4 — Supplemental Table 2 [file 41419_2023_5830_MOESM4_ESM.xlsx]

## Sheet: B_1
gene	p_val	avg_log2FC	pct.1	pct.2	p_val_adj
Stk17b	0	1.46914	0.75	0.392	0
Rpl37a	0	0.982843	0.998	0.952	0
Cd55	0	1.909	0.451	0.019	0
Fcmr	0	2.48836	0.544	0.003	0
Ralgps2	0	2.1252	0.574	0.065	0
4930523C07Rik	0	1.57355	0.619	0.206	0
Sell	0	1.28879	0.403	0.091	0
Fcrla	0	1.51485	0.362	0.004	0
H3f3a	0	1.11382	0.976	0.855	0
Rpl12	0	1.19745	0.985	0.837	0
Rps21	0	1.20526	0.998	0.925	0
Rpl39	0	1.04016	0.996	0.926	0
Rps4x	0	0.938248	0.99	0.878	0
Tsc22d3	0	1.60379	0.664	0.314	0
Rps3a1	0	1.00051	0.988	0.902	0
Rps27	0	1.65737	0.996	0.914	0
Rpl34	0	1.05647	0.991	0.874	0
Gm31243	0	1.98684	0.443	0.003	0
Bank1	0	2.63012	0.663	0.014	0
Rps20	0	1.25685	0.993	0.915	0
Bach2	0	1.33019	0.299	0.04	0
Pax5	0	1.9717	0.459	0	0
Rpl9	0	0.878351	0.992	0.898	0
Hvcn1	0	1.36046	0.336	0.033	0
Rpl21	0	1.03316	0.988	0.896	0
Gimap6	0	1.34269	0.65	0.198	0
Igkc	0	3.07581	0.977	0.39	0
Foxp1	0	1.89752	0.691	0.298	0
Rpl32	0	0.834711	0.995	0.935	0
Cd69	0	1.44887	0.57	0.19	0
Rps9	0	0.845634	0.992	0.925	0
Rps5	0	1.02192	0.99	0.901	0
Rps19	0	1.22312	0.985	0.864	0
Cd79a	0	4.58055	0.948	0.008	0
Pou2f2	0	1.62296	0.564	0.214	0
Rps16	0	0.943212	0.993	0.916	0
Cd22	0	1.48809	0.339	0.004	0
Siglecg	0	1.40314	0.329	0.016	0
Spib	0	1.25226	0.286	0.005	0
Cd37	0	2.18435	0.757	0.223	0
Rps3	0	0.832042	0.982	0.906	0
Fchsd2	0	1.745	0.491	0.096	0
Swap70	0	1.46825	0.46	0.142	0
Rps13	0	1.02998	0.983	0.871	0
Rps15a	0	1.13007	0.994	0.869	0
Cd19	0	1.61286	0.388	0.001	0
Rplp2	0	0.837657	0.99	0.905	0
Vpreb3	0	1.73513	0.311	0.002	0
Rps26	0	0.988909	0.991	0.881	0
Fcer2a	0	1.82882	0.364	0.001	0
Jund	0	1.55929	0.94	0.77	0
Rpl18a	0	1.26633	0.996	0.903	0
Klf2	0	1.90784	0.885	0.443	0
Rpl13	0	1.00381	0.996	0.917	0
Rps24	0	1.32271	0.999	0.949	0
Ets1	0	1.45151	0.677	0.222	0
Pou2af1	0	1.4413	0.333	0.005	0
Rel	0	1.81171	0.552	0.195	0
Bcl11a	0	1.76122	0.418	0.032	0
Ebf1	0	3.67344	0.935	0.055	0
Rpl23	0	0.873713	0.995	0.956	0
Rpl19	0	0.826874	0.991	0.925	0
Ccr7	0	2.4179	0.496	0.018	0
Cd79b	0	3.63954	0.836	0.044	0
Cmah	0	1.41854	0.353	0.053	0
Ripor2	0	1.34591	0.428	0.095	0
Serpinb1a	0	1.12918	0.309	0.069	0
Cd83	0	1.6476	0.388	0.067	0
Syk	0	1.42419	0.482	0.161	0
Mef2c	0	2.33291	0.803	0.236	0
Rps7	0	1.14815	0.97	0.791	0
Rps29	0	0.935481	0.998	0.974	0
Ighd	0	2.81504	0.578	0.004	0
Ighm	0	3.69674	0.794	0.183	0
Rpl30	0	1.09311	0.988	0.851	0
Ly6d	0	3.90033	0.841	0.021	0
Rpl8	0	0.968586	0.989	0.913	0
Tnfrsf13c	0	1.53924	0.359	0.005	0
Iglc1	0	2.76817	0.39	0.038	0
Iglc3	0	3.14872	0.699	0.007	0
Iglc2	0	3.70186	0.784	0.014	0
B3gnt5	0	1.19125	0.274	0.018	0
Rpl35a	0	0.862998	0.99	0.903	0
Btla	0	1.35702	0.312	0.023	0
Rps28	0	0.985725	0.996	0.908	0
Rps18	0	0.969365	0.989	0.904	0
H2-Oa	0	1.46582	0.366	0.034	0
H2-DMb2	0	2.19431	0.608	0.041	0
H2-Ob	0	2.29418	0.583	0.027	0
H2-Ab1	0	1.18482	0.966	0.371	0
H2-Aa	0	1.70046	0.98	0.315	0
H2-Eb1	0	1.34309	0.973	0.313	0
Ltb	0	1.33562	0.715	0.229	0
Satb1	0	1.47577	0.392	0.078	0
Rpl36	0	0.865335	0.985	0.899	0
Rps14	0	0.83368	0.99	0.931	0
Cd74	0	1.80141	0.999	0.513	0
Rpl17	0	0.962702	0.984	0.87	0
Ptprcap	0	1.13904	0.599	0.188	0
Fau	0	1.17207	0.998	0.949	0
Rasgrp2	0	1.16517	0.393	0.106	0
Ms4a1	0	3.17381	0.75	0.002	0
BE692007	0	1.35993	0.323	0.056	0
Gm8369	0	1.66628	0.42	0.074	0
Blnk	0	1.20629	0.347	0.084	0
Scd1	0	1.66986	0.401	0.01	0
Ikzf3	1.63008e-306	1.02403	0.339	0.08	3.80364e-302
Rpl26	3.31357e-303	0.791599	0.991	0.92	7.73188e-299
Rpl38	1.76864e-297	0.80153	0.99	0.926	4.12695e-293
Rpl18	1.05683e-296	0.871435	0.969	0.84	2.466e-292
Rpl27a	5.64687e-292	1.08131	0.946	0.785	1.31764e-287
Rpl35	5.00022e-286	0.954149	0.974	0.84	1.16675e-281
Rpl22	4.19357e-284	0.850095	0.976	0.865	9.78527e-280
Rps12	3.35255e-281	0.81698	0.992	0.927	7.82283e-277
Rps8	2.17626e-280	0.742876	0.995	0.937	5.07808e-276
Rpl37	4.47486e-280	0.797586	0.991	0.928	1.04416e-275
Rpsa	6.72442e-277	0.83376	0.98	0.885	1.56908e-272
Atox1	3.85028e-275	-1.51561	0.357	0.748	8.98425e-271
Btg1	1.66857e-274	1.07258	0.917	0.682	3.89345e-270
Rplp1	7.02699e-274	0.681768	0.997	0.955	1.63968e-269
Man1a	1.13868e-264	1.31044	0.448	0.165	2.65698e-260
Zfp36l1	1.88899e-263	1.37213	0.801	0.55	4.40777e-259
Prdx5	4.27244e-256	-1.9162	0.364	0.739	9.9693e-252
Grap	2.53308e-254	1.08145	0.397	0.124	5.9107e-250
Serp1	3.40628e-246	1.26389	0.691	0.425	7.94821e-242
Stap1	8.60244e-243	1.41535	0.452	0.174	2.00729e-238
Dusp2	2.31265e-242	1.37594	0.546	0.232	5.39633e-238
Tmem176b	5.44993e-237	-1.81019	0.164	0.584	1.27169e-232
Ctsb	1.3046e-236	-1.64817	0.222	0.636	3.04416e-232
H2-DMa	2.50348e-236	0.989782	0.603	0.265	5.84162e-232
Rpl36a	1.0754e-235	0.863435	0.924	0.795	2.50935e-231
Rps11	2.02315e-233	0.694291	0.988	0.922	4.72083e-229
Ciita	3.11338e-230	1.04965	0.339	0.102	7.26476e-226
Myl6	3.56579e-229	-1.03226	0.624	0.883	8.32042e-225
Rps23	5.88747e-224	0.692207	0.982	0.886	1.37378e-219
Ptms	4.93241e-223	-1.41239	0.192	0.605	1.15093e-218
Gapdh	1.82821e-222	-1.24121	0.627	0.858	4.26595e-218
Txn1	7.1364e-221	-1.28384	0.378	0.753	1.66521e-216
Ly6e	9.23081e-221	0.788527	0.925	0.658	2.15392e-216
Rps27a	2.99783e-220	0.673184	0.991	0.922	6.99513e-216
Id2	9.98545e-220	-1.6183	0.189	0.605	2.33001e-215
Ifitm2	4.17323e-218	-2.16595	0.105	0.513	9.73782e-214
Rpl10a	3.07229e-217	0.826965	0.917	0.771	7.16887e-213
Itm2b	1.58542e-216	-1.14499	0.652	0.867	3.69941e-212
Ctsd	1.69091e-216	-1.66182	0.23	0.636	3.94557e-212
Ddx5	2.11025e-216	0.904876	0.932	0.845	4.92405e-212
Rpl11	1.9665e-213	0.651904	0.982	0.905	4.58863e-209
App	6.87869e-212	-1.54813	0.096	0.504	1.60507e-207
Lgals1	2.98888e-210	-1.85327	0.222	0.608	6.97426e-206
Gimap1	1.93916e-209	0.957897	0.489	0.191	4.52482e-205
Tmem176a	3.24151e-209	-1.71734	0.125	0.524	7.56375e-205
Dbi	4.36513e-205	-1.84565	0.398	0.737	1.01856e-200
Rpl7	9.80779e-205	0.798433	0.905	0.778	2.28855e-200
Tut4	3.83873e-204	1.17243	0.498	0.223	8.9573e-200
2022-03-01	1.63655e-200	1.2028	0.35	0.125	3.81873e-196
Ptp4a3	3.77123e-199	0.984189	0.377	0.138	8.79978e-195
Uba52	5.86948e-192	1.03939	0.854	0.674	1.36958e-187
Rps10	2.22712e-191	0.892384	0.84	0.682	5.19676e-187
Pml	2.20203e-190	0.878431	0.281	0.084	5.13823e-186
Shisa5	1.01833e-189	0.968329	0.753	0.511	2.37616e-185
Rps25	1.78382e-189	0.831302	0.917	0.8	4.16237e-185
Uqcrq	5.16942e-189	-1.24024	0.389	0.736	1.20623e-184
Atpif1	1.37787e-188	-1.32925	0.357	0.693	3.21512e-184
Rhoh	9.8153e-188	1.06774	0.434	0.179	2.2903e-183
Irf8	7.8478e-187	1.02255	0.479	0.22	1.83121e-182
Dennd4a	1.23173e-186	1.11429	0.466	0.203	2.87412e-182
Rpl6	6.88719e-182	0.630128	0.968	0.887	1.60706e-177
Atp1a1	9.22853e-182	-1.8879	0.248	0.617	2.15339e-177
Junb	1.15985e-181	1.12221	0.856	0.663	2.7064e-177
Napsa	4.94065e-179	0.715247	0.544	0.258	1.15285e-174
Apobec3	4.47869e-176	1.04829	0.505	0.248	1.04506e-171
2410006H16Rik	7.56192e-174	1.1251	0.661	0.43	1.7645e-169
Rabgap1l	7.68634e-173	0.963439	0.349	0.129	1.79353e-168
Atp5j	6.07976e-172	-1.11763	0.451	0.771	1.41865e-167
Fyb	1.13267e-171	-1.60509	0.066	0.413	2.64298e-167
Rack1	3.36061e-171	0.635922	0.945	0.843	7.84166e-167
Cox5b	1.03887e-169	-1.15133	0.524	0.795	2.42411e-165
Dab2	1.56046e-169	-1.41425	0.062	0.413	3.64117e-165
Rps15	2.0025e-169	0.703076	0.942	0.86	4.67262e-165
Cox6b1	2.69552e-169	-1.06053	0.524	0.799	6.28972e-165
Tspan32	1.27905e-168	0.798102	0.25	0.073	2.98453e-164
Uqcr11	1.95069e-167	-1.22473	0.342	0.681	4.55173e-163
Akr1a1	5.34042e-167	-1.57399	0.348	0.677	1.24613e-162
Rpl28	1.27877e-166	0.574453	0.984	0.929	2.98387e-162
Uqcrb	3.22576e-166	-1.21095	0.373	0.696	7.52699e-162
Rps27l	8.85018e-166	-1.23958	0.312	0.644	2.0651e-161
Atp5j2	4.17066e-165	-1.00013	0.527	0.789	9.73181e-161
Uqcr10	5.02503e-163	-1.20077	0.43	0.742	1.17254e-158
Rpl27	7.26441e-163	0.853481	0.868	0.725	1.69508e-158
Rpl3	1.013e-161	0.658067	0.935	0.809	2.36374e-157
Sh3bp5	1.21001e-160	0.885507	0.348	0.132	2.82344e-156
Tnfrsf13b	2.35618e-160	0.939979	0.289	0.101	5.49792e-156
Gpx1	5.53189e-160	-1.33322	0.604	0.794	1.29081e-155
Cox5a	1.08839e-159	-1.18942	0.451	0.734	2.53965e-155
Prkcb	2.64425e-159	0.944816	0.323	0.122	6.1701e-155
Fxyd5	3.75182e-157	-1.64546	0.312	0.575	8.7545e-153
Ftl1	7.8988e-156	-1.33909	0.889	0.936	1.84311e-151
Atp6v0c	1.32315e-155	-1.10741	0.428	0.717	3.08743e-151
Lamp1	3.4491e-154	-1.11055	0.247	0.589	8.04813e-150
Msrb1	7.61637e-151	-1.59957	0.118	0.455	1.7772e-146
S1pr1	1.0387e-150	0.733197	0.284	0.092	2.42369e-146
Plin2	6.75164e-148	-1.36041	0.07	0.396	1.57543e-143
Ndufa13	3.51331e-147	-0.93746	0.496	0.772	8.19796e-143
Arhgdib	4.00027e-147	0.709373	0.801	0.514	9.33423e-143
Cox6c	8.97435e-147	-1.07688	0.59	0.822	2.09407e-142
Ldha	1.81494e-146	-0.93773	0.328	0.658	4.23499e-142
Atp5g1	2.69669e-145	-1.234	0.415	0.702	6.29245e-141
Cd63	8.09877e-145	-1.78283	0.138	0.455	1.88977e-140
Ifitm3	9.50148e-145	-2.3279	0.182	0.482	2.21708e-140
Ptma	1.36358e-144	0.570175	0.976	0.91	3.18178e-140
Ctsl	1.44831e-144	-1.40215	0.119	0.45	3.37948e-140
Ly86	2.79379e-144	0.81238	0.492	0.233	6.51902e-140
Cox7a2	6.76004e-144	-1.06451	0.507	0.771	1.57739e-139
Fcer1g	8.31981e-142	-2.56672	0.142	0.426	1.94134e-137
Nr4a1	8.59141e-141	1.32352	0.437	0.215	2.00472e-136
Prdx1	4.75606e-140	-1.13693	0.504	0.749	1.10978e-135
S100a1	3.61835e-139	-1.49184	0.085	0.404	8.44305e-135
Cd2	4.22066e-139	0.705095	0.323	0.116	9.84848e-135
Ndufa4	2.08518e-138	-1.21837	0.53	0.777	4.86555e-134
Il2rg	4.34356e-138	0.897511	0.479	0.242	1.01353e-133
Ndufc2	6.68017e-138	-1.02406	0.25	0.574	1.55875e-133
Usmg5	2.24212e-137	-1.02855	0.38	0.689	5.23177e-133
Cnp	4.46824e-136	0.925424	0.33	0.138	1.04262e-131
Ndufc1	1.39887e-135	-1.09688	0.267	0.591	3.26412e-131
Maf	1.95479e-135	-1.44154	0.128	0.442	4.56131e-131
Dstn	1.82827e-134	-1.07372	0.131	0.455	4.26609e-130
Mt1	1.07249e-133	-1.90987	0.17	0.487	2.50254e-129
Rpl10	1.83762e-133	0.548705	0.963	0.866	4.2879e-129
Ndufb8	3.00483e-133	-1.04128	0.275	0.594	7.01148e-129
Lgals3	1.50977e-132	-1.60091	0.174	0.468	3.52289e-128
Tmem256	2.01324e-131	-0.909576	0.152	0.472	4.69769e-127
Eif1	3.00601e-131	0.530806	0.962	0.911	7.01423e-127
Cox7b	1.89505e-130	-0.97293	0.439	0.713	4.42192e-126
Rbm39	8.19137e-130	0.691147	0.853	0.751	1.91137e-125
Ndufb9	1.74669e-129	-1.08811	0.361	0.662	4.07573e-125
Gas5	1.56312e-128	0.799943	0.783	0.668	3.64738e-124
Mrpl33	2.71211e-128	-0.869122	0.262	0.585	6.32844e-124
Atp6v1g1	4.18701e-128	-0.990038	0.286	0.606	9.76997e-124
Selenop	5.7318e-128	-1.22809	0.111	0.416	1.33746e-123
Smdt1	1.23537e-126	-0.82248	0.371	0.67	2.8826e-122
Ablim1	1.36728e-126	0.821393	0.421	0.199	3.19041e-122
Ndufa5	4.4442e-126	-1.05678	0.228	0.545	1.03701e-121
Grn	7.63572e-125	-1.14116	0.114	0.417	1.78172e-120
Etfb	6.08492e-124	-1.13397	0.194	0.499	1.41985e-119
Atp5h	9.16754e-124	-0.833297	0.62	0.83	2.13915e-119
Cyb5a	1.31099e-123	-1.21187	0.236	0.54	3.05907e-119
Ndufb7	6.72018e-123	-0.815939	0.381	0.688	1.56809e-118
Lamp2	2.85079e-122	-0.835524	0.183	0.507	6.65204e-118
Smap2	1.4277e-121	0.990467	0.455	0.257	3.3314e-117
Ndufb6	8.00471e-120	-0.977834	0.172	0.479	1.86782e-115
Atp5k	8.68168e-120	-0.918337	0.417	0.706	2.02578e-115
Hsp90aa1	2.88973e-119	1.00542	0.798	0.706	6.74289e-115
Eef1b2	3.36124e-119	0.599905	0.875	0.759	7.84312e-115
Esd	4.43226e-119	-1.13643	0.287	0.59	1.03422e-114
Alox5ap	6.44058e-119	-1.79585	0.059	0.326	1.50285e-114
Tyrobp	7.55432e-119	-2.51542	0.175	0.422	1.76272e-114
Clk1	3.64907e-118	0.94318	0.638	0.462	8.51473e-114
S100a11	5.5879e-118	-1.34543	0.44	0.694	1.30388e-113
Rpl4	1.46974e-117	0.619002	0.857	0.765	3.42948e-113
Timp3	1.74562e-117	-2.12712	0.079	0.349	4.07323e-113
Malt1	3.40563e-117	1.0007	0.414	0.211	7.94669e-113
S100a6	8.88311e-117	-1.83218	0.377	0.597	2.07279e-112
Gimap7	4.10077e-116	0.702533	0.273	0.1	9.56874e-112
Pkig	6.25103e-116	1.01799	0.4	0.215	1.45862e-111
Ndrg1	8.41107e-116	-1.68543	0.132	0.411	1.96264e-111
Emb	1.27499e-115	-1.18788	0.08	0.357	2.97507e-111
Fth1	1.95264e-115	-1.24979	0.983	0.981	4.55629e-111
Lmo2	2.46332e-115	0.930732	0.348	0.164	5.74792e-111
Cox8a	2.72981e-115	-0.808501	0.78	0.897	6.36974e-111
Slc38a2	2.05803e-114	0.877218	0.672	0.494	4.80221e-110
Atp6v1e1	4.71142e-114	-1.00959	0.216	0.517	1.09936e-109
Rpl29	5.34247e-114	0.552386	0.906	0.821	1.24661e-109
Cxcr4	5.71314e-113	1.04985	0.311	0.133	1.3331e-108
Tspo	9.51504e-113	-0.944787	0.433	0.679	2.22024e-108
Cxcl16	1.23891e-112	-1.02399	0.032	0.292	2.89087e-108
Tcn2	1.44272e-112	-1.20491	0.071	0.346	3.36644e-108
Lamtor4	1.80969e-112	-0.790742	0.225	0.525	4.22273e-108
Cox4i1	4.27152e-112	-0.7489	0.779	0.898	9.96716e-108
Ldhb	4.55093e-112	-1.98897	0.161	0.427	1.06191e-107
Tpi1	7.14935e-112	-1.02213	0.217	0.506	1.66823e-107
Mpc2	2.29699e-110	-1.20598	0.277	0.558	5.3598e-106
Vdac1	3.41426e-110	-0.912505	0.167	0.46	7.96684e-106
Pold4	5.51362e-110	0.966214	0.476	0.295	1.28655e-105
Tns1	1.14462e-109	-1.22654	0.044	0.3	2.67086e-105
Anxa5	2.2994e-109	-0.939473	0.166	0.449	5.36541e-105
Tmem131l	2.47556e-109	0.807291	0.271	0.11	5.77646e-105
Gsr	3.59435e-109	-1.10446	0.045	0.304	8.38706e-105
Cycs	5.92836e-109	-1.03384	0.255	0.548	1.38332e-104
Efhd2	9.8983e-109	-0.963368	0.114	0.385	2.30967e-104
Ctnna1	1.68486e-108	-0.811797	0.058	0.324	3.93146e-104
Cd9	2.56357e-107	-1.21251	0.063	0.323	5.98184e-103
Atp5b	2.64123e-107	-0.986058	0.578	0.791	6.16304e-103
Mndal	2.12358e-106	0.85952	0.521	0.315	4.95515e-102
Cytip	2.76885e-106	0.877836	0.507	0.303	6.46083e-102
Comt	5.05056e-106	-0.984058	0.107	0.381	1.1785e-101
Atp5o.1	6.76298e-106	-0.950529	0.347	0.631	1.57807e-101
Filip1l	1.54182e-105	0.902403	0.37	0.187	3.59768e-101
Glud1	5.95287e-105	-0.816138	0.205	0.497	1.38904e-100
Park7	9.65961e-105	-0.92791	0.378	0.648	2.25397e-100
Sem1	1.47321e-104	-0.723059	0.503	0.742	3.43759e-100
Psap	2.44189e-104	-1.23899	0.442	0.668	5.69791e-100
Ifi203	1.02435e-103	0.885122	0.518	0.311	2.39021e-99
Itgb1	1.35291e-103	-0.843596	0.197	0.495	3.15688e-99
Ccnd1	1.70983e-103	-1.04925	0.044	0.293	3.98971e-99
S100a4	2.41127e-103	-1.91621	0.096	0.342	5.62645e-99
Cox7c	2.64738e-103	-0.769377	0.625	0.81	6.17739e-99
Lgmn	2.79232e-103	-1.21004	0.192	0.454	6.5156e-99
Grina	2.82001e-103	-0.992206	0.115	0.385	6.5802e-99
Minos1	3.05325e-103	-0.759972	0.307	0.601	7.12444e-99
Zyx	3.53882e-103	-0.911568	0.099	0.363	8.25748e-99
Ckb	3.6116e-103	-1.33489	0.063	0.311	8.42731e-99
Anxa2	3.92264e-103	-1.2299	0.16	0.417	9.15309e-99
Bag1	4.56117e-103	-0.769534	0.224	0.517	1.0643e-98
Zfp318	1.0158e-102	1.00077	0.259	0.108	2.37028e-98
Creg1	1.72635e-102	-0.743742	0.071	0.331	4.02826e-98
Ndufv3	1.99136e-102	-0.822633	0.287	0.578	4.64665e-98
Ndufa8	8.49138e-102	-0.800712	0.225	0.512	1.98138e-97
Tcf4	1.53502e-101	0.944597	0.432	0.25	3.58181e-97
Tmem243	2.69002e-101	0.870166	0.348	0.177	6.2769e-97
Dnajc15	4.57958e-101	-0.747855	0.129	0.404	1.0686e-96
Dmxl1	4.8584e-101	1.14717	0.382	0.209	1.13366e-96
Gatm	6.71169e-101	-1.69992	0.09	0.346	1.5661e-96
Ier5	1.00275e-100	0.747661	0.647	0.461	2.33983e-96
Cstb	1.028e-100	-0.950426	0.195	0.479	2.39874e-96
Rnase6	5.10004e-100	0.774096	0.28	0.121	1.19004e-95
Actg1	7.11581e-100	-0.787685	0.776	0.889	1.6604e-95
Ifi209	1.63659e-99	0.920317	0.34	0.166	3.81882e-95
H2-Q6	1.95235e-99	0.672194	0.423	0.213	4.5556e-95
Ndufb3	4.76768e-99	-0.773679	0.26	0.546	1.11249e-94
Tnfrsf1a	7.5928e-99	-0.738472	0.032	0.27	1.7717e-94
Iscu	1.6069e-98	-0.743353	0.161	0.445	3.74955e-94
Ppp3ca	1.68488e-98	1.00253	0.471	0.302	3.93149e-94
Fxyd2	4.4641e-98	-2.38304	0.309	0.528	1.04165e-93
Ms4a6b	1.06187e-97	-1.11185	0.106	0.358	2.47776e-93
Gpr183	1.10111e-97	1.03789	0.361	0.185	2.56933e-93
Bsg	1.17532e-97	-0.776129	0.253	0.536	2.7425e-93
Chpt1	1.53095e-97	-1.23798	0.077	0.322	3.57232e-93
Sirpa	1.9144e-97	-0.820898	0.04	0.275	4.46707e-93
Ech1	2.20906e-97	-0.834002	0.186	0.461	5.15462e-93
Saraf	3.7773e-97	-0.713786	0.099	0.365	8.81395e-93
Cox6a1	5.39258e-97	-0.804731	0.365	0.634	1.2583e-92
Sdhb	1.16556e-96	-0.818954	0.224	0.504	2.71971e-92
Cd14	1.17833e-96	-1.44477	0.033	0.262	2.74953e-92
Pgam1	3.48392e-96	-0.782728	0.212	0.491	8.12939e-92
Eif3f	3.49014e-96	0.672006	0.731	0.627	8.14389e-92
Hsp90ab1	4.18005e-96	0.586781	0.946	0.898	9.75372e-92
Atp5g3	1.18763e-95	-0.838739	0.363	0.635	2.77121e-91
Capns1	1.58523e-95	-0.688421	0.261	0.547	3.69898e-91
Gm10076	2.997e-95	0.642892	0.823	0.712	6.9932e-91
Slc25a4	1.4775e-94	-1.03133	0.281	0.547	3.44761e-90
Igfbp7	2.23034e-94	-1.71409	0.157	0.399	5.20427e-90
Ndufs6	2.88176e-94	-0.792911	0.275	0.556	6.7243e-90
Plscr2	3.26263e-94	-1.07409	0.048	0.281	7.61302e-90
Ndufa11	3.83143e-94	-0.790051	0.283	0.563	8.94025e-90
Limd2	1.79627e-93	0.721407	0.524	0.332	4.19142e-89
Fcgr3	2.61759e-93	-1.19071	0.035	0.257	6.10788e-89
Tkt	2.94412e-93	-0.70376	0.244	0.52	6.8698e-89
Gpx4	3.12998e-93	-0.942317	0.315	0.576	7.3035e-89
Timm8b	6.50532e-93	-0.740337	0.153	0.423	1.51795e-88
Ppp1r15a	1.13215e-92	0.803765	0.53	0.342	2.64176e-88
Sdhc	1.88698e-92	-0.804481	0.11	0.365	4.40309e-88
Aldob	4.26548e-91	-2.36747	0.172	0.403	9.95308e-87
Cops9	4.84751e-91	-0.661134	0.243	0.526	1.13112e-86
Txndc17	5.88435e-91	-0.709099	0.252	0.533	1.37305e-86
Cystm1	9.68012e-91	-1.15001	0.056	0.286	2.25876e-86
Csf1r	2.53811e-90	-1.14049	0.043	0.263	5.92243e-86
Uqcrc1	2.86807e-90	-0.721599	0.206	0.477	6.69235e-86
Idh1	3.21341e-90	-1.1145	0.067	0.298	7.49816e-86
Romo1	4.52516e-90	-0.734576	0.283	0.561	1.0559e-85
Ccr2	1.3487e-89	-1.45312	0.067	0.289	3.14707e-85
Vamp8	1.86175e-89	-0.64823	0.297	0.579	4.3442e-85
Fkbp2	3.9891e-89	-0.666269	0.131	0.39	9.30818e-85
Eno1	4.02296e-89	-0.720162	0.25	0.517	9.38717e-85
Pdia3	4.60569e-89	-0.707607	0.273	0.544	1.07469e-84
Uqcc2	5.17572e-89	-0.676718	0.199	0.468	1.2077e-84
Elob	5.40861e-89	-0.618024	0.499	0.75	1.26205e-84
Npc2	5.6515e-89	-0.851055	0.32	0.572	1.31872e-84
Ybx1	6.97483e-89	-0.684495	0.643	0.816	1.62751e-84
Ninj1	9.14765e-89	-0.768789	0.06	0.294	2.13451e-84
Cst3	9.20781e-89	-1.65691	0.523	0.684	2.14855e-84
Gng5	1.96041e-88	-0.628581	0.61	0.799	4.57441e-84
Ier3	2.52051e-88	-1.3371	0.087	0.32	5.88136e-84
Hint2	2.52106e-88	-0.922318	0.116	0.361	5.88265e-84
Idh2	2.66069e-88	-0.906248	0.083	0.321	6.20845e-84
Cisd1	4.20758e-88	-1.02491	0.151	0.395	9.81797e-84
Gabarapl1	7.21305e-88	-0.952701	0.056	0.282	1.68309e-83
Tgfbi	7.9365e-88	-1.52266	0.083	0.306	1.8519e-83
Chmp2a	1.16096e-87	-0.644919	0.277	0.555	2.70899e-83
Spr	1.7591e-87	-0.6991	0.051	0.275	4.10469e-83
Hhex	3.47387e-87	0.788739	0.252	0.111	8.10593e-83
Arl4c	4.4538e-87	-0.804098	0.044	0.262	1.03925e-82
Slc25a5	5.68323e-87	-0.825557	0.515	0.726	1.32612e-82
Rcsd1	2.24513e-86	0.748604	0.354	0.185	5.23878e-82
Leprotl1	3.68495e-86	-0.712357	0.094	0.334	8.59846e-82
Rgs10	1.05609e-85	-0.924122	0.048	0.262	2.46427e-81
Tagln2	1.06975e-85	-0.686537	0.362	0.622	2.49614e-81
Pgk1	1.20315e-85	-0.715805	0.206	0.468	2.80743e-81
Errfi1	1.27434e-85	-1.01166	0.078	0.307	2.97354e-81
Fkbp1a	1.92681e-85	-0.687684	0.2	0.466	4.49603e-81
Mgst3	2.71382e-85	-0.795695	0.054	0.278	6.33244e-81
Mafb	6.46123e-85	-1.25462	0.038	0.25	1.50766e-80
Slc25a39	7.02797e-85	-0.727317	0.099	0.341	1.63991e-80
Cyc1	7.19721e-85	-0.792573	0.213	0.473	1.6794e-80
Atp6v1a	8.26216e-85	-0.821714	0.103	0.341	1.92789e-80
S100a13	1.82616e-84	-0.761687	0.218	0.473	4.26116e-80
Nfkbid	2.41002e-84	0.864415	0.304	0.148	5.62355e-80
Tbc1d10c	2.43896e-84	0.519909	0.259	0.108	5.69107e-80
Crlf3	7.51919e-84	0.824116	0.402	0.236	1.75453e-79
Itga4	9.0432e-84	0.725868	0.433	0.246	2.11014e-79
Ndufa1	9.24519e-84	-0.742305	0.308	0.572	2.15727e-79
Atp5f1	3.31865e-83	-0.727625	0.459	0.696	7.74375e-79
Selplg	3.83239e-83	-0.968803	0.168	0.403	8.94251e-79
Smim14	4.21307e-83	0.946157	0.46	0.316	9.83079e-79
Ms4a6c	4.30673e-83	-1.29579	0.058	0.268	1.00493e-78
Chchd2	4.77426e-83	-0.80683	0.731	0.87	1.11403e-78
Pomp	6.9452e-83	-0.643749	0.347	0.608	1.62059e-78
Scp2	1.03113e-82	-0.827158	0.215	0.47	2.40605e-78
Ctsa	1.24087e-82	-0.707554	0.185	0.435	2.89546e-78
Cdkn1a	1.34391e-82	-1.20246	0.096	0.323	3.13588e-78
Add3	4.008e-82	0.901951	0.379	0.219	9.35228e-78
Camk2d	4.44835e-82	0.847624	0.414	0.25	1.03798e-77
Cd24a	4.97022e-82	0.563766	0.391	0.203	1.15975e-77
Csf2ra	5.44893e-82	-0.851378	0.064	0.28	1.27145e-77
Atp5mpl	5.81084e-82	-0.772938	0.433	0.669	1.3559e-77
Igfbp4	9.61027e-82	-1.08328	0.045	0.254	2.24246e-77
Dcxr	1.04854e-81	-1.0348	0.058	0.272	2.44667e-77
Zfas1	1.14927e-81	0.938586	0.482	0.327	2.6817e-77
Ndufv2	2.68294e-81	-0.754266	0.228	0.482	6.26037e-77
Tmbim6	3.44026e-81	-0.637329	0.433	0.683	8.0275e-77
Sord	3.91288e-81	-1.34796	0.062	0.272	9.13031e-77
Cd68	3.91544e-81	-0.888479	0.051	0.258	9.13629e-77
Aldoa	5.17117e-81	-0.781367	0.46	0.697	1.20664e-76
Pck1	7.0739e-81	-1.89241	0.091	0.309	1.65062e-76
Mdh2	8.30536e-81	-0.737671	0.317	0.569	1.93797e-76
Ndufa2	9.50511e-81	-0.660598	0.495	0.723	2.21792e-76
H2afj	1.08591e-80	-0.66767	0.451	0.703	2.53387e-76
Cebpb	1.13743e-80	-1.29237	0.187	0.429	2.65407e-76
Fos	2.03546e-80	0.77302	0.721	0.568	4.74954e-76
Ndufa12	3.17839e-80	-0.724937	0.126	0.363	7.41645e-76
Sult1d1	4.52886e-80	-1.31092	0.054	0.258	1.05676e-75
Pdzk1ip1	2.78157e-79	-1.29561	0.097	0.312	6.49051e-75
Arhgap5	6.77588e-79	-0.687768	0.071	0.292	1.58108e-74
Unc93b1	7.25106e-79	0.696393	0.47	0.29	1.69196e-74
Calm3	7.89865e-79	-0.610796	0.266	0.529	1.84307e-74
Psmb6	9.21232e-79	-0.617649	0.278	0.542	2.1496e-74
Fosb	9.65239e-79	0.803055	0.556	0.382	2.25229e-74
Atp5a1	2.31991e-78	-0.796164	0.516	0.734	5.41329e-74
Gabarap	4.51941e-78	-0.632766	0.513	0.732	1.05456e-73
Prdx2	4.60592e-78	-0.715164	0.272	0.524	1.07475e-73
Tsc22d1	1.03484e-77	-1.22772	0.138	0.365	2.41469e-73
Lst1	1.14212e-77	-1.28883	0.069	0.273	2.66502e-73
Gng12	1.23444e-77	-0.676706	0.067	0.28	2.88043e-73
Prelid1	1.52794e-77	-0.58116	0.244	0.503	3.5653e-73
Ap2a2	1.56009e-77	-0.5694	0.091	0.319	3.64031e-73
Coa3	1.65171e-77	-0.601762	0.149	0.392	3.8541e-73
Spink1	1.65985e-77	-1.94645	0.167	0.381	3.87308e-73
Taldo1	1.86245e-77	-0.736677	0.386	0.624	4.34585e-73
Mdh1	2.51879e-77	-1.1406	0.329	0.565	5.87734e-73
Hagh	2.58173e-77	-0.762569	0.074	0.29	6.02422e-73
Keg1	2.74352e-77	-1.57434	0.062	0.262	6.40174e-73
Cnpy2	3.004e-77	-0.582074	0.086	0.306	7.00954e-73
Psma4	5.02662e-77	-0.601015	0.263	0.52	1.17291e-72
Phyh	5.16995e-77	-0.833049	0.112	0.336	1.20636e-72
Aco2	1.35484e-76	-0.659092	0.141	0.378	3.16138e-72
Smpdl3a	1.67078e-76	-0.718693	0.124	0.352	3.89859e-72
Ndufa10	1.75593e-76	-0.62453	0.18	0.431	4.09728e-72
Ndufab1	3.47163e-76	-0.800207	0.158	0.392	8.10071e-72
Sdcbp	4.10121e-76	-0.64921	0.227	0.482	9.56976e-72
Gm4759	4.66643e-76	0.554086	0.258	0.11	1.08886e-71
Gm8995	1.17296e-75	0.698441	0.573	0.396	2.73698e-71
Lgals3bp	1.71655e-75	-0.687846	0.076	0.29	4.0054e-71
Slc6a6	2.22109e-75	-0.814415	0.164	0.398	5.18269e-71
Rpl5	2.97292e-75	0.550058	0.759	0.669	6.93702e-71
Nenf	3.62624e-75	-0.568463	0.068	0.281	8.46146e-71
Vps29	3.9521e-75	-0.579075	0.173	0.418	9.22184e-71
Birc3	1.03984e-74	0.837119	0.261	0.124	2.42637e-70
Rps6	2.49721e-74	0.539801	0.763	0.667	5.827e-70
Vsir	2.84621e-74	-0.742207	0.068	0.268	6.64134e-70
Eid1	3.32058e-74	-0.540609	0.116	0.347	7.74823e-70
Klf9	3.64999e-74	-0.806592	0.074	0.281	8.51689e-70
Car2	4.35613e-74	-1.31314	0.093	0.299	1.01646e-69
Aprt	4.41326e-74	-0.692651	0.234	0.472	1.02979e-69
Sp140	4.94772e-74	0.745901	0.283	0.143	1.1545e-69
Mrpl42	9.64268e-74	-0.615876	0.161	0.399	2.25002e-69
Acaa2	1.20369e-73	-0.730119	0.118	0.339	2.80869e-69
Swi5	1.27008e-73	-0.581649	0.266	0.522	2.96361e-69
4931406C07Rik	1.75154e-73	-0.928509	0.056	0.254	4.08704e-69
Ndufs5	2.79847e-73	-0.601231	0.178	0.425	6.52995e-69
Fli1	2.97532e-73	0.772032	0.347	0.193	6.94261e-69
Vmp1	4.2289e-73	-0.69293	0.169	0.406	9.86772e-69
Prdx6	6.70638e-73	-0.618418	0.236	0.49	1.56487e-68
Asl	8.03093e-73	-0.839483	0.062	0.262	1.87394e-68
Gclm	9.20389e-73	-0.70521	0.06	0.261	2.14764e-68
Rida	1.24023e-72	-1.51066	0.132	0.335	2.89396e-68
Ndufb10	1.5684e-72	-0.692516	0.347	0.596	3.6597e-68
Itm2c	2.01304e-72	-0.600942	0.068	0.27	4.69723e-68
Gpx3	2.27335e-72	-2.35699	0.563	0.726	5.30462e-68
Cndp2	2.80241e-72	-0.648658	0.076	0.286	6.53914e-68
Mrpl14	5.41002e-72	-0.530914	0.141	0.371	1.26237e-67
Oxct1	1.60403e-71	-1.03787	0.124	0.332	3.74284e-67
Khk	1.61475e-71	-0.897905	0.06	0.257	3.76786e-67
Rab5c	1.96565e-71	-0.54167	0.209	0.458	4.58665e-67
Xbp1	2.73331e-71	-0.573027	0.12	0.345	6.37791e-67
Ndufb2	3.42039e-71	-0.666026	0.208	0.447	7.98115e-67
Nedd4	5.29742e-71	-0.754931	0.062	0.259	1.2361e-66
Furin	1.96872e-70	-0.71515	0.059	0.257	4.59382e-66
Atp1b1	1.98694e-70	-1.6518	0.171	0.37	4.63633e-66
P4hb	3.09322e-70	-0.534725	0.175	0.416	7.21773e-66
Pfdn1	6.98487e-70	-0.614965	0.183	0.418	1.62985e-65
Map3k1	1.06564e-69	0.849661	0.349	0.207	2.48657e-65
Acadvl	1.16692e-69	-0.590539	0.062	0.261	2.72288e-65
Rpn1	1.33304e-69	-0.525255	0.113	0.332	3.11052e-65
Lrpap1	1.67039e-69	-0.556477	0.09	0.302	3.89768e-65
Sub1	2.44239e-69	0.773673	0.695	0.645	5.69907e-65
Arhgap15	3.18602e-69	0.748161	0.373	0.222	7.43427e-65
Ahnak	4.63894e-69	-0.821484	0.218	0.437	1.08245e-64
Lbh	4.77354e-69	0.8099	0.365	0.217	1.11386e-64
Mrps21	5.73168e-69	-0.537903	0.248	0.497	1.33743e-64
Ttc36	7.93444e-69	-1.26836	0.061	0.25	1.85142e-64
Hsbp1	1.31886e-68	-0.545589	0.226	0.472	3.07743e-64
Ccdc107	1.76764e-68	-0.603809	0.077	0.278	4.12462e-64
Arhgap17	1.92018e-68	0.90114	0.395	0.254	4.48055e-64
Tpd52	2.36195e-68	-0.709029	0.211	0.443	5.51136e-64
Sephs2	3.93189e-68	-0.70261	0.059	0.25	9.17468e-64
Ndufa7	4.66234e-68	-0.597727	0.422	0.654	1.08791e-63
Mif	5.52397e-68	-0.874244	0.381	0.598	1.28896e-63
Rpl15	6.56066e-68	0.589143	0.728	0.633	1.53086e-63
Sod2	6.6911e-68	-0.780172	0.237	0.465	1.5613e-63
Pnrc1	1.08903e-67	0.710022	0.618	0.501	2.54115e-63
Pde4b	1.11804e-67	0.682424	0.255	0.123	2.60882e-63
Psmb5	1.3948e-67	-0.54997	0.213	0.452	3.25463e-63
Pkm	1.84195e-67	-0.797505	0.326	0.527	4.29801e-63
Plekha2	3.28357e-67	0.66475	0.258	0.128	7.66188e-63
Psma7	9.10837e-67	-0.551966	0.415	0.65	2.12535e-62
Tmem14c	9.4166e-67	-0.537763	0.248	0.488	2.19727e-62
Nudt4	1.40488e-66	-0.806576	0.094	0.297	3.27816e-62
Tmem59	2.29339e-66	-0.54222	0.262	0.507	5.35141e-62
Arpc5l	2.9843e-66	0.804459	0.477	0.354	6.96356e-62
Rbpms	2.99366e-66	-0.718678	0.079	0.278	6.9854e-62
Gm1966	3.36279e-66	0.790078	0.37	0.217	7.84673e-62
Rpl22l1	3.86452e-66	0.630103	0.717	0.629	9.01748e-62
Atp5d	4.275e-66	-0.699245	0.538	0.733	9.97527e-62
Picalm	5.50435e-66	-0.58186	0.263	0.511	1.28439e-61
Tgif1	7.65202e-66	0.817002	0.296	0.161	1.78552e-61
Aplp2	8.51094e-66	-0.70402	0.183	0.407	1.98594e-61
Rnpep	1.47191e-65	-0.515183	0.066	0.256	3.43455e-61
Cltrn	1.7317e-65	-1.30705	0.076	0.262	4.04075e-61
Ndufs7	3.22674e-65	-0.627769	0.275	0.513	7.52928e-61
Mrpl12	4.44586e-65	-0.582974	0.174	0.398	1.0374e-60
Itgb2	8.46336e-65	-0.71649	0.131	0.331	1.97484e-60
Tmbim4	9.0859e-65	-0.634009	0.201	0.426	2.1201e-60
Ndufv1	9.43058e-65	-0.607338	0.138	0.352	2.20053e-60
Ifngr1	1.12511e-64	-0.823792	0.208	0.417	2.62534e-60
Atp6v1b2	1.20845e-64	-0.545914	0.119	0.33	2.81979e-60
Pgd	1.33003e-64	-0.553248	0.111	0.315	3.10348e-60
4833439L19Rik	1.65537e-64	-0.675287	0.082	0.277	3.86264e-60
Eml4	1.66773e-64	0.775226	0.315	0.18	3.89148e-60
Arf5	2.60858e-64	-0.517031	0.375	0.619	6.08686e-60
Klhl24	4.72926e-64	0.782072	0.383	0.243	1.10352e-59
Lyz2	5.6623e-64	-2.80412	0.22	0.396	1.32124e-59
Arrb2	6.93227e-64	-0.626859	0.088	0.281	1.61758e-59
Snx2	8.94366e-64	0.7671	0.406	0.272	2.08691e-59
Dnajc7	1.10666e-63	0.964447	0.406	0.285	2.58229e-59
Ddx6	1.15912e-63	0.767336	0.517	0.397	2.7047e-59
Pnp	1.59515e-63	-0.617325	0.183	0.404	3.72213e-59
Acadm	2.99379e-63	-0.661152	0.118	0.321	6.98572e-59
Acsm2	6.04701e-63	-1.37223	0.083	0.262	1.41101e-58
Cotl1	6.83102e-63	-0.703252	0.397	0.592	1.59395e-58
Hexa	9.92165e-63	-0.557338	0.108	0.307	2.31512e-58
Mpc1	1.72814e-62	-0.812603	0.295	0.51	4.03245e-58
Sdhd	6.58726e-62	-0.52944	0.134	0.344	1.53707e-57
Mrpl51	9.42461e-62	-0.539096	0.18	0.398	2.19914e-57
Phip	1.25976e-61	0.794555	0.418	0.283	2.93951e-57
Card19	1.44982e-61	-0.514279	0.091	0.285	3.38301e-57
Uqcrfs1	1.79218e-61	-0.715745	0.275	0.499	4.18188e-57
Wfdc17	1.81682e-61	-1.88684	0.09	0.268	4.23936e-57
Hras	1.95477e-61	-0.501912	0.109	0.31	4.56125e-57
Mpp1	1.18088e-60	-0.592593	0.078	0.262	2.75546e-56
Rrbp1	1.68328e-60	-0.636916	0.348	0.564	3.92776e-56
Slc34a1	1.88448e-60	-2.12207	0.131	0.311	4.39723e-56
Ass1	2.27765e-60	-1.6866	0.18	0.369	5.31467e-56
Grk6	2.37591e-60	0.654338	0.265	0.139	5.54396e-56
Echs1	2.58399e-60	-0.515889	0.078	0.265	6.02948e-56
Rnh1	3.0323e-60	-0.546218	0.196	0.411	7.07557e-56
Rac1	5.12429e-60	-0.528568	0.341	0.567	1.1957e-55
Lipa	8.69533e-60	-0.53822	0.09	0.278	2.02897e-55
Myl12a	2.14917e-59	-0.551433	0.369	0.596	5.01488e-55
Acox1	2.75383e-59	-0.75233	0.074	0.251	6.42578e-55
Pebp1	3.61845e-59	-0.689005	0.344	0.559	8.44328e-55
St8sia4	3.84624e-59	0.709566	0.321	0.183	8.97481e-55
Etfa	4.01495e-59	-0.571917	0.131	0.334	9.36849e-55
H2afz	7.98572e-59	-0.728259	0.551	0.719	1.86339e-54
Slc9a3r1	1.93735e-58	-0.5339	0.158	0.366	4.52061e-54
S100g	2.21942e-58	-2.04111	0.098	0.278	5.17879e-54
Nfe2l2	2.8385e-58	-0.55099	0.167	0.38	6.62336e-54
Ifi27	4.21643e-58	-0.614949	0.134	0.33	9.83863e-54
Akap13	9.9438e-58	0.615205	0.582	0.472	2.32029e-53
Ndufs2	1.75619e-57	-0.542764	0.217	0.436	4.09789e-53
Arhgap45	3.00101e-57	0.626956	0.451	0.307	7.00257e-53
9930111J21Rik2	3.71782e-57	0.712172	0.39	0.251	8.67517e-53
Pdha1	4.10265e-57	-0.546079	0.133	0.331	9.57311e-53
Atp5c1	9.18487e-57	-0.614111	0.476	0.68	2.1432e-52
Ethe1	9.42437e-57	-0.557204	0.081	0.26	2.19908e-52
Acat1	2.2486e-56	-0.561682	0.122	0.316	5.24687e-52
Hcfc1r1	2.29455e-56	-0.538863	0.139	0.337	5.35411e-52
2410015M20Rik	3.14842e-56	-0.583491	0.324	0.546	7.34653e-52
Slk	3.90711e-56	-0.515369	0.114	0.304	9.11684e-52
Miox	4.30583e-56	-1.96943	0.122	0.293	1.00472e-51
Cyfip1	6.61791e-56	-0.501124	0.089	0.267	1.54422e-51
Tra2a	9.47212e-56	0.720749	0.532	0.418	2.21022e-51
Ddt	3.50193e-55	-0.708555	0.16	0.35	8.17139e-51
Fus	7.53244e-55	0.667857	0.653	0.593	1.75762e-50
Suclg1	1.32451e-54	-0.66627	0.221	0.422	3.09061e-50
Hadh	2.20634e-54	-0.665572	0.104	0.281	5.14828e-50
Gsn	1.18373e-53	-0.524423	0.1	0.274	2.76212e-49
Laptm4a	1.46585e-53	-0.635678	0.261	0.477	3.42041e-49
Acadl	1.85389e-53	-0.532426	0.174	0.373	4.32587e-49
Qdpr	3.13018e-53	-0.638655	0.094	0.267	7.30396e-49
Rtn4	3.83978e-53	-0.513911	0.255	0.466	8.95974e-49
Eif4a2	8.92533e-53	0.646602	0.558	0.466	2.08264e-48
Acot13	9.34779e-53	-0.643563	0.104	0.278	2.18121e-48
Akr7a5	1.31981e-52	-0.747803	0.099	0.268	3.07965e-48
Macf1	1.74014e-52	0.752193	0.538	0.445	4.06044e-48
Smchd1	1.8428e-52	0.787841	0.429	0.31	4.29999e-48
Hint1	1.94122e-52	-0.582117	0.588	0.756	4.52963e-48
Elf1	5.85053e-52	0.698933	0.443	0.323	1.36516e-47
Rbpj	1.22661e-51	-0.522261	0.095	0.265	2.86218e-47
Sp100	1.86329e-51	0.629313	0.46	0.325	4.3478e-47
Dok3	7.08657e-51	0.67109	0.279	0.161	1.65358e-46
Txnrd1	1.10684e-50	-0.505785	0.088	0.256	2.5827e-46
Ier2	1.85812e-49	0.65336	0.575	0.462	4.33575e-45
Pxk	9.02391e-49	0.771145	0.282	0.172	2.10564e-44
Zfp36	1.39772e-48	0.520326	0.604	0.48	3.26145e-44
Zcchc7	3.39376e-48	0.729417	0.409	0.294	7.919e-44
AW112010	3.66756e-48	-1.58389	0.181	0.339	8.55789e-44
Spp1	4.02219e-48	-2.36968	0.673	0.796	9.38537e-44
Mylip	7.45858e-48	0.657605	0.296	0.177	1.74039e-43
Isg15	8.50372e-48	-1.01301	0.096	0.253	1.98426e-43
Kmt2e	4.61299e-47	0.69811	0.529	0.445	1.07639e-42
Suclg2	5.65029e-47	-0.519724	0.1	0.265	1.31844e-42
Etnk1	5.76483e-47	0.778987	0.386	0.272	1.34517e-42
Aes	9.88816e-47	-0.510388	0.484	0.686	2.3073e-42
Ptpn6	1.00276e-46	0.61881	0.478	0.349	2.33985e-42
Hspa9	1.18058e-45	-0.503925	0.194	0.382	2.75477e-41
Ndufa6	1.18665e-45	-0.556651	0.484	0.667	2.76892e-41
Irf2	2.44116e-45	0.714543	0.457	0.355	5.69619e-41
Ndufb5	2.89095e-45	-0.515219	0.375	0.573	6.74575e-41
Parp1	3.00019e-45	0.669399	0.301	0.192	7.00065e-41
Sfxn1	3.92681e-45	-0.544974	0.139	0.305	9.16281e-41
Srsf7	6.47359e-45	0.614828	0.577	0.507	1.51055e-40
Snrpg	6.57386e-45	0.586044	0.641	0.565	1.53395e-40
Snhg8	8.15525e-45	0.746873	0.455	0.357	1.90295e-40
Ankrd44	1.09688e-44	0.606842	0.378	0.256	2.55945e-40
Neat1	1.55332e-44	-1.02397	0.456	0.618	3.62451e-40
Nabp1	2.85653e-44	-0.503068	0.121	0.285	6.66543e-40
Gm26740	3.70229e-43	0.597968	0.297	0.18	8.63893e-39
Samhd1	8.61937e-42	0.555239	0.468	0.347	2.01124e-37
Bptf	1.587e-41	0.673275	0.454	0.361	3.7031e-37
Cyba	1.99923e-41	-0.55772	0.706	0.774	4.66501e-37
Med13	2.83557e-41	0.676313	0.305	0.197	6.61653e-37
Dgkd	4.24018e-41	0.661963	0.253	0.152	9.89404e-37
Arid4b	2.31416e-40	0.662724	0.374	0.267	5.39985e-36
Cat	3.97582e-40	-0.536779	0.136	0.292	9.27718e-36
Marcks	6.39256e-40	-0.790511	0.169	0.318	1.49164e-35
Eef1g	1.67138e-39	0.507763	0.622	0.568	3.89999e-35
Sat1	1.68378e-39	-0.520906	0.454	0.63	3.92893e-35
Dock2	6.46011e-39	0.570881	0.404	0.289	1.5074e-34
Zeb2	1.633e-38	-0.62435	0.213	0.375	3.81045e-34
C1qb	3.13916e-38	-2.29679	0.146	0.277	7.32491e-34
Hexb	3.97489e-38	-0.69008	0.16	0.311	9.27501e-34
Vars	8.92931e-38	0.554793	0.272	0.171	2.08356e-33
Rapgef6	8.96871e-38	0.567149	0.333	0.222	2.09276e-33
Hspa1b	1.60069e-37	0.912378	0.384	0.276	3.73505e-33
Bst2	1.89503e-37	-0.640473	0.219	0.38	4.42187e-33
Arhgef1	9.32202e-37	0.560875	0.412	0.308	2.1752e-32
Tra2b	5.12626e-36	0.567704	0.552	0.485	1.19616e-31
Lyn	8.68851e-36	0.525086	0.396	0.283	2.02738e-31
Snhg12	1.89802e-35	0.661706	0.336	0.239	4.42885e-31
Ccl4	3.149e-35	-1.99866	0.133	0.263	7.34788e-31
Dnajb1	4.49263e-35	0.816988	0.35	0.25	1.04831e-30
Luc7l2	5.33135e-35	0.556358	0.557	0.494	1.24402e-30
Hcst	1.24231e-34	-0.894827	0.162	0.293	2.8988e-30
Mif4gd	1.47654e-34	0.575766	0.278	0.184	3.44536e-30
Ppdpf	2.17787e-34	0.621327	0.39	0.303	5.08183e-30
Cyth4	2.73205e-34	-0.582913	0.227	0.361	6.37497e-30
Odc1	2.93392e-34	-0.551897	0.196	0.349	6.84601e-30
Gm26532	3.41368e-34	0.75154	0.253	0.158	7.96547e-30
Baz1a	4.15034e-34	0.639204	0.361	0.267	9.68441e-30
Gm2a	9.08904e-34	-0.584666	0.273	0.424	2.12084e-29
Cd44	1.12737e-33	-0.621264	0.155	0.29	2.6306e-29
Slc38a1	2.03221e-33	0.605797	0.337	0.236	4.74196e-29
Ehd4	7.13787e-33	-0.571928	0.141	0.279	1.66555e-28
Vps37b	3.01917e-32	0.707107	0.272	0.176	7.04494e-28
Chd2	5.80057e-32	0.574839	0.285	0.191	1.35351e-27
Mettl26	1.73126e-31	-0.510649	0.156	0.289	4.03973e-27
Snx5	2.22441e-31	0.609748	0.437	0.358	5.19044e-27
Prpf38b	4.54316e-31	0.588233	0.48	0.42	1.0601e-26
Ezr	8.68769e-31	0.546344	0.521	0.453	2.02719e-26
Csk	2.35421e-30	0.568332	0.384	0.299	5.49331e-26
Cdc42se2	4.11884e-30	0.556624	0.325	0.234	9.6109e-26
Klf4	7.21395e-30	0.766549	0.365	0.272	1.6833e-25
Nap1l1	7.72196e-30	0.567292	0.445	0.372	1.80184e-25
Grb2	9.84678e-30	0.571521	0.438	0.373	2.29765e-25
Rpl13a	1.33924e-29	0.513501	0.527	0.481	3.12497e-25
Tmod3	7.84247e-29	0.587169	0.339	0.254	1.82996e-24
Dnaja1	9.33459e-29	0.596658	0.576	0.542	2.17813e-24
Stk24	9.84703e-29	0.55213	0.35	0.262	2.29771e-24
Gpbp1	6.9831e-28	0.607441	0.324	0.241	1.62944e-23
Foxn3	7.28271e-28	0.646381	0.359	0.282	1.69935e-23
Birc2	7.07594e-27	0.507135	0.255	0.17	1.6511e-22
Tmem123	3.83561e-26	0.601393	0.272	0.194	8.95001e-22
Bin1	3.94398e-26	0.548039	0.276	0.198	9.20289e-22
Tnrc6b	2.84893e-25	0.534961	0.377	0.295	6.6477e-21
Brd2	3.14769e-25	0.567469	0.51	0.468	7.34482e-21
Peli1	9.06745e-25	0.534022	0.323	0.241	2.1158e-20
Socs3	9.91133e-25	-0.515797	0.155	0.275	2.31271e-20
Cnot6l	2.06736e-24	0.562157	0.312	0.234	4.82397e-20
Grk2	1.78329e-23	0.515737	0.393	0.326	4.16114e-19
Tob2	1.79329e-23	0.703793	0.36	0.298	4.18447e-19
Itsn2	2.08567e-23	0.570743	0.325	0.253	4.86669e-19
mt-Nd3	2.68539e-23	-0.761456	0.467	0.594	6.26609e-19
Sfpq	6.15027e-23	0.535693	0.539	0.515	1.4351e-18
mt-Nd2	3.29865e-22	-1.06568	0.942	0.959	7.69708e-18
Kdm6b	7.29286e-22	0.669905	0.317	0.249	1.70172e-17
Spi1	4.78487e-21	-0.679386	0.232	0.315	1.1165e-16
Rsrc2	7.34149e-21	0.532459	0.478	0.439	1.71306e-16
Atf7ip	1.03506e-20	0.525054	0.341	0.271	2.41521e-16
Bcl2a1b	2.41494e-20	-0.538765	0.16	0.256	5.63502e-16
Bcl10	4.55597e-20	0.509003	0.324	0.257	1.06309e-15
Matr3	5.18672e-20	0.555353	0.35	0.289	1.21027e-15
Sertad1	1.34908e-19	0.589857	0.279	0.213	3.14793e-15
S100a10	2.0113e-19	-0.501773	0.585	0.669	4.69317e-15
Egr1	6.7312e-19	0.528915	0.392	0.321	1.57066e-14
Tle4	1.23029e-18	0.511194	0.29	0.226	2.87076e-14
Lars2	1.4579e-18	-0.979443	0.469	0.596	3.40187e-14
Rilpl2	1.64314e-18	0.577358	0.27	0.205	3.83409e-14
mt-Atp8	2.88271e-18	-0.508782	0.494	0.607	6.72651e-14
Zfp292	1.11267e-17	0.520058	0.331	0.269	2.59631e-13
Zup1	1.24456e-17	0.505579	0.252	0.188	2.90405e-13
Cd81	1.24823e-17	-0.710947	0.325	0.409	2.91261e-13
Atf4	1.10092e-16	0.515924	0.446	0.42	2.56889e-12
mt-Nd1	1.27905e-16	-1.00859	0.954	0.961	2.98454e-12
mt-Nd4	1.48367e-16	-1.07445	0.941	0.954	3.462e-12
Vim	2.14088e-16	-0.733065	0.408	0.474	4.99553e-12
Atf3	6.97968e-16	-0.809018	0.194	0.285	1.62864e-11
Aff4	4.89444e-15	0.53668	0.272	0.217	1.14207e-10
Baz2b	7.64955e-15	0.512146	0.292	0.241	1.78495e-10
Rbbp6	1.25653e-14	0.52424	0.406	0.369	2.932e-10
Snhg1	5.11549e-14	0.51356	0.361	0.317	1.19365e-09
Igha	3.07066e-12	0.558827	0.331	0.288	7.16507e-08
Apoe	7.36555e-11	-1.06372	0.4	0.483	1.71868e-06
Ctss	1.11996e-10	-0.567059	0.58	0.396	2.61332e-06
Ctsc	3.68237e-09	-0.794226	0.319	0.351	8.59244e-05
mt-Cytb	5.95268e-07	-0.993393	0.987	0.987	0.01389
Gm26917	1.03653e-06	-2.24367	0.471	0.539	0.0241864
Chchd10	3.75301e-05	-0.686559	0.398	0.4	0.875726
mt-Nd5	0.00141675	-0.650536	0.801	0.818	1
Clu	0.0301877	-1.37543	0.294	0.316	1
Ly6a	0.0786022	-0.643246	0.519	0.468	1
mt-Co1	0.131026	-0.532293	0.91	0.912	1

## Sheet: B_2
gene	p_val	avg_log2FC	pct.1	pct.2	p_val_adj
Tram2	0	1.31891	0.679	0.03	0
Lax1	0	1.27417	0.651	0.041	0
Tent5c	0	2.40759	0.898	0.067	0
Gm5547	0	1.30067	0.633	0.052	0
Jchain	0	7.80555	0.981	0.077	0
Gm30211	0	2.19076	0.488	0.006	0
Cd79a	0	2.2165	0.879	0.025	0
Derl3	0	2.3062	0.753	0.007	0
Vpreb3	0	0.735795	0.284	0.008	0
Zfp280b	0	0.786961	0.391	0.016	0
Pou2af1	0	2.27922	0.823	0.009	0
Myl4	0	0.5696	0.312	0.005	0
Cd79b	0	1.93502	0.767	0.058	0
Cmah	0	1.47977	0.712	0.057	0
Irf4	0	1.47465	0.67	0.036	0
Txndc5	0	3.57555	0.953	0.147	0
Fkbp11	0	1.96042	0.619	0.025	0
Iglc1	0	5.15303	0.567	0.044	0
Iglc3	0	2.63358	0.758	0.02	0
Iglc2	0	4.72958	0.73	0.027	0
St6gal1	0	1.32104	0.647	0.039	0
Eaf2	0	1.84707	0.712	0.022	0
Cacna1s	0	0.942469	0.381	0.003	0
a	0	0.660516	0.372	0.002	0
Bhlha15	0	0.645165	0.363	0.001	0
Ccr10	0	0.768737	0.326	0.002	0
Tnfrsf17	0	1.77983	0.6	0.001	0
Iglv1	0	3.65558	0.688	0.006	0
Iglv3	0	1.01912	0.316	0.001	0
Ckap4	6.26153e-308	2.16041	0.851	0.105	1.46107e-303
Ell2	1.83075e-300	1.63634	0.819	0.094	4.27188e-296
Txndc11	1.21635e-294	2.1369	0.842	0.109	2.83822e-290
Hid1	4.75584e-260	0.515005	0.298	0.014	1.10973e-255
Ly6d	1.18681e-258	1.37454	0.488	0.036	2.76931e-254
Trp53inp1	5.86673e-255	2.27627	0.87	0.129	1.36894e-250
Dennd5b	4.68305e-245	1.50949	0.758	0.092	1.09274e-240
Kctd14	1.2673e-232	0.544821	0.26	0.012	2.95711e-228
Creld2	2.02378e-231	2.09531	0.777	0.113	4.72228e-227
Edem2	7.96423e-213	1.59656	0.763	0.115	1.85837e-208
A530032D15Rik	6.28675e-204	0.588932	0.302	0.018	1.46695e-199
Slamf7	9.13565e-203	1.16034	0.684	0.087	2.13171e-198
Pdia4	7.38657e-201	2.91759	0.912	0.21	1.72358e-196
Arid3a	1.07694e-199	1.18089	0.656	0.084	2.51293e-195
Prdm1	8.92309e-195	0.920279	0.54	0.056	2.08211e-190
Igha	2.02919e-190	8.29791	0.967	0.287	4.7349e-186
Tnfrsf13b	1.50102e-180	1.24567	0.688	0.103	3.50247e-176
Igkc	2.94671e-176	8.52152	0.995	0.401	6.87586e-172
Sdc1	1.31503e-175	0.702125	0.372	0.031	3.06849e-171
Edem1	1.87071e-172	2.07147	0.874	0.205	4.36512e-168
Plpp5	6.30312e-171	0.803804	0.488	0.054	1.47077e-166
Enpp1	6.35723e-165	0.600445	0.4	0.037	1.4834e-160
Ralgps2	2.83345e-164	0.97082	0.572	0.074	6.61157e-160
Xbp1	2.85126e-162	3.00954	0.953	0.339	6.65312e-158
Ctla4	1.90288e-157	0.720957	0.326	0.026	4.44017e-153
Ero1lb	4.40582e-150	0.787342	0.484	0.059	1.02805e-145
Sec11c	6.62014e-148	3.03462	0.949	0.397	1.54474e-143
Syvn1	8.77758e-144	0.96223	0.577	0.084	2.04816e-139
Fut8	4.67342e-143	1.348	0.693	0.127	1.09049e-138
Dnm3	1.46734e-142	0.674706	0.395	0.041	3.4239e-138
Fbxw7	1.89258e-134	1.01903	0.642	0.11	4.41614e-130
Lman1	5.70868e-134	1.72926	0.814	0.214	1.33206e-129
A430035B10Rik	5.07697e-132	0.586848	0.316	0.029	1.18466e-127
Slamf6	6.29833e-131	0.730347	0.437	0.053	1.46965e-126
Blnk	8.51368e-131	0.902391	0.567	0.088	1.98658e-126
Prdx4	3.59583e-130	1.49289	0.758	0.174	8.39052e-126
Manea	3.63217e-127	0.613318	0.381	0.043	8.47532e-123
Ube2j1	1.2899e-126	1.19876	0.721	0.152	3.00984e-122
Hsp90b1	3.14269e-126	3.50065	0.981	0.626	7.33315e-122
Pon3	2.12804e-123	0.660158	0.363	0.041	4.96556e-119
Sdf2l1	7.18981e-123	1.91287	0.786	0.204	1.67767e-118
Fam214a	6.63022e-122	0.953403	0.558	0.091	1.5471e-117
Cd28	1.48092e-121	0.810902	0.586	0.092	3.45559e-117
Cd274	1.34904e-120	0.852956	0.419	0.053	3.14785e-116
Sec24d	1.01116e-117	0.567839	0.335	0.036	2.35943e-113
Prr5	7.34105e-116	0.756321	0.46	0.066	1.71296e-111
Rasgrp3	4.33385e-115	0.557133	0.321	0.033	1.01126e-110
H13	1.47545e-114	1.79908	0.893	0.345	3.44282e-110
Spcs3	2.63229e-114	1.09071	0.716	0.162	6.14218e-110
Sec24a	3.19963e-114	1.01996	0.581	0.104	7.46603e-110
Mef2c	2.41983e-112	1.39799	0.888	0.246	5.64643e-108
Manf	5.20984e-106	2.41882	0.893	0.408	1.21566e-101
Serp1	1.7488e-105	1.99618	0.916	0.429	4.08065e-101
Slpi	3.08681e-105	3.12422	0.577	0.111	7.20276e-101
Tspan13	3.6717e-105	1.13476	0.73	0.169	8.56755e-101
Fth1	6.31156e-104	-3.15612	0.935	0.981	1.47274e-99
Ssr4	8.3339e-104	2.31481	0.926	0.551	1.94463e-99
AC102496.1	1.19671e-98	1.15974	0.54	0.103	2.7924e-94
Mast4	3.63863e-98	0.675494	0.549	0.099	8.49038e-94
Hyou1	3.80914e-96	1.07192	0.54	0.106	8.88826e-92
Tcf4	7.11646e-96	1.26079	0.842	0.252	1.66056e-91
Ppp3cc	7.57399e-93	0.522312	0.395	0.057	1.76731e-88
Glipr1	3.61853e-92	1.4653	0.712	0.191	8.44347e-88
Creb3l2	3.64536e-91	0.687012	0.484	0.085	8.50609e-87
Tmem248	9.03334e-90	0.868367	0.609	0.136	2.10784e-85
Isg20	1.1192e-89	0.782698	0.512	0.094	2.61155e-85
Ccdc134	5.7994e-89	0.574892	0.344	0.048	1.35323e-84
Spcs2	1.68903e-88	1.78789	0.888	0.464	3.94119e-84
Fndc3a	2.04276e-88	1.10443	0.744	0.209	4.76659e-84
AU020206	3.77589e-85	1.16265	0.684	0.172	8.81065e-81
Dnajc3	7.02289e-85	1.67825	0.828	0.338	1.63872e-80
AI662270	1.1151e-84	1.09414	0.735	0.21	2.60197e-80
Uba5	3.46148e-84	0.845123	0.623	0.15	8.07701e-80
Rpn1	6.47566e-84	1.40271	0.86	0.326	1.51103e-79
Rexo2	7.69849e-83	1.82015	0.833	0.362	1.79637e-78
Selenos	1.39433e-80	1.47552	0.805	0.32	3.25353e-76
Sec61a1	1.4699e-79	1.05292	0.763	0.23	3.42987e-75
Sel1l	2.31972e-79	1.14603	0.642	0.172	5.41282e-75
Atat1	2.87177e-79	0.529066	0.316	0.045	6.70099e-75
Phgdh	1.03352e-78	0.775916	0.46	0.087	2.41161e-74
Dnajb11	1.90172e-78	1.33283	0.767	0.268	4.43747e-74
1700017B05Rik	7.37564e-78	0.583741	0.474	0.092	1.72103e-73
Srprb	6.41934e-76	0.566119	0.437	0.083	1.49789e-71
Rnase6	6.83346e-76	0.729618	0.553	0.124	1.59452e-71
Itpr3	2.89951e-75	0.583177	0.344	0.054	6.76571e-71
Fkbp2	7.0197e-75	1.3408	0.87	0.384	1.63798e-70
Ssr3	8.41433e-75	1.29478	0.8	0.309	1.9634e-70
Man1b1	9.33129e-75	0.582436	0.409	0.074	2.17736e-70
Epcam	7.32336e-73	0.521359	0.474	0.092	1.70883e-68
Slc35b1	2.34228e-72	0.902795	0.6	0.162	5.46548e-68
Ddost	6.56448e-72	1.21175	0.805	0.313	1.53176e-67
Sec61b	4.77451e-71	1.69573	0.902	0.635	1.11408e-66
Pim1	1.46265e-70	1.16154	0.921	0.372	3.41294e-66
Ssr2	1.86944e-70	1.38805	0.772	0.318	4.36216e-66
Actg1	7.68916e-70	-2.32918	0.651	0.887	1.79419e-65
Pik3cg	9.38767e-70	0.689245	0.479	0.104	2.19052e-65
Pqlc3	1.64766e-69	0.576198	0.395	0.073	3.84464e-65
AI506816	1.72723e-68	0.847493	0.577	0.15	4.03033e-64
Derl1	2.31304e-68	1.10505	0.735	0.26	5.39724e-64
Nans	4.63169e-68	0.714815	0.623	0.167	1.08076e-63
D10Wsu102e	8.45059e-68	1.08154	0.474	0.108	1.97186e-63
Pafah1b3	1.06855e-67	0.725424	0.502	0.117	2.49335e-63
Spcs1	7.11179e-67	1.51211	0.805	0.399	1.65947e-62
Trabd	9.45956e-67	0.694442	0.637	0.177	2.20729e-62
Rrbp1	4.09676e-66	1.39494	0.949	0.559	9.55937e-62
Gm15987	6.17616e-64	0.639208	0.293	0.046	1.44115e-59
Dnajb9	1.15569e-63	0.799442	0.66	0.193	2.69668e-59
Erp44	5.83454e-63	0.881608	0.67	0.212	1.36143e-58
Krtcap2	1.19882e-62	1.3832	0.879	0.528	2.79732e-58
Ighg2b	1.44706e-62	6.02875	0.358	0.071	3.37657e-58
Nucb1	3.39026e-62	0.982996	0.74	0.259	7.91084e-58
Pdia6	6.87433e-61	1.47227	0.809	0.379	1.60406e-56
Hspa5	9.32058e-61	1.99362	0.935	0.664	2.17486e-56
Ppia	1.47988e-60	-1.51664	0.851	0.921	3.45316e-56
Erlec1	1.21727e-59	0.765953	0.553	0.152	2.84039e-55
Ift20	2.53376e-59	1.02186	0.795	0.327	5.91228e-55
Clptm1l	2.55394e-59	0.888804	0.665	0.217	5.95937e-55
Ppib	3.38708e-59	1.37233	0.902	0.635	7.90341e-55
Stt3a	1.50576e-58	0.723703	0.623	0.187	3.51354e-54
Kcnn4	1.56732e-58	0.530377	0.493	0.117	3.65719e-54
Tmed10	1.44007e-57	1.1919	0.856	0.477	3.36026e-53
Sfn	1.73015e-57	0.840491	0.349	0.069	4.03714e-53
Srm	2.24611e-56	0.68327	0.465	0.116	5.24107e-52
Hdlbp	2.59791e-56	1.13281	0.819	0.366	6.06197e-52
Srp9	3.45302e-56	1.15617	0.893	0.531	8.05727e-52
Bet1	8.40052e-56	0.577109	0.535	0.146	1.96018e-51
Ostc	1.00308e-55	1.19099	0.772	0.339	2.34058e-51
Herpud1	1.81537e-55	1.43889	0.8	0.338	4.23598e-51
Selenok	2.80237e-55	1.29115	0.865	0.551	6.53906e-51
Mgat1	2.80466e-55	0.664775	0.609	0.181	6.54439e-51
Ergic1	1.03244e-54	0.540167	0.456	0.113	2.40909e-50
Myl6	1.44098e-54	-1.47699	0.8	0.878	3.36238e-50
Srpr	1.99097e-54	0.838473	0.698	0.246	4.64572e-50
Mtdh	8.81268e-54	1.07951	0.865	0.438	2.05635e-49
Pycr2	9.81655e-54	0.63683	0.493	0.131	2.29059e-49
Itga4	1.20158e-53	1.00744	0.726	0.248	2.80377e-49
Atp2a3	3.26448e-53	0.525359	0.381	0.081	7.61733e-49
Ighg2c	1.57861e-52	5.70836	0.312	0.064	3.68353e-48
Calr	7.55969e-52	1.33185	0.916	0.607	1.76398e-47
Sp140	1.34494e-51	0.578316	0.53	0.145	3.13828e-47
Ly6c2	1.56211e-51	0.95157	0.595	0.174	3.64502e-47
1500011B03Rik	2.22737e-51	0.599177	0.437	0.109	5.19735e-47
Cox8a	6.40657e-51	-1.47962	0.814	0.895	1.49491e-46
Magt1	1.1907e-50	0.744213	0.688	0.249	2.77839e-46
Gpx1	1.48048e-50	-2.47168	0.647	0.79	3.45455e-46
Cdv3	5.87681e-50	0.855955	0.781	0.323	1.3713e-45
Pml	9.79842e-50	0.558907	0.381	0.088	2.28636e-45
Ighg1	3.7047e-49	5.62246	0.256	0.046	8.64455e-45
Sec63	6.91819e-49	0.6883	0.614	0.202	1.61429e-44
Slc1a5	5.41839e-48	0.528169	0.516	0.145	1.26433e-43
Pycard	6.03894e-48	2.23815	0.786	0.405	1.40913e-43
2310001H17Rik	1.90394e-46	0.796812	0.474	0.131	4.44265e-42
Cytip	3.2437e-46	0.707692	0.791	0.306	7.56885e-42
Yipf5	3.94563e-46	0.593098	0.512	0.152	9.20674e-42
Ubxn4	5.17163e-46	0.846544	0.814	0.377	1.20675e-41
Gfpt1	8.63121e-46	0.518867	0.405	0.101	2.01401e-41
Msi2	2.87317e-45	0.661045	0.647	0.215	6.70426e-41
Zbtb38	3.74441e-45	0.641615	0.549	0.171	8.7372e-41
Prdx5	7.26078e-45	-2.45973	0.479	0.732	1.69423e-40
Btg1	1.99603e-44	-2.11882	0.233	0.688	4.65755e-40
Ppa1	3.63537e-44	0.698235	0.526	0.168	8.48278e-40
Cdc42se2	1.06116e-43	0.701635	0.647	0.235	2.47612e-39
Kdelr2	1.52297e-43	0.765555	0.628	0.236	3.5537e-39
Hspa8	3.5876e-43	-1.49579	0.693	0.831	8.3713e-39
Id2	2.35798e-42	-2.29179	0.14	0.598	5.50212e-38
Ssr1	4.68288e-42	0.686022	0.679	0.265	1.0927e-37
Atf6	1.78735e-41	0.5965	0.521	0.165	4.17061e-37
Pfn1	8.57444e-41	-1.67928	0.805	0.857	2.00076e-36
Cope	1.80386e-40	0.892096	0.795	0.403	4.20913e-36
Atox1	2.70303e-40	-1.80773	0.577	0.74	6.30726e-36
Mgat2	3.35261e-40	0.645746	0.656	0.248	7.82298e-36
Cd74	4.3241e-40	-0.719821	0.967	0.522	1.00898e-35
Smchd1	1.20788e-39	0.874087	0.73	0.311	2.81846e-35
Gng5	1.43643e-39	-1.36672	0.74	0.795	3.35177e-35
Sub1	2.30857e-39	1.31615	0.87	0.645	5.38682e-35
Rpn2	2.96368e-39	0.785612	0.763	0.339	6.91544e-35
Os9	3.66352e-39	0.680456	0.688	0.27	8.54846e-35
Tram1	1.14918e-38	0.674577	0.74	0.315	2.68149e-34
Tmed2	3.62877e-38	0.81504	0.851	0.461	8.46737e-34
Itgb7	1.43031e-37	0.751055	0.549	0.187	3.33748e-33
Man1a	6.31805e-37	0.506564	0.516	0.17	1.47425e-32
Wars	1.18943e-36	0.542687	0.372	0.104	2.77542e-32
Sat1	2.71368e-36	-1.8378	0.288	0.627	6.33211e-32
Gm1966	3.35368e-36	0.704173	0.605	0.219	7.82548e-32
Cotl1	1.03423e-35	-1.8263	0.214	0.589	2.41327e-31
Dbi	2.1007e-35	-2.47066	0.572	0.73	4.90178e-31
Tmed9	7.28394e-34	0.772861	0.837	0.461	1.69963e-29
Psip1	8.47727e-34	0.537624	0.53	0.187	1.97809e-29
Lman2	1.60971e-33	0.66474	0.726	0.341	3.7561e-29
Cox4i1	5.16894e-33	-1.07361	0.87	0.895	1.20612e-28
Ybx1	9.26677e-33	-1.23843	0.781	0.812	2.16231e-28
Spn	1.17297e-32	0.521648	0.479	0.16	2.73702e-28
Gapdh	1.42532e-32	-1.27104	0.805	0.854	3.32583e-28
mt-Nd2	2.33805e-32	-1.68472	0.991	0.958	5.4556e-28
Kcnq1ot1	2.38805e-32	0.77677	0.614	0.252	5.57227e-28
Clic1	3.36895e-32	-1.49566	0.563	0.716	7.86111e-28
Sh3bgrl3	4.83749e-32	-1.73211	0.679	0.76	1.12878e-27
App	1.60207e-31	-1.67999	0.107	0.497	3.73827e-27
Srp19	2.9058e-31	0.691158	0.693	0.331	6.7804e-27
Cox6c	2.30762e-30	-1.39239	0.777	0.818	5.38461e-26
Hsp90ab1	3.85047e-30	-1.01467	0.916	0.899	8.98468e-26
Mrpl57	5.04519e-30	0.790208	0.726	0.392	1.17724e-25
Atp1a1	6.51803e-30	-2.23851	0.312	0.61	1.52092e-25
Lamp1	6.8067e-30	-1.63191	0.288	0.583	1.58827e-25
Uqcr10	1.26349e-29	-1.59256	0.642	0.736	2.94823e-25
Chchd2	2.15192e-29	-1.29032	0.865	0.867	5.02129e-25
St8sia4	3.72154e-29	0.521807	0.502	0.185	8.68384e-25
Tmem30a	4.09806e-29	0.546348	0.665	0.297	9.56241e-25
Srp72	7.07732e-29	0.54685	0.67	0.303	1.65142e-24
Ndufa1	1.15508e-28	0.63018	0.856	0.566	2.69527e-24
Dek	1.55415e-28	-1.34812	0.047	0.433	3.62645e-24
Rpl36al	3.32561e-28	0.7327	0.847	0.511	7.75999e-24
Lat2	4.62114e-28	0.505091	0.479	0.171	1.0783e-23
mt-Rnr1	5.1248e-28	-1.19368	0.986	0.976	1.19582e-23
Ifitm2	5.59782e-28	-2.22348	0.149	0.505	1.30619e-23
Ubc	7.19843e-28	-1.23136	0.791	0.843	1.67968e-23
Maf	7.97297e-28	-1.76611	0.06	0.437	1.86041e-23
Tmem258	5.21774e-27	0.694251	0.786	0.455	1.21751e-22
Gm8995	5.35516e-27	0.959465	0.781	0.399	1.24957e-22
Surf4	6.63707e-27	0.510183	0.647	0.294	1.54869e-22
Gm42418	1.2628e-26	-1.50148	1	0.996	2.94662e-22
Actb	2.24543e-26	-1.64324	0.977	0.958	5.23948e-22
Cd63	4.07103e-26	-2.3117	0.107	0.449	9.49935e-22
mt-Nd1	4.3009e-26	-1.46407	0.967	0.961	1.00357e-21
Eif5b	5.38711e-26	0.638476	0.823	0.473	1.25703e-21
Fyb	7.32857e-26	-1.81707	0.06	0.407	1.71005e-21
Rap1a	7.96588e-26	0.60963	0.8	0.439	1.85876e-21
Cox6b1	1.03986e-25	-1.16615	0.781	0.793	2.42642e-21
Ndrg1	1.82192e-25	-2.37816	0.06	0.406	4.25127e-21
H2afz	3.1552e-25	-1.50746	0.647	0.715	7.36234e-21
Atpif1	3.57324e-25	-1.64081	0.619	0.686	8.33781e-21
Top1	3.642e-25	0.666141	0.842	0.525	8.49824e-21
Ldha	4.34196e-25	-1.31744	0.512	0.652	1.01315e-20
Slc25a4	8.75085e-25	-1.64481	0.265	0.542	2.04192e-20
mt-Rnr2	1.28439e-24	-1.1305	0.995	0.996	2.99699e-20
Arpc2	1.51934e-24	-1.27325	0.726	0.736	3.54523e-20
Cyba	4.13869e-24	-1.28434	0.781	0.772	9.65721e-20
Selenop	7.37351e-24	-1.56386	0.07	0.411	1.72053e-19
Ndufa6	1.08464e-23	-1.28582	0.507	0.664	2.5309e-19
S100a11	1.24629e-23	-1.75311	0.544	0.689	2.90808e-19
Atp5h	1.73329e-23	-1.02814	0.8	0.825	4.04445e-19
Reep5	4.36143e-23	0.648685	0.842	0.494	1.0177e-18
Bri3	4.73897e-23	-1.27161	0.26	0.521	1.10579e-18
Psap	5.04999e-23	-1.77711	0.567	0.663	1.17836e-18
Ldhb	5.79331e-23	-2.54281	0.102	0.423	1.35181e-18
Tmsb4x	1.01732e-22	-2.14542	0.972	0.856	2.37381e-18
H2-Ab1	1.11381e-22	-1.28471	0.837	0.382	2.59896e-18
Slc25a3	1.36762e-22	-1.11188	0.781	0.78	3.19122e-18
Aes	2.25099e-22	-1.2058	0.553	0.682	5.25246e-18
Atp5b	4.56306e-22	-1.29006	0.805	0.787	1.06475e-17
Ctsl	5.05238e-22	-1.68727	0.144	0.444	1.17892e-17
Cfl1	5.08987e-22	-1.03885	0.814	0.807	1.18767e-17
mt-Nd4	7.04634e-22	-1.47496	0.986	0.954	1.64419e-17
Aldh2	7.70264e-22	-1.29109	0.084	0.394	1.79733e-17
H3f3b	9.26501e-22	-1.04277	0.94	0.905	2.1619e-17
Fxyd2	9.99119e-22	-3.52501	0.279	0.525	2.33135e-17
Picalm	1.00302e-21	-1.26338	0.242	0.507	2.34044e-17
Plin2	1.29977e-21	-1.463	0.079	0.39	3.03288e-17
Atp6v1g1	1.99723e-21	-1.35036	0.423	0.6	4.66034e-17
Dab2	2.17492e-21	-1.45351	0.102	0.407	5.07497e-17
Rpl37	2.22932e-21	-0.841511	0.94	0.929	5.20189e-17
Atp5j	2.29316e-21	-1.19735	0.795	0.765	5.35087e-17
Arl6ip1	3.33105e-21	-1.17677	0.405	0.609	7.77267e-17
Mrpl52	4.015e-21	-1.25424	0.419	0.587	9.36861e-17
Akr1a1	4.44617e-21	-1.75902	0.572	0.67	1.03747e-16
Hint1	4.53265e-21	-1.06334	0.758	0.752	1.05765e-16
Ifngr1	5.25886e-21	-1.40547	0.116	0.414	1.2271e-16
Lcp1	5.35583e-21	-1.90526	0.298	0.516	1.24973e-16
Cox7c	6.37693e-21	-1.01791	0.828	0.806	1.48799e-16
Uqcrb	1.25822e-20	-1.3569	0.665	0.689	2.93592e-16
Gpi1	1.40952e-20	-1.05255	0.349	0.574	3.28898e-16
Gatm	1.62194e-20	-2.02701	0.042	0.342	3.78464e-16
Pdia3	1.99244e-20	0.655393	0.837	0.538	4.64916e-16
Tnfaip8	2.4331e-20	-1.37793	0.223	0.479	5.6774e-16
Smdt1	3.16598e-20	-1.12354	0.609	0.664	7.38749e-16
Zeb2	3.46578e-20	-1.47666	0.074	0.373	8.08705e-16
Cox5b	3.96597e-20	-1.10004	0.791	0.789	9.25419e-16
Gnl3	3.97127e-20	0.612254	0.484	0.215	9.26655e-16
Spp1	4.64255e-20	-2.89952	0.753	0.794	1.08329e-15
Calm2	5.95511e-20	-1.18551	0.549	0.655	1.38957e-15
Eno1	6.25436e-20	-1.06251	0.256	0.512	1.45939e-15
Tcn2	1.09107e-19	-1.51393	0.051	0.341	2.54591e-15
Esd	1.39337e-19	-1.49183	0.437	0.584	3.25128e-15
Prdx1	1.51247e-19	-1.23811	0.726	0.744	3.52919e-15
Aldoa	1.61328e-19	-1.2426	0.633	0.692	3.76444e-15
Clta	1.6169e-19	-1.09013	0.595	0.661	3.77287e-15
Sem1	1.92592e-19	-0.948148	0.74	0.737	4.49393e-15
Rgs2	3.29534e-19	-1.61621	0.088	0.374	7.68935e-15
Fus	7.00519e-19	-1.09685	0.391	0.594	1.63459e-14
Ms4a6b	7.75345e-19	-1.49859	0.074	0.354	1.80919e-14
Elob	8.72294e-19	-0.881631	0.721	0.745	2.03541e-14
Aldob	8.88529e-19	-3.27948	0.13	0.399	2.07329e-14
H2-Eb1	9.27085e-19	-1.68214	0.744	0.326	2.16326e-14
Ccdc12	1.13622e-18	-1.0924	0.251	0.488	2.65125e-14
Fau	1.15321e-18	-0.861523	0.972	0.95	2.69091e-14
Gpx3	1.16882e-18	-3.59076	0.698	0.723	2.72733e-14
Tbca	1.47881e-18	-1.11724	0.363	0.541	3.45066e-14
Gas5	1.92028e-18	-1.02948	0.572	0.671	4.48077e-14
Chd3	2.20989e-18	-1.12436	0.056	0.333	5.15656e-14
Vdac1	2.38849e-18	-1.25053	0.209	0.455	5.57331e-14
Irf2bp2	2.71954e-18	-1.0731	0.116	0.393	6.34578e-14
Atp6v1f	2.78495e-18	-1.08445	0.609	0.673	6.4984e-14
Ddx5	3.00974e-18	-0.792396	0.893	0.846	7.02292e-14
Cdkn1a	3.40294e-18	-1.57668	0.042	0.319	7.94041e-14
Ctsd	3.76002e-18	-1.61103	0.53	0.628	8.77364e-14
Ndufb1-ps	4.06169e-18	-0.974324	0.674	0.704	9.47756e-14
Hsp90aa1	4.2564e-18	-1.06535	0.642	0.708	9.93189e-14
Sdcbp	5.07815e-18	-1.22178	0.256	0.478	1.18494e-13
Spink1	7.67242e-18	-2.63576	0.112	0.377	1.79028e-13
Atp5d	7.99958e-18	-1.09056	0.726	0.729	1.86662e-13
Dstn	1.28974e-17	-1.22634	0.2	0.449	3.00949e-13
Mrpl33	1.5729e-17	-1.14242	0.447	0.579	3.6702e-13
Scp2	1.65832e-17	-1.21705	0.233	0.465	3.86951e-13
Cxcl16	2.05118e-17	-1.0678	0.023	0.287	4.78623e-13
Nfe2l2	2.25726e-17	-1.15052	0.121	0.376	5.2671e-13
Cystm1	3.74296e-17	-1.45809	0.023	0.282	8.73383e-13
Sorl1	6.7677e-17	-1.01927	0.033	0.293	1.57917e-12
Emb	7.94224e-17	-1.40824	0.098	0.352	1.85324e-12
Park7	9.68304e-17	-1.22393	0.591	0.642	2.25944e-12
Myl12a	1.03468e-16	-1.05032	0.447	0.591	2.41433e-12
Pfdn5	1.06545e-16	-0.762603	0.819	0.785	2.48612e-12
mt-Cytb	1.64063e-16	-1.34259	0.995	0.987	3.82824e-12
Car2	1.89701e-16	-1.74911	0.042	0.295	4.42648e-12
Marcks	2.00977e-16	-1.39892	0.06	0.316	4.6896e-12
Rpl37a	2.10423e-16	-0.714032	0.949	0.953	4.91002e-12
Rpl36	2.1111e-16	-0.744757	0.93	0.9	4.92603e-12
Timp3	2.29485e-16	-2.25643	0.093	0.344	5.3548e-12
Ndufa7	2.29626e-16	-1.01775	0.595	0.65	5.35809e-12
Miox	2.4658e-16	-2.73758	0.042	0.29	5.7537e-12
Hspe1	2.53267e-16	-1.00947	0.502	0.624	5.90974e-12
Atp5a1	2.67014e-16	-1.10188	0.753	0.729	6.2305e-12
Grn	2.7702e-16	-1.22812	0.181	0.411	6.46399e-12
Slfn2	2.96254e-16	-1.46589	0.209	0.432	6.9128e-12
Eef1a1	3.07662e-16	-0.588697	0.977	0.966	7.17898e-12
Cox7a2	3.31131e-16	-1.0177	0.763	0.766	7.72661e-12
Rpl9	3.47978e-16	-0.772155	0.912	0.9	8.11972e-12
Tsc22d1	6.15843e-16	-1.64981	0.116	0.361	1.43701e-11
Atp5e	6.60203e-16	-0.71322	0.87	0.87	1.54052e-11
Arpc1b	7.09167e-16	-1.41169	0.665	0.642	1.65477e-11
Errfi1	8.49174e-16	-1.26561	0.056	0.303	1.98146e-11
Cox5a	9.56862e-16	-1.13101	0.726	0.728	2.23274e-11
Ifi27	1.04154e-15	-0.996938	0.079	0.327	2.43033e-11
Nedd8	1.12119e-15	-0.892133	0.586	0.643	2.61619e-11
Laptm5	1.31063e-15	-1.6995	0.423	0.532	3.05822e-11
S100a6	1.3639e-15	-2.23457	0.502	0.593	3.18253e-11
Ndufc2	1.52331e-15	-1.14146	0.451	0.567	3.55449e-11
Prrc2c	1.72341e-15	-0.977674	0.33	0.542	4.02139e-11
Ostf1	1.77123e-15	-1.05958	0.391	0.54	4.13299e-11
Mgst3	1.93758e-15	-1.03241	0.037	0.274	4.52115e-11
Gabarapl1	2.12172e-15	-1.14791	0.037	0.278	4.95081e-11
Gpx4	2.12802e-15	-1.33415	0.47	0.571	4.96551e-11
S100a4	2.13578e-15	-2.24907	0.102	0.338	4.98363e-11
Hint2	2.26131e-15	-1.24728	0.116	0.357	5.27655e-11
Efhd2	2.55438e-15	-1.13937	0.149	0.38	5.9604e-11
Hnrnpa2b1	2.58591e-15	-0.746437	0.721	0.752	6.03397e-11
Tns1	2.67289e-15	-1.27574	0.056	0.296	6.23693e-11
Arpc3	2.85049e-15	-0.949155	0.73	0.698	6.65133e-11
Tmem14c	2.87611e-15	-1.02441	0.316	0.484	6.71111e-11
Gnai2	2.93745e-15	-1.16263	0.749	0.703	6.85424e-11
Epsti1	2.94789e-15	-1.06269	0.051	0.287	6.8786e-11
Slc34a1	4.1416e-15	-2.87462	0.074	0.308	9.664e-11
Ms4a6c	4.4625e-15	-1.55784	0.033	0.264	1.04128e-10
Ftl1	4.62769e-15	-1.22111	0.921	0.935	1.07982e-10
Lamtor4	4.72032e-15	-1.03701	0.372	0.52	1.10144e-10
Uqcrh	4.95386e-15	-0.765423	0.842	0.82	1.15593e-10
Scand1	5.01789e-15	-0.940308	0.623	0.656	1.17087e-10
Arhgap5	5.80357e-15	-0.899035	0.047	0.288	1.35421e-10
Dusp1	6.17323e-15	-1.93598	0.307	0.497	1.44046e-10
Tyrobp	6.81107e-15	-2.96358	0.228	0.417	1.5893e-10
Zyx	7.67444e-15	-1.01845	0.121	0.358	1.79075e-10
Rdx	8.17855e-15	-1.06041	0.158	0.384	1.90838e-10
Alox5ap	8.19811e-15	-1.8023	0.088	0.321	1.91295e-10
Atp5c1	8.73562e-15	-0.991194	0.679	0.676	2.03837e-10
Usmg5	9.808e-15	-1.07177	0.674	0.683	2.2886e-10
Tnfrsf1a	1.06768e-14	-0.75346	0.033	0.266	2.49132e-10
Gnb2	1.11941e-14	-0.914861	0.6	0.627	2.61203e-10
Arl4c	1.16137e-14	-0.908814	0.028	0.259	2.70994e-10
Ctsb	1.27315e-14	-1.34242	0.614	0.627	2.97076e-10
Tpd52	1.39466e-14	-1.21966	0.247	0.438	3.2543e-10
Pdzk1ip1	1.42813e-14	-1.65827	0.079	0.308	3.3324e-10
Rida	1.67113e-14	-2.02386	0.107	0.331	3.89941e-10
Plscr2	1.72308e-14	-1.12347	0.042	0.277	4.02063e-10
Samd9l	1.73181e-14	-0.942978	0.074	0.309	4.04101e-10
Npm1	1.80086e-14	-0.83426	0.735	0.726	4.20213e-10
S100a1	2.04412e-14	-1.69276	0.195	0.398	4.76975e-10
Tspo	2.13406e-14	-1.09031	0.679	0.674	4.9796e-10
Keg1	2.33257e-14	-1.83308	0.033	0.258	5.44281e-10
Igfbp7	2.41342e-14	-1.97665	0.177	0.395	5.63147e-10
Chpt1	2.5758e-14	-1.39153	0.088	0.317	6.01038e-10
St13	2.89388e-14	-1.02839	0.265	0.457	6.75259e-10
Apoe	3.34813e-14	-2.88095	0.316	0.482	7.81253e-10
Pck1	3.35725e-14	-2.26935	0.074	0.305	7.8338e-10
Myh9	3.4057e-14	-1.11402	0.4	0.551	7.94686e-10
Ccnd1	3.4765e-14	-1.09511	0.06	0.289	8.11207e-10
Acsm2	3.68902e-14	-1.83757	0.037	0.259	8.60797e-10
Atp5k	3.97213e-14	-1.01434	0.688	0.7	9.26858e-10
Sult1d1	4.12841e-14	-1.52631	0.033	0.255	9.63322e-10
Slc6a6	4.60355e-14	-1.13038	0.172	0.394	1.07419e-09
Sord	5.87016e-14	-1.56595	0.047	0.268	1.36974e-09
Igfbp4	5.94791e-14	-1.33489	0.033	0.25	1.38789e-09
Tagln2	6.01275e-14	-0.801981	0.47	0.617	1.40301e-09
4931406C07Rik	6.10164e-14	-1.18204	0.033	0.251	1.42376e-09
Rgcc	6.66881e-14	-0.880902	0.326	0.128	1.5561e-09
Ccr2	6.7498e-14	-1.67505	0.065	0.285	1.575e-09
Litaf	8.13167e-14	-0.923988	0.07	0.294	1.89744e-09
Msn	8.31994e-14	-1.15849	0.544	0.593	1.94137e-09
Gns	9.35068e-14	-0.72012	0.037	0.256	2.18189e-09
Capns1	9.54711e-14	-0.974852	0.437	0.541	2.22772e-09
Atp6v1a	9.83051e-14	-1.09613	0.121	0.337	2.29385e-09
Gabarap	1.06394e-13	-0.797807	0.74	0.728	2.48259e-09
Rnf130	1.08631e-13	-0.746468	0.065	0.287	2.53478e-09
Gpsm3	1.09547e-13	-0.891786	0.102	0.33	2.55618e-09
Cyth4	1.22766e-13	-1.17175	0.149	0.358	2.86463e-09
Dleu2	1.72238e-13	-0.990517	0.121	0.339	4.01899e-09
Hexa	1.89363e-13	-0.811329	0.084	0.304	4.41859e-09
Ctnna1	2.11418e-13	-0.791425	0.093	0.32	4.93322e-09
Ywhab	2.16819e-13	-0.94784	0.419	0.535	5.05926e-09
Gsr	2.38554e-13	-1.16793	0.084	0.299	5.56642e-09
Tpm3	2.38677e-13	-0.984208	0.516	0.598	5.56929e-09
Hmgb2	2.42071e-13	-1.56724	0.372	0.528	5.64849e-09
Cox7b	2.44555e-13	-0.97833	0.74	0.708	5.70645e-09
Cltrn	2.5001e-13	-1.79531	0.047	0.259	5.83373e-09
Atp6v1b2	2.50182e-13	-0.814043	0.102	0.326	5.83775e-09
Ptms	2.62903e-13	-0.94559	0.484	0.597	6.13457e-09
Klf9	3.56447e-13	-1.02866	0.065	0.278	8.31734e-09
Atp5mpl	4.60772e-13	-1.02572	0.656	0.664	1.07517e-08
Dock2	5.11259e-13	0.601224	0.53	0.291	1.19297e-08
Comt	5.36635e-13	-1.17884	0.177	0.376	1.25218e-08
Lgmn	5.46071e-13	-1.49458	0.293	0.449	1.2742e-08
Akr7a5	6.20547e-13	-1.08742	0.056	0.266	1.44798e-08
Rab5c	6.21526e-13	-0.937914	0.288	0.454	1.45027e-08
Rpl30	6.2338e-13	-0.773893	0.902	0.853	1.4546e-08
Gsn	6.38633e-13	-0.938269	0.06	0.271	1.49019e-08
Sirpa	6.48081e-13	-0.780376	0.056	0.271	1.51223e-08
Rbpms	6.51518e-13	-0.994467	0.06	0.274	1.52025e-08
Pebp1	6.86655e-13	-1.12919	0.465	0.555	1.60224e-08
Mt1	6.95794e-13	-1.77837	0.288	0.481	1.62357e-08
Ccnd3	7.90873e-13	-0.980542	0.158	0.365	1.84542e-08
Ier3	8.86669e-13	-1.57546	0.102	0.316	2.06895e-08
Gm43305	9.05035e-13	0.537039	0.316	0.141	2.11181e-08
Aplp2	9.56203e-13	-1.05962	0.205	0.403	2.2312e-08
Rhoa	9.8039e-13	-0.790081	0.767	0.716	2.28764e-08
Atp6v1e1	1.19968e-12	-1.22477	0.386	0.511	2.79934e-08
Cd14	1.22921e-12	-1.48505	0.051	0.258	2.86825e-08
Brk1	1.28799e-12	-0.961523	0.395	0.504	3.00539e-08
Serbp1	1.42924e-12	-0.822687	0.712	0.687	3.335e-08
Tmem256	1.65087e-12	-1.0074	0.326	0.466	3.85214e-08
Ptma	1.65822e-12	-0.615613	0.953	0.911	3.8693e-08
Lst1	1.73031e-12	-1.47675	0.065	0.27	4.0375e-08
Dcxr	1.77464e-12	-1.13724	0.06	0.268	4.14095e-08
Apbb1ip	2.42739e-12	-1.03088	0.14	0.334	5.66407e-08
Acadm	2.64587e-12	-0.957347	0.116	0.317	6.17387e-08
Lgals3	2.83739e-12	-1.44723	0.293	0.462	6.62076e-08
Runx1	2.85819e-12	-0.888834	0.06	0.264	6.66931e-08
Stx7	2.96942e-12	-0.768112	0.163	0.36	6.92885e-08
Naca	3.11915e-12	-0.59057	0.833	0.817	7.27824e-08
Nedd4	3.48466e-12	-0.856527	0.051	0.255	8.1311e-08
Capzb	3.58328e-12	-0.882598	0.516	0.585	8.36122e-08
Tomm20	3.97662e-12	-0.891954	0.502	0.571	9.27904e-08
Rplp1	4.03326e-12	-0.58775	0.972	0.955	9.41122e-08
Taldo1	4.08612e-12	-1.04847	0.619	0.619	9.53455e-08
D8Ertd738e	4.78243e-12	-0.803158	0.633	0.637	1.11593e-07
Serf2	4.79253e-12	-0.675263	0.772	0.741	1.11829e-07
Cib1	5.03047e-12	-0.846755	0.153	0.35	1.17381e-07
Cox20	5.60116e-12	-0.870335	0.149	0.34	1.30697e-07
Jak1	6.17628e-12	-1.02288	0.298	0.453	1.44117e-07
Atp5f1	6.24232e-12	-0.861824	0.721	0.692	1.45658e-07
Uqcr11	6.81607e-12	-1.03258	0.684	0.674	1.59046e-07
Fcgr3	8.18211e-12	-1.13933	0.056	0.253	1.90921e-07
Rbms1	9.41962e-12	-0.912719	0.158	0.353	2.19797e-07
Khk	1.02e-11	-1.11284	0.06	0.254	2.38007e-07
Idh1	1.04524e-11	-1.28592	0.102	0.294	2.43896e-07
Rps9	1.14143e-11	-0.651021	0.949	0.927	2.66341e-07
Fcer1g	1.14413e-11	-2.63872	0.288	0.421	2.66972e-07
Slc25a39	1.39045e-11	-0.974327	0.149	0.336	3.24448e-07
Ndufa8	1.54709e-11	-0.969441	0.381	0.506	3.60997e-07
Fkbp1a	1.62701e-11	-0.920757	0.307	0.461	3.79646e-07
Tomm7	1.70812e-11	-0.804194	0.642	0.644	3.98573e-07
Snrpe	1.7673e-11	-0.858011	0.521	0.576	4.12381e-07
Rpl21	1.83733e-11	-0.618505	0.935	0.898	4.28722e-07
Msrb1	1.93814e-11	-1.5512	0.316	0.448	4.52245e-07
1810037I17Rik	1.95526e-11	-0.902548	0.367	0.496	4.56241e-07
Cd68	2.23739e-11	-0.960449	0.065	0.254	5.22072e-07
Dazap2	2.31205e-11	-0.864019	0.344	0.487	5.39494e-07
Cyfip1	2.55973e-11	-0.713204	0.074	0.264	5.97286e-07
Rpl35a	2.89773e-11	-0.581135	0.907	0.905	6.76156e-07
Ndufa13	3.0699e-11	-0.741529	0.842	0.767	7.1633e-07
Arf5	3.6311e-11	-0.792606	0.6	0.614	8.4728e-07
Ndufb3	3.7052e-11	-1.00281	0.46	0.541	8.64572e-07
Tuba1b	4.46119e-11	-1.06864	0.233	0.394	1.04097e-06
Rps2	4.53881e-11	-0.574794	0.898	0.882	1.05909e-06
Dnaja1	4.55841e-11	-1.10824	0.428	0.543	1.06366e-06
Tkt	4.80838e-11	-0.889465	0.419	0.514	1.12199e-06
Ubxn1	6.06042e-11	-0.79031	0.381	0.508	1.41414e-06
Fam49b	6.45357e-11	-1.17261	0.274	0.406	1.50588e-06
Oaz1	6.78447e-11	-0.564008	0.86	0.815	1.58309e-06
Etfb	7.49051e-11	-1.23252	0.395	0.493	1.74783e-06
Hcfc1r1	7.81828e-11	-0.870252	0.163	0.333	1.82432e-06
Pold4	9.42761e-11	-0.792545	0.116	0.299	2.19984e-06
Echs1	1.11814e-10	-0.730364	0.079	0.262	2.60906e-06
Nop10	1.15084e-10	-0.832517	0.414	0.522	2.68537e-06
Crip1	1.43619e-10	1.88894	0.795	0.572	3.3512e-06
Retreg1	1.45596e-10	-0.772798	0.098	0.281	3.39734e-06
Rap1b	1.48476e-10	-0.999846	0.507	0.559	3.46453e-06
Ndufa5	1.57952e-10	-1.10814	0.465	0.539	3.68566e-06
Cops9	1.91409e-10	-0.886182	0.447	0.52	4.46633e-06
Hnrnpk	1.91924e-10	-0.741946	0.633	0.634	4.47835e-06
Slc25a11	1.99005e-10	-0.675624	0.126	0.31	4.64359e-06
Tpi1	2.00349e-10	-1.12139	0.4	0.501	4.67494e-06
Ptpn6	2.08131e-10	-0.987457	0.181	0.352	4.85653e-06
H2afj	2.30623e-10	-0.816594	0.707	0.698	5.38135e-06
Btf3	2.32526e-10	-0.599239	0.786	0.759	5.42577e-06
Klf4	2.40404e-10	-1.16348	0.093	0.274	5.60958e-06
Pomp	2.83635e-10	-0.806577	0.586	0.603	6.61835e-06
Mpc2	3.1374e-10	-1.35471	0.498	0.553	7.3208e-06
Rpl11	3.24454e-10	-0.524577	0.94	0.907	7.5708e-06
Dnajc15	3.43701e-10	-0.734453	0.233	0.398	8.01993e-06
Actn4	3.59972e-10	-0.811128	0.2	0.369	8.39958e-06
Glul	3.6493e-10	-0.828355	0.112	0.294	8.51527e-06
Cebpb	3.84964e-10	-1.59444	0.279	0.424	8.98276e-06
Ssbp4	3.88727e-10	-0.660346	0.107	0.283	9.07056e-06
Fxyd5	3.97535e-10	-1.54529	0.633	0.569	9.27609e-06
Kxd1	4.26889e-10	-0.686978	0.121	0.292	9.96104e-06
Atf3	5.14713e-10	-1.79267	0.107	0.283	1.20103e-05
Cstb	5.22366e-10	-1.10322	0.372	0.474	1.21889e-05
Ywhah	5.38557e-10	-0.845207	0.312	0.447	1.25667e-05
Cat	5.39186e-10	-0.855522	0.112	0.289	1.25814e-05
Nenf	6.03533e-10	-0.70527	0.102	0.277	1.40828e-05
Junb	6.27093e-10	-1.52451	0.679	0.666	1.46326e-05
Pnp	6.43946e-10	-0.898169	0.256	0.399	1.50258e-05
Atp6v0c	6.44545e-10	-0.87745	0.786	0.711	1.50398e-05
Cux1	6.99178e-10	-0.698335	0.167	0.343	1.63146e-05
Cdc42	7.41681e-10	-0.660657	0.8	0.748	1.73064e-05
Rab11a	7.96492e-10	-0.689818	0.177	0.35	1.85853e-05
H2afv	8.51807e-10	-0.872252	0.256	0.401	1.98761e-05
Csf2ra	1.09221e-09	-0.881037	0.107	0.276	2.54856e-05
Actr3	1.14391e-09	-1.04586	0.544	0.557	2.66919e-05
Cox7a2l	1.28713e-09	-0.755915	0.502	0.589	3.0034e-05
Gadd45g	1.48487e-09	-1.07174	0.13	0.305	3.46479e-05
Prdx2	1.52037e-09	-0.916215	0.437	0.519	3.54763e-05
Fh1	1.58518e-09	-0.695234	0.102	0.269	3.69885e-05
Klf6	1.63284e-09	-1.05812	0.395	0.533	3.81006e-05
Arpp19	1.8951e-09	-0.806453	0.558	0.585	4.42202e-05
Ndufc1	1.94773e-09	-1.10549	0.563	0.585	4.54483e-05
Anp32a	2.15504e-09	-0.718745	0.372	0.511	5.02858e-05
Suclg1	2.26647e-09	-1.05208	0.293	0.418	5.28858e-05
Glud1	2.30689e-09	-0.729732	0.353	0.492	5.38291e-05
1810058I24Rik	2.4014e-09	-0.832118	0.312	0.44	5.60343e-05
Eid1	2.40216e-09	-0.761451	0.186	0.343	5.6052e-05
Smpdl3a	2.46593e-09	-0.871867	0.191	0.348	5.75401e-05
Wfdc17	2.48161e-09	-2.11169	0.102	0.265	5.79058e-05
Vdac2	2.78724e-09	-0.802416	0.512	0.557	6.50374e-05
Gngt2	2.9653e-09	-1.09603	0.121	0.283	6.91924e-05
Acaa2	2.97976e-09	-0.900512	0.177	0.335	6.95296e-05
Iah1	3.03709e-09	-0.794476	0.112	0.273	7.08674e-05
Lipa	3.36493e-09	-0.747466	0.112	0.275	7.85173e-05
Nabp1	3.39319e-09	-0.740276	0.107	0.282	7.91767e-05
Fkbp3	3.42089e-09	-0.826875	0.228	0.376	7.98229e-05
Atp5l	3.46262e-09	-0.903143	0.437	0.511	8.07968e-05
Hspa1a	3.51883e-09	-1.80632	0.181	0.347	8.21083e-05
Ccdc50	3.62967e-09	-0.569579	0.102	0.274	8.46948e-05
Csf1r	3.83481e-09	-1.06735	0.098	0.258	8.94814e-05
Dynlrb1	3.87085e-09	-0.810166	0.381	0.477	9.03223e-05
Hist1h2bc	3.98488e-09	-1.12417	0.167	0.327	9.29832e-05
Rpl19	4.06189e-09	-0.526458	0.981	0.927	9.47801e-05
Rbpj	5.07558e-09	-0.760848	0.107	0.262	0.000118434
Rtn4	5.18787e-09	-0.917163	0.372	0.462	0.000121054
Oat	5.59847e-09	-0.796086	0.158	0.32	0.000130635
Tm6sf1	5.83881e-09	-0.648429	0.088	0.254	0.000136243
Bcl2a1b	6.40183e-09	-0.997837	0.093	0.255	0.00014938
Vamp8	6.44714e-09	-0.746785	0.563	0.573	0.000150438
S100g	6.90091e-09	-2.41143	0.116	0.275	0.000161026
Twf2	7.0387e-09	-0.667825	0.112	0.269	0.000164241
Ran	7.22576e-09	-0.828025	0.479	0.536	0.000168606
0610012G03Rik	7.35212e-09	-0.762005	0.251	0.383	0.000171554
Rps19	7.5404e-09	-0.588014	0.907	0.867	0.000175948
Slk	7.7685e-09	-0.714293	0.14	0.3	0.00018127
Spi1	9.24829e-09	-1.34742	0.177	0.314	0.0002158
Slc25a5	1.18118e-08	-0.825808	0.791	0.721	0.000275617
Pgam1	1.23623e-08	-0.895747	0.423	0.485	0.000288463
Mpp1	1.27395e-08	-0.713842	0.102	0.259	0.000297264
Anapc11	1.49909e-08	-0.624981	0.13	0.286	0.000349798
Skp1a	1.55782e-08	-0.822634	0.233	0.365	0.000363502
Ethe1	1.56062e-08	-0.686413	0.102	0.256	0.000364154
Socs3	1.57911e-08	-1.17735	0.121	0.273	0.00036847
H2afy	1.60612e-08	-0.806243	0.46	0.521	0.000374771
Card19	1.63836e-08	-0.66439	0.126	0.282	0.000382295
Lamtor1	1.68965e-08	-0.727333	0.242	0.374	0.000394262
Ubb	1.71195e-08	-0.586833	0.893	0.858	0.000399467
Rps23	1.92948e-08	-0.539143	0.94	0.888	0.000450224
Ndufb8	1.95395e-08	-0.941779	0.605	0.588	0.000455934
Rpl39	1.99137e-08	-0.563151	0.93	0.928	0.000464666
Coa3	2.08684e-08	-0.811592	0.27	0.388	0.000486942
Tgfb1	2.17045e-08	-0.819282	0.209	0.352	0.000506453
Hspd1	2.26563e-08	-0.754405	0.34	0.461	0.000528663
AW112010	2.40481e-08	-2.07196	0.2	0.336	0.000561139
Arrb2	2.4772e-08	-0.6586	0.126	0.277	0.000578031
Dync1i2	2.74925e-08	-0.781794	0.302	0.424	0.000641509
Rpl27a	2.80514e-08	-0.667184	0.865	0.788	0.000654552
Arpc4	2.83996e-08	-0.7791	0.293	0.407	0.000662675
Id3	2.93373e-08	-1.20303	0.112	0.266	0.000684557
Qk	2.94399e-08	-0.694866	0.177	0.332	0.00068695
Lmo4	2.96339e-08	-0.733047	0.144	0.296	0.000691478
Txnip	3.02528e-08	-1.05994	0.526	0.564	0.000705918
Nptn	3.03935e-08	-0.63684	0.153	0.304	0.000709203
Hspa1b	3.18229e-08	-1.42916	0.126	0.279	0.000742556
Rac1	3.30503e-08	-0.792687	0.567	0.562	0.000771196
Psme1	3.35002e-08	-0.889598	0.609	0.587	0.000781693
Myl12b	3.70735e-08	-0.680871	0.247	0.384	0.000865074
Arpc5	3.76263e-08	-0.810734	0.591	0.586	0.000877972
Ube2r2	3.83324e-08	-0.646437	0.167	0.318	0.000894449
Tmem176b	3.87339e-08	-0.880774	0.493	0.575	0.000903816
Mrpl14	4.11138e-08	-0.741845	0.237	0.367	0.000959349
Etfa	4.40628e-08	-0.764197	0.186	0.331	0.00102816
Txndc17	4.51181e-08	-0.826956	0.488	0.527	0.00105279
Ctnnb1	4.81309e-08	-0.810406	0.256	0.376	0.00112309
Spr	5.4067e-08	-0.706871	0.126	0.271	0.0012616
4833439L19Rik	5.47747e-08	-0.866308	0.13	0.273	0.00127811
Kdm6b	6.2275e-08	-0.786671	0.102	0.25	0.00145312
Reep3	6.94013e-08	-0.621196	0.14	0.287	0.00161941
Snx3	7.09165e-08	-0.753056	0.433	0.486	0.00165476
2410015M20Rik	7.12386e-08	-0.851124	0.502	0.542	0.00166228
Ctsa	7.25365e-08	-0.733338	0.321	0.43	0.00169257
Spag9	7.27509e-08	-0.769466	0.265	0.385	0.00169757
Hadh	7.5409e-08	-0.854152	0.135	0.278	0.00175959
Ndufb7	7.85843e-08	-0.606353	0.744	0.681	0.00183369
Nfkbiz	8.35746e-08	-1.02067	0.172	0.312	0.00195013
Acat1	8.52485e-08	-0.793049	0.172	0.312	0.00198919
Lasp1	8.53656e-08	-0.569737	0.112	0.256	0.00199192
Furin	9.22208e-08	-0.752418	0.107	0.253	0.00215188
Cox14	9.39454e-08	-0.722861	0.33	0.427	0.00219212
Atp5o.1	9.63953e-08	-0.938663	0.674	0.625	0.00224929
Txn2	1.04389e-07	-0.689042	0.251	0.37	0.0024358
Ndufs2	1.10369e-07	-0.877812	0.349	0.432	0.00257534
Ech1	1.16463e-07	-0.902957	0.367	0.455	0.00271755
S100a10	1.17285e-07	-0.598802	0.633	0.667	0.00273672
Ctsc	1.18969e-07	-1.65702	0.247	0.35	0.00277603
Sypl	1.20672e-07	-0.570103	0.116	0.262	0.00281577
Txnrd1	1.20844e-07	-0.663304	0.112	0.253	0.00281977
Ier2	1.29437e-07	-1.0549	0.372	0.465	0.00302027
Pfdn1	1.30783e-07	-0.874717	0.321	0.413	0.00305168
Tgfbi	1.3272e-07	-1.58967	0.177	0.302	0.00309688
Atxn7l3b	1.52546e-07	-0.749391	0.288	0.404	0.00355951
Sdha	1.54955e-07	-0.774724	0.293	0.405	0.00361572
Aprt	1.57279e-07	-0.81786	0.391	0.467	0.00366994
Snhg8	1.83884e-07	-0.788464	0.237	0.359	0.00429075
Cd9	1.91232e-07	-1.1273	0.186	0.318	0.00446221
Snrpg	1.98826e-07	-0.768882	0.567	0.566	0.00463941
Vps29	2.19517e-07	-0.765766	0.33	0.413	0.00512222
Ucp2	2.23143e-07	-1.13907	0.628	0.558	0.00520683
Mrpl12	2.24761e-07	-0.859029	0.298	0.394	0.00524458
Phyh	2.25063e-07	-1.02728	0.214	0.331	0.00525162
Arhgdia	2.42e-07	-0.735231	0.567	0.559	0.00564683
Hnrnpf	2.44465e-07	-0.673013	0.623	0.616	0.00570434
Rps5	2.53305e-07	-0.513156	0.935	0.903	0.00591062
Uqcc2	2.73445e-07	-0.756475	0.381	0.463	0.00638056
Dynll2	2.82667e-07	-0.673775	0.158	0.294	0.00659576
Rab14	3.01307e-07	-0.643948	0.498	0.527	0.0070307
Usf2	3.02053e-07	-0.631328	0.163	0.292	0.00704811
Phb2	3.0209e-07	-0.700009	0.34	0.426	0.00704896
Tpm4	3.04531e-07	-0.835047	0.316	0.411	0.00710592
Coro1a	3.16589e-07	-1.33126	0.684	0.563	0.00738729
Hcls1	3.2402e-07	-0.749805	0.2	0.322	0.00756067
mt-Nd5	3.31879e-07	-0.906508	0.916	0.818	0.00774407
Adh5	3.3858e-07	-0.715899	0.228	0.344	0.00790043
Kras	3.7038e-07	-0.575554	0.144	0.286	0.00864245
Pgd	3.71747e-07	-0.671459	0.181	0.312	0.00867434
Hspa9	3.89823e-07	-0.844436	0.27	0.378	0.00909613
Dnm2	4.13779e-07	-0.644314	0.14	0.27	0.00965511
Mcrip1	4.17199e-07	-0.517391	0.14	0.282	0.00973493
Ccl4	4.18189e-07	-2.56042	0.13	0.261	0.00975801
Mpc1	4.27412e-07	-1.11308	0.474	0.506	0.00997322
Rpl31	4.50157e-07	-0.619814	0.767	0.694	0.010504
BC005537	4.63535e-07	-0.753059	0.391	0.464	0.0108161
Chd4	4.95047e-07	-0.68925	0.419	0.502	0.0115514
Capza2	4.97577e-07	-0.856575	0.53	0.521	0.0116105
Asl	5.45569e-07	-0.854043	0.126	0.258	0.0127303
Ndufs7	5.62012e-07	-0.822732	0.474	0.508	0.013114
Iscu	5.92354e-07	-0.811332	0.363	0.44	0.013822
Atp5g1	6.81172e-07	-0.91574	0.74	0.696	0.0158945
Lyn	6.96253e-07	-0.861415	0.167	0.286	0.0162464
Mat2a	7.0102e-07	-0.70914	0.316	0.428	0.0163576
Sdhd	7.101e-07	-0.778081	0.233	0.34	0.0165695
Ptprc	7.44614e-07	-1.40221	0.591	0.527	0.0173748
Ndufa3	8.22606e-07	-0.73197	0.633	0.589	0.0191947
Cetn3	8.80987e-07	-0.583786	0.167	0.292	0.020557
Nfic	9.25522e-07	-0.613822	0.177	0.31	0.0215961
mt-Nd3	9.37652e-07	-1.20503	0.595	0.592	0.0218792
Zfp36l2	9.63012e-07	-0.965635	0.502	0.543	0.0224709
Mdh2	1.03917e-06	-0.821232	0.577	0.564	0.0242479
Tln1	1.16203e-06	-0.804665	0.54	0.543	0.0271147
Ikbkb	1.19352e-06	-0.635243	0.172	0.294	0.0278497
Ndufv2	1.21099e-06	-0.857846	0.433	0.477	0.0282572
Rps13	1.2321e-06	-0.555551	0.94	0.873	0.0287497
Sri	1.30809e-06	-0.683074	0.479	0.516	0.030523
Rac2	1.31296e-06	-1.32536	0.507	0.495	0.0306367
Hnrnpa0	1.34598e-06	-0.656657	0.526	0.546	0.0314071
Ass1	1.38203e-06	-2.06899	0.279	0.366	0.0322483
Anxa5	1.39204e-06	-0.844863	0.391	0.443	0.0324818
Hif1a	1.39983e-06	-0.649425	0.172	0.294	0.0326636
Klf3	1.41904e-06	-0.657404	0.149	0.279	0.0331119
Pfdn2	1.43969e-06	-0.678473	0.33	0.413	0.0335936
Pcbp2	1.59186e-06	-0.613235	0.637	0.621	0.0371445
Rnpep	1.62096e-06	-0.557741	0.13	0.253	0.0378235
Pdcd10	1.71127e-06	-0.663632	0.247	0.354	0.0399308
Nap1l1	1.72217e-06	-0.711103	0.27	0.374	0.0401852
Timm13	1.93496e-06	-0.703996	0.553	0.548	0.0451505
Dync1h1	1.96665e-06	-0.588098	0.237	0.359	0.0458897
Ndufa10	2.06457e-06	-0.769359	0.358	0.427	0.0481746
Acaa1a	2.16652e-06	-0.603812	0.167	0.287	0.0505536
Rab7	2.22676e-06	-0.712779	0.381	0.445	0.0519593
Ndufab1	2.25968e-06	-0.915694	0.302	0.388	0.0527274
Tor1aip1	2.28225e-06	-0.634329	0.233	0.349	0.0532539
Hibadh	2.28643e-06	-0.768343	0.167	0.281	0.0533517
Diaph1	2.55816e-06	-0.713896	0.26	0.355	0.0596921
Qdpr	2.83228e-06	-0.841618	0.149	0.264	0.0660885
Romo1	2.8411e-06	-0.764633	0.563	0.556	0.0662942
Ndufb5	2.90747e-06	-0.734251	0.586	0.569	0.0678429
Chmp5	3.12268e-06	-0.603785	0.191	0.308	0.0728645
Rps21	3.44253e-06	-0.50402	0.972	0.927	0.0803279
Atp2b1	3.81605e-06	-0.749647	0.372	0.445	0.0890437
Ube2d3	4.08996e-06	-0.552627	0.702	0.675	0.0954352
Sptlc2	4.21909e-06	-0.567737	0.144	0.259	0.0984483
Cbl	4.50945e-06	-0.529358	0.14	0.257	0.105224
Sumo2	4.9434e-06	-0.635224	0.684	0.635	0.115349
Ninj1	5.13977e-06	-0.788232	0.186	0.289	0.119931
Kpna4	5.36028e-06	-0.533227	0.153	0.278	0.125077
Atp5g3	5.46537e-06	-0.803616	0.702	0.629	0.127529
Galnt1	5.79133e-06	-0.544108	0.14	0.255	0.135135
Pdha1	5.80541e-06	-0.651695	0.223	0.327	0.135463
Pgk1	6.75577e-06	-0.709749	0.419	0.463	0.157639
Snrpb	6.83225e-06	-0.686447	0.521	0.519	0.159424
Atp6v0b	6.94438e-06	-0.648805	0.642	0.594	0.16204
Nudt4	7.06921e-06	-0.961101	0.186	0.293	0.164953
Gclm	7.11195e-06	-0.748745	0.149	0.257	0.16595
Sod1	7.92592e-06	-0.691818	0.335	0.417	0.184943
Snrpf	8.43958e-06	-0.6888	0.363	0.429	0.196929
Minos1	8.5554e-06	-0.67629	0.642	0.595	0.199632
Vps35	8.58653e-06	-0.57859	0.167	0.276	0.200358
Ifitm3	9.23622e-06	-2.14276	0.484	0.476	0.215518
Hagh	9.54295e-06	-0.784211	0.181	0.286	0.222675
Paics	9.71183e-06	-0.536872	0.167	0.275	0.226616
Asah1	1.10364e-05	-0.578477	0.149	0.255	0.257524
Ap2a2	1.10945e-05	-0.634552	0.214	0.315	0.258878
Snrpd1	1.11142e-05	-0.608545	0.284	0.375	0.25934
Hmgb1	1.16526e-05	-0.642889	0.665	0.614	0.271902
Slc9a3r1	1.22033e-05	-0.684876	0.274	0.362	0.284753
Cap1	1.24803e-05	-0.60354	0.27	0.366	0.291215
Ndufv3	1.25294e-05	-0.721436	0.6	0.572	0.29236
Srsf3	1.28235e-05	-0.593284	0.642	0.616	0.299224
Nudc	1.30881e-05	-0.621756	0.247	0.334	0.305397
Mapkapk2	1.33736e-05	-0.532231	0.209	0.315	0.312059
Fcho2	1.33866e-05	-0.553258	0.14	0.252	0.312362
Srsf5	1.38737e-05	-0.617614	0.619	0.602	0.32373
Gng12	1.5015e-05	-0.644638	0.172	0.276	0.35036
Glrx5	1.54201e-05	-0.628316	0.223	0.321	0.359813
Ptbp3	1.65901e-05	-0.696056	0.423	0.467	0.387113
Ndufb6	1.68488e-05	-0.95289	0.465	0.473	0.393149
H2-DMa	1.68566e-05	-1.07039	0.177	0.272	0.393331
Ube2n	1.68928e-05	-0.606476	0.307	0.38	0.394177
Itgb1	1.77108e-05	-0.642721	0.414	0.489	0.413263
Sugt1	1.8223e-05	-0.596488	0.233	0.33	0.425215
Drap1	2.06888e-05	-0.644098	0.456	0.476	0.482753
Rps15a	2.07891e-05	-0.576407	0.912	0.872	0.485092
Ndufb10	2.19518e-05	-0.774953	0.651	0.591	0.512224
Nisch	2.36439e-05	-0.605606	0.316	0.398	0.551707
Caprin1	2.43657e-05	-0.55425	0.251	0.344	0.568549
mt-Co1	2.4598e-05	-0.649858	0.986	0.912	0.57397
Eif3f	2.49363e-05	-0.54596	0.647	0.629	0.581864
Ifi203	2.57732e-05	-0.722441	0.209	0.316	0.601391
Neu1	2.71164e-05	-0.737482	0.195	0.292	0.632734
Atp6v0e	2.71823e-05	-0.601129	0.656	0.601	0.634273
Ddx3x	2.74832e-05	-0.649856	0.335	0.41	0.641292
Cnn2	2.78557e-05	-0.845561	0.265	0.34	0.649986
Actr2	2.91588e-05	-0.666934	0.488	0.494	0.680392
Pabpc1	2.9311e-05	-0.554246	0.772	0.674	0.683944
Icam1	3.21679e-05	-0.78616	0.158	0.262	0.750605
Ndufa2	3.30448e-05	-0.54516	0.814	0.718	0.771067
Wsb1	3.30924e-05	-0.59599	0.191	0.295	0.772177
Rpl12	3.36054e-05	-0.637787	0.898	0.84	0.784149
Tmem176a	3.6645e-05	-0.793738	0.465	0.516	0.855074
Snapc5	3.67185e-05	-0.537991	0.223	0.321	0.85679
Rbx1	3.72428e-05	-0.527999	0.688	0.631	0.869024
Atp5j2	3.85748e-05	-0.531989	0.828	0.784	0.900104
Higd2a	3.86131e-05	-0.717484	0.442	0.461	0.900998
Acadl	3.91798e-05	-0.732888	0.298	0.369	0.914223
Midn	4.037e-05	-0.533699	0.149	0.254	0.941994
Mark2	4.24834e-05	-0.556306	0.191	0.288	0.991307
Tubb5	4.50627e-05	-1.02752	0.479	0.473	1
Skap2	4.61773e-05	-0.672655	0.247	0.328	1
Pdcd6ip	4.7158e-05	-0.590227	0.26	0.341	1
Wdr1	4.77213e-05	-0.539669	0.27	0.35	1
Mapre1	5.472e-05	-0.521787	0.293	0.369	1
Cast	5.88944e-05	-0.579763	0.186	0.28	1
Cisd1	6.18552e-05	-1.07876	0.349	0.391	1
Lars2	6.27064e-05	-1.14397	0.572	0.594	1
Eif4g2	6.50096e-05	-0.572213	0.693	0.634	1
Tmpo	6.55763e-05	-0.606161	0.186	0.28	1
Slirp	6.61599e-05	-0.518359	0.242	0.33	1
Uqcrc1	6.66944e-05	-0.714601	0.46	0.472	1
Epn1	6.83579e-05	-0.543389	0.288	0.369	1
Vasp	6.9433e-05	-0.784079	0.312	0.37	1
Ckb	7.10873e-05	-1.08933	0.228	0.306	1
Vdac3	7.16728e-05	-0.597213	0.33	0.39	1
Timm17a	7.71011e-05	-0.595618	0.251	0.328	1
mt-Atp6	7.94158e-05	-0.764772	0.298	0.374	1
Hnrnpm	7.99025e-05	-0.630961	0.381	0.422	1
Bola3	8.0202e-05	-0.702647	0.27	0.341	1
Krcc1	8.04664e-05	-0.531965	0.237	0.324	1
Morf4l1	8.28193e-05	-0.558497	0.651	0.589	1
Celf2	8.38615e-05	-0.715218	0.312	0.376	1
Hexb	9.56919e-05	-0.894724	0.228	0.308	1
Ezr	0.000105636	-0.716251	0.428	0.454	1
Rps27	0.000105681	-0.60423	0.916	0.916	1
Gdi2	0.000105741	-0.590279	0.577	0.551	1
Ier5	0.000115477	-1.02266	0.46	0.465	1
Raly	0.000115928	-0.661456	0.358	0.393	1
S100a8	0.000120714	-3.16894	0.33	0.198	1
Cycs	0.000124342	-0.993563	0.595	0.542	1
Klf13	0.000126433	-0.679879	0.298	0.366	1
Tomm5	0.00012668	-0.573028	0.349	0.398	1
Eif4g3	0.000129764	-0.52576	0.191	0.279	1
Pdcd6	0.000143451	-0.552684	0.298	0.361	1
Acot13	0.000157245	-0.755982	0.195	0.274	1
Cndp2	0.000161115	-0.636075	0.2	0.282	1
Rhog	0.000167434	-0.656452	0.247	0.315	1
mt-Atp8	0.000167685	-0.867552	0.656	0.604	1
Napsa	0.000169233	-0.507519	0.442	0.263	1
Tob2	0.000169735	-0.647444	0.214	0.299	1
Ptpn18	0.00017382	-1.03655	0.581	0.504	1
Mrps36	0.000186921	-0.600335	0.228	0.304	1
Bag1	0.000188698	-0.69238	0.544	0.511	1
Tax1bp1	0.000195207	-0.642196	0.54	0.529	1
Mknk2	0.000196618	-0.573601	0.181	0.266	1
Cyb5a	0.000207089	-1.09807	0.586	0.533	1
Nfkb1	0.000221315	-0.639427	0.2	0.281	1
Ppp1r18	0.000225793	-0.624471	0.256	0.323	1
Pik3r1	0.000226014	-0.551947	0.167	0.256	1
Csnk1a1	0.000237055	-0.556559	0.502	0.519	1
Wnk1	0.000241796	-0.739156	0.512	0.512	1
Anp32b	0.000245968	-0.695595	0.544	0.516	1
Fmc1	0.000247721	-0.58944	0.233	0.305	1
Ppp1r12a	0.000266351	-0.731245	0.298	0.355	1
Cyc1	0.000274314	-0.779082	0.474	0.467	1
Arhgap17	0.000295233	-0.519003	0.172	0.257	1
Zfas1	0.000295239	-0.599779	0.251	0.331	1
Ogdh	0.000301297	-0.648487	0.321	0.371	1
Rgs10	0.000305059	-0.683649	0.177	0.258	1
Cct8	0.000314791	-0.584714	0.395	0.42	1
Iqgap1	0.000318164	-0.706383	0.595	0.547	1
Acadvl	0.000340585	-0.615508	0.181	0.257	1
Med21	0.000345209	-0.544269	0.191	0.269	1
Idh2	0.000352875	-0.879916	0.256	0.317	1
Flna	0.000361382	-0.683204	0.302	0.356	1
Eif4e	0.000363372	-0.506816	0.191	0.268	1
Ncor1	0.000365168	-0.578923	0.54	0.533	1
Mdh1	0.000366926	-1.16585	0.605	0.56	1
Dnajb6	0.00036756	-0.524577	0.326	0.384	1
Nucks1	0.000392526	-0.623143	0.381	0.416	1
Suclg2	0.000412849	-0.728005	0.191	0.262	1
Mrps33	0.000422909	-0.578701	0.358	0.397	1
Use1	0.000431465	-0.54257	0.274	0.341	1
Lrpap1	0.00045023	-0.547631	0.223	0.298	1
Taf10	0.000450405	-0.576686	0.558	0.519	1
Hnrnpa3	0.000473879	-0.503952	0.674	0.607	1
Ifi30	0.000487985	-1.35124	0.381	0.395	1
Chmp2a	0.000535249	-0.562158	0.6	0.549	1
Trmt112	0.000544243	-0.575701	0.335	0.373	1
Calm3	0.000555388	-0.547945	0.549	0.523	1
Ap2s1	0.000561772	-0.510927	0.395	0.431	1
Mrpl42	0.000563678	-0.576376	0.349	0.394	1
Map4k4	0.000574495	-0.515887	0.191	0.272	1
Eloc	0.000577674	-0.579245	0.414	0.429	1
S100a9	0.000611477	-3.31194	0.321	0.2	1
Mir6236	0.000617936	-0.958913	0.456	0.479	1
Sdhc	0.000638588	-0.765944	0.326	0.36	1
Cnih4	0.000655504	-0.564664	0.298	0.346	1
Vps28	0.000656756	-0.550625	0.363	0.405	1
Hsbp1	0.000676611	-0.668034	0.493	0.467	1
Smc1a	0.000699278	-0.570843	0.247	0.309	1
Ywhae	0.000713212	-0.517711	0.684	0.59	1
Gimap3	0.000733441	-0.500609	0.279	0.159	1
Cltc	0.000753534	-0.567669	0.437	0.447	1
Mrps16	0.000763877	-0.580287	0.344	0.381	1
Pak2	0.000825099	-0.574936	0.419	0.437	1
Grina	0.000857401	-0.890462	0.358	0.38	1
Mtch2	0.000881334	-0.522264	0.237	0.304	1
Pdcd5	0.000898161	-0.58243	0.395	0.42	1
Cd2ap	0.000910215	-0.649829	0.307	0.354	1
Rbm8a	0.000986921	-0.587198	0.377	0.396	1
Jun	0.00113605	-0.68406	0.749	0.67	1
Cks2	0.0012857	-0.569614	0.181	0.255	1
Hdgf	0.00128785	-0.566741	0.372	0.4	1
Stat3	0.00131962	-0.562785	0.279	0.331	1
Sf3b6	0.00133668	-0.506385	0.437	0.454	1
Lgals3bp	0.001345	-0.503469	0.214	0.286	1
Ctsh	0.0013638	-0.884571	0.377	0.39	1
Hsd17b10	0.00136577	-0.539418	0.256	0.311	1
Cox6a1	0.00136704	-0.57235	0.716	0.628	1
Tmsb10	0.00138538	-1.03532	0.856	0.685	1
Lrrfip1	0.00143692	-0.60911	0.298	0.344	1
Lamtor2	0.00144387	-0.521026	0.544	0.511	1
Fuca1	0.00148794	-0.550095	0.367	0.393	1
Sptan1	0.00152391	-0.540002	0.237	0.301	1
Hcst	0.00153899	-1.1524	0.242	0.291	1
Ddx6	0.00166323	-0.570149	0.363	0.4	1
Commd3	0.00171152	-0.582562	0.265	0.314	1
Eif1b	0.00176406	-0.545602	0.302	0.341	1
Inpp5d	0.00183013	-0.549449	0.195	0.257	1
Ranbp1	0.00186192	-0.662479	0.391	0.398	1
Idh3b	0.00189638	-0.57943	0.284	0.325	1
Runx3	0.00196698	-0.602379	0.191	0.256	1
Tprgl	0.00223649	-0.546453	0.247	0.301	1
Snrpd3	0.00234201	-0.543386	0.381	0.398	1
Ssh2	0.002472	-0.592472	0.228	0.284	1
Psmd4	0.0026038	-0.544004	0.442	0.446	1
Wipf1	0.00273221	-0.525908	0.186	0.25	1
Pdcd4	0.00275394	-0.72332	0.214	0.272	1
Mettl26	0.00303689	-0.649869	0.237	0.287	1
Mif	0.00335559	-0.782642	0.66	0.594	1
Sh3bgrl	0.00337346	-0.52261	0.288	0.327	1
Ndufv1	0.00341747	-0.612647	0.316	0.348	1
Gtf2h5	0.00358893	-0.506494	0.409	0.422	1
Paip2	0.00364921	-0.548368	0.395	0.412	1
Timm8b	0.00365258	-0.703024	0.428	0.418	1
Polr1d	0.00381228	-0.505534	0.619	0.544	1
Cct4	0.00410934	-0.589024	0.414	0.399	1
Kctd12	0.00457064	-0.607464	0.256	0.305	1
Aco2	0.00486041	-0.672686	0.363	0.374	1
Lamp2	0.0051473	-0.676468	0.581	0.5	1
Prelid1	0.0053489	-0.5103	0.553	0.498	1
Pcna	0.00543793	-0.511989	0.228	0.284	1
Zfp36l1	0.00583373	-0.586981	0.591	0.555	1
Supt4a	0.00620606	-0.583698	0.493	0.461	1
Mrps21	0.00621204	-0.520334	0.526	0.491	1
Anapc13	0.00633794	-0.590166	0.391	0.399	1
Egr1	0.00650111	-0.863004	0.274	0.323	1
Ndufb9	0.00728886	-0.648129	0.781	0.655	1
Arhgdib	0.00760403	-0.871693	0.674	0.519	1
Atp6v1d	0.00764593	-0.523628	0.302	0.336	1
Ccdc107	0.0080855	-0.510181	0.233	0.274	1
Aurkaip1	0.00814135	-0.524835	0.47	0.44	1
Lyz2	0.00814532	-3.06455	0.423	0.393	1
Smad7	0.0089328	-0.589057	0.223	0.268	1
Dctn3	0.0089845	-0.516596	0.442	0.425	1
Chchd10	0.00907114	-0.886183	0.665	0.399	1
Ube2i	0.00990562	-0.514657	0.484	0.46	1
Ndufa12	0.0102717	-0.621005	0.344	0.358	1
Aamp	0.0103129	-0.504423	0.33	0.353	1
Chka	0.0112513	-0.62023	0.214	0.265	1
Vim	0.0117072	-0.681583	0.507	0.473	1
Uqcrc2	0.0117449	-0.539551	0.433	0.416	1
Fam32a	0.0146752	-0.513581	0.27	0.298	1
Higd1a	0.0148964	-0.519424	0.367	0.374	1
Tmem59	0.0149064	-0.516975	0.572	0.502	1
Nol7	0.0158013	-0.502972	0.512	0.472	1
Pnrc1	0.0163902	-0.577467	0.526	0.504	1
Oxct1	0.0166873	-1.0194	0.326	0.328	1
Dnajc8	0.0172286	-0.500182	0.363	0.374	1
Hmgn1	0.0205878	-0.610383	0.414	0.398	1
Gabarapl2	0.0208408	-0.534659	0.474	0.439	1
Atf7ip	0.0209041	-0.556356	0.237	0.272	1
Uqcrq	0.0214466	-0.533179	0.809	0.729	1
Idh3g	0.0236518	-0.535775	0.349	0.349	1
Zfand5	0.0252068	-0.599009	0.488	0.456	1
Ndufs6	0.0279208	-0.582327	0.647	0.55	1
Wasf2	0.0304043	-0.501789	0.386	0.378	1
Ly6e	0.0396215	-0.680049	0.847	0.663	1
Sod2	0.0398228	-0.787042	0.535	0.46	1
Hnrnpab	0.040191	-0.51551	0.572	0.491	1
Lgals1	0.0414182	-0.823245	0.693	0.6	1
Stk17b	0.0418677	-0.862927	0.442	0.399	1
Tacc1	0.0454023	-0.548439	0.358	0.35	1
Pkm	0.0499012	-0.62606	0.67	0.523	1
Sfxn1	0.0501498	-0.542448	0.288	0.302	1
H2-Aa	0.0538405	-2.38132	0.512	0.328	1
Gm26917	0.0588452	-1.52853	0.726	0.537	1
Sdhb	0.0595237	-0.637381	0.614	0.498	1
Sdc4	0.0606931	-0.8631	0.372	0.353	1
Ehd4	0.0623961	-0.712632	0.265	0.276	1
Mbnl1	0.0642121	-0.531026	0.693	0.569	1
Limd2	0.0835585	-0.60491	0.349	0.336	1
Tuba4a	0.085778	-0.527565	0.298	0.299	1
Uqcrfs1	0.0877797	-0.662059	0.581	0.495	1
Fosb	0.102496	-0.632295	0.391	0.386	1
Cd53	0.107806	-0.593905	0.442	0.385	1
C1qb	0.108248	-2.36846	0.279	0.275	1
Fos	0.128916	-0.729007	0.633	0.571	1
Sptbn1	0.142666	-0.774018	0.409	0.373	1
Cd52	0.144539	-0.525961	0.814	0.61	1
Bax	0.149224	-0.508773	0.535	0.447	1
Cst3	0.16716	-1.34446	0.898	0.681	1
Clu	0.206941	-1.70442	0.335	0.316	1
Ctss	0.240626	-1.40755	0.651	0.399	1
Pitpna	0.268678	-0.560373	0.605	0.468	1
Npc2	0.303404	-0.507769	0.73	0.567	1
Ppp1r15a	0.31325	-0.793872	0.391	0.346	1
Cybb	0.337265	-0.957914	0.298	0.264	1
Itgb2	0.55135	-0.537943	0.395	0.327	1
Zfp36	0.581421	-0.841855	0.595	0.482	1
Btg2	0.610743	-0.622592	0.823	0.594	1
Gm2a	0.678047	-0.587851	0.54	0.421	1
Rhob	0.710098	-0.578451	0.335	0.299	1
Tubb4b	0.802879	-0.504857	0.526	0.42	1
Dnajb1	0.812655	-0.507986	0.279	0.252	1
Odc1	0.867989	-0.598376	0.423	0.346	1
Neat1	0.922283	-0.591338	0.791	0.614	1
Cd81	0.937275	-0.935983	0.558	0.407	1
Nfkbia	0.944884	-0.773602	0.698	0.55	1
Lsp1	0.990845	-0.605622	0.609	0.446	1

## Sheet: CDIC
gene	p_val	avg_log2FC	pct.1	pct.2	p_val_adj
Efhd1	0	1.96026	0.573	0.042	0
Rab17	0	0.845064	0.272	0.048	0
Pam	0	2.52512	0.498	0.107	0
Rnf152	0	1.42608	0.433	0.04	0
Tfcp2l1	0	2.6161	0.79	0.142	0
Klhdc8a	0	0.939574	0.253	0.022	0
Shisa4	0	0.844231	0.312	0.036	0
Atp6v1g3	0	6.04982	0.982	0.065	0
Aif1l	0	2.01109	0.649	0.099	0
Pde1a	0	1.65298	0.531	0.073	0
Ckmt1	0	2.91382	0.757	0.043	0
B2m	0	-2.64171	0.381	0.803	0
Mal	0	1.65093	0.68	0.132	0
Scand1	0	1.61937	0.885	0.651	0
Slc25a5	0	1.53898	0.933	0.718	0
Cox7b	0	1.40612	0.906	0.704	0
S100g	0	1.75324	0.726	0.267	0
Car2	0	3.4014	0.952	0.282	0
Mecom	0	0.8363	0.351	0.058	0
Mme	0	1.35159	0.295	0.031	0
Rhbg	0	1.92454	0.379	0.012	0
Rab25	0	1.00772	0.303	0.031	0
Muc1	0	0.943405	0.296	0.031	0
S100a1	0	3.13279	0.951	0.388	0
Gstm2	0	0.990335	0.283	0.032	0
Ptger3	0	0.985006	0.28	0.016	0
Atp6v0d2	0	3.34057	0.835	0.014	0
Rragd	0	1.36454	0.462	0.068	0
Aqp3	0	0.755567	0.254	0.039	0
Tmem61	0	1.17813	0.302	0.003	0
Guca2a	0	1.26749	0.274	0.003	0
C77080	0	0.67991	0.251	0.038	0
Cd52	0	-3.97698	0.104	0.62	0
Rap1gap	0	0.889897	0.322	0.034	0
Clcnkb	0	2.00155	0.468	0.055	0
Tmem52	0	0.864964	0.263	0.005	0
Ociad2	0	2.16454	0.583	0.01	0
Cds1	0	0.741231	0.285	0.053	0
Cldn4	0	0.93061	0.256	0.029	0
Pcolce	0	1.51389	0.386	0.054	0
Actb	0	-2.34949	0.913	0.959	0
Hepacam2	0	1.52724	0.344	0.006	0
Ndufa4	0	1.56085	0.953	0.768	0
Cav2	0	1.16109	0.399	0.061	0
Ndufa5	0	1.49382	0.856	0.533	0
Atp6v1f	0	1.99021	0.924	0.669	0
Atp6v0a4	0	1.97691	0.536	0.143	0
Tmem213	0	3.22229	0.806	0.088	0
Cycs	0	1.88926	0.891	0.535	0
Fam13a	0	1.67882	0.506	0.085	0
Gadd45a	0	1.67357	0.588	0.14	0
Atp6v1b1	0	2.49481	0.686	0.021	0
Anxa4	0	1.91992	0.652	0.168	0
Aldh1l1	0	2.6366	0.79	0.126	0
Lmcd1	0	1.08356	0.304	0.032	0
Syn2	0	0.967033	0.276	0.006	0
Atp6v1e1	0	2.69898	0.942	0.503	0
Scnn1a	0	1.19557	0.385	0.046	0
Tmem52b	0	1.09905	0.414	0.057	0
Eps8	0	1.49745	0.567	0.191	0
Ldhb	0	2.73461	0.986	0.412	0
Cox7a1	0	1.55665	0.399	0.069	0
Cox6b1	0	1.29155	0.933	0.791	0
Klk1	0	2.51754	0.531	0.172	0
Rhcg	0	1.46381	0.341	0.025	0
Ppfibp2	0	0.890296	0.279	0.039	0
Aldoa	0	1.76136	0.942	0.688	0
Hmx2	0	1.83277	0.316	0.002	0
Srgn	0	-3.07151	0.07	0.604	0
Chchd10	0	2.26953	0.951	0.389	0
Uqcr11	0	1.4683	0.906	0.67	0
Slc25a3	0	1.4624	0.951	0.776	0
Avpr1a	0	0.831431	0.266	0.001	0
Atp5b	0	1.62435	0.969	0.783	0
Tdrp	0	1.01823	0.281	0.03	0
Defb1	0	2.94356	0.697	0.138	0
Slc25a4	0	1.98635	0.904	0.535	0
Cyba	0	-2.168	0.321	0.78	0
Ndrg2	0	1.22076	0.412	0.052	0
Oxgr1	0	1.25722	0.341	0.005	0
St14	0	1.15075	0.349	0.046	0
Fxyd2	0	1.66958	0.96	0.516	0
Plet1	0	1.66499	0.404	0.029	0
Cryab	0	1.83049	0.48	0.124	0
Cox5a	0	1.4319	0.922	0.725	0
Paqr5	0	1.26473	0.476	0.097	0
Car12	0	1.75636	0.422	0.1	0
Wdr72	0	0.747365	0.283	0.045	0
Cox7a2	0	1.33698	0.929	0.763	0
Sh3bgrl2	0	0.974877	0.296	0.026	0
Spink8	0	2.55193	0.551	0.015	0
Pgam2	0	1.10004	0.318	0.038	0
Mdh1	0	1.87989	0.933	0.553	0
Foxi1	0	2.36184	0.583	0.005	0
Cldn7	0	1.45366	0.421	0.056	0
Atp5g1	0	1.59778	0.926	0.692	0
Atp5h	0	1.5838	0.956	0.823	0
Smim5	0	1.65257	0.452	0.031	0
Foxq1	0	1.39969	0.377	0.02	0
Serpinb1a	0	1.79415	0.524	0.066	0
Serpinb6b	0	1.64333	0.517	0.058	0
Serpinb9	0	2.15485	0.61	0.078	0
Uqcrb	0	1.85782	0.947	0.684	0
Atp6v1c2	0	2.95005	0.702	0.007	0
Slc26a4	0	2.17505	0.312	0.005	0
Cdkl1	0	1.13147	0.392	0.088	0
Atp6v1d	0	2.13692	0.803	0.328	0
Exoc3l4	0	1.10779	0.367	0.029	0
Cox6c	0	1.52303	0.965	0.815	0
Mal2	0	0.749135	0.281	0.032	0
Rpap3	0	1.10756	0.356	0.064	0
Aqp6	0	2.32883	0.281	0.006	0
Krt7	0	2.133	0.682	0.077	0
Krt18	0	1.47505	0.477	0.072	0
B830017H08Rik	0	1.41537	0.365	0.005	0
Atp6v1a	0	2.66023	0.856	0.327	0
Cxadr	0	1.01834	0.301	0.043	0
Atp5j	0	1.48406	0.935	0.762	0
Cldn8	0	0.861817	0.297	0.031	0
H2-D1	0	-2.33349	0.388	0.781	0
Rcan2	0	1.90953	0.517	0.011	0
Slc25a23	0	0.989492	0.37	0.071	0
Crb3	0	0.885718	0.342	0.073	0
Epcam	0	1.8913	0.488	0.086	0
Osbpl1a	0	1.16648	0.401	0.068	0
Cystm1	0	2.24811	0.883	0.27	0
Slc4a9	0	2.23036	0.405	0.008	0
Nedd4l	0	1.14039	0.424	0.092	0
Atp5a1	0	1.39831	0.928	0.726	0
Cox8a	0	1.28393	0.978	0.893	0
Bag4	5.35721e-308	0.985599	0.376	0.092	1.25005e-303
Uqcrfs1	8.10462e-306	1.63019	0.815	0.489	1.89113e-301
Gclc	1.49858e-305	1.48843	0.521	0.175	3.49678e-301
Chchd2	2.06444e-304	1.2341	0.972	0.865	4.81716e-300
Idh2	1.68653e-303	1.46603	0.688	0.31	3.93535e-299
Ncald	2.45171e-303	0.843688	0.25	0.043	5.72082e-299
Kng2	3.12725e-303	0.997115	0.347	0.076	7.29713e-299
Fxyd5	1.96863e-298	-2.75509	0.061	0.578	4.59359e-294
Atp5g3	5.96191e-298	1.32485	0.881	0.624	1.39115e-293
Coro1a	6.68265e-297	-2.94255	0.061	0.572	1.55933e-292
S100a11	1.66121e-292	1.47997	0.922	0.684	3.87626e-288
Mcee	1.81379e-292	1.41991	0.587	0.231	4.23231e-288
Cnn3	2.81356e-292	1.19672	0.534	0.178	6.56515e-288
Mpc2	2.63275e-291	1.34338	0.87	0.547	6.14326e-287
Cox5b	7.264e-287	1.24323	0.942	0.786	1.69498e-282
Cox7c	9.66878e-285	1.19983	0.944	0.804	2.25611e-280
Phyh	2.40397e-283	1.3286	0.707	0.324	5.60943e-279
Hoxd8	2.55602e-283	0.795901	0.326	0.072	5.96422e-279
Uqcr10	4.48974e-283	1.20662	0.935	0.732	1.04764e-278
Laptm5	1.05331e-281	-2.62732	0.033	0.541	2.4578e-277
Camk2n1	5.98364e-281	1.20526	0.559	0.199	1.39622e-276
Wfdc2	4.854e-279	0.996263	0.588	0.209	1.13263e-274
Got1	4.82463e-278	1.33841	0.533	0.195	1.12578e-273
Rps29	6.08387e-278	-1.35077	0.944	0.975	1.41961e-273
Atp6v1h	2.01475e-277	1.29827	0.542	0.205	4.70121e-273
Tmsb4x	2.43457e-277	-3.24654	0.793	0.858	5.68082e-273
Gmpr	1.95407e-276	1.10472	0.426	0.122	4.55962e-272
Atp6v0c	4.26803e-276	1.77553	0.862	0.708	9.95902e-272
Prdx2	1.55342e-275	1.46068	0.807	0.513	3.62475e-271
Ndufc1	1.09726e-273	1.41419	0.859	0.58	2.56035e-269
Atp5f1	7.86339e-273	1.42252	0.899	0.688	1.83484e-268
Msn	2.0329e-272	-1.81785	0.112	0.601	4.74356e-268
Usmg5	2.31624e-271	1.26592	0.887	0.679	5.4047e-267
Elovl7	6.57659e-270	0.776069	0.322	0.075	1.53458e-265
Dmxl1	2.92977e-269	1.42022	0.531	0.206	6.83632e-265
Sfn	1.26042e-268	0.853096	0.301	0.065	2.94106e-264
Rabep2	3.20325e-268	0.734147	0.286	0.061	7.47447e-264
H2-K1	6.26501e-266	-2.06755	0.437	0.78	1.46188e-261
Ptprc	9.84781e-266	-2.54056	0.05	0.536	2.29789e-261
Ncoa7	2.55317e-265	1.30859	0.566	0.225	5.95756e-261
Hagh	1.11798e-258	1.25694	0.645	0.279	2.60869e-254
Lcp1	2.21776e-255	-2.43828	0.051	0.524	5.17492e-251
Atp1b1	5.39346e-255	1.67588	0.714	0.36	1.25851e-250
Cotl1	5.58958e-253	-1.79859	0.127	0.597	1.30427e-248
Adgrf5	7.95649e-253	1.08057	0.292	0.063	1.85657e-248
Atp5o.1	7.8314e-252	1.28149	0.867	0.621	1.82738e-247
Arhgdib	1.32834e-250	-2.29125	0.061	0.528	3.09955e-246
Apoo	1.19963e-249	1.16876	0.42	0.132	2.79921e-245
Gnai2	3.29605e-249	-1.73779	0.351	0.709	7.69101e-245
Aamdc	3.68719e-249	1.25791	0.45	0.15	8.60369e-245
Pros1	5.25225e-249	0.871668	0.306	0.073	1.22556e-244
Mrps6	7.05446e-248	1.04519	0.526	0.191	1.64609e-243
Mpc1	1.64947e-247	1.36654	0.8	0.5	3.84887e-243
Ndufab1	6.51096e-247	1.40752	0.718	0.382	1.51927e-242
Gstt1	8.57373e-246	1.05766	0.477	0.159	2.00059e-241
Col18a1	4.69648e-245	1.19588	0.417	0.131	1.09588e-240
Rac2	1.09985e-243	-2.29082	0.037	0.503	2.56639e-239
Sox4	7.39891e-243	1.08764	0.393	0.115	1.72646e-238
Cyc1	1.37941e-242	1.40353	0.758	0.462	3.21871e-238
Ccs	8.72596e-242	1.29987	0.553	0.225	2.03612e-237
Slc16a7	1.69145e-241	0.753922	0.26	0.055	3.94684e-237
Ppargc1a	2.07266e-241	0.821641	0.35	0.093	4.83635e-237
Atp5c1	6.9871e-241	1.28444	0.874	0.673	1.63037e-236
Mif	9.01523e-240	1.32102	0.861	0.589	2.10361e-235
Hoxb9	8.52445e-238	0.72313	0.276	0.061	1.98909e-233
Wwc1	1.11427e-237	0.870648	0.413	0.124	2.60004e-233
Etfa	2.4655e-237	1.36147	0.656	0.324	5.753e-233
Pgrmc1	4.78623e-236	1.77234	0.535	0.246	1.11682e-231
Cdh1	1.44396e-235	0.805776	0.304	0.074	3.36934e-231
Uqcrq	2.83939e-234	1.09754	0.917	0.726	6.62542e-230
Atp5d	4.48611e-234	1.15845	0.897	0.726	1.04679e-229
Fau	6.36934e-233	-1.32655	0.913	0.951	1.48622e-228
Ap1ar	4.36045e-232	1.0213	0.416	0.134	1.01747e-227
Csrp1	5.16904e-229	1.10108	0.452	0.155	1.20614e-224
Gabarapl1	2.47333e-228	1.18035	0.617	0.272	5.77127e-224
Tmprss2	1.51369e-227	0.709606	0.286	0.068	3.53205e-223
Fuom	1.71193e-227	1.05084	0.465	0.163	3.99461e-223
Dstn	1.07248e-225	1.20465	0.76	0.443	2.50251e-221
Mindy1	3.56651e-225	0.950395	0.395	0.123	8.32209e-221
Rps12	1.38075e-224	-1.21536	0.874	0.929	3.22185e-220
Suclg2	1.43497e-223	1.13459	0.59	0.256	3.34836e-219
Uqcrh	3.54589e-223	1.07814	0.928	0.818	8.27398e-219
Spp1	1.64205e-222	2.24477	0.89	0.792	3.83157e-218
Glod5	6.60156e-222	1.12949	0.342	0.098	1.54041e-217
Mt1	3.47339e-221	1.00599	0.803	0.475	8.10481e-217
Cox4i1	2.35071e-219	0.872291	0.956	0.894	5.48514e-215
Ndufa11	2.32242e-218	1.33767	0.79	0.553	5.41913e-214
Sdhd	4.65555e-218	1.35507	0.639	0.335	1.08633e-213
Spint2	1.1183e-217	1.22965	0.52	0.217	2.60944e-213
Emp3	6.61297e-214	-1.98632	0.038	0.469	1.54307e-209
Rpl39	1.14551e-213	-1.32695	0.864	0.929	2.67293e-209
Acadl	1.37818e-213	1.1724	0.675	0.363	3.21585e-209
Rps16	5.6642e-212	-1.2677	0.863	0.918	1.32168e-207
Lsp1	3.21223e-209	-2.10978	0.03	0.454	7.49541e-205
Mthfd1	3.44396e-209	1.05771	0.407	0.138	8.03612e-205
Clu	2.65233e-208	1.43876	0.622	0.31	6.18895e-204
Blnk	4.13691e-207	0.785723	0.312	0.085	9.65308e-203
Vdac1	5.21284e-207	1.16715	0.75	0.449	1.21636e-202
Hes1	1.28382e-206	0.887801	0.428	0.143	2.99566e-202
Ndufa1	1.98534e-204	1.13901	0.781	0.563	4.6326e-200
Rps24	2.90545e-204	-1.31028	0.927	0.95	6.77958e-200
Ndufb10	5.85301e-203	1.32726	0.798	0.587	1.36574e-198
Rps28	8.29893e-201	-1.19014	0.842	0.911	1.93647e-196
Sod2	3.77103e-199	1.1699	0.751	0.455	8.79932e-195
Prdx1	5.84323e-199	1.02753	0.931	0.741	1.36346e-194
Idh3a	8.06763e-199	1.23073	0.517	0.227	1.8825e-194
Vegfb	1.03733e-198	0.939528	0.373	0.122	2.42049e-194
Fermt2	9.07919e-198	0.797196	0.415	0.137	2.11854e-193
Rps19	2.17116e-196	-1.17579	0.748	0.869	5.06618e-192
Atp5j2	1.42371e-195	1.07119	0.904	0.782	3.32207e-191
Gng5	1.97534e-195	1.02121	0.899	0.793	4.60927e-191
Pdzk1ip1	4.50157e-195	1.01238	0.66	0.301	1.0504e-190
Cisd1	5.40787e-195	0.995683	0.719	0.385	1.26187e-190
Rpl37	1.08326e-194	-1.09053	0.867	0.93	2.52769e-190
Atp5mpl	1.11294e-194	1.0842	0.857	0.66	2.59693e-190
Vim	1.33005e-194	-2.45003	0.081	0.48	3.10354e-190
Psmb8	3.10918e-194	-1.73152	0.126	0.518	7.25495e-190
Rps27	6.46163e-194	-1.42542	0.847	0.917	1.50776e-189
Slfn2	2.5511e-193	-1.78116	0.032	0.439	5.95275e-189
Rpl34	7.28294e-193	-1.26885	0.777	0.878	1.6994e-188
Cyb5a	2.3221e-190	1.06051	0.81	0.528	5.41838e-186
Fyb	8.79176e-190	-1.87616	0.015	0.413	2.05147e-185
Mbnl1	5.84906e-189	-1.60503	0.208	0.576	1.36482e-184
Rpl37a	1.9661e-187	-1.0276	0.928	0.953	4.58771e-183
Gm8995	4.1012e-187	-1.79004	0.012	0.407	9.56975e-183
Selplg	7.26984e-186	-1.67556	0.014	0.405	1.69634e-181
Ndufa12	5.35041e-185	1.14714	0.644	0.353	1.24846e-180
Ndufv2	7.17765e-184	1.22128	0.732	0.472	1.67483e-179
Ndufb2	9.00329e-184	1.15005	0.715	0.437	2.10083e-179
Hk1	3.81133e-183	0.776713	0.376	0.125	8.89337e-179
Rpl18a	1.37364e-182	-1.1928	0.844	0.906	3.20525e-178
Met	6.17011e-179	0.713241	0.268	0.073	1.43973e-174
Fmc1	7.48433e-179	1.14758	0.586	0.3	1.74639e-174
Pcbd1	4.91943e-178	0.73854	0.529	0.208	1.1479e-173
Ndufb8	2.22898e-176	1.07115	0.802	0.584	5.20111e-172
Akap13	2.07735e-174	-1.35549	0.099	0.481	4.84729e-170
Prdx5	8.08298e-174	0.815763	0.934	0.727	1.88608e-169
Lsm6	9.16816e-173	1.22968	0.59	0.318	2.1393e-168
Rpl38	2.58769e-172	-0.945998	0.884	0.929	6.03812e-168
Crip1	6.37619e-172	-2.37159	0.268	0.578	1.48782e-167
Lgals1	7.54869e-172	-1.82649	0.258	0.607	1.76141e-167
Tpi1	3.24445e-171	1.02094	0.765	0.496	7.57061e-167
Ndufb9	7.42762e-170	0.964569	0.825	0.653	1.73316e-165
1110012L19Rik	5.30792e-169	0.874071	0.261	0.072	1.23855e-164
Ifi27l2a	6.59129e-169	-3.06938	0.08	0.447	1.53801e-164
Rps5	2.00398e-168	-1.10437	0.847	0.904	4.67609e-164
Rps11	2.36685e-168	-1.07523	0.894	0.923	5.5228e-164
Bzw2	2.1755e-167	0.943525	0.375	0.137	5.07632e-163
Mtx2	4.95935e-166	1.07956	0.431	0.18	1.15721e-161
Cd53	6.39875e-166	-1.45291	0.028	0.392	1.49308e-161
Cdh16	1.45116e-165	1.40883	0.488	0.223	3.38615e-161
2410015M20Rik	6.83164e-165	1.14616	0.758	0.538	1.59409e-160
Coq7	8.85678e-165	0.941265	0.397	0.151	2.06664e-160
Enpp5	3.76986e-164	0.621159	0.259	0.071	8.79658e-160
Atp5k	5.7176e-164	1.02469	0.858	0.697	1.33415e-159
Nudt4	6.2856e-164	1.26797	0.556	0.288	1.46668e-159
Hadhb	1.02609e-163	1.07704	0.56	0.283	2.39428e-159
Trp53inp2	1.33789e-162	0.774149	0.316	0.101	3.12184e-158
Rps27a	2.60942e-162	-1.02293	0.898	0.924	6.08881e-158
Clcn5	9.62647e-162	1.00745	0.307	0.1	2.24624e-157
Tesc	1.16404e-161	0.687005	0.303	0.09	2.71617e-157
Mrpl51	2.54812e-161	1.10418	0.649	0.389	5.94578e-157
Ndufs7	1.30345e-159	1.20269	0.73	0.504	3.04148e-155
Cyth4	2.08933e-159	-1.49024	0.013	0.364	4.87525e-155
Zeb2	5.17362e-159	-1.65371	0.022	0.378	1.20721e-154
Suclg1	2.3843e-158	1.10792	0.683	0.413	5.56352e-154
Fcer1g	1.90699e-157	-2.99595	0.088	0.427	4.44976e-153
Tmem116	3.25536e-157	0.524992	0.254	0.07	7.59605e-153
Celf2	6.69017e-157	-1.4192	0.033	0.382	1.56108e-152
Ndufa8	1.30917e-156	1.06534	0.731	0.502	3.05481e-152
Rps15a	1.41051e-156	-1.25371	0.809	0.873	3.29128e-152
Ndufs5	1.32909e-155	1.11862	0.663	0.415	3.1013e-151
ccdc198	1.47014e-155	0.873238	0.417	0.16	3.43042e-151
Ralgapa2	1.89761e-155	0.674914	0.301	0.094	4.42789e-151
Rps23	3.85809e-155	-1.0055	0.831	0.889	9.00247e-151
Ctss	1.65388e-154	-2.56073	0.064	0.406	3.85916e-150
Uqcrc2	3.79555e-154	1.1492	0.66	0.411	8.85654e-150
Rpl12	9.35517e-154	-1.29902	0.755	0.842	2.18294e-149
Rpl32	2.08026e-153	-0.992313	0.924	0.937	4.85409e-149
S100a6	9.1534e-153	-1.78597	0.305	0.598	2.13585e-148
Ndufs3	2.18435e-152	1.17243	0.569	0.309	5.09696e-148
Rplp2	1.91336e-151	-0.971023	0.858	0.908	4.46463e-147
H2-Q7	2.25771e-151	-2.01342	0.022	0.363	5.26813e-147
Rpl35a	8.4551e-151	-0.90389	0.864	0.906	1.97291e-146
Tyrobp	1.04354e-150	-3.15949	0.097	0.422	2.43499e-146
Rps21	4.4589e-150	-0.998482	0.895	0.927	1.04044e-145
Map1lc3a	8.37459e-150	1.02165	0.518	0.253	1.95413e-145
Trak1	3.38646e-149	0.802063	0.326	0.114	7.90197e-145
Gng11	3.86486e-149	0.511362	0.329	0.107	9.01826e-145
Krt8	4.37319e-149	0.875687	0.448	0.185	1.02044e-144
Klf2	5.5867e-149	-2.27303	0.119	0.458	1.3036e-144
Gnas	2.73589e-148	0.849038	0.897	0.775	6.38392e-144
Rps9	3.90775e-148	-0.937181	0.889	0.927	9.11833e-144
Mdh2	1.52938e-147	1.03472	0.766	0.56	3.56866e-143
Apbb1ip	1.5347e-147	-1.27003	0.008	0.34	3.58106e-143
Cd24a	1.7887e-147	1.00648	0.465	0.202	4.17376e-143
Ndufb5	2.62428e-147	1.01849	0.751	0.566	6.1235e-143
Ifngr1	3.26322e-147	-1.45446	0.085	0.419	7.61441e-143
Oxct1	1.04962e-146	0.881376	0.614	0.323	2.44919e-142
Rpl13	1.07634e-146	-0.940434	0.884	0.919	2.51152e-142
Tanc1	5.31868e-146	0.5507	0.274	0.082	1.24106e-141
Atp5e	2.65479e-145	0.899058	0.933	0.868	6.1947e-141
Dlat	5.27805e-144	0.88799	0.391	0.159	1.23158e-139
Atp6v0b	1.4254e-143	1.23537	0.71	0.592	3.32602e-139
Rps20	1.9957e-143	-0.972807	0.894	0.917	4.65678e-139
Mettl9	5.90998e-143	0.912577	0.442	0.197	1.37903e-138
Ndufa10	6.60076e-143	1.06241	0.658	0.422	1.54022e-138
Ctsz	1.17931e-142	-1.5277	0.156	0.473	2.7518e-138
Ier5	1.2468e-142	-1.40182	0.131	0.471	2.90928e-138
Cd2ap	2.35822e-142	1.0554	0.598	0.349	5.50266e-138
Ptpn18	2.98482e-142	-1.64637	0.225	0.51	6.96479e-138
AW112010	3.19045e-142	-2.5439	0.017	0.341	7.44461e-138
Nipsnap2	3.52649e-142	0.770188	0.288	0.094	8.2287e-138
Ndufa6	2.08837e-141	0.921767	0.833	0.661	4.873e-137
Ndufv1	5.9734e-141	1.05025	0.596	0.343	1.39383e-136
Gmfg	2.78386e-140	-1.34599	0.081	0.409	6.49586e-136
Stk17b	3.11041e-140	-1.5038	0.078	0.405	7.25783e-136
Csrp2	8.54481e-140	0.893597	0.461	0.208	1.99384e-135
Coa3	1.13282e-139	1.12382	0.618	0.383	2.64332e-135
Ndufb11	2.98547e-139	0.954951	0.782	0.628	6.96629e-135
Minos1	5.25957e-139	0.950619	0.769	0.592	1.22727e-134
Ccnd2	5.96037e-139	-1.56022	0.019	0.341	1.39079e-134
Ndufa7	6.43028e-139	0.951386	0.802	0.647	1.50044e-134
Acat1	2.06202e-138	1.0728	0.56	0.307	4.81152e-134
Pmvk	8.29328e-138	0.854229	0.322	0.118	1.93515e-133
Acss1	1.32649e-137	0.81243	0.388	0.154	3.09523e-133
Hcls1	7.65741e-137	-1.13815	0.013	0.328	1.78678e-132
Itgb2	1.07434e-136	-1.22341	0.016	0.333	2.50685e-132
Mcl1	2.37227e-136	-1.30891	0.355	0.642	5.53547e-132
Hsdl2	2.80886e-136	0.775851	0.328	0.12	6.55419e-132
Cd74	3.30386e-136	-4.05294	0.238	0.528	7.70923e-132
Timm8b	4.46155e-136	1.00827	0.66	0.413	1.04106e-131
Rps14	7.14552e-136	-0.874491	0.919	0.933	1.66733e-131
Iscu	1.46237e-135	1.01739	0.672	0.435	3.4123e-131
Immt	2.60808e-135	0.976863	0.576	0.332	6.0857e-131
Anxa5	4.29234e-135	1.04301	0.701	0.439	1.00157e-130
Sdhc	1.66892e-134	0.939433	0.617	0.355	3.89426e-130
Limd2	2.89149e-134	-1.25222	0.028	0.342	6.74699e-130
Ifi203	3.02321e-134	-1.36891	0.01	0.321	7.05436e-130
Ppp1r18	3.02474e-134	-1.10057	0.016	0.328	7.05793e-130
Tln1	5.01833e-134	-1.11652	0.242	0.549	1.17098e-129
Rps3	1.37449e-133	-0.88491	0.878	0.908	3.20723e-129
Cnn2	4.34167e-133	-1.20466	0.031	0.346	1.01308e-128
Rps8	1.72101e-132	-0.826676	0.918	0.938	4.01582e-128
Ndufs2	3.41964e-132	1.04719	0.652	0.428	7.97938e-128
Arhgap30	8.51272e-132	-1.16454	0.017	0.326	1.98636e-127
Ndufs6	1.2818e-131	0.932459	0.757	0.546	2.99096e-127
Ms4a6b	7.66609e-131	-1.5249	0.05	0.359	1.78881e-126
Dusp1	4.21687e-130	-1.96427	0.193	0.502	9.83964e-126
Pgk1	5.59871e-130	0.963919	0.688	0.459	1.3064e-125
Sdha	1.2647e-129	1.00706	0.639	0.401	2.95105e-125
Efhd2	2.95421e-129	-1.14708	0.067	0.385	6.89334e-125
Gpsm3	5.46812e-129	-1.1236	0.027	0.334	1.27593e-124
Fermt3	9.8904e-129	-1.06544	0.022	0.329	2.30783e-124
Rpl27a	1.43931e-128	-1.03037	0.631	0.791	3.3585e-124
Gng12	2.73088e-128	0.857568	0.524	0.271	6.37225e-124
Gsta3	1.03735e-127	0.78471	0.295	0.102	2.42054e-123
Rps18	1.55504e-127	-0.944681	0.897	0.905	3.62853e-123
Kif13b	4.41242e-127	0.648015	0.266	0.086	1.02959e-122
Prr15l	7.04589e-127	0.678804	0.33	0.122	1.64409e-122
Zfp36l2	1.39662e-126	-1.38573	0.263	0.548	3.25887e-122
Rpsa	7.87811e-126	-1.0081	0.861	0.887	1.83828e-121
Rack1	1.67559e-125	-0.879986	0.772	0.847	3.90983e-121
Alox5ap	1.88416e-125	-2.02905	0.03	0.326	4.39651e-121
Apoe	4.83464e-125	-2.86746	0.193	0.487	1.12812e-120
Rpl35	8.62596e-125	-0.981202	0.768	0.844	2.01278e-120
Actr3	4.27153e-124	-1.16895	0.288	0.562	9.96718e-120
Tmem50b	4.95926e-124	0.626952	0.295	0.107	1.15719e-119
Spi1	6.35901e-124	-1.59118	0.024	0.319	1.48381e-119
Rpl23	1.25818e-123	-0.729606	0.948	0.957	2.93584e-119
Plcg2	1.12412e-122	0.737662	0.333	0.131	2.62302e-118
Fam49b	1.42008e-122	-1.2065	0.111	0.411	3.31361e-118
S100a4	2.07632e-122	-2.36851	0.051	0.342	4.84488e-118
Adgrg1	2.82152e-122	0.788591	0.366	0.149	6.58373e-118
Ndufb6	3.98939e-122	0.87482	0.701	0.469	9.30884e-118
Cttn	4.28018e-122	0.58492	0.267	0.088	9.98737e-118
Dock2	1.02351e-121	-1.11413	0.008	0.297	2.38826e-117
Zyx	1.19386e-121	-1.1091	0.062	0.363	2.78576e-117
Tsc22d1	4.41752e-121	0.519202	0.649	0.355	1.03078e-116
Rpl18	6.58619e-121	-0.907958	0.758	0.844	1.53682e-116
Pfn1	1.09304e-120	-1.02249	0.769	0.858	2.5505e-116
Sdhb	1.3663e-120	1.089	0.693	0.495	3.18813e-116
Mndal	1.69198e-120	-1.23637	0.031	0.325	3.94807e-116
Arhgap45	1.80024e-120	-1.12837	0.024	0.315	4.20068e-116
Dock10	2.19354e-120	-1.11351	0.01	0.296	5.1184e-116
Phldb2	2.23838e-120	0.624977	0.363	0.145	5.22305e-116
Tceal9	3.63166e-120	0.953049	0.524	0.285	8.47412e-116
Pmepa1	4.39078e-120	0.641433	0.466	0.214	1.02454e-115
Rrbp1	4.96736e-120	-1.15839	0.288	0.565	1.15908e-115
Cd48	7.52295e-120	-1.05468	0.013	0.298	1.75541e-115
Ndufa13	9.51087e-120	0.696553	0.853	0.765	2.21927e-115
Rpl17	1.23787e-119	-0.906956	0.812	0.873	2.88844e-115
Pim1	8.40907e-119	-1.71271	0.087	0.379	1.96217e-114
Gde1	1.65468e-118	0.833598	0.438	0.214	3.86102e-114
Aco2	4.3877e-118	0.994048	0.583	0.37	1.02383e-113
Rps13	1.38116e-117	-0.942284	0.83	0.874	3.22279e-113
Rpl30	3.18329e-117	-0.956955	0.789	0.855	7.42789e-113
Prdx3	7.79682e-117	0.96728	0.469	0.244	1.81931e-112
Cd44	9.34389e-117	-1.23927	0.011	0.292	2.1803e-112
Myh9	2.78779e-116	-1.07747	0.263	0.556	6.50503e-112
Hcst	3.3358e-116	-1.56663	0.015	0.296	7.78375e-112
Ptpn6	3.94986e-116	-1.118	0.063	0.357	9.2166e-112
Tpm3	9.37107e-116	-0.93805	0.327	0.602	2.18665e-111
H2-T23	1.02958e-115	-1.13951	0.106	0.396	2.40243e-111
Qsox1	1.71354e-115	0.608957	0.253	0.085	3.99837e-111
Rpl36	2.59973e-115	-0.784009	0.851	0.901	6.0662e-111
H2-Ab1	3.12374e-115	-3.35753	0.105	0.388	7.28894e-111
Ndrg3	3.9867e-115	0.68803	0.289	0.106	9.30257e-111
Gng2	4.1963e-115	-0.984543	0.013	0.292	9.79165e-111
N6amt1	1.64892e-114	0.729522	0.297	0.112	3.8476e-110
Tmsb10	3.79856e-114	-1.96928	0.565	0.688	8.86357e-110
Dld	5.6076e-114	0.889477	0.454	0.229	1.30848e-109
Rpl26	5.67451e-114	-0.691828	0.885	0.922	1.32409e-109
Ccr2	6.45632e-113	-1.79118	0.017	0.289	1.50652e-108
Tgfb1	2.02494e-112	-1.14735	0.077	0.356	4.725e-108
Aes	3.43076e-112	0.800608	0.811	0.679	8.00534e-108
Nfkbia	6.40534e-112	-1.62541	0.279	0.555	1.49462e-107
Gngt2	1.04854e-111	-1.30424	0.015	0.288	2.44667e-107
Sp100	1.39106e-111	-1.12968	0.052	0.332	3.2459e-107
Arhgap5	2.08729e-111	0.803551	0.528	0.283	4.87049e-107
Tpt1	2.51183e-111	-0.599471	0.986	0.984	5.8611e-107
Cxxc5	5.19192e-111	0.664199	0.358	0.148	1.21148e-106
Rps4l	1.31057e-110	0.766659	0.262	0.093	3.05808e-106
Vdac2	4.26396e-110	0.993244	0.733	0.553	9.94953e-106
Pabpc1	1.12236e-108	-0.85519	0.446	0.679	2.61891e-104
Timm17a	1.51079e-108	0.919809	0.545	0.324	3.52527e-104
Kif21a	3.35164e-108	0.579754	0.269	0.096	7.82072e-104
Txnip	3.48278e-108	0.734429	0.754	0.561	8.12673e-104
Man2b1	6.11398e-108	-1.08016	0.126	0.4	1.42664e-103
Psmb9	1.15056e-107	-0.954517	0.039	0.314	2.68472e-103
Samhd1	3.50448e-107	-1.16262	0.078	0.355	8.17734e-103
Cited2	3.78966e-107	-1.12011	0.113	0.4	8.8428e-103
Rpl22	5.36146e-107	-0.724945	0.806	0.868	1.25104e-102
Rap1b	2.27923e-106	-0.953957	0.293	0.563	5.31836e-102
Ndufc2	5.1509e-106	0.814348	0.741	0.564	1.20191e-101
Vsir	6.4754e-106	-0.957699	0.009	0.268	1.51097e-101
Tgfbi	9.67765e-106	-1.85128	0.042	0.306	2.25818e-101
Bola3	2.87874e-105	0.909445	0.556	0.337	6.71726e-101
Runx3	3.34754e-105	-1.04751	0.004	0.261	7.81116e-101
Pgam1	3.61407e-105	0.911087	0.684	0.481	8.43307e-101
Mrps24	4.74866e-105	0.981457	0.66	0.488	1.10805e-100
Rplp0	7.28429e-105	-0.812657	0.872	0.899	1.69972e-100
Bag1	3.91795e-104	0.881853	0.699	0.508	9.14213e-100
1110032A03Rik	5.52112e-104	0.706015	0.288	0.112	1.2883e-99
Rpl19	8.1347e-104	-0.715703	0.916	0.927	1.89815e-99
H2-DMa	1.35827e-103	-1.37589	0.02	0.276	3.16939e-99
Inpp5d	2.08158e-103	-0.899928	0.008	0.261	4.85716e-99
Cd47	3.87154e-103	-0.991154	0.298	0.555	9.03385e-99
Arrb2	1.3877e-102	-0.940088	0.024	0.281	3.23807e-98
Ncf4	1.49649e-102	-0.963728	0.013	0.267	3.4919e-98
Bin2	1.54032e-102	-0.933033	0.017	0.272	3.59417e-98
Adgre5	2.71344e-102	-1.25373	0.035	0.293	6.33155e-98
Cybb	2.74367e-102	-1.53332	0.015	0.268	6.40209e-98
Arhgap18	1.47879e-101	0.781385	0.367	0.17	3.45061e-97
Rps26	3.49116e-101	-0.824568	0.827	0.885	8.14627e-97
Itpr2	3.93145e-101	0.942393	0.43	0.231	9.17364e-97
Bcl2a1b	6.43836e-101	-1.26606	0.009	0.259	1.50233e-96
Junb	7.40303e-101	-1.42636	0.438	0.671	1.72742e-96
Itga4	1.68079e-100	-1.27177	0.006	0.254	3.92196e-96
Zfp36l1	2.01556e-100	-1.05994	0.286	0.56	4.70311e-96
Tm6sf1	5.96876e-100	-0.923029	0.01	0.258	1.39275e-95
Atp2b1	6.43138e-100	-1.0349	0.188	0.45	1.5007e-95
Rgs10	9.91503e-100	-1.08409	0.013	0.262	2.31357e-95
Epsti1	1.00534e-99	-0.972618	0.032	0.291	2.34586e-95
Ifitm3	2.24132e-99	-2.2022	0.239	0.48	5.2299e-95
Il2rg	4.39634e-99	-1.05619	0.006	0.251	1.02584e-94
Uqcrc1	5.95827e-99	0.926564	0.655	0.468	1.3903e-94
Fmnl1	1.10665e-98	-0.780235	0.015	0.265	2.58226e-94
Ms4a6c	3.05747e-98	-1.51774	0.02	0.268	7.13429e-94
Bcat2	5.06833e-98	0.757089	0.291	0.12	1.18264e-93
Gm2a	1.55578e-97	-1.09224	0.162	0.426	3.63027e-93
Csf1r	1.81495e-97	-1.29691	0.018	0.262	4.23501e-93
Dap	1.82506e-97	0.874775	0.493	0.281	4.25859e-93
Gstm1	2.05188e-97	0.685441	0.465	0.238	4.78786e-93
Cebpd	2.06546e-97	0.966789	0.43	0.225	4.81955e-93
Rpl28	4.70338e-97	-0.584935	0.895	0.931	1.09749e-92
Sirpa	4.99885e-97	-0.883572	0.026	0.275	1.16643e-92
Ghitm	7.3242e-97	0.862965	0.621	0.414	1.70903e-92
Dynlt3	2.5568e-96	0.815767	0.387	0.189	5.96603e-92
Rpl6	2.65587e-96	-0.625004	0.849	0.889	6.19721e-92
Mef2c	3.92113e-96	-1.13048	0.011	0.252	9.14955e-92
Clybl	5.37592e-96	0.654326	0.259	0.099	1.25442e-91
2410006H16Rik	1.35865e-95	-0.97438	0.17	0.439	3.17027e-91
Lst1	2.40764e-95	-1.55158	0.029	0.274	5.61798e-91
Etfb	4.07279e-95	0.765743	0.706	0.489	9.50344e-91
Cbr1	1.15935e-94	0.75295	0.376	0.178	2.70523e-90
H2-Aa	2.37069e-94	-3.25639	0.085	0.333	5.53176e-90
Bnip3	4.07946e-94	0.719622	0.335	0.149	9.51902e-90
Rpl4	4.91589e-94	-0.744235	0.629	0.769	1.14707e-89
Mrpl42	7.93662e-94	0.926875	0.585	0.391	1.85193e-89
Atp6v0e	8.70704e-94	1.14322	0.663	0.6	2.0317e-89
Acadvl	1.29038e-93	0.756673	0.469	0.253	3.01097e-89
Wipf1	1.59173e-93	-0.848417	0.016	0.254	3.71413e-89
Flna	1.683e-93	-1.01167	0.105	0.36	3.92711e-89
Fcgr3	2.38878e-93	-1.30056	0.019	0.257	5.57399e-89
Cfl1	2.63237e-93	-0.756571	0.726	0.808	6.14237e-89
Ndufs1	6.38054e-93	0.794229	0.421	0.217	1.48883e-88
Rps4x	1.09173e-92	-0.814291	0.871	0.88	2.54743e-88
Atp1b3	1.69153e-92	-0.884826	0.09	0.342	3.94703e-88
Tsc22d3	2.92235e-92	-1.08321	0.073	0.325	6.819e-88
Pcmtd1	9.328e-92	0.71241	0.414	0.208	2.17659e-87
Nedd4	1.49557e-91	0.572158	0.488	0.25	3.48977e-87
Ndufs4	2.19135e-91	0.87701	0.606	0.424	5.11329e-87
Pebp1	2.25647e-91	0.8165	0.728	0.552	5.26524e-87
Plek	4.88724e-91	-1.0288	0.017	0.25	1.14039e-86
Wfdc17	7.05266e-91	-2.2922	0.033	0.269	1.64567e-86
Arl3	9.41304e-91	0.811658	0.387	0.194	2.19644e-86
Pip4k2c	1.53498e-90	0.626366	0.332	0.147	3.58171e-86
Maf	1.66094e-90	-1.26979	0.179	0.44	3.87563e-86
Acad11	2.05804e-90	0.570765	0.258	0.099	4.80222e-86
Slc25a39	3.01446e-90	0.724151	0.552	0.332	7.03394e-86
Tmem50a	7.92418e-90	-0.876448	0.221	0.462	1.84903e-85
Cd68	8.32238e-90	-1.00507	0.024	0.258	1.94194e-85
Cd63	1.5568e-89	0.518826	0.697	0.444	3.63264e-85
Mgst3	2.03785e-89	0.695764	0.486	0.269	4.75511e-85
H2-Eb1	1.52653e-88	-3.20632	0.092	0.331	3.562e-84
Rps15	2.01282e-88	-0.672964	0.799	0.863	4.69672e-84
Ndufa3	5.7894e-88	0.807449	0.717	0.587	1.3509e-83
Tra2b	6.02623e-88	-0.912176	0.244	0.49	1.40616e-83
Son	1.21003e-87	-0.723042	0.469	0.713	2.82348e-83
Scd2	1.27347e-87	0.532072	0.254	0.097	2.97152e-83
Lyz2	3.51878e-87	-3.59336	0.167	0.397	8.21072e-83
Romo1	1.00042e-86	0.779889	0.724	0.553	2.33439e-82
Pdhb	1.34805e-86	0.840976	0.436	0.244	3.14554e-82
Hsd17b10	1.61427e-86	0.964154	0.497	0.307	3.76673e-82
Spint1	1.83539e-86	0.645674	0.322	0.149	4.28271e-82
H2-Q4	2.46127e-86	-1.02279	0.039	0.268	5.74312e-82
Ahnak	2.61484e-86	-1.25247	0.198	0.437	6.10146e-82
Rps25	2.84229e-86	-0.698837	0.694	0.804	6.63221e-82
Pld4	1.33557e-85	-1.02537	0.025	0.25	3.11642e-81
9930111J21Rik2	6.0988e-85	-0.949328	0.033	0.257	1.42309e-80
Picalm	9.13445e-85	-0.80099	0.261	0.511	2.13143e-80
Hmgb2	1.68274e-84	-1.38412	0.306	0.531	3.92651e-80
Gabarapl2	4.1839e-84	0.933581	0.609	0.436	9.76272e-80
Rpl36a	5.65159e-84	-0.697576	0.707	0.799	1.31874e-79
Klf13	5.77365e-84	-0.890065	0.131	0.37	1.34722e-79
Ctsh	1.26609e-83	-1.15974	0.162	0.394	2.95429e-79
Cox6a1	1.64437e-83	0.687194	0.74	0.627	3.83696e-79
Bst2	2.83334e-83	-1.18234	0.144	0.381	6.61131e-79
Ogdh	3.84439e-83	0.762988	0.559	0.368	8.97051e-79
Nop10	1.3663e-82	0.812901	0.676	0.519	3.18812e-78
Tubb5	5.56377e-82	-1.01647	0.236	0.477	1.29825e-77
Twf2	6.8132e-82	-0.71714	0.046	0.273	1.58979e-77
Tmem141	6.86888e-82	0.648996	0.258	0.108	1.60278e-77
Sestd1	9.59132e-82	0.595945	0.258	0.105	2.23804e-77
Ss18l2	1.10493e-81	0.698541	0.329	0.157	2.57825e-77
Pts	1.28974e-81	0.743645	0.414	0.223	3.00947e-77
Anxa2	2.8169e-81	-1.12066	0.18	0.416	6.57296e-77
Ankrd11	2.94107e-81	-0.928012	0.273	0.508	6.86269e-77
Pkm	4.85706e-81	0.676929	0.731	0.519	1.13335e-76
Gm43305	6.06871e-81	0.89671	0.301	0.139	1.41607e-76
4833439L19Rik	7.92762e-81	0.603624	0.488	0.269	1.84983e-76
Arpc2	1.31433e-80	-0.7382	0.606	0.739	3.06685e-76
Pxk	1.96351e-80	0.598779	0.353	0.171	4.58165e-76
Rhog	2.42638e-80	-0.76919	0.085	0.319	5.66172e-76
Eps8l2	3.26408e-80	0.55573	0.26	0.106	7.61641e-76
Arhgef1	6.14293e-80	-0.855649	0.085	0.314	1.43339e-75
Dst	2.23123e-79	0.63843	0.401	0.21	5.20634e-75
Ak3	4.27097e-79	0.65467	0.338	0.161	9.96588e-75
Rala	5.00846e-79	0.808618	0.483	0.293	1.16867e-74
Chmp5	6.20956e-79	0.939666	0.488	0.304	1.44894e-74
Litaf	7.40286e-79	0.697687	0.489	0.289	1.72738e-74
Cfl2	8.66489e-79	0.662265	0.397	0.207	2.02187e-74
Chchd3	2.43247e-77	0.829579	0.424	0.242	5.67592e-73
Unc93b1	2.68383e-77	-1.01689	0.082	0.298	6.26246e-73
Baz1a	3.47586e-77	-0.735768	0.053	0.272	8.11058e-73
Atpif1	4.44503e-77	0.55879	0.857	0.683	1.0372e-72
Cd14	4.64078e-77	-1.45219	0.048	0.261	1.08288e-72
Rps3a1	5.93666e-77	-0.678986	0.914	0.903	1.38526e-72
Dcxr	1.26605e-76	0.633392	0.473	0.263	2.9542e-72
Gapdh	1.45024e-76	0.523312	0.94	0.852	3.384e-72
Gas5	1.6724e-76	-0.650787	0.464	0.674	3.90237e-72
Ssh2	2.97099e-75	-0.890719	0.075	0.288	6.93252e-71
Rpl13a	5.23876e-75	-0.637064	0.236	0.487	1.22241e-70
Mycbp2	5.76459e-75	-0.861296	0.207	0.432	1.34511e-70
Mrpl34	1.43522e-74	0.827138	0.531	0.36	3.34894e-70
Echs1	3.62836e-74	0.809305	0.436	0.258	8.46641e-70
Rps7	3.85764e-74	-0.760171	0.715	0.796	9.00143e-70
Msi2	8.27229e-74	0.620559	0.403	0.213	1.93026e-69
Btg1	8.93357e-74	-1.04665	0.523	0.69	2.08456e-69
C1qb	9.50581e-74	-2.89697	0.072	0.278	2.21809e-69
Fdx1	1.17321e-73	0.662644	0.424	0.231	2.73756e-69
Cmtm7	1.35026e-73	-0.82108	0.1	0.318	3.15071e-69
Clic4	1.46454e-73	-0.809272	0.074	0.294	3.41736e-69
Jak1	2.02916e-73	-0.758729	0.223	0.456	4.73485e-69
Uqcc2	2.83276e-73	0.775022	0.624	0.46	6.60997e-69
Paics	5.27686e-73	0.824016	0.451	0.271	1.2313e-68
Rbm47	5.92103e-73	0.623792	0.419	0.231	1.38161e-68
Lipa	9.50617e-73	-0.709422	0.063	0.278	2.21817e-68
Mrpl12	1.0834e-72	0.738139	0.576	0.39	2.528e-68
Rpl8	1.26577e-72	-0.621616	0.915	0.914	2.95355e-68
Pkp4	2.5613e-72	0.567858	0.353	0.177	5.97654e-68
Vasp	2.78355e-72	-0.817301	0.148	0.373	6.49513e-68
Fam162a	3.81698e-72	0.761276	0.444	0.264	8.90654e-68
Lyn	1.06316e-71	-0.859141	0.078	0.289	2.48078e-67
Ier2	1.81703e-71	-0.871248	0.239	0.468	4.23986e-67
Acsl4	2.37348e-71	0.680488	0.315	0.154	5.53827e-67
Ezr	7.09168e-71	0.76196	0.617	0.451	1.65477e-66
Degs1	8.24668e-71	-0.615282	0.072	0.285	1.92428e-66
Rbpms	8.36205e-71	0.578622	0.472	0.27	1.9512e-66
Hspa9	1.00934e-70	0.673013	0.568	0.374	2.3552e-66
Irf2bp2	1.86793e-70	-0.752137	0.174	0.396	4.35863e-66
Slc25a30	3.40622e-70	0.543652	0.313	0.15	7.94808e-66
Prrc2c	3.66362e-70	-0.792729	0.326	0.546	8.54868e-66
Alcam	3.99461e-70	0.650211	0.315	0.156	9.32103e-66
Eef1b2	4.19492e-70	-0.625679	0.653	0.763	9.78842e-66
Aifm1	8.50713e-70	0.620082	0.319	0.158	1.98505e-65
Dleu2	1.09608e-69	-0.836304	0.125	0.342	2.55759e-65
Smagp	1.24221e-69	0.54867	0.303	0.142	2.89857e-65
Slc25a11	3.95498e-69	0.774391	0.477	0.307	9.22855e-65
Ctsa	5.20988e-69	-0.775628	0.226	0.434	1.21567e-64
Ndufa2	1.23786e-68	0.575754	0.822	0.717	2.88843e-64
Pdha1	1.28533e-68	0.679986	0.508	0.323	2.99918e-64
Vamp2	1.53897e-68	0.537051	0.29	0.135	3.59103e-64
Hras	2.348e-68	0.773486	0.479	0.303	5.47881e-64
Ivns1abp	4.59103e-68	0.647854	0.577	0.396	1.07127e-63
Glo1	5.83723e-68	0.713077	0.46	0.278	1.36206e-63
Gna11	1.02217e-67	0.531575	0.33	0.162	2.38512e-63
Wwc2	1.60841e-67	0.513156	0.356	0.183	3.75306e-63
Icam1	1.64704e-67	-0.930176	0.063	0.265	3.84319e-63
Igkc	2.56899e-67	-2.72087	0.178	0.406	5.99449e-63
Prpf38b	3.75354e-67	-0.744774	0.209	0.425	8.75852e-63
Nabp1	7.78348e-67	-0.808351	0.081	0.286	1.8162e-62
Irf1	1.11091e-66	-0.841526	0.074	0.278	2.5922e-62
Ndufb3	1.5269e-66	0.743092	0.681	0.538	3.56287e-62
Uba52	2.36709e-66	-0.868018	0.498	0.681	5.52338e-62
Capzb	2.67365e-66	-0.645655	0.393	0.588	6.2387e-62
Mrpl35	1.00707e-65	0.832879	0.406	0.242	2.3499e-61
Csk	1.05887e-65	-0.640485	0.099	0.305	2.47076e-61
Rpl9	1.2822e-65	-0.588745	0.891	0.9	2.99189e-61
Fundc2	3.02633e-65	0.795635	0.485	0.317	7.06163e-61
Erp29	3.47742e-65	-0.816775	0.301	0.482	8.11421e-61
Srsf7	3.57936e-65	-0.722478	0.298	0.512	8.35208e-61
Pigp	7.81988e-65	0.530068	0.32	0.16	1.82469e-60
Ndufb7	1.74355e-64	0.660659	0.772	0.68	4.06839e-60
H3f3b	2.06825e-64	-0.704289	0.866	0.905	4.82606e-60
Clk1	6.66034e-64	-0.826208	0.262	0.469	1.55412e-59
Plin2	4.16879e-63	-0.912265	0.181	0.393	9.72746e-59
Psap	4.29982e-63	-1.05152	0.48	0.667	1.00332e-58
Map4k4	4.49326e-63	-0.725715	0.078	0.275	1.04846e-58
Rac1	4.98262e-63	-0.586055	0.371	0.566	1.16264e-58
Papss1	6.81258e-63	0.594863	0.256	0.119	1.58965e-58
Rps6	7.95857e-63	-0.61238	0.511	0.671	1.85705e-58
Ifi30	8.07245e-63	-1.4974	0.226	0.398	1.88363e-58
Hexb	9.46455e-63	1.02894	0.46	0.305	2.20846e-58
Arl4c	1.24106e-62	-0.789629	0.072	0.261	2.89588e-58
Psmb10	1.66276e-62	-0.644927	0.16	0.374	3.87988e-58
Chchd7	1.69827e-62	0.664898	0.367	0.204	3.96274e-58
Taf1d	2.1522e-62	-0.683724	0.138	0.343	5.02194e-58
Ptov1	2.84815e-62	0.633442	0.319	0.165	6.64588e-58
Iqgap1	3.10464e-62	-0.745837	0.352	0.55	7.24436e-58
Resf1	6.67324e-62	-0.923909	0.204	0.407	1.55713e-57
Sucla2	6.83503e-62	0.691586	0.364	0.204	1.59489e-57
Acot13	3.60947e-61	0.658922	0.449	0.271	8.42234e-57
Hcfc1r1	3.67633e-61	0.742703	0.497	0.33	8.57835e-57
Anapc13	4.28396e-61	0.771242	0.56	0.397	9.99618e-57
Arpc4	5.10384e-61	-0.611192	0.201	0.411	1.19093e-56
Rbm3	5.47806e-61	-0.649966	0.528	0.678	1.27825e-56
Calm2	6.63756e-61	0.691339	0.754	0.653	1.54881e-56
Itgav	1.4667e-60	0.981529	0.336	0.192	3.42239e-56
Ptpn1	1.55695e-60	-0.759569	0.184	0.384	3.63298e-56
Mcrip2	2.54447e-60	0.562918	0.285	0.139	5.93726e-56
Isg15	5.02014e-60	-1.18105	0.065	0.253	1.1714e-55
Pnpla2	5.42207e-60	0.60256	0.372	0.208	1.26519e-55
Mien1	6.51154e-60	0.730084	0.551	0.396	1.5194e-55
Itgb1	7.60319e-60	-0.861265	0.301	0.492	1.77413e-55
Runx1	1.3043e-59	-0.788901	0.081	0.267	3.04345e-55
Git2	1.50316e-59	-0.690412	0.09	0.279	3.50747e-55
Rpl7	2.34191e-59	-0.522839	0.681	0.782	5.4646e-55
Ikbkb	3.92459e-59	-0.617815	0.106	0.297	9.15763e-55
Hadha	5.9507e-59	0.704126	0.474	0.317	1.38854e-54
Wls	1.60719e-58	0.600572	0.376	0.219	3.75021e-54
Marcks	3.02575e-58	-1.15673	0.136	0.318	7.06029e-54
Nenf	3.5266e-58	0.601833	0.436	0.274	8.22897e-54
Nfkbiz	4.00074e-58	-0.987514	0.128	0.315	9.33533e-54
Tuba4a	6.07117e-58	0.701883	0.467	0.296	1.41665e-53
Acyp1	8.35964e-58	0.575033	0.252	0.12	1.95064e-53
Foxp1	1.02638e-57	0.635856	0.476	0.302	2.39496e-53
Ly6e	1.17002e-57	-0.71862	0.488	0.666	2.73013e-53
Taldo1	1.5556e-57	0.609093	0.758	0.617	3.62983e-53
Emc6	1.72413e-57	0.723921	0.532	0.386	4.02308e-53
Grk2	2.27055e-57	-0.669997	0.14	0.331	5.29809e-53
Shisa5	2.64993e-57	-0.878494	0.334	0.52	6.18334e-53
Nfkb1	4.96619e-57	-0.694	0.1	0.284	1.15881e-52
Slc38a2	6.34757e-57	-0.741102	0.297	0.501	1.48114e-52
1110008P14Rik	9.17688e-57	0.684948	0.436	0.276	2.14133e-52
Coq9	1.74866e-56	0.519271	0.288	0.144	4.08033e-52
Atp5l	2.34545e-56	0.765723	0.646	0.508	5.47287e-52
Dgcr6	2.41529e-56	0.530564	0.338	0.181	5.63583e-52
Hspa5	2.60583e-56	-0.595585	0.46	0.668	6.08044e-52
Csf2ra	2.98563e-56	-0.82665	0.101	0.279	6.96668e-52
Higd1a	3.08371e-56	0.762023	0.521	0.371	7.19552e-52
Ptgr2	3.18838e-56	0.640213	0.268	0.134	7.43976e-52
Cdk2ap2	4.45422e-56	-0.899611	0.235	0.429	1.03935e-51
Zfp36	8.74508e-56	-1.03438	0.288	0.486	2.04058e-51
Skil	2.00729e-55	-0.718693	0.099	0.281	4.68382e-51
Ndufs8	2.47758e-55	0.720592	0.582	0.442	5.7812e-51
Fnbp1	2.66036e-55	-0.679932	0.1	0.281	6.20769e-51
Eci2	3.69637e-55	0.661213	0.372	0.218	8.6251e-51
Rpl27	3.7688e-55	-0.636472	0.605	0.73	8.79411e-51
Ywhae	6.89743e-55	0.684581	0.71	0.588	1.60945e-50
Jmjd1c	1.0566e-54	-0.733193	0.163	0.343	2.46547e-50
Rbm25	1.23774e-54	-0.609391	0.336	0.525	2.88814e-50
Snrpg	1.68833e-54	-0.589004	0.381	0.57	3.93954e-50
Capg	1.72293e-54	-0.914736	0.144	0.328	4.02028e-50
Calm1	2.2464e-54	-0.579911	0.789	0.831	5.24176e-50
Ccl4	2.98183e-54	-2.43289	0.09	0.264	6.9578e-50
Pccb	3.25549e-54	0.511374	0.26	0.127	7.59635e-50
Srp14	1.01049e-53	0.739064	0.614	0.48	2.35787e-49
Dock8	1.37775e-53	-0.587116	0.093	0.272	3.21484e-49
Bsg	1.66418e-53	0.950802	0.589	0.529	3.8832e-49
Idh3b	2.15045e-53	0.761026	0.472	0.323	5.01787e-49
Kcnq1ot1	2.79599e-53	-0.810726	0.082	0.256	6.52416e-49
Btg2	4.7769e-53	-0.811582	0.422	0.598	1.11464e-48
Nap1l1	6.98329e-53	-0.538179	0.179	0.377	1.62948e-48
Arhgap17	7.94606e-53	-0.62971	0.087	0.259	1.85413e-48
Atp1a1	9.34416e-53	0.750546	0.658	0.608	2.18037e-48
mt-Nd2	9.92508e-53	0.543201	0.956	0.959	2.31592e-48
Fahd1	2.24754e-52	0.537086	0.312	0.165	5.24441e-48
Hibadh	2.85443e-52	0.624577	0.442	0.278	6.66053e-48
Slc43a2	2.93809e-52	0.800975	0.361	0.226	6.85573e-48
Sfxn1	5.24881e-52	-0.607869	0.118	0.305	1.22476e-47
Pnkd	5.77196e-52	0.64896	0.445	0.29	1.34683e-47
Zfas1	8.19093e-52	-0.673364	0.151	0.334	1.91127e-47
Tsc22d4	1.80616e-51	-0.622247	0.297	0.48	4.2145e-47
Irf2	1.82276e-51	-0.57211	0.172	0.36	4.25322e-47
Clec2d	2.29189e-51	-0.699661	0.188	0.382	5.34789e-47
Fus	2.64646e-51	-0.610664	0.411	0.597	6.17526e-47
Nr2f6	3.71277e-51	0.500889	0.299	0.158	8.66338e-47
Slc3a2	6.9087e-51	-0.689045	0.269	0.448	1.61208e-46
Gpx1	9.59855e-51	-0.83905	0.785	0.79	2.23973e-46
Fh1	1.14344e-50	0.663545	0.412	0.265	2.66809e-46
Skp1a	3.10729e-50	0.671382	0.509	0.362	7.25056e-46
Mtdh	4.7167e-50	-0.640265	0.268	0.442	1.10059e-45
Mrps36	6.01376e-50	0.707559	0.447	0.302	1.40325e-45
Stk4	7.96515e-50	-0.580666	0.083	0.25	1.85859e-45
Ppp1cb	9.34555e-50	0.695976	0.415	0.264	2.18069e-45
Rpl22l1	2.35372e-49	-0.580659	0.472	0.633	5.49216e-45
Cap1	2.37744e-49	-0.538095	0.185	0.369	5.54752e-45
Klf6	9.21217e-49	-0.640363	0.328	0.536	2.14957e-44
Camk2d	1.65764e-48	-0.61021	0.092	0.256	3.86793e-44
Arpc5	6.41826e-48	-0.556653	0.429	0.589	1.49764e-43
Crot	9.24958e-48	0.523883	0.331	0.186	2.1583e-43
Apobec3	1.17183e-47	-0.648685	0.091	0.256	2.73434e-43
Creg1	1.28576e-47	-0.570243	0.158	0.329	3.00019e-43
Anxa11	1.34359e-47	0.57023	0.329	0.188	3.13512e-43
Ndufb1-ps	3.19558e-47	0.563101	0.787	0.702	7.45656e-43
Ccdc12	3.93779e-47	-0.5455	0.319	0.491	9.18843e-43
Sf3b1	9.83433e-47	-0.521735	0.397	0.57	2.29474e-42
Rbms1	1.75152e-46	-0.632818	0.184	0.356	4.087e-42
Got2	2.11771e-46	0.573274	0.472	0.325	4.94146e-42
Tbca	2.2863e-46	0.657447	0.653	0.538	5.33485e-42
Park7	2.3915e-46	0.510353	0.756	0.64	5.58032e-42
Mpp1	2.62341e-46	-0.519117	0.093	0.261	6.12146e-42
Tcf4	5.13101e-46	-0.801406	0.097	0.257	1.19727e-41
Swi5	5.8894e-46	0.631033	0.637	0.514	1.37423e-41
Macf1	8.58128e-46	-0.757861	0.288	0.45	2.00235e-41
Srrm2	9.51118e-46	-0.524143	0.482	0.667	2.21934e-41
Ankrd44	1.05357e-45	-0.71835	0.104	0.261	2.45841e-41
Nudt19	1.18499e-45	0.57843	0.319	0.185	2.76506e-41
Serf2	1.48477e-45	0.555766	0.804	0.74	3.46455e-41
BC005537	2.35103e-45	-0.592612	0.297	0.467	5.4859e-41
Pkn1	2.3862e-45	-0.54272	0.121	0.286	5.56797e-41
Leprotl1	2.60609e-45	-0.635635	0.166	0.332	6.08104e-41
Spag7	4.46994e-45	0.618314	0.376	0.237	1.04302e-40
Dtnbp1	5.02687e-45	0.54014	0.346	0.207	1.17297e-40
Tut7	5.10557e-45	-0.597851	0.173	0.343	1.19133e-40
Rheb	1.14299e-44	0.692503	0.5	0.366	2.66705e-40
Hmgn1	1.49307e-44	0.612905	0.549	0.396	3.48394e-40
Ccnl1	1.54041e-44	-0.637115	0.279	0.455	3.59439e-40
Dnajc15	2.11907e-44	0.61875	0.528	0.396	4.94463e-40
Dynll1	3.12112e-44	0.536371	0.784	0.689	7.28282e-40
Rab14	3.4385e-44	0.635739	0.634	0.525	8.02339e-40
Klf3	3.54544e-44	-0.587499	0.118	0.281	8.27294e-40
Gm10076	2.1129e-43	-0.501468	0.601	0.717	4.93024e-39
Rbpj	2.14392e-43	-0.575284	0.109	0.264	5.00263e-39
Tsfm	2.26872e-43	0.58692	0.267	0.147	5.29384e-39
Sec23b	3.08178e-43	0.52362	0.255	0.135	7.19104e-39
Cbl	3.48212e-43	-0.508423	0.103	0.259	8.12518e-39
Phlda1	9.04531e-43	0.576202	0.308	0.176	2.11063e-38
Stx8	2.42326e-42	0.644703	0.333	0.207	5.65443e-38
Rab9	2.68626e-42	0.550953	0.268	0.149	6.26811e-38
Fosb	3.14809e-42	-0.852487	0.216	0.389	7.34575e-38
Sppl2a	8.23287e-42	-0.503397	0.142	0.3	1.92106e-37
Cd9	9.58846e-42	0.519089	0.457	0.315	2.23737e-37
Guk1	9.83914e-42	0.543427	0.382	0.246	2.29587e-37
Atp6ap1	1.48393e-41	0.843625	0.395	0.291	3.46261e-37
Orai1	2.39803e-41	-0.510138	0.103	0.251	5.59557e-37
Ywhaq	9.98301e-41	0.633711	0.569	0.447	2.32944e-36
Lgmn	1.05639e-40	-0.987623	0.331	0.451	2.46498e-36
Cox14	1.45474e-40	0.609933	0.544	0.425	3.39449e-36
Tax1bp3	2.06619e-40	0.542042	0.332	0.202	4.82124e-36
Snhg1	5.73872e-40	-0.571685	0.165	0.321	1.33907e-35
Cox7a2l	7.16582e-40	0.581274	0.685	0.587	1.67207e-35
Ndufa9	1.0482e-39	0.658271	0.438	0.31	2.44586e-35
Acadm	1.23983e-39	0.506952	0.46	0.314	2.89301e-35
Ppa1	1.44671e-39	0.586074	0.284	0.167	3.37576e-35
Ech1	1.87353e-39	0.515533	0.588	0.453	4.3717e-35
Igha	3.58687e-39	-1.77498	0.136	0.292	8.36959e-35
Klf4	4.2849e-39	-0.814512	0.126	0.276	9.99839e-35
Tmed5	4.87633e-39	-0.547138	0.186	0.336	1.13784e-34
Tra2a	5.73174e-39	-0.600562	0.264	0.424	1.33744e-34
Aprt	6.14272e-39	-0.506888	0.311	0.47	1.43334e-34
Adh5	6.87212e-39	0.670377	0.463	0.342	1.60354e-34
Etnk1	8.71954e-39	0.598522	0.399	0.272	2.03462e-34
Ehd4	9.4593e-39	-0.741752	0.131	0.279	2.20723e-34
Rab11a	1.69278e-38	0.60011	0.474	0.347	3.94992e-34
Arid4a	1.69373e-38	-0.556322	0.122	0.268	3.95214e-34
Rab18	3.42719e-38	0.627156	0.381	0.255	7.99701e-34
Ctsc	3.81405e-38	-1.35742	0.235	0.352	8.89969e-34
Cs	6.17164e-38	0.567481	0.399	0.271	1.44009e-33
Rsbn1l	7.87032e-38	-0.527135	0.172	0.325	1.83646e-33
Ppp1r2	1.34477e-37	0.646964	0.397	0.271	3.13788e-33
Tmpo	1.42977e-37	-0.515903	0.135	0.283	3.33623e-33
Tapbp	1.67816e-37	-0.565238	0.238	0.394	3.91581e-33
Hsbp1	1.95809e-37	0.597081	0.579	0.465	4.569e-33
Smim4	2.01289e-37	0.592778	0.397	0.27	4.69687e-33
Camk1	2.85497e-37	0.513524	0.317	0.194	6.66178e-33
Jarid2	6.08018e-37	-0.521903	0.114	0.252	1.41875e-32
Atp6ap2	8.27559e-37	0.86338	0.397	0.3	1.93103e-32
Ube2m	8.32869e-37	0.595575	0.524	0.408	1.94342e-32
Ppp3ca	8.79337e-37	-0.508512	0.158	0.308	2.05185e-32
Pmpcb	2.87003e-36	0.546178	0.331	0.209	6.69692e-32
Idh3g	3.20768e-36	0.634885	0.464	0.347	7.4848e-32
Rbx1	3.5217e-36	0.552736	0.716	0.63	8.21753e-32
0610012G03Rik	7.30571e-36	0.58897	0.502	0.381	1.70471e-31
Mrpl41	7.37573e-36	0.588254	0.33	0.213	1.72105e-31
Fos	7.59155e-36	-0.715745	0.417	0.574	1.77141e-31
Stk24	1.25698e-35	-0.531434	0.126	0.266	2.93303e-31
Bri3	1.4066e-35	0.582481	0.621	0.519	3.28215e-31
Hist1h2bc	1.65713e-35	0.541402	0.468	0.324	3.86675e-31
Eci1	3.93284e-35	0.541591	0.36	0.236	9.17689e-31
Sri	3.97614e-35	0.570501	0.611	0.514	9.27793e-31
Ndufb4	4.44862e-35	0.504374	0.358	0.232	1.03804e-30
Rtn4	8.23302e-35	-0.51818	0.322	0.465	1.92109e-30
Ctsb	1.37728e-34	-0.680156	0.488	0.63	3.21376e-30
Kmt2e	1.38607e-34	-0.503839	0.294	0.449	3.23425e-30
Pycard	1.44254e-34	-0.592102	0.272	0.409	3.36603e-30
Acaa2	1.92235e-34	0.573546	0.46	0.332	4.48561e-30
Tob2	2.02137e-34	-0.588101	0.162	0.302	4.71665e-30
Gls	2.04338e-34	0.523128	0.523	0.408	4.76802e-30
Brd2	2.54192e-34	-0.533099	0.323	0.472	5.93133e-30
Vdac3	3.62086e-34	0.661182	0.497	0.388	8.44891e-30
Cox20	4.997e-34	0.60169	0.457	0.337	1.166e-29
mt-Cytb	5.86063e-34	0.591752	0.976	0.988	1.36752e-29
Nsd3	1.06633e-33	-0.549722	0.238	0.378	2.48818e-29
Zmat5	1.72983e-33	0.5866	0.306	0.196	4.03639e-29
1810037I17Rik	3.68257e-33	0.639391	0.591	0.494	8.59292e-29
Neat1	9.16248e-33	-0.514206	0.418	0.618	2.13797e-28
Churc1	2.81766e-32	0.597669	0.417	0.304	6.57472e-28
Pttg1	6.45309e-32	0.513012	0.354	0.234	1.50576e-27
Vapa	2.1359e-31	0.609346	0.519	0.412	4.9839e-27
Lgals3bp	4.74339e-31	-0.565379	0.158	0.288	1.10682e-26
Gm26917	8.25799e-31	-2.39845	0.406	0.54	1.92692e-26
Mef2a	3.49458e-30	-0.502549	0.206	0.339	8.15424e-26
Grn	3.60157e-30	-0.727647	0.294	0.413	8.4039e-26
Igfbp4	4.3278e-30	-0.735431	0.126	0.252	1.00985e-25
Atf7ip	5.1529e-30	-0.56623	0.148	0.275	1.20238e-25
Nadk	5.25566e-30	0.513486	0.362	0.249	1.22635e-25
Mtch2	7.49937e-30	0.53939	0.412	0.302	1.7499e-25
Fkbp4	1.2106e-29	0.569411	0.39	0.279	2.82482e-25
Ift20	1.33161e-29	0.612296	0.435	0.326	3.10717e-25
Syngr2	2.99785e-29	-0.51101	0.194	0.317	6.99518e-25
Mrps33	3.25309e-29	0.574968	0.495	0.395	7.59077e-25
Cmpk1	3.76585e-29	0.607014	0.484	0.382	8.78722e-25
Cks2	5.10862e-29	-0.523782	0.128	0.257	1.19205e-24
Nrip1	1.01987e-28	-0.54127	0.16	0.285	2.37975e-24
Gsto1	1.1497e-28	0.558531	0.291	0.189	2.6827e-24
Slc6a6	1.72336e-28	-0.67093	0.269	0.395	4.02129e-24
Smad7	3.56447e-28	-0.597952	0.15	0.27	8.31733e-24
Napsa	3.60337e-28	-0.915569	0.146	0.266	8.40809e-24
Cops9	4.12697e-28	0.555458	0.602	0.519	9.62988e-24
Mrps14	4.15217e-28	0.580664	0.544	0.452	9.68867e-24
Cebpb	6.04197e-28	-1.13779	0.315	0.426	1.40983e-23
Grina	1.95996e-27	-0.649117	0.263	0.382	4.57336e-23
Cops5	3.20331e-27	0.582963	0.331	0.229	7.47461e-23
Dpy30	5.14668e-27	0.529208	0.344	0.241	1.20093e-22
Cxcl16	8.68647e-27	-0.572947	0.168	0.289	2.0269e-22
Dynlrb1	1.67203e-26	0.598827	0.56	0.475	3.90152e-22
Cox17	5.81505e-26	0.514058	0.54	0.45	1.35688e-21
Rer1	7.24039e-26	0.500444	0.494	0.413	1.68947e-21
Commd1	1.13652e-25	0.592177	0.382	0.289	2.65196e-21
Selenop	2.80449e-25	-0.718317	0.297	0.412	6.54399e-21
Ifitm2	3.47866e-25	-1.2251	0.455	0.505	8.11711e-21
Mrps16	3.84202e-25	0.544443	0.47	0.379	8.96498e-21
Sdhaf4	5.9803e-25	0.509003	0.261	0.169	1.39544e-20
Gatm	1.5733e-24	-1.0771	0.222	0.343	3.67114e-20
Lamtor2	4.86811e-24	0.518232	0.587	0.51	1.13592e-19
H1f0	7.49974e-24	0.500477	0.309	0.213	1.74999e-19
Psmb5	1.63259e-23	0.555326	0.528	0.445	3.80949e-19
Polr2k	4.50913e-23	0.53029	0.42	0.329	1.05216e-18
Ccnd1	4.78194e-23	-0.524305	0.176	0.29	1.11582e-18
Cops6	5.99758e-23	0.527966	0.418	0.329	1.39948e-18
Rnh1	6.37911e-23	0.527347	0.499	0.405	1.4885e-18
Mrps7	7.89582e-23	0.508935	0.352	0.259	1.84241e-18
Kdm6b	3.05477e-22	-0.524054	0.149	0.252	7.128e-18
Mtln	6.39652e-22	0.534114	0.314	0.225	1.49256e-17
Chmp2a	2.33202e-21	0.504051	0.62	0.548	5.44154e-17
Mrpl14	2.472e-21	0.505872	0.453	0.365	5.76816e-17
Itm2b	2.9051e-21	0.747229	0.82	0.863	6.77875e-17
Tpd52l2	4.82752e-21	0.515871	0.309	0.224	1.12645e-16
Errfi1	1.56726e-20	-0.609207	0.202	0.304	3.65704e-16
Ppp1r15a	7.32394e-20	-0.660221	0.248	0.348	1.70897e-15
Ptbp3	8.6812e-20	0.500468	0.533	0.466	2.02567e-15
Glod4	2.04686e-18	0.501709	0.275	0.196	4.77614e-14
Msrb1	3.8534e-17	-0.831008	0.363	0.45	8.99153e-13
Ass1	4.61626e-16	-1.27125	0.279	0.367	1.07716e-11
Hprt	7.55752e-16	0.509683	0.412	0.336	1.76347e-11
Furin	1.78506e-15	-0.522084	0.174	0.254	4.16525e-11
App	3.0238e-13	0.669392	0.492	0.496	7.05574e-09
Socs3	5.1104e-11	-0.61228	0.21	0.274	1.19246e-06
Acsm2	6.28762e-09	-0.844117	0.211	0.259	0.000146715
Cltrn	1.10347e-08	-0.769004	0.209	0.26	0.000257484
Cst3	2.68388e-08	-0.645365	0.631	0.682	0.000626257
Gadd45b	3.75086e-07	-0.624897	0.284	0.329	0.00875226
Cd81	5.88097e-07	-0.686281	0.393	0.408	0.0137227
Keg1	7.04883e-07	-0.826522	0.222	0.258	0.0164477
Pck1	0.000113648	-0.562508	0.371	0.303	1
Ier3	0.000283775	-0.717002	0.292	0.316	1
Aldob	0.000921232	-1.04155	0.513	0.396	1
Slc34a1	0.004276	-1.43704	0.31	0.307	1
Igfbp7	0.043386	-0.634025	0.474	0.393	1
Ndrg1	0.061114	-0.619073	0.428	0.405	1
Timp3	0.170434	-0.945296	0.37	0.343	1
Spink1	0.338039	-1.04959	0.422	0.375	1
Gsta2	0.382811	-0.578142	0.251	0.241	1
Miox	0.392816	-1.13344	0.333	0.289	1

## Sheet: CDPC
gene	p_val	avg_log2FC	pct.1	pct.2	p_val_adj
Tfap2b	0	1.26252	0.482	0.035	0
Pkhd1	0	1.46683	0.614	0.102	0
Pou3f3	0	1.44556	0.545	0.041	0
Fzd7	0	0.837392	0.304	0.026	0
Sgpp2	0	0.800789	0.312	0.014	0
Col4a4	0	1.58373	0.657	0.117	0
Tfcp2l1	0	1.79139	0.763	0.148	0
Elf3	0	1.08311	0.367	0.038	0
Shisa4	0	0.772821	0.351	0.038	0
Lamc2	0	0.981595	0.358	0.017	0
Atp1b1	0	2.93117	0.985	0.36	0
Kcnj10	0	1.12985	0.424	0.025	0
Gata3	0	1.22412	0.552	0.08	0
Ptges	0	1.63749	0.61	0.015	0
Aif1l	0	1.76243	0.717	0.103	0
Ptgs1	0	1.3324	0.557	0.074	0
Tanc1	0	0.994938	0.476	0.082	0
Grb14	0	0.847023	0.369	0.038	0
Hoxd9	0	0.907708	0.397	0.045	0
Hoxd8	0	1.51707	0.618	0.071	0
Hoxd4	0	0.717852	0.281	0.027	0
Ehf	0	1.44609	0.541	0.025	0
Mpped2	0	0.71093	0.269	0.009	0
Scg5	0	0.91456	0.318	0.018	0
Thbs1	0	0.856681	0.448	0.071	0
Ckmt1	0	0.87135	0.435	0.052	0
Mal	0	2.84013	0.941	0.134	0
Wfdc2	0	3.34097	0.964	0.209	0
L1cam	0	1.63013	0.577	0.046	0
Avpr2	0	1.42036	0.441	0.005	0
Rnf128	0	1.36573	0.588	0.087	0
Mecom	0	1.65644	0.676	0.057	0
Rhbg	0	1.87365	0.526	0.014	0
Rab25	0	0.7887	0.328	0.033	0
Muc1	0	1.13783	0.41	0.032	0
Efna4	0	0.72608	0.295	0.007	0
Gstm2	0	1.49836	0.431	0.033	0
Sort1	0	0.945165	0.408	0.043	0
Celsr2	0	1.13088	0.487	0.075	0
Slc44a3	0	0.688665	0.291	0.012	0
Tbck	0	1.33945	0.452	0.081	0
Npnt	0	2.17377	0.693	0.085	0
Ptgfr	0	0.769133	0.311	0.021	0
Wls	0	1.71128	0.808	0.216	0
Calb1	0	2.28232	0.604	0.039	0
Aqp3	0	3.45967	0.701	0.037	0
Pappa	0	0.919629	0.266	0.008	0
Pdzk1ip1	0	2.39167	0.922	0.302	0
Tspan1	0	1.88683	0.542	0.023	0
Ptprf	0	1.29509	0.599	0.116	0
C77080	0	1.00024	0.425	0.039	0
Serinc2	0	0.680095	0.256	0.023	0
Rap1gap	0	1.03556	0.433	0.036	0
Klhdc7a	0	0.927488	0.419	0.057	0
Clcnkb	0	2.07839	0.67	0.057	0
Casz1	0	0.818225	0.362	0.047	0
Clstn1	0	1.06588	0.472	0.059	0
Slit2	0	0.912372	0.355	0.02	0
Shroom3	0	0.698637	0.299	0.034	0
Tmem150c	0	0.708127	0.265	0.006	0
Tesc	0	1.02953	0.515	0.09	0
Cldn4	0	2.17345	0.673	0.027	0
Cldn3	0	1.21682	0.428	0.02	0
Kl	0	1.93195	0.577	0.116	0
Cav2	0	1.71352	0.661	0.062	0
Cav1	0	1.43931	0.529	0.028	0
Tspan12	0	0.933463	0.431	0.043	0
Tmem229a	0	1.63299	0.56	0.084	0
Tmem213	0	2.75819	0.851	0.094	0
Trpv5	0	1.3284	0.377	0.005	0
Tacstd2	0	3.03906	0.876	0.063	0
Atp6v1b1	0	1.09296	0.431	0.029	0
Emx1	0	0.733685	0.304	0.035	0
Gata2	0	1.38653	0.497	0.024	0
Il17re	0	0.935483	0.38	0.024	0
Fxyd4	0	4.06062	0.709	0.049	0
Scnn1a	0	1.74812	0.616	0.047	0
Cd9	0	1.90682	0.882	0.312	0
Tmem52b	0	2.92481	0.719	0.058	0
Gm44120	0	1.17848	0.358	0.013	0
Tmc4	0	0.865	0.358	0.038	0
Nectin2	0	0.888268	0.409	0.055	0
Bcam	0	1.64232	0.694	0.098	0
Spint2	0	1.86494	0.851	0.216	0
Atp4a	0	0.860901	0.261	0.012	0
Fam174b	0	0.663419	0.25	0.01	0
Rhcg	0	2.74669	0.739	0.024	0
Fzd4	0	1.33112	0.59	0.086	0
Gprc5b	0	0.709399	0.261	0.007	0
Scnn1g	0	2.1762	0.681	0.007	0
Scnn1b	0	2.70905	0.779	0.014	0
Fgfr2	0	0.796032	0.287	0.008	0
Kcnq1	0	0.954168	0.397	0.016	0
Tpd52l1	0	1.23172	0.413	0.021	0
Frk	0	0.97745	0.398	0.031	0
Cd24a	0	1.83697	0.824	0.201	0
Sim1	0	0.742854	0.268	0.013	0
Tspan15	0	1.14874	0.479	0.035	0
Gstt1	0	1.56475	0.721	0.16	0
Col18a1	0	1.32057	0.686	0.131	0
Ntn4	0	1.20893	0.443	0.051	0
Nudt4	0	2.12607	0.873	0.287	0
Tspan8	0	2.16611	0.759	0.073	0
Slc16a7	0	1.1029	0.448	0.055	0
Defb1	0	2.79433	0.861	0.141	0
Sorbs2	0	0.845148	0.357	0.037	0
Stox2	0	0.663053	0.262	0.026	0
Apela	0	2.25357	0.545	0.018	0
Adgrg1	0	2.07364	0.82	0.147	0
Cdh16	0	2.83916	0.931	0.222	0
Hsd11b2	0	4.66592	0.872	0.024	0
Cdh1	0	2.15818	0.782	0.071	0
Kcnk1	0	0.923956	0.396	0.043	0
Clu	0	4.57742	0.943	0.31	0
St14	0	1.25593	0.507	0.047	0
Tmem45b	0	1.82856	0.637	0.006	0
Kcnj1	0	2.00123	0.657	0.041	0
Plet1	0	2.01681	0.436	0.032	0
Paqr5	0	0.988322	0.55	0.1	0
Plxnb1	0	0.715229	0.293	0.024	0
Spink8	0	1.8094	0.497	0.02	0
Pgam2	0	1.75347	0.511	0.039	0
Efemp1	0	1.0292	0.393	0.024	0
Wwc1	0	1.29852	0.635	0.125	0
Rasd1	0	0.916971	0.289	0.027	0
Myh10	0	1.07014	0.415	0.041	0
Cldn7	0	2.37847	0.803	0.056	0
Epn3	0	0.679445	0.307	0.025	0
Hoxb9	0	1.16752	0.439	0.062	0
Hoxb5os	0	0.620366	0.314	0.031	0
Hoxb6	0	0.963564	0.412	0.048	0
Hoxb3	0	0.686732	0.276	0.03	0
Fam171a2	0	0.912959	0.347	0.009	0
Smim5	0	0.936433	0.361	0.035	0
Akr1c19	0	0.931472	0.378	0.039	0
Serpinb1a	0	0.939495	0.437	0.071	0
Dsp	0	1.33966	0.475	0.021	0
Phactr1	0	1.30292	0.495	0.014	0
F2rl1	0	0.829069	0.334	0.037	0
Gpx8	0	0.681285	0.328	0.034	0
Sostdc1	0	1.15153	0.432	0.042	0
Cdkl1	0	1.48248	0.629	0.088	0
Tmem30b	0	0.778103	0.297	0.015	0
Syne2	0	1.76934	0.785	0.218	0
Degs2	0	1.01534	0.369	0.018	0
Mal2	0	1.77869	0.614	0.031	0
A4galt	0	0.712657	0.28	0.018	0
Aqp2	0	5.26149	0.771	0.041	0
Krt7	0	2.43079	0.826	0.081	0
Krt8	0	2.00703	0.769	0.184	0
Krt18	0	2.6187	0.764	0.073	0
Cxadr	0	0.961055	0.384	0.045	0
Cldn8	0	1.6209	0.592	0.03	0
Kcne1	0	1.88743	0.487	0.003	0
Tmprss2	0	1.58188	0.637	0.066	0
Ddr1	0	1.30663	0.596	0.112	0
Tmem178	0	1.36821	0.499	0.018	0
Slc8a1	0	2.60694	0.612	0.086	0
Epcam	0	2.56525	0.876	0.086	0
Cdo1	0	2.1052	0.665	0.041	0
Ppic	0	0.947055	0.336	0.036	0
Sptbn2	0	1.31503	0.443	0.013	0
Slc35g1	0	1.22264	0.47	0.021	0
Scd2	0	2.0067	0.732	0.094	0
Enpp5	6.13927e-308	0.904011	0.431	0.071	1.43254e-303
Laptm4b	9.20156e-307	0.722087	0.341	0.045	2.14709e-302
Dach1	4.03404e-306	0.502877	0.25	0.025	9.41303e-302
Pde3b	6.05119e-305	1.00794	0.467	0.084	1.41199e-300
Trpv4	1.78765e-301	0.859316	0.428	0.072	4.1713e-297
Erc1	1.93404e-300	0.890074	0.378	0.056	4.5129e-296
Cdc42ep5	6.60308e-297	0.578192	0.285	0.033	1.54076e-292
Smtnl2	1.22904e-296	0.665026	0.295	0.036	2.86785e-292
Flnb	2.26768e-296	0.99134	0.498	0.097	5.2914e-292
Arhgap24	8.36793e-291	1.20312	0.587	0.138	1.95257e-286
Kcnj16	2.71162e-288	1.21126	0.651	0.162	6.32728e-284
Sdc4	1.22992e-286	1.54876	0.886	0.348	2.86989e-282
Bicc1	1.97283e-286	1.12883	0.612	0.144	4.6034e-282
Atp1a1	1.06657e-280	1.98855	0.956	0.606	2.48873e-276
Lamb1	9.51717e-280	0.981782	0.451	0.084	2.22074e-275
Dock7	1.00884e-275	0.934282	0.386	0.065	2.35402e-271
Cystm1	1.11624e-270	1.56646	0.817	0.276	2.60463e-266
Elovl7	6.77502e-270	0.801654	0.424	0.076	1.58088e-265
Cryab	1.68728e-267	1.25223	0.564	0.127	3.93711e-263
Pls3	2.88454e-267	0.751813	0.39	0.065	6.7308e-263
Ildr1	5.15401e-266	0.621976	0.283	0.036	1.20264e-261
Gprc5c	8.3537e-266	0.926843	0.506	0.107	1.94925e-261
Rnf186	1.06122e-261	0.843135	0.335	0.051	2.47625e-257
Flrt1	2.90133e-261	0.881372	0.405	0.072	6.76996e-257
Adcy6	4.70563e-259	0.73869	0.346	0.054	1.09801e-254
Scin	4.06136e-257	0.597636	0.272	0.034	9.47678e-253
Cx3cl1	7.76505e-256	0.637497	0.297	0.041	1.8119e-251
Blnk	2.12073e-254	0.928138	0.437	0.086	4.9485e-250
Efhd1	1.03745e-253	0.714144	0.327	0.048	2.42078e-249
Tbx2	2.85888e-252	0.917304	0.471	0.097	6.6709e-248
Lad1	5.56051e-252	0.781388	0.421	0.079	1.29749e-247
Cyp2j6	5.31764e-251	0.625752	0.335	0.052	1.24082e-246
Nme7	9.49137e-251	1.19294	0.427	0.084	2.21472e-246
Nedd4l	2.30766e-247	0.964003	0.454	0.094	5.38469e-243
Lcn2	6.38086e-241	2.1053	0.624	0.175	1.48891e-236
Ivns1abp	3.93855e-239	1.61766	0.851	0.395	9.1902e-235
Spns2	5.27577e-239	0.843015	0.354	0.06	1.23105e-234
S100a1	1.20266e-238	1.62768	0.851	0.394	2.80628e-234
Aplp2	7.6549e-238	1.47638	0.864	0.398	1.78619e-233
Hoxb4	5.00676e-235	0.974009	0.41	0.081	1.16828e-230
Epb41l1	1.04792e-234	0.615896	0.299	0.045	2.44522e-230
Nfe2l1	5.79176e-234	1.19097	0.686	0.223	1.35145e-229
Gm43305	4.90719e-233	1.96265	0.532	0.138	1.14504e-228
St6gal1	5.11521e-232	0.626441	0.276	0.039	1.19358e-227
Tpt1	7.67652e-231	-1.44544	0.966	0.984	1.79124e-226
Kng2	2.64121e-230	1.06685	0.408	0.077	6.16299e-226
Trim2	2.04796e-228	0.770505	0.367	0.067	4.77872e-224
Dag1	9.3933e-228	0.916301	0.501	0.118	2.19183e-223
Krt19	4.70714e-227	0.960491	0.26	0.035	1.09836e-222
Tubb2b	1.31166e-224	0.734671	0.346	0.06	3.06063e-220
Mgst1	2.45521e-223	1.41539	0.655	0.205	5.72898e-219
Cd59a	2.06456e-221	0.679719	0.388	0.073	4.81745e-217
F11r	4.85053e-221	1.17735	0.677	0.224	1.13182e-216
Prss23	1.0393e-220	0.666366	0.308	0.049	2.4251e-216
Ldhb	2.23632e-220	1.29938	0.935	0.417	5.21822e-216
Atp6v0a4	5.47216e-220	0.969007	0.565	0.146	1.27687e-215
Phldb2	3.68527e-219	0.953325	0.557	0.145	8.59921e-215
Slc2a1	4.76334e-219	0.919888	0.44	0.097	1.11148e-214
Igfbp7	9.07954e-219	1.17989	0.906	0.39	2.11862e-214
Ctsd	9.26049e-218	2.15265	0.942	0.624	2.16084e-213
Rgl3	1.09506e-217	0.639038	0.296	0.047	2.55521e-213
Pcyox1	2.52524e-217	0.967441	0.466	0.112	5.89239e-213
Srcin1	3.33549e-217	0.692209	0.287	0.044	7.78304e-213
Ermp1	1.68621e-216	0.813281	0.404	0.083	3.93461e-212
Aktip	1.90713e-215	0.873863	0.479	0.114	4.45009e-211
Hoxb8	3.19708e-212	0.700763	0.319	0.054	7.46007e-208
Nectin3	1.2467e-211	0.90533	0.444	0.1	2.90905e-207
Bicd1	7.74874e-210	0.582663	0.266	0.04	1.80809e-205
mt-Cytb	2.20695e-209	1.33735	1	0.987	5.1497e-205
Gdf15	6.56384e-208	1.97658	0.398	0.087	1.53161e-203
Crb3	7.95634e-208	0.692901	0.378	0.075	1.85653e-203
Pgap1	1.3169e-207	0.640083	0.293	0.048	3.07286e-203
Sox4	1.6566e-207	1.10489	0.483	0.117	3.86551e-203
Klk1	2.68792e-206	4.53353	0.575	0.175	6.27199e-202
Plxnb2	4.57921e-205	1.20373	0.669	0.237	1.06851e-200
Lama5	7.26793e-205	0.804946	0.392	0.08	1.6959e-200
Bmpr1a	9.17238e-205	0.57426	0.284	0.045	2.14028e-200
Cyba	1.26693e-203	-2.33267	0.335	0.776	2.95626e-199
Pax2	8.55542e-203	0.707996	0.284	0.046	1.99632e-198
Spint1	3.05908e-202	0.961643	0.533	0.148	7.13806e-198
Fau	2.27828e-200	-1.88099	0.914	0.95	5.31613e-196
Hes1	1.23608e-195	1.18744	0.528	0.144	2.88427e-191
Pcolce	1.55034e-195	0.694284	0.323	0.058	3.61755e-191
Stk39	2.97974e-195	0.61482	0.311	0.054	6.95291e-191
Enpp4	2.14584e-193	0.585343	0.28	0.046	5.0071e-189
Ddit4l	2.99569e-193	0.681048	0.272	0.044	6.99014e-189
Maged1	6.78661e-191	0.754198	0.439	0.105	1.58359e-186
Ctnna1	9.84103e-190	1.1081	0.758	0.315	2.29631e-185
Met	1.18268e-187	0.689106	0.357	0.074	2.75967e-183
Spp1	2.20205e-186	1.42884	0.961	0.792	5.13826e-182
Sox6	1.01252e-182	0.61304	0.304	0.056	2.36261e-178
Cbx6	1.79685e-182	0.800488	0.396	0.09	4.19276e-178
Cds1	2.18323e-178	0.663108	0.295	0.055	5.09435e-174
Slc44a1	2.3494e-174	0.737406	0.339	0.072	5.4821e-170
Adh1	6.53841e-174	0.912659	0.328	0.067	1.52567e-169
ccdc198	5.62458e-173	0.879622	0.548	0.161	1.31244e-168
S100g	2.67496e-171	3.53048	0.673	0.271	6.24175e-167
Phactr2	2.7969e-171	0.843701	0.462	0.126	6.52628e-167
Rps24	5.68361e-167	-1.69575	0.911	0.95	1.32621e-162
Myo6	1.59379e-166	0.801971	0.627	0.204	3.71894e-162
mt-Nd4	3.80143e-166	1.07815	0.997	0.953	8.87025e-162
Gstt3	5.84179e-166	0.628853	0.322	0.067	1.36312e-161
Slc27a1	6.93343e-166	0.644223	0.303	0.061	1.61785e-161
Wwc2	3.04697e-165	0.856962	0.569	0.183	7.10981e-161
Cd52	2.1433e-164	-3.9958	0.116	0.615	5.00117e-160
Chka	1.22407e-163	1.48917	0.672	0.261	2.85623e-159
Pax8	2.48264e-163	0.66862	0.369	0.085	5.793e-159
Rpl18a	1.3726e-161	-1.68335	0.833	0.906	3.20281e-157
Jup	2.04732e-161	0.702569	0.483	0.135	4.77722e-157
Hdac7	3.17224e-161	0.735036	0.392	0.094	7.4021e-157
St6galnac2	2.33221e-160	0.894808	0.454	0.127	5.44197e-156
Srgn	6.99275e-160	-3.08797	0.089	0.599	1.63169e-155
Wnk4	7.33065e-160	0.628121	0.347	0.077	1.71053e-155
Itm2b	1.03363e-159	1.1779	0.969	0.862	2.41187e-155
Rps16	4.80964e-158	-1.59569	0.867	0.918	1.12228e-153
Rps11	5.82273e-158	-1.57088	0.879	0.923	1.35868e-153
Serpinh1	9.73309e-158	0.66964	0.448	0.119	2.27112e-153
Rps29	1.68602e-157	-1.42073	0.961	0.975	3.93415e-153
mt-Nd2	9.71619e-155	0.998	0.997	0.958	2.26717e-150
Pomgnt1	1.05361e-154	0.535516	0.291	0.059	2.45848e-150
Rpl34	5.23532e-154	-1.70742	0.762	0.877	1.22161e-149
Peli2	6.66246e-154	0.627443	0.288	0.059	1.55462e-149
B2m	2.17107e-152	-2.14388	0.541	0.798	5.06598e-148
Hk1	4.9331e-152	0.679924	0.455	0.127	1.15109e-147
Sfn	1.48838e-151	0.58755	0.318	0.067	3.47298e-147
Rps27	1.84328e-151	-1.80191	0.859	0.917	4.3011e-147
Rps9	2.52949e-151	-1.44876	0.869	0.927	5.90232e-147
mt-Nd1	7.29672e-151	1.00773	0.993	0.96	1.70262e-146
Fxyd5	8.62671e-151	-2.76047	0.078	0.574	2.01296e-146
Chpt1	2.8424e-150	0.807896	0.789	0.312	6.63246e-146
Slc35f5	6.79793e-150	0.652316	0.285	0.059	1.58623e-145
Ly6a	4.01839e-149	1.77114	0.843	0.465	9.37651e-145
mt-Rnr2	6.20486e-149	1.14187	0.996	0.995	1.44784e-144
Rps27a	9.61804e-149	-1.45152	0.876	0.924	2.24427e-144
Rps12	1.33057e-148	-1.4209	0.868	0.929	3.10475e-144
Coro1a	2.02986e-148	-2.89987	0.079	0.567	4.73647e-144
Actb	4.30724e-147	-2.21731	0.958	0.958	1.00505e-142
Cttn	5.44816e-147	0.648672	0.363	0.089	1.27127e-142
Lman1	5.64869e-147	0.953712	0.572	0.213	1.31806e-142
Clmn	6.29287e-147	0.775935	0.404	0.108	1.46838e-142
AC121821.1	2.99745e-145	0.771807	0.389	0.104	6.99426e-141
Cotl1	5.61753e-145	-2.00833	0.116	0.593	1.31079e-140
Ppargc1a	8.75885e-145	0.745705	0.371	0.095	2.04379e-140
Rpl13	1.5661e-144	-1.43561	0.883	0.919	3.65433e-140
Rps13	8.02583e-144	-1.61163	0.771	0.875	1.87275e-139
Ccdc141	2.63118e-143	0.661216	0.354	0.086	6.13959e-139
Nfib	3.20897e-143	0.72865	0.441	0.124	7.4878e-139
Rpl19	2.13174e-142	-1.33173	0.888	0.927	4.97419e-138
Cys1	1.09707e-141	0.577644	0.293	0.063	2.5599e-137
Osbpl1a	4.16959e-141	0.554231	0.315	0.072	9.72933e-137
Rpsa	5.35067e-141	-1.60916	0.825	0.887	1.24853e-136
Rps8	7.41175e-141	-1.31022	0.922	0.938	1.72946e-136
Rpl32	6.98232e-140	-1.39632	0.915	0.937	1.62925e-135
Rps28	7.67963e-140	-1.41459	0.855	0.911	1.79196e-135
Mt2	8.96101e-140	0.713867	0.522	0.167	2.09096e-135
Pigq	2.30883e-139	0.730115	0.367	0.097	5.38743e-135
Rps23	7.932e-139	-1.42812	0.821	0.889	1.85085e-134
Rpl35a	1.44853e-138	-1.30356	0.868	0.905	3.38e-134
Laptm5	5.73754e-138	-2.56029	0.059	0.536	1.3388e-133
Ptpn13	3.12734e-137	0.629649	0.354	0.088	7.29733e-133
Cnn3	8.48749e-137	0.776836	0.541	0.181	1.98047e-132
Pgrmc1	1.03724e-136	0.909334	0.618	0.248	2.4203e-132
Rpl23	1.6561e-136	-1.14973	0.945	0.957	3.86433e-132
Usp53	1.78107e-136	0.582441	0.312	0.072	4.15594e-132
Rplp2	3.26424e-136	-1.35812	0.844	0.908	7.61677e-132
Cd63	4.58868e-136	0.789067	0.898	0.444	1.07072e-131
Rps5	5.91294e-136	-1.45306	0.851	0.903	1.37973e-131
Rps3	7.13678e-136	-1.32796	0.863	0.907	1.6653e-131
Sestd1	1.18971e-134	0.663331	0.381	0.105	2.77608e-130
Tead1	5.5291e-134	0.586978	0.311	0.072	1.29016e-129
Rragd	1.40677e-133	0.574545	0.311	0.073	3.28256e-129
Arhgef28	5.12966e-133	0.653537	0.404	0.113	1.19695e-128
Rpl41	6.7825e-133	-0.990962	0.954	0.97	1.58263e-128
Rps19	1.24837e-132	-1.41436	0.779	0.868	2.91294e-128
Pfn1	1.52428e-132	-1.64131	0.759	0.858	3.55675e-128
Rps15a	1.31358e-131	-1.68434	0.803	0.872	3.06512e-127
Ptprc	2.44966e-131	-2.46448	0.067	0.531	5.71604e-127
mt-Co1	3.05446e-130	0.93614	0.984	0.911	7.12728e-126
Rps14	3.96125e-130	-1.25363	0.908	0.933	9.24319e-126
Rnf19a	1.03948e-129	0.619855	0.355	0.093	2.42552e-125
Lcp1	3.95593e-129	-2.40669	0.061	0.52	9.23078e-125
Rpl10	1.09729e-128	-1.35975	0.789	0.869	2.56041e-124
Rpl37a	2.70933e-128	-1.19555	0.925	0.953	6.32196e-124
mt-Atp6	4.04093e-128	0.933161	0.769	0.37	9.42911e-124
mt-Nd5	4.84547e-128	0.900121	0.973	0.817	1.13064e-123
Rps26	1.24352e-127	-1.42036	0.834	0.884	2.90163e-123
Rapgef3	3.38301e-127	0.667347	0.373	0.102	7.8939e-123
Fermt2	8.23543e-126	0.56379	0.459	0.139	1.92166e-121
Dst	1.66567e-125	0.785389	0.568	0.21	3.88669e-121
Rps3a1	2.44519e-125	-1.33336	0.867	0.904	5.70561e-121
mt-Atp8	2.8081e-125	0.971525	0.902	0.602	6.55242e-121
Rpl28	3.95785e-125	-1.02218	0.89	0.93	9.23524e-121
Tns1	5.57262e-125	0.687212	0.72	0.291	1.30032e-120
mt-Rnr1	1.38718e-124	0.971285	0.992	0.976	3.23685e-120
Rps4x	2.24764e-124	-1.44686	0.833	0.88	5.24464e-120
Malat1	5.00136e-124	1.20256	0.993	0.99	1.16702e-119
Pbxip1	6.38311e-124	0.81302	0.622	0.257	1.48944e-119
Itgav	1.41341e-123	0.930764	0.515	0.192	3.29806e-119
Ptprj	1.75853e-123	0.825741	0.45	0.151	4.10335e-119
Rpl39	3.33616e-122	-1.37795	0.907	0.928	7.78461e-118
Eef1a1	1.40385e-121	-0.959569	0.962	0.966	3.27575e-117
Rac2	2.20301e-121	-2.25595	0.051	0.499	5.14051e-117
Rpl36	2.5152e-121	-1.18902	0.844	0.901	5.86896e-117
Rpl8	5.59861e-121	-1.20174	0.888	0.915	1.30638e-116
Rplp0	2.95064e-120	-1.28566	0.868	0.899	6.88503e-116
Myo10	4.51735e-120	0.551302	0.341	0.09	1.05408e-115
Rpl30	8.31779e-120	-1.43861	0.77	0.854	1.94087e-115
Car12	1.67443e-119	0.754754	0.369	0.104	3.90712e-115
Pmepa1	7.98015e-119	0.690065	0.576	0.215	1.86209e-114
Rplp1	1.38096e-118	-1.06777	0.943	0.956	3.22232e-114
Hoxb7	1.88566e-118	0.504481	0.284	0.067	4.39999e-114
Lmo7	2.26075e-118	0.562174	0.316	0.081	5.27523e-114
Rtn3	2.47299e-118	0.919213	0.725	0.388	5.77047e-114
Msn	5.00585e-118	-1.64308	0.187	0.596	1.16807e-113
Rbpms	5.08759e-118	0.908029	0.643	0.27	1.18714e-113
Arl4d	1.11107e-117	0.615398	0.253	0.055	2.59257e-113
Tpm1	1.39002e-117	0.716893	0.545	0.21	3.24347e-113
Llgl2	1.69597e-117	0.545554	0.33	0.087	3.95738e-113
Serinc3	8.02743e-117	1.01637	0.886	0.567	1.87312e-112
Rpl38	2.62409e-116	-1.09439	0.906	0.928	6.12305e-112
Gipc2	4.21276e-116	0.621635	0.501	0.168	9.83004e-112
Eps8l2	7.8161e-116	0.594192	0.371	0.107	1.82381e-111
Smco4	1.28343e-115	0.601593	0.378	0.109	2.99477e-111
Emp3	1.99735e-115	-2.06726	0.028	0.465	4.66062e-111
Cgnl1	6.81156e-115	0.601522	0.491	0.166	1.58941e-110
Col4a3	8.66409e-115	0.568469	0.322	0.084	2.02168e-110
Rpl26	1.32733e-114	-1.05404	0.89	0.921	3.0972e-110
Camkk2	3.2174e-114	0.70366	0.335	0.094	7.50747e-110
Rps20	2.25383e-113	-1.22394	0.887	0.917	5.25909e-109
Rpl17	3.83075e-113	-1.31743	0.821	0.873	8.93867e-109
Olfm1	4.37873e-113	0.662198	0.415	0.131	1.02173e-108
Lgals1	9.24703e-113	-2.33432	0.244	0.604	2.1577e-108
Gnai2	6.91705e-112	-1.68733	0.464	0.705	1.61402e-107
Rpl35	1.08916e-111	-1.3798	0.774	0.843	2.54144e-107
Cfl1	1.20392e-111	-1.33698	0.681	0.808	2.80923e-107
Rpl9	1.5826e-111	-1.17204	0.849	0.9	3.69283e-107
Smagp	6.16806e-111	0.71082	0.427	0.143	1.43926e-106
Ank3	2.22099e-110	0.586565	0.464	0.153	5.18246e-106
Rpl37	3.10827e-110	-1.1161	0.907	0.929	7.25285e-106
Car2	8.12606e-110	0.783769	0.682	0.291	1.89613e-105
Wasl	4.21626e-109	0.725978	0.536	0.208	9.83822e-105
Rps7	6.52822e-109	-1.4866	0.681	0.796	1.5233e-104
Adamts1	2.30649e-108	1.02504	0.304	0.081	5.38196e-104
P3h2	3.07928e-108	0.50442	0.306	0.081	7.1852e-104
Rps18	4.28908e-108	-1.24668	0.913	0.905	1.00081e-103
Glg1	2.29232e-107	0.904581	0.575	0.254	5.34889e-103
Rpl6	1.1508e-106	-1.05684	0.867	0.888	2.68527e-102
Rpl12	9.55921e-106	-1.50973	0.794	0.841	2.23055e-101
Rpl11	1.22501e-105	-1.0301	0.867	0.907	2.85843e-101
Cog7	2.9967e-105	0.556462	0.295	0.079	6.9925e-101
Rps21	3.62986e-105	-1.16351	0.918	0.927	8.46993e-101
Atp6v1a	3.7515e-105	0.905671	0.666	0.334	8.75375e-101
Rpl18	6.31889e-105	-1.27073	0.764	0.843	1.47445e-100
Wdfy3	6.3523e-105	0.671153	0.452	0.162	1.48224e-100
Psmb8	7.2193e-105	-1.85541	0.136	0.515	1.68455e-100
Rps25	1.94197e-104	-1.25641	0.676	0.804	4.53138e-100
Slc31a1	3.46367e-104	0.69258	0.44	0.16	8.08213e-100
Anxa11	5.37005e-104	0.796388	0.486	0.188	1.25305e-99
Prom1	5.41829e-104	0.689593	0.283	0.074	1.2643e-99
Tceal9	1.40701e-103	0.758267	0.629	0.286	3.28311e-99
Cd2ap	3.61371e-103	0.832149	0.699	0.351	8.43223e-99
Sec62	4.2242e-103	0.917618	0.832	0.548	9.85676e-99
Tmbim6	4.26066e-103	0.836474	0.894	0.676	9.94182e-99
Sgms2	5.76716e-103	0.608141	0.277	0.071	1.34571e-98
Lsp1	3.06898e-102	-2.07731	0.051	0.45	7.16115e-98
Hbegf	9.812e-102	1.05086	0.326	0.095	2.28953e-97
Csrp2	9.95549e-102	0.742068	0.524	0.21	2.32301e-97
Chchd10	4.60335e-101	0.620338	0.829	0.395	1.07415e-96
Wsb1	1.50441e-100	0.874239	0.619	0.292	3.5104e-96
Cpq	4.63628e-100	0.530085	0.307	0.087	1.08183e-95
Clint1	5.32571e-100	0.891224	0.642	0.318	1.2427e-95
Gls	7.02954e-100	0.867521	0.744	0.407	1.64027e-95
Neat1	9.57434e-100	1.14265	0.857	0.613	2.23408e-95
Vim	2.08364e-99	-2.54379	0.097	0.476	4.86198e-95
Rpl27a	8.48748e-99	-1.36225	0.65	0.789	1.98047e-94
Cxxc5	1.01709e-98	0.528648	0.435	0.149	2.37327e-94
Ttc3	1.34206e-98	0.617705	0.437	0.156	3.13157e-94
Fyb	1.90492e-98	-1.88719	0.016	0.41	4.44493e-94
Ppp2r3a	2.19359e-98	0.583852	0.417	0.139	5.11852e-94
Impad1	2.82566e-98	0.568112	0.369	0.119	6.5934e-94
App	3.25814e-98	0.929678	0.83	0.493	7.60254e-94
Myo18a	4.27002e-98	0.710718	0.482	0.187	9.96366e-94
Lrba	5.96622e-98	0.547442	0.342	0.103	1.39216e-93
Abcd3	9.66558e-98	0.572934	0.466	0.169	2.25537e-93
Tgfbr1	1.28542e-97	0.691339	0.511	0.203	2.99941e-93
Afdn	2.6506e-97	0.644892	0.445	0.164	6.18491e-93
Gm8995	3.10214e-95	-1.7705	0.016	0.403	7.23854e-91
Fth1	3.8909e-95	-1.50355	0.969	0.981	9.07903e-91
Fam3c	2.41185e-94	0.577268	0.367	0.121	5.62782e-90
Gadd45a	4.35227e-94	0.565668	0.421	0.145	1.01556e-89
Zfp503	5.61696e-94	0.56985	0.427	0.148	1.31066e-89
Cd151	1.59147e-93	0.55938	0.431	0.155	3.71353e-89
S100a16	1.75837e-93	0.510732	0.402	0.135	4.10299e-89
Arpc2	7.07365e-93	-1.31748	0.587	0.738	1.65057e-88
Atp11a	8.92341e-93	0.538735	0.339	0.106	2.08219e-88
Laptm4a	1.03611e-92	0.634742	0.791	0.469	2.41766e-88
Lgals3	1.58323e-92	0.892705	0.841	0.458	3.69431e-88
Selplg	2.15206e-92	-1.62435	0.022	0.402	5.02161e-88
Aldoa	3.80871e-92	0.835774	0.899	0.69	8.88724e-88
Rpl21	6.13554e-92	-1.03205	0.864	0.898	1.43167e-87
Pkd2	1.10365e-91	0.516009	0.343	0.108	2.57525e-87
Rack1	2.81256e-91	-1.11228	0.808	0.846	6.56282e-87
Strbp	4.86298e-91	0.520886	0.381	0.129	1.13473e-86
Slc29a1	5.28303e-91	0.562937	0.331	0.104	1.23274e-86
Ezr	6.55489e-91	0.782336	0.773	0.451	1.52952e-86
Mgst3	8.89525e-91	0.717368	0.591	0.27	2.07562e-86
Cd53	2.21691e-90	-1.50806	0.017	0.389	5.17295e-86
Dstn	2.44708e-90	0.742589	0.769	0.446	5.71002e-86
Rpl22	2.82091e-89	-0.991269	0.828	0.867	6.58231e-85
Rps2	3.95123e-89	-0.977658	0.838	0.882	9.2198e-85
Atp6v0e	4.49498e-89	0.933223	0.813	0.6	1.04886e-84
Usp2	1.08552e-88	0.607238	0.371	0.127	2.53295e-84
Mbnl1	9.22938e-88	-1.60359	0.26	0.572	2.15358e-83
Ifi27l2a	1.12065e-87	-3.27449	0.093	0.444	2.61493e-83
Gabarapl1	3.30841e-87	0.635349	0.607	0.275	7.71984e-83
Crip1	5.52736e-87	-2.42448	0.297	0.575	1.28975e-82
Rpl3	1.16055e-86	-1.16566	0.694	0.812	2.70802e-82
H2-D1	1.78249e-86	-1.55604	0.735	0.774	4.15927e-82
Prkab1	2.56199e-86	0.53684	0.339	0.111	5.97816e-82
Rps15	2.58065e-86	-0.982173	0.825	0.862	6.02169e-82
Bcl7a	3.78687e-86	0.53625	0.334	0.107	8.83629e-82
Ly6e	7.64753e-86	0.956539	0.933	0.661	1.78447e-81
Cbx5	1.66244e-85	0.577923	0.472	0.19	3.87914e-81
Acsl5	1.99095e-85	0.657766	0.437	0.176	4.64567e-81
Sptlc2	5.27924e-85	0.72692	0.552	0.256	1.23186e-80
Tmsb10	9.83104e-85	-2.39054	0.517	0.687	2.29397e-80
mt-Nd3	1.48555e-84	0.894972	0.861	0.589	3.46639e-80
Clcn3	1.5061e-84	0.615349	0.478	0.197	3.51434e-80
Itpr1	2.31233e-84	0.606324	0.555	0.242	5.39558e-80
Gpx1	4.18052e-84	-1.51761	0.712	0.791	9.75482e-80
Sptbn1	2.73831e-83	0.507297	0.713	0.37	6.38958e-79
Oat	2.91662e-83	0.820151	0.622	0.316	6.80565e-79
Cnpy2	5.05761e-83	0.717762	0.594	0.299	1.18014e-78
Pdcd4	8.83841e-83	0.588207	0.595	0.269	2.06235e-78
Fcer1g	8.91078e-83	-3.16599	0.089	0.424	2.07924e-78
Hs6st1	1.53808e-82	0.55027	0.351	0.122	3.58897e-78
Zeb2	1.84681e-82	-1.69071	0.026	0.375	4.30936e-78
Piezo1	4.76233e-82	0.603977	0.378	0.138	1.11124e-77
Slfn2	9.10083e-82	-1.63177	0.087	0.435	2.12359e-77
Ktn1	1.01806e-81	0.645444	0.507	0.222	2.37554e-77
Mprip	1.57051e-81	0.502072	0.467	0.186	3.66463e-77
Pip4k2c	1.92022e-81	0.509286	0.398	0.148	4.48065e-77
Eva1b	4.21548e-81	0.691421	0.401	0.151	9.8364e-77
Zfp467	5.69849e-81	0.55197	0.369	0.133	1.32969e-76
Aff1	7.35424e-81	0.52016	0.361	0.127	1.71604e-76
Chd6	2.83189e-80	0.620161	0.455	0.184	6.60794e-76
Gclc	8.27897e-80	0.556811	0.448	0.179	1.93181e-75
Uba52	9.95824e-80	-1.37074	0.441	0.68	2.32366e-75
Cyth4	1.0296e-79	-1.45162	0.02	0.361	2.40248e-75
Tmem238	2.62815e-79	0.620141	0.455	0.189	6.13253e-75
Snhg18	5.38959e-79	0.534421	0.369	0.13	1.25761e-74
Ms4a6b	6.68039e-79	-1.62319	0.017	0.356	1.5588e-74
Ftl1	3.46018e-78	-1.37644	0.95	0.934	8.07398e-74
Iqgap2	5.19688e-78	0.613939	0.428	0.172	1.21264e-73
Agrn	5.95756e-78	0.511391	0.293	0.091	1.39014e-73
Eif1	1.29855e-77	-0.78092	0.884	0.912	3.03003e-73
Pigp	1.81363e-77	0.570298	0.408	0.16	4.23193e-73
Ctss	2.02424e-77	-2.62707	0.078	0.403	4.72337e-73
Eef1b2	8.45321e-77	-1.07419	0.647	0.762	1.97247e-72
Txnip	1.69383e-76	0.677503	0.838	0.562	3.95237e-72
Tyrobp	2.97436e-76	-3.25283	0.108	0.42	6.94037e-72
Pea15a	6.25358e-76	0.610876	0.47	0.201	1.45921e-71
Apbb1ip	1.42989e-75	-1.24528	0.009	0.337	3.3365e-71
Idh2	1.4119e-74	0.573559	0.627	0.314	3.29452e-70
Nbeal1	4.34842e-74	0.551596	0.475	0.2	1.01466e-69
Gm10076	1.10985e-73	-1.10734	0.536	0.716	2.58972e-69
AW112010	9.65789e-73	-2.48196	0.019	0.338	2.25357e-68
Arhgap5	1.34054e-72	0.600877	0.583	0.284	3.128e-68
Gmfg	1.44736e-72	-1.38936	0.089	0.406	3.37727e-68
H2-Q7	1.61306e-72	-1.96665	0.04	0.359	3.76391e-68
Tmed4	2.33983e-72	0.566985	0.396	0.159	5.45977e-68
Rpl14	2.93225e-72	-0.862631	0.816	0.849	6.84211e-68
Itgb2	4.6522e-72	-1.24527	0.013	0.33	1.08554e-67
Map3k1	6.54593e-72	0.690427	0.466	0.208	1.52743e-67
Mt1	1.50902e-71	0.654154	0.751	0.478	3.52115e-67
Sp100	1.87112e-71	-1.26598	0.016	0.33	4.36607e-67
Ergic2	3.09239e-71	0.591992	0.464	0.208	7.21579e-67
Akap13	6.10203e-71	-1.23504	0.16	0.477	1.42385e-66
Gpsm3	9.72663e-71	-1.16587	0.019	0.332	2.26961e-66
Ifi203	1.16387e-70	-1.37654	0.008	0.318	2.71577e-66
Mndal	1.32139e-70	-1.36528	0.012	0.322	3.08332e-66
Ccnd2	2.99588e-70	-1.52102	0.024	0.338	6.99059e-66
Rpl29	3.17682e-70	-0.87122	0.76	0.823	7.41279e-66
Ctsz	6.8501e-70	-1.53614	0.176	0.47	1.5984e-65
Rpl10a	1.78614e-69	-1.03754	0.709	0.775	4.16777e-65
Rpn1	2.19502e-69	0.652722	0.611	0.325	5.12186e-65
Tmem176a	2.22435e-69	0.532457	0.836	0.513	5.19031e-65
Rap1b	2.23109e-69	-1.25284	0.301	0.561	5.20601e-65
Pigt	3.33495e-69	0.611478	0.421	0.183	7.78178e-65
Ppp1r18	5.7017e-69	-1.09866	0.017	0.326	1.33043e-64
Bsg	5.99422e-69	0.696452	0.791	0.528	1.39869e-64
Arhgap30	6.50103e-69	-1.18676	0.016	0.323	1.51695e-64
Rbm3	6.67369e-69	-1.16823	0.522	0.677	1.55724e-64
Calm1	2.59235e-68	-1.00933	0.805	0.83	6.04899e-64
Itga6	2.65645e-68	0.737208	0.417	0.179	6.19856e-64
Hcls1	6.08978e-68	-1.12457	0.022	0.325	1.42099e-63
Mpc2	4.21692e-67	0.623139	0.808	0.55	9.83976e-63
Actr3	6.20751e-67	-1.31999	0.331	0.559	1.44846e-62
Arhgdib	6.55595e-67	-1.60166	0.281	0.522	1.52976e-62
Fuca2	1.32461e-66	0.578081	0.48	0.227	3.09085e-62
Pgp	1.39887e-66	0.633012	0.505	0.25	3.26413e-62
Cnn2	2.35743e-66	-1.17485	0.036	0.343	5.50082e-62
Rbm47	3.01357e-66	0.52904	0.499	0.232	7.03186e-62
Fermt3	4.72258e-66	-1.08389	0.027	0.327	1.10197e-61
mt-Co3	6.64847e-66	0.53926	0.454	0.198	1.55135e-61
Tpm3	7.75244e-66	-1.13191	0.377	0.599	1.80895e-61
Aco2	2.48e-65	0.659891	0.649	0.371	5.78683e-61
Celf2	4.13939e-65	-1.31164	0.083	0.379	9.65885e-61
Slco3a1	5.60815e-65	0.519812	0.374	0.147	1.30861e-60
Rpl27	6.04821e-65	-1.05933	0.591	0.729	1.41129e-60
Alox5ap	1.06333e-64	-2.03375	0.032	0.323	2.48118e-60
Tmem59	2.84243e-64	0.704927	0.748	0.499	6.63252e-60
Cd48	3.58007e-64	-1.07468	0.007	0.296	8.35373e-60
Snhg20	4.39282e-64	0.55497	0.265	0.088	1.02502e-59
S100a4	5.0956e-64	-2.37628	0.05	0.34	1.18901e-59
Abca3	6.03537e-64	0.54856	0.444	0.198	1.40829e-59
Rps6	8.32234e-64	-1.04845	0.501	0.67	1.94193e-59
Spi1	1.00562e-63	-1.61455	0.028	0.316	2.34652e-59
Tgfb1	1.18892e-63	-1.19165	0.061	0.354	2.77422e-59
Arhgap45	3.5568e-63	-1.15531	0.023	0.313	8.29943e-59
Rpl36a	4.42139e-63	-0.895161	0.751	0.798	1.03169e-58
Ndufa5	6.81473e-63	0.627098	0.79	0.536	1.59015e-58
Dock2	1.54053e-62	-1.10025	0.009	0.294	3.59468e-58
Rpl4	1.75618e-62	-0.919154	0.703	0.767	4.09788e-58
Tmco1	1.85982e-62	0.611194	0.639	0.368	4.33969e-58
Gm42418	3.71417e-62	0.521577	0.995	0.996	8.66664e-58
Zfp36l2	7.98863e-62	-1.4284	0.293	0.545	1.86407e-57
H3f3b	8.99017e-62	-0.904482	0.898	0.905	2.09777e-57
Rogdi	3.00332e-61	0.522782	0.365	0.153	7.00796e-57
Gng2	6.77056e-61	-1.00823	0.011	0.29	1.57984e-56
Golgb1	7.72066e-61	0.542889	0.498	0.24	1.80154e-56
Rpl7a	9.64841e-61	-0.778252	0.79	0.813	2.25136e-56
S100a6	6.75863e-60	-1.70959	0.389	0.594	1.57706e-55
Hcst	6.90545e-60	-1.58141	0.017	0.293	1.61132e-55
Emb	1.09093e-58	-1.34788	0.07	0.354	2.54557e-54
Efhd2	1.99655e-58	-1.1584	0.105	0.382	4.65875e-54
BC005561	2.00645e-58	0.524889	0.424	0.19	4.68185e-54
Dock10	2.14861e-58	-1.08292	0.02	0.293	5.01357e-54
Hif1a	6.1506e-58	0.597945	0.548	0.291	1.43518e-53
Cd74	6.6065e-58	-4.18123	0.311	0.525	1.54156e-53
Zyx	7.45272e-58	-1.09416	0.079	0.36	1.73902e-53
Btf3	1.68672e-57	-0.752356	0.677	0.76	3.93579e-53
Cd44	6.70107e-57	-1.21243	0.022	0.29	1.56363e-52
Rpl7	7.39988e-57	-0.797489	0.697	0.781	1.72669e-52
Ccn1	8.65887e-57	0.543998	0.289	0.105	2.02046e-52
Nenf	1.2092e-56	0.595206	0.522	0.274	2.82154e-52
Ubb	1.21015e-56	-0.78089	0.773	0.859	2.82376e-52
Ptpn6	1.59238e-56	-1.1501	0.083	0.354	3.71567e-52
Limd2	3.09482e-56	-1.14915	0.067	0.339	7.22145e-52
Arfgef1	4.27314e-56	0.506215	0.485	0.24	9.97094e-52
Gngt2	5.11815e-56	-1.27891	0.022	0.285	1.19427e-51
Srek1	9.63318e-56	0.548604	0.472	0.233	2.24781e-51
Hspa8	1.14464e-55	-0.818638	0.798	0.831	2.6709e-51
Hint1	1.30846e-55	-0.943844	0.689	0.753	3.05316e-51
Cmtm7	1.51708e-55	-1.01413	0.048	0.316	3.53996e-51
Plekha1	2.17546e-55	0.51921	0.397	0.18	5.07621e-51
Slc25a30	2.31313e-55	0.606487	0.354	0.151	5.39747e-51
Runx3	4.7539e-55	-1.05379	0.004	0.258	1.10928e-50
Oaz1	7.71865e-55	-0.705811	0.734	0.816	1.80107e-50
Ncf4	1.29885e-54	-0.992189	0.009	0.265	3.03074e-50
Tln1	1.36551e-54	-1.06684	0.324	0.545	3.18628e-50
Ccr2	3.66528e-54	-1.71909	0.03	0.286	8.55256e-50
H2-T23	7.34595e-54	-1.04938	0.121	0.394	1.7141e-49
Rps10	9.93109e-54	-0.912079	0.542	0.686	2.31732e-49
Bcl2a1b	1.07487e-53	-1.28934	0.007	0.257	2.50811e-49
Bin2	2.67544e-53	-0.92729	0.016	0.27	6.24288e-49
Atox1	3.17338e-53	-0.983668	0.696	0.74	7.40477e-49
Tmsb4x	3.78978e-53	-1.62184	0.958	0.856	8.84307e-49
Ier5	5.32535e-53	-1.27182	0.203	0.467	1.24262e-48
Erbin	6.02318e-53	0.512765	0.49	0.252	1.40545e-48
Capzb	6.14543e-53	-0.951193	0.398	0.587	1.43397e-48
Isoc1	1.79392e-52	0.552213	0.357	0.16	4.18593e-48
Tgfbi	2.53263e-52	-1.83885	0.052	0.304	5.90963e-48
Canx	2.81387e-52	0.555748	0.727	0.454	6.56588e-48
Mef2c	7.76296e-52	-1.15363	0.007	0.25	1.81141e-47
9930111J21Rik2	9.55509e-52	-0.993978	0.011	0.256	2.22958e-47
Fmnl1	1.2034e-51	-0.818863	0.016	0.263	2.80802e-47
Ms4a6c	2.49946e-51	-1.55062	0.022	0.266	5.83223e-47
Naca	4.86746e-51	-0.703306	0.774	0.817	1.13577e-46
Itga4	6.10033e-51	-1.26748	0.011	0.252	1.42345e-46
Samhd1	6.34344e-51	-1.1611	0.096	0.352	1.48018e-46
Vsir	1.77004e-50	-0.921364	0.022	0.266	4.13021e-46
Lst1	1.9419e-50	-1.58531	0.028	0.272	4.53124e-46
H1f0	3.49666e-50	0.502841	0.433	0.213	8.1591e-46
Cybb	3.59476e-50	-1.48687	0.024	0.266	8.38802e-46
Arpc3	7.33898e-50	-0.870863	0.603	0.699	1.71248e-45
Rgs10	9.50829e-50	-1.04231	0.019	0.26	2.21867e-45
Klf2	1.00627e-49	-1.90839	0.207	0.454	2.34803e-45
H2-DMa	1.64229e-49	-1.33486	0.034	0.274	3.83211e-45
Marcks	1.93178e-49	-1.3602	0.067	0.318	4.50762e-45
Rabac1	2.00844e-49	0.525476	0.759	0.537	4.68649e-45
Inpp5d	2.02017e-49	-0.853524	0.019	0.259	4.71387e-45
Tm6sf1	2.99995e-49	-0.901811	0.017	0.256	7.00007e-45
Wipf1	3.21904e-49	-0.853886	0.015	0.252	7.51131e-45
Arpc1b	3.37503e-49	-1.18224	0.565	0.643	7.87528e-45
Stk17b	4.72415e-49	-1.30468	0.157	0.401	1.10233e-44
Ptpn18	1.26073e-48	-1.38528	0.327	0.506	2.94179e-44
Akap9	2.03884e-48	0.528775	0.53	0.29	4.75742e-44
Apoe	9.81114e-48	-2.79752	0.271	0.483	2.28933e-43
Psmb9	3.5288e-47	-0.917602	0.069	0.311	8.23411e-43
Arpc5	5.04029e-47	-0.974119	0.431	0.587	1.1761e-42
Ogt	6.64717e-47	0.503023	0.563	0.314	1.55105e-42
Fcgr3	9.03102e-47	-1.30669	0.027	0.255	2.1073e-42
Nfat5	1.56088e-46	0.514674	0.472	0.244	3.64215e-42
1110008P14Rik	2.68137e-46	0.569746	0.499	0.276	6.25671e-42
H2-Ab1	3.97688e-46	-3.2697	0.156	0.386	9.27964e-42
Lyz2	7.85386e-46	-3.78464	0.176	0.395	1.83262e-41
Csf1r	4.15705e-45	-1.24943	0.036	0.26	9.70006e-41
Cd68	5.12812e-45	-1.00362	0.031	0.256	1.1966e-40
Fam49b	6.08683e-45	-1.10437	0.194	0.408	1.4203e-40
Ptma	6.09691e-45	-0.708188	0.937	0.911	1.42265e-40
Cdc42	9.2315e-45	-0.768314	0.705	0.749	2.15408e-40
H2-Aa	1.1379e-44	-3.36338	0.105	0.33	2.65518e-40
Arrb2	2.13449e-44	-0.893744	0.052	0.279	4.98062e-40
Vmp1	2.54448e-43	0.587546	0.635	0.399	5.9373e-39
Wfdc17	3.82306e-43	-2.26699	0.047	0.267	8.92073e-39
Rhoa	7.98077e-43	-0.745955	0.633	0.717	1.86223e-38
Atp6v1f	8.01643e-43	0.626241	0.802	0.672	1.87055e-38
Rpl15	8.09835e-43	-0.825486	0.498	0.636	1.88967e-38
Psmb10	1.27068e-42	-0.874343	0.14	0.372	2.96502e-38
Napsa	4.95122e-42	-1.4086	0.048	0.266	1.15532e-37
H2-K1	1.16044e-41	-1.15471	0.814	0.773	2.70776e-37
Rgs2	1.41542e-41	-1.31124	0.149	0.375	3.30275e-37
S100a10	1.43724e-41	-1.20017	0.591	0.668	3.35366e-37
Maf	2.10928e-41	-1.50603	0.242	0.438	4.9218e-37
Sirpa	2.41656e-41	-0.819873	0.052	0.273	5.63879e-37
Epsti1	2.42301e-41	-0.907061	0.066	0.289	5.65385e-37
Eif5a	3.07008e-41	-0.756952	0.645	0.713	7.16372e-37
Ifitm3	1.07961e-40	-2.15442	0.3	0.478	2.51917e-36
Serf2	2.17616e-40	-0.674659	0.673	0.742	5.07785e-36
Rhog	2.52429e-40	-0.823579	0.094	0.317	5.89017e-36
Nfkbia	3.88833e-40	-1.46104	0.366	0.552	9.07303e-36
H2-Eb1	5.94485e-40	-3.30767	0.118	0.329	1.38717e-35
Ptpn1	7.56591e-40	-0.962972	0.168	0.382	1.76543e-35
Ankrd44	2.29565e-39	-0.881269	0.051	0.261	5.35667e-35
Twf2	4.50953e-39	-0.701563	0.059	0.271	1.05225e-34
Pim1	7.59687e-39	-1.47864	0.166	0.376	1.77265e-34
Plin2	8.48937e-39	-1.21307	0.184	0.391	1.98091e-34
Rpl5	2.61525e-38	-0.783275	0.587	0.672	6.10242e-34
Cdk2ap2	8.46302e-38	-1.16496	0.225	0.427	1.97476e-33
H2afz	1.38398e-37	-0.942114	0.674	0.716	3.22938e-33
Tnfaip8	8.13881e-37	-0.969378	0.28	0.48	1.89911e-32
Nr3c1	8.69696e-37	-0.741833	0.069	0.277	2.02935e-32
Tnfrsf12a	9.10867e-37	0.541634	0.306	0.146	2.12542e-32
Eif3f	9.81067e-37	-0.776258	0.497	0.63	2.28922e-32
Tagln2	2.0915e-36	-0.816119	0.493	0.618	4.88031e-32
Ifngr1	8.41564e-36	-1.0618	0.222	0.414	1.9637e-31
Jpt1	9.35628e-36	-0.854074	0.292	0.475	2.18319e-31
Adgre5	1.74404e-35	-1.0638	0.092	0.291	4.06955e-31
Baz1a	5.11024e-35	-0.727299	0.071	0.27	1.19242e-30
Aprt	2.18255e-34	-0.887653	0.297	0.468	5.09277e-30
2410006H16Rik	6.58428e-34	-0.957368	0.248	0.436	1.53638e-29
Clta	8.22965e-34	-0.688283	0.594	0.661	1.92031e-29
Psme1	1.16945e-33	-0.835737	0.486	0.588	2.72879e-29
Arpc4	5.29684e-33	-0.762854	0.222	0.408	1.23597e-28
Ckb	6.56585e-33	-1.27157	0.124	0.308	1.53208e-28
Msrb1	7.69628e-33	-1.41814	0.283	0.45	1.79585e-28
Kctd12	8.38748e-33	-0.910201	0.114	0.307	1.95713e-28
Csk	1.24461e-32	-0.681529	0.109	0.303	2.90418e-28
Pabpc1	1.49687e-32	-0.73698	0.594	0.675	3.4928e-28
H2-Q4	1.81986e-32	-0.847184	0.075	0.265	4.24645e-28
Man2b1	1.87232e-32	-0.861195	0.209	0.396	4.36888e-28
Ctsc	2.38429e-32	-1.56366	0.179	0.352	5.56351e-28
Lyn	2.5781e-32	-0.895733	0.104	0.287	6.01575e-28
Dusp1	3.40033e-32	-1.63438	0.343	0.498	7.93434e-28
Vasp	4.33927e-32	-0.878921	0.186	0.371	1.01253e-27
Ppp1ca	5.44959e-32	-0.680075	0.518	0.626	1.27161e-27
C1qb	2.58033e-31	-2.83757	0.098	0.276	6.02094e-27
Cap1	4.00694e-31	-0.742398	0.186	0.368	9.3498e-27
Plac8	4.68041e-31	-1.88851	0.116	0.298	1.09213e-26
H3f3a	1.13605e-30	-0.567861	0.876	0.857	2.65085e-26
Cytip	1.23127e-30	-0.905011	0.128	0.309	2.87303e-26
Rpl13a	2.63821e-30	-0.71065	0.31	0.484	6.156e-26
Lipa	7.59136e-30	-0.709999	0.096	0.276	1.77137e-25
Shisa5	8.63018e-29	-1.00779	0.384	0.517	2.01377e-24
Mcl1	1.1027e-28	-0.951795	0.544	0.638	2.57304e-24
Eif3h	1.72085e-28	-0.684823	0.471	0.583	4.01543e-24
Bst2	1.86185e-28	-0.904179	0.192	0.379	4.34444e-24
Capza2	2.1902e-28	-0.754246	0.4	0.522	5.11062e-24
Pitpna	2.48829e-28	-0.832429	0.326	0.47	5.80618e-24
Ccl4	4.56584e-28	-2.63532	0.098	0.262	1.06539e-23
Emg1	4.59434e-28	-0.630651	0.174	0.355	1.07204e-23
Npc2	6.76174e-28	-0.924778	0.489	0.568	1.57778e-23
Runx1	8.03795e-28	-0.775645	0.092	0.265	1.87558e-23
Fnbp1	1.30471e-27	-0.688727	0.108	0.279	3.0444e-23
Gm2a	1.55401e-27	-0.997289	0.279	0.423	3.62612e-23
Creg1	2.71447e-27	-0.614328	0.151	0.328	6.33395e-23
Npm1	3.2845e-27	-0.622679	0.721	0.726	7.66406e-23
Irf2	9.50251e-27	-0.669913	0.182	0.358	2.21732e-22
Snx5	9.93813e-27	-0.673971	0.187	0.361	2.31896e-22
Grk2	3.03192e-26	-0.669589	0.156	0.329	7.07469e-22
Sub1	3.37804e-26	-0.705784	0.58	0.646	7.88231e-22
Glul	6.35255e-26	-0.717233	0.124	0.295	1.4823e-21
Tubb5	7.11593e-26	-1.01108	0.347	0.474	1.66043e-21
Hexa	9.17732e-26	-0.663076	0.14	0.305	2.14144e-21
Sem1	1.56732e-25	-0.552372	0.721	0.737	3.65718e-21
Klf13	4.2323e-25	-0.67957	0.195	0.367	9.87566e-21
Tsc22d3	1.22302e-24	-0.892998	0.16	0.322	2.85379e-20
Eif3k	2.34044e-24	-0.558988	0.525	0.618	5.46119e-20
Cebpb	2.51721e-24	-1.33295	0.272	0.425	5.87365e-20
Mpp1	4.23382e-24	-0.656834	0.102	0.26	9.87918e-20
Pomp	1.08403e-23	-0.597707	0.522	0.604	2.52948e-19
Clic1	1.37375e-23	-0.586059	0.705	0.716	3.2055e-19
Rpl23a	1.96185e-23	-0.561758	0.616	0.675	4.57779e-19
Hmgb2	2.4339e-23	-1.25356	0.435	0.528	5.67927e-19
Sec61b	3.04602e-23	-0.640929	0.591	0.636	7.10759e-19
Skap2	4.80363e-23	-0.635717	0.175	0.329	1.12088e-18
Clic4	5.06463e-23	-0.72168	0.132	0.291	1.18178e-18
Rbpj	6.04685e-23	-0.628515	0.113	0.263	1.41097e-18
Arhgdia	6.79314e-23	-0.630503	0.471	0.56	1.58511e-18
Rap1a	1.23675e-22	-0.644853	0.308	0.441	2.88583e-18
Nsa2	1.96894e-22	-0.63334	0.474	0.569	4.59431e-18
Lamtor1	2.01977e-22	-0.51707	0.218	0.375	4.71292e-18
Unc93b1	2.18539e-22	-0.826205	0.155	0.295	5.09939e-18
Cdkn1a	3.13148e-22	-0.914619	0.164	0.319	7.30699e-18
Supt4a	6.56627e-22	-0.685406	0.331	0.462	1.53217e-17
Picalm	6.6001e-22	-0.687117	0.377	0.508	1.54007e-17
Igkc	9.2789e-22	-2.26272	0.223	0.404	2.16514e-17
Jak1	9.8385e-22	-0.703449	0.315	0.453	2.29571e-17
Btg1	1.85711e-21	-0.943644	0.655	0.687	4.33337e-17
Nfkb1	4.15739e-21	-0.603294	0.132	0.282	9.70086e-17
S100a13	4.63309e-21	-0.693057	0.335	0.469	1.08108e-16
Psme2	5.60253e-21	-0.664519	0.354	0.479	1.3073e-16
Psmb1	7.28573e-21	-0.541808	0.511	0.597	1.70005e-16
Cd14	8.41782e-21	-1.22394	0.12	0.259	1.96421e-16
Grb2	1.61731e-20	-0.632501	0.245	0.376	3.77383e-16
Eif4a1	5.14118e-20	-0.604651	0.587	0.619	1.19964e-15
Hexb	5.16165e-20	-0.824342	0.167	0.309	1.20442e-15
Snrpg	7.63331e-20	-0.607445	0.478	0.567	1.78116e-15
Rpl31	9.70762e-20	-0.507067	0.673	0.694	2.26518e-15
Smap2	1.9418e-19	-0.542767	0.122	0.263	4.531e-15
Anp32b	4.21994e-19	-0.719902	0.444	0.517	9.84682e-15
Fkbp1a	5.76568e-19	-0.605313	0.336	0.462	1.34536e-14
Isg15	8.35439e-19	-0.801993	0.112	0.251	1.94941e-14
Snrpe	1.5784e-18	-0.519901	0.49	0.577	3.68304e-14
Prelid1	1.84481e-18	-0.55809	0.401	0.499	4.30468e-14
Bnip2	2.38191e-18	-0.562572	0.145	0.278	5.55796e-14
Eif3e	4.4561e-18	-0.590656	0.359	0.472	1.03979e-13
Trmt112	5.94239e-18	-0.513956	0.241	0.374	1.3866e-13
Rac1	6.59166e-18	-0.570271	0.498	0.563	1.5381e-13
Gdi2	2.73755e-17	-0.554174	0.495	0.551	6.38779e-13
Abracl	3.1382e-17	-0.568348	0.45	0.528	7.32267e-13
Gatm	5.05627e-17	-1.46876	0.225	0.342	1.17983e-12
Actr2	5.37795e-17	-0.579219	0.401	0.495	1.25489e-12
Txn1	7.37167e-17	-0.530966	0.735	0.745	1.72011e-12
Snx3	9.8586e-17	-0.506553	0.366	0.487	2.30041e-12
Sh3glb1	1.03089e-16	-0.572093	0.42	0.508	2.40547e-12
Pold4	1.69153e-16	-0.529688	0.172	0.3	3.94701e-12
Wasf2	2.99823e-16	-0.577702	0.266	0.379	6.99606e-12
Anxa2	4.02552e-16	-0.883806	0.319	0.412	9.39315e-12
Ccdc12	1.02407e-15	-0.538442	0.401	0.489	2.38957e-11
Igfbp4	1.40739e-15	-0.880689	0.137	0.251	3.28401e-11
Ifi27	2.05405e-15	-0.615968	0.21	0.327	4.79292e-11
Rpl36al	2.09583e-15	-0.512423	0.415	0.512	4.8904e-11
Dab2	5.10977e-15	-0.823592	0.327	0.407	1.19231e-10
Ccnd3	6.15611e-15	-0.617702	0.252	0.365	1.43647e-10
Mbd2	1.36962e-14	-0.514106	0.304	0.421	3.19586e-10
Nme1	1.3993e-14	-0.54816	0.493	0.552	3.26513e-10
Rpl22l1	2.12933e-14	-0.560672	0.604	0.631	4.96859e-10
Map4k4	7.01434e-14	-0.556132	0.162	0.272	1.63673e-09
Cks2	8.50377e-14	-0.639307	0.148	0.256	1.98427e-09
Esd	1.09739e-13	-0.799457	0.545	0.584	2.56064e-09
Map1lc3b	1.26091e-13	-0.566024	0.55	0.607	2.9422e-09
Tpd52	1.4017e-13	-0.702361	0.362	0.439	3.27073e-09
Hspe1	1.97891e-13	-0.564543	0.591	0.624	4.61759e-09
Skil	1.97986e-13	-0.509633	0.164	0.279	4.61982e-09
Lgmn	2.34915e-13	-1.02806	0.416	0.449	5.48152e-09
Arhgef1	2.36251e-13	-0.542839	0.199	0.311	5.51269e-09
Gm26917	5.2398e-13	-1.52039	0.709	0.536	1.22266e-08
Csf2ra	5.48698e-13	-0.644537	0.18	0.276	1.28033e-08
Flna	1.52786e-12	-0.622611	0.264	0.356	3.5651e-08
Serp1	1.6575e-12	-0.585861	0.347	0.431	3.86762e-08
Cndp2	1.94925e-12	-0.526139	0.176	0.283	4.54839e-08
Tpm4	2.87281e-12	-0.567354	0.324	0.412	6.70342e-08
Jmjd1c	3.12077e-12	-0.515678	0.237	0.341	7.282e-08
Ssh2	5.09473e-12	-0.571647	0.187	0.285	1.1888e-07
Atp6v1g1	8.31518e-12	-0.571324	0.568	0.599	1.94026e-07
Klf3	1.23642e-11	-0.542036	0.179	0.279	2.88505e-07
Glud1	1.59852e-11	-0.530456	0.421	0.492	3.73e-07
Ran	2.24357e-11	-0.524371	0.498	0.536	5.23514e-07
Nabp1	3.06364e-11	-0.52906	0.187	0.283	7.1487e-07
Sdcbp	4.96744e-11	-0.549598	0.415	0.478	1.1591e-06
Rrbp1	5.93051e-11	-0.560484	0.534	0.56	1.38383e-06
Icam1	7.17064e-11	-0.560925	0.163	0.263	1.6732e-06
Ass1	1.13521e-10	-1.54267	0.292	0.366	2.64889e-06
Taldo1	1.20488e-10	-0.510338	0.615	0.62	2.81146e-06
Pcna	1.69926e-10	-0.524129	0.194	0.285	3.96506e-06
Gpx4	1.79018e-10	-0.646596	0.544	0.571	4.17722e-06
Igha	1.58414e-09	-1.41201	0.184	0.29	3.69643e-05
Ppp1r12a	2.74765e-09	-0.518354	0.275	0.355	6.41136e-05
Rsbn1l	3.31036e-09	-0.501148	0.242	0.323	7.72439e-05
Sfxn1	4.75262e-09	-0.520133	0.225	0.302	0.000110898
Junb	8.77378e-09	-0.625507	0.608	0.667	0.000204727
Ctsb	9.50066e-09	-0.715842	0.686	0.627	0.000221688
Selenop	1.63249e-08	-0.811699	0.365	0.41	0.000380925
Tcf4	3.07119e-08	-0.643721	0.178	0.255	0.000716632
Tubb4b	3.24533e-08	-0.509675	0.353	0.421	0.000757265
Ankrd11	5.063e-08	-0.533553	0.462	0.504	0.0011814
Ehd4	1.00247e-07	-0.617069	0.206	0.277	0.00233916
Capg	1.52666e-07	-0.695558	0.273	0.325	0.00356231
Sult1d1	6.36096e-07	-1.02778	0.21	0.255	0.0148427
Scp2	1.03835e-06	-0.57433	0.428	0.465	0.0242289
Akr1a1	1.52386e-06	-0.870576	0.724	0.67	0.0355577
Dcxr	0.000107849	-0.635675	0.226	0.268	1
Khk	0.000121896	-0.64273	0.215	0.253	1
Ucp2	0.000275253	-0.538729	0.651	0.557	1
Slc34a1	0.000350755	-1.69802	0.292	0.307	1
Keg1	0.00247524	-1.20463	0.254	0.258	1
Cltrn	0.00320449	-0.989706	0.245	0.259	1
Ttc36	0.0046092	-0.770057	0.339	0.245	1
Asl	0.00537329	-0.516637	0.231	0.258	1
Gsr	0.00563509	-0.582736	0.279	0.299	1
Cyb5a	0.0125813	-0.654489	0.579	0.533	1
Odc1	0.0189222	-0.515394	0.343	0.346	1
Sord	0.0200175	-0.870683	0.266	0.268	1
4931406C07Rik	0.0247967	-0.581049	0.242	0.25	1
Ifitm2	0.0442596	-1.04558	0.606	0.503	1
Acsm2	0.0475355	-1.01822	0.269	0.258	1
Rida	0.0555195	-0.997251	0.455	0.329	1
Dbi	0.061413	-0.845664	0.824	0.729	1
Akr1c21	0.076659	-1.0406	0.252	0.243	1
Gpx3	0.0812512	-1.46546	0.849	0.722	1
Spink1	0.180087	-1.51317	0.451	0.376	1
Miox	0.250842	-1.63971	0.323	0.289	1
Idh1	0.263389	-0.584576	0.314	0.293	1
Aldob	0.30906	-1.86546	0.489	0.398	1
Ifi30	0.40102	-0.839127	0.472	0.394	1
Pck1	0.947317	-1.2748	0.354	0.304	1

## Sheet: DCs
gene	p_val	avg_log2FC	pct.1	pct.2	p_val_adj
Sgk3	0	0.532424	0.442	0.142	0
Plekhm3	0	0.6064	0.363	0.081	0
Arpc2	0	0.619108	0.93	0.729	0
Dock10	0	1.02931	0.764	0.272	0
Pid1	0	0.945583	0.631	0.192	0
Actr3	0	0.719778	0.885	0.544	0
Ppfia4	0	0.747945	0.444	0.098	0
Nav1	0	0.572413	0.345	0.072	0
Rgs18	0	0.673654	0.358	0.044	0
1700025G04Rik	0	0.564892	0.418	0.099	0
Fcer1g	0	0.722468	0.927	0.401	0
Arhgap30	0	0.724189	0.738	0.304	0
Cd244a	0	0.615218	0.39	0.078	0
Slamf7	0	0.84387	0.431	0.075	0
Cd48	0	0.765485	0.699	0.277	0
Slamf9	0	0.796756	0.551	0.151	0
Kmo	0	1.08612	0.52	0.07	0
Batf3	0	0.754523	0.342	0.071	0
Camk1d	0	0.513671	0.378	0.119	0
Vim	0	1.43616	0.896	0.456	0
Pip4k2a	0	1.1938	0.741	0.195	0
Bmyc	0	0.64787	0.492	0.143	0
Olfm1	0	1.71526	0.713	0.111	0
Traf1	0	1.2041	0.66	0.185	0
Gsn	0	1.08291	0.747	0.252	0
Rpl35	0	0.599486	0.953	0.838	0
Rnd3	0	1.1464	0.565	0.118	0
Cytip	0	0.775574	0.736	0.29	0
Dpp4	0	0.746687	0.447	0.081	0
Spi1	0	1.12316	0.85	0.293	0
Spint1	0	0.686435	0.461	0.14	0
AA467197	0	1.44587	0.523	0.143	0
Cst3	0	2.11694	0.978	0.669	0
H13	0	0.617154	0.678	0.333	0
Hck	0	0.649907	0.556	0.2	0
Pltp	0	0.979689	0.348	0.1	0
Ctsz	0	0.80734	0.898	0.45	0
Rbm3	0	0.628113	0.913	0.666	0
Cybb	0	0.708879	0.693	0.247	0
Cfp	0	1.7286	0.744	0.184	0
Rpl39	0	0.618132	0.97	0.926	0
Rpl10	0	0.725145	0.949	0.865	0
Rps4x	0	0.637039	0.968	0.877	0
Cysltr1	0	0.725976	0.433	0.102	0
Sh3bgrl	0	0.66137	0.673	0.314	0
Tmsb4x	0	0.845207	0.999	0.851	0
Serp1	0	0.616167	0.759	0.417	0
Gpr171	0	0.827474	0.418	0.053	0
Etv3	0	0.94989	0.422	0.14	0
Pmvk	0	0.530925	0.364	0.113	0
S100a4	0	1.93921	0.841	0.317	0
S100a6	0	1.01107	0.945	0.579	0
Ctss	0	0.825942	0.939	0.379	0
Plekho1	0	0.871486	0.681	0.225	0
I830077J02Rik	0	0.590208	0.341	0.061	0
Cd53	0	0.814101	0.808	0.369	0
Mcub	0	0.589943	0.433	0.147	0
Nfkb1	0	1.11029	0.727	0.263	0
H2afz	0	0.845752	0.927	0.707	0
Dnajb14	0	0.51744	0.435	0.163	0
Dapp1	0	0.849831	0.557	0.142	0
Lyn	0	0.744418	0.733	0.268	0
Cd72	0	0.580605	0.464	0.163	0
Coro2a	0	0.790352	0.498	0.124	0
Sec61b	0	0.80812	0.883	0.626	0
Klf4	0	0.824649	0.67	0.258	0
Rps8	0	0.54816	0.982	0.936	0
Laptm5	0	0.930071	0.967	0.515	0
Fgr	0	1.05167	0.657	0.153	0
Sh3bgrl3	0	0.916095	0.965	0.752	0
Runx3	0	0.529922	0.617	0.242	0
Necap2	0	0.523582	0.583	0.257	0
Efhd2	0	0.708537	0.77	0.364	0
Ywhah	0	0.760574	0.786	0.434	0
Naaa	0	1.15893	0.461	0.145	0
Bmp2k	0	0.75225	0.488	0.152	0
Plac8	0	1.42251	0.676	0.281	0
Crlf2	0	0.659556	0.594	0.224	0
Grk3	0	1.02238	0.483	0.079	0
Selplg	0	0.630226	0.813	0.382	0
Gltp	0	0.680305	0.602	0.239	0
Srsf9	0	0.569334	0.678	0.33	0
Taok3	0	0.666022	0.645	0.261	0
Erp29	0	0.86862	0.855	0.464	0
Orai1	0	0.771346	0.637	0.233	0
Bri3bp	0	0.787729	0.522	0.126	0
Slc15a4	0	0.536073	0.332	0.09	0
Lat2	0	0.735257	0.536	0.158	0
Card11	0	0.655005	0.335	0.051	0
Actb	0	1.17629	0.998	0.957	0
Arpc1b	0	0.678371	0.937	0.631	0
Flt3	0	0.899827	0.356	0.009	0
Alox5ap	0	1.01353	0.872	0.299	0
Irf5	0	0.837342	0.601	0.176	0
Zyx	0	0.667699	0.741	0.342	0
Skap2	0	0.794155	0.743	0.312	0
Tnip3	0	1.41986	0.415	0.065	0
Hk2	0	0.569415	0.367	0.105	0
Bhlhe40	0	0.990499	0.658	0.228	0
Arl8b	0	0.553238	0.452	0.171	0
Edem1	0	0.535968	0.498	0.195	0
Rassf4	0	1.00586	0.63	0.155	0
Clec4b1	0	0.704003	0.313	0.074	0
Ptpn6	0	0.790428	0.784	0.335	0
Ccnd2	0	0.792457	0.7	0.32	0
Klrd1	0	1.35144	0.542	0.088	0
Etv6	0	0.506299	0.371	0.124	0
Emp1	0	0.858025	0.387	0.117	0
Plbd1	0	1.84552	0.812	0.199	0
Myadm	0	0.79748	0.564	0.166	0
Rps9	0	0.775304	0.987	0.924	0
Pirb	0	0.640724	0.586	0.185	0
Map4k1	0	0.935738	0.49	0.064	0
Tyrobp	0	0.833657	0.949	0.396	0
Fxyd5	0	1.14291	0.924	0.555	0
Siglecg	0	0.658666	0.272	0.012	0
Napsa	0	1.95204	0.912	0.238	0
Rps11	0	0.825636	0.98	0.921	0
Lrrk1	0	0.603707	0.374	0.091	0
Prcp	0	1.04148	0.675	0.182	0
Pak1	0	0.648567	0.426	0.125	0
Acer3	0	0.63751	0.477	0.154	0
Uvrag	0	0.751085	0.513	0.166	0
Gm1966	0	0.702411	0.548	0.207	0
Coro1a	0	0.681689	0.954	0.548	0
Pycard	0	0.786294	0.761	0.392	0
Itgam	0	0.531663	0.566	0.23	0
Itgax	0	1.22778	0.614	0.111	0
Ptpre	0	0.60018	0.558	0.208	0
Ifitm2	0	0.850317	0.832	0.491	0
Ifitm1	0	1.51636	0.498	0.102	0
Ifitm3	0	1.27428	0.884	0.46	0
Rnh1	0	0.706193	0.731	0.394	0
Lsp1	0	1.79165	0.956	0.426	0
Ccnd1	0	1.33107	0.751	0.27	0
Hivep2	0	0.680424	0.538	0.202	0
Stx7	0	0.72272	0.743	0.345	0
Fyn	0	0.501557	0.51	0.172	0
Pkib	0	1.05103	0.511	0.075	0
Dna2	0	0.552944	0.348	0.073	0
Itgb2	0	0.524568	0.682	0.313	0
Icosl	0	0.697768	0.369	0.064	0
Cnn2	0	0.619304	0.724	0.325	0
Sbno2	0	0.691198	0.604	0.237	0
Rps26	0	0.634842	0.968	0.88	0
Cd209a	0	2.17602	0.443	0.006	0
Ikbkb	0	0.600316	0.62	0.281	0
Fgfr1	0	0.568363	0.292	0.052	0
2022-03-01	0	0.72471	0.472	0.116	0
Ifi30	0	2.32998	0.929	0.374	0
Colgalt1	0	0.658187	0.543	0.202	0
Tbc1d9	0	0.640241	0.305	0.047	0
Snx20	0	0.801634	0.648	0.226	0
Maf	0	-1.97864	0.077	0.45	0
Cbfa2t3	0	2.19559	0.882	0.131	0
Prkcd	0	0.681733	0.591	0.271	0
Wdfy4	0	1.00036	0.429	0.07	0
Lgals3	0	0.974374	0.864	0.446	0
Tep1	0	0.850385	0.533	0.147	0
Rnase6	0	1.60423	0.662	0.104	0
Mrpl52	0	0.692469	0.869	0.575	0
Phf11b	0	0.529435	0.448	0.165	0
Dpysl2	0	0.633123	0.488	0.148	0
Kctd12	0	0.711414	0.699	0.289	0
Gpr183	0	0.621261	0.494	0.177	0
Slc44a2	0	0.625643	0.46	0.153	0
Ldlr	0	0.589653	0.273	0.076	0
Jaml	0	0.927308	0.524	0.103	0
Anxa2	0	0.81792	0.802	0.396	0
Tent5a	0	0.897132	0.591	0.208	0
Bcl2a1d	0	0.947349	0.495	0.143	0
Tmed3	0	0.607633	0.546	0.236	0
Ctsh	0	1.41452	0.906	0.37	0
Ppm1m	0	0.622517	0.408	0.093	0
Twf2	0	0.669835	0.635	0.254	0
Gnai2	0	0.703426	0.941	0.693	0
Ccdc12	0	0.751268	0.838	0.474	0
Myd88	0	0.513265	0.483	0.175	0
Rpsa	0	0.546808	0.992	0.883	0
Ccr2	0	1.00147	0.733	0.266	0
Ccr5	0	0.643581	0.566	0.211	0
Dbnl	0	0.652381	0.621	0.264	0
Zmiz2	0	0.635194	0.531	0.192	0
Plek	0	0.654217	0.658	0.23	0
Rel	0	0.897962	0.545	0.189	0
Bcl11a	0	1.38882	0.429	0.024	0
Ccdc88a	0	1.15616	0.63	0.158	0
Rps27a	0	0.655033	0.965	0.922	0
Gm2a	0	1.92468	0.899	0.402	0
Atox1	0	0.875646	0.933	0.732	0
Tnfrsf13b	0	0.590949	0.386	0.094	0
Cd68	0	0.617088	0.67	0.237	0
Clec10a	0	1.80471	0.466	0.038	0
Pitpna	0	1.04148	0.836	0.454	0
Unc119	0	0.52569	0.493	0.193	0
Evi2a	0	0.860804	0.645	0.197	0
Slfn5	0	0.591882	0.559	0.199	0
AI662270	0	0.60713	0.549	0.198	0
Wfdc17	0	0.578954	0.738	0.246	0
Cd300a	0	1.32068	0.631	0.135	0
Grb2	0	0.588126	0.73	0.36	0
Syngr2	0	1.78886	0.867	0.293	0
Actg1	0	0.730874	0.967	0.884	0
Cd7	0	1.35783	0.323	0.036	0
Pfkp	0	0.729653	0.521	0.185	0
Gpr141	0	0.571319	0.318	0.078	0
Ly86	0	0.905575	0.746	0.218	0
Cd83	0	0.785818	0.258	0.067	0
Jarid2	0	0.73657	0.618	0.235	0
H2afy	0	1.38855	0.906	0.506	0
Dapk1	0	0.541488	0.293	0.064	0
Mef2c	0	0.655633	0.631	0.233	0
Parp8	0	0.54396	0.364	0.101	0
Tspan13	0	0.966347	0.59	0.154	0
Baz1a	0	0.746592	0.655	0.253	0
Rtn1	0	0.533596	0.273	0.035	0
Actn1	0	0.51113	0.363	0.117	0
Rin3	0	0.871559	0.563	0.148	0
Vrk1	0	1.00547	0.563	0.123	0
Ckb	0	1.47275	0.794	0.287	0
Pld4	0	1.0176	0.711	0.227	0
Crip1	0	1.62361	0.938	0.558	0
Ptger4	0	0.526694	0.369	0.118	0
Sub1	0	0.788477	0.91	0.635	0
Basp1	0	1.11575	0.674	0.186	0
Ank	0	0.535948	0.315	0.052	0
Otulinl	0	0.814773	0.627	0.206	0
Ctnnd2	0	0.814699	0.363	0.012	0
Fam49b	0	1.04534	0.85	0.388	0
Sla	0	0.604005	0.586	0.22	0
Csf2rb	0	0.722286	0.523	0.149	0
Cyth4	0	1.09224	0.845	0.339	0
Srebf2	0	0.613272	0.487	0.153	0
Naga	0	0.909964	0.53	0.141	0
Nfam1	0	0.584269	0.546	0.166	0
Tspo	0	0.704737	0.904	0.665	0
5031439G07Rik	0	0.658899	0.551	0.187	0
Slc38a1	0	0.686495	0.627	0.223	0
Itgb7	0	0.843018	0.628	0.171	0
Ciita	0	2.09575	0.781	0.08	0
Sdf2l1	0	0.87117	0.535	0.193	0
Nrros	0	0.64515	0.531	0.172	0
Rpl35a	0	0.560983	0.971	0.903	0
Hcls1	0	0.591364	0.709	0.307	0
Cd47	0	0.808008	0.882	0.538	0
Alcam	0	1.15474	0.629	0.14	0
Runx1	0	0.723996	0.642	0.248	0
Agpat4	0	0.57989	0.414	0.104	0
Fgd2	0	0.665238	0.363	0.092	0
Pim1	0	0.620516	0.743	0.359	0
Cyp4f16	0	0.653121	0.36	0.077	0
Rps28	0	0.577357	0.968	0.908	0
H2-Oa	0	1.30093	0.475	0.024	0
H2-DMa	0	2.2201	0.91	0.247	0
H2-DMb2	0	1.65402	0.535	0.033	0
H2-DMb1	0	2.22662	0.864	0.2	0
Psmb9	0	0.618172	0.668	0.295	0
Psmb8	0	0.830822	0.891	0.496	0
H2-Ob	0	0.716282	0.351	0.026	0
H2-Ab1	0	3.15564	0.968	0.36	0
H2-Aa	0	3.03984	0.97	0.303	0
H2-Eb1	0	3.05958	0.965	0.302	0
H2-T23	0	0.616771	0.773	0.376	0
Gm42418	0	-1.28456	0.998	0.996	0
Nfkbie	0	0.559605	0.401	0.108	0
Trerf1	0	0.911881	0.478	0.087	0
Ccnd3	0	0.630073	0.706	0.351	0
Tnfsf9	0	0.93273	0.324	0.052	0
Bin1	0	0.594781	0.527	0.186	0
Tmem173	0	0.632425	0.488	0.152	0
Fem1c	0	0.571683	0.413	0.12	0
Cd74	0	2.81295	0.989	0.505	0
Pmaip1	0	0.988829	0.481	0.165	0
Unc93b1	0	0.674255	0.714	0.277	0
Cyb561a3	0	0.694307	0.273	0.042	0
Ms4a4c	0	1.09582	0.559	0.161	0
Ms4a6c	0	1.02849	0.743	0.245	0
Jak2	0	0.851496	0.528	0.121	0
Hhex	0	0.567141	0.392	0.103	0
Avpi1	0	0.651877	0.421	0.12	0
Bloc1s2	0	0.708529	0.569	0.188	0
Slk	0	0.654991	0.625	0.287	0
Shtn1	0	0.67319	0.415	0.111	0
Csf2ra	0	0.684375	0.666	0.26	0
mt-Rnr1	0	-1.24532	0.979	0.976	0
mt-Nd2	0	-1.61864	0.967	0.958	0
mt-Cytb	0	-1.55759	0.992	0.987	0
Gpr35	0	0.576298	0.339	0.058	0
Ffar2	0	0.924333	0.291	0.009	0
Bex6	0	0.536735	0.253	0.014	0
Rpl13	3.79607e-307	0.529849	0.977	0.916	8.85775e-303
Rbpj	2.97575e-306	0.53753	0.572	0.249	6.94362e-302
Cfl1	5.78392e-304	0.600194	0.947	0.801	1.34962e-299
Pou2f2	8.73848e-304	0.578103	0.516	0.209	2.03904e-299
H3f3a	1.95515e-303	0.570813	0.945	0.854	4.56216e-299
Mgl2	3.16974e-303	1.43736	0.294	0.093	7.39628e-299
Tmsb10	7.50977e-303	0.627194	0.967	0.675	1.75233e-298
Tpm3	2.17307e-300	0.614218	0.894	0.586	5.07065e-296
Fau	2.59733e-300	0.548848	0.986	0.949	6.06062e-296
Ifi207	1.34704e-298	0.514716	0.443	0.168	3.14319e-294
Rpl26	4.32029e-298	0.504664	0.98	0.919	1.0081e-293
Rps29	5.24537e-295	0.503863	0.992	0.974	1.22396e-290
Cbl	1.70377e-294	0.502315	0.561	0.244	3.97557e-290
Malt1	2.01542e-293	0.764796	0.49	0.205	4.70277e-289
Gpx3	2.01749e-292	-3.49213	0.593	0.728	4.70762e-288
Mbnl1	3.17704e-292	0.589412	0.899	0.556	7.41331e-288
Tmem123	7.60221e-292	0.642086	0.463	0.185	1.7739e-287
Tm6sf1	1.09194e-290	0.502918	0.564	0.241	2.54793e-286
Rpl37	3.36994e-279	0.538707	0.973	0.927	7.86341e-275
Rpl18	4.08798e-278	0.514585	0.958	0.838	9.53889e-274
Trps1	4.08049e-277	0.546437	0.519	0.229	9.52143e-273
Nap1l1	2.02202e-276	0.530144	0.696	0.361	4.71819e-272
Psme1	6.10621e-275	0.621807	0.88	0.576	1.42482e-270
Calm1	6.41691e-275	0.609255	0.954	0.825	1.49732e-270
Trappc5	1.48381e-274	0.52984	0.486	0.213	3.46232e-270
Cd63	5.58386e-273	-1.9552	0.162	0.459	1.30294e-268
mt-Rnr2	1.32183e-271	-0.93585	0.996	0.995	3.08437e-267
Cd81	9.47313e-270	-1.69477	0.115	0.419	2.21046e-265
Rps25	1.56534e-269	0.578118	0.941	0.797	3.65257e-265
St8sia4	2.45204e-268	0.688443	0.436	0.176	5.72159e-264
Ucp2	2.84443e-268	0.529631	0.9	0.544	6.63719e-264
Bst2	4.03275e-268	0.986735	0.713	0.364	9.41003e-264
Fxyd2	1.5427e-267	-3.33935	0.29	0.533	3.59973e-263
Ssr4	8.20835e-266	0.583623	0.834	0.541	1.91534e-261
Smdt1	1.88451e-265	0.577005	0.893	0.655	4.39731e-261
Gdi2	2.14583e-265	0.628986	0.822	0.54	5.00708e-261
Man2b1	2.79601e-264	0.544874	0.718	0.382	6.52421e-260
Mkrn1	3.11724e-264	0.57448	0.6	0.3	7.27377e-260
Arpc4	4.65549e-264	0.516115	0.728	0.394	1.08631e-259
Rps6	1.24229e-261	0.549954	0.906	0.659	2.89875e-257
Tcf4	1.34442e-258	1.04103	0.52	0.243	3.13707e-254
Arpc5	3.14095e-258	0.57295	0.864	0.575	7.3291e-254
Capza2	1.87523e-257	0.551648	0.823	0.509	4.37566e-253
Chchd10	2.04056e-253	-2.19818	0.13	0.41	4.76145e-249
Pfn1	5.70426e-253	0.526937	0.971	0.852	1.33103e-248
Emp3	7.90665e-250	0.633627	0.804	0.447	1.84494e-245
Apoe	6.11257e-246	-3.06219	0.248	0.491	1.42631e-241
Cdc42	3.26856e-243	0.516066	0.922	0.742	7.62687e-239
Ctsd	4.38822e-243	-1.55775	0.482	0.633	1.02395e-238
Set	3.61179e-242	0.53253	0.817	0.513	8.42776e-238
Tagln2	4.57586e-241	0.699988	0.868	0.607	1.06773e-236
Ldhb	7.31143e-241	-2.50323	0.168	0.432	1.70605e-236
Rrbp1	4.56851e-239	0.528171	0.885	0.547	1.06602e-234
Cd2ap	3.90188e-237	0.515783	0.645	0.342	9.10465e-233
Cd52	8.82482e-236	0.542017	0.958	0.597	2.05918e-231
Ahnak	1.76257e-235	0.624434	0.75	0.42	4.11278e-231
Fh1	1.78258e-232	0.539369	0.523	0.258	4.15946e-228
Msn	6.99369e-232	0.558725	0.87	0.582	1.63191e-227
Timp3	1.01595e-230	-2.34889	0.083	0.354	2.37062e-226
mt-Nd4	3.93785e-228	-1.48034	0.977	0.953	9.18857e-224
Pdia6	3.24539e-226	0.618556	0.652	0.37	7.57278e-222
Aldob	5.33146e-223	-3.09668	0.151	0.408	1.24404e-218
Dnajc7	1.37734e-222	0.644351	0.553	0.277	3.21389e-218
Ifi203	8.7652e-222	0.523775	0.608	0.304	2.04527e-217
Calr	1.1104e-221	0.646451	0.854	0.598	2.59101e-217
Ybx3	3.48876e-219	0.501388	0.564	0.292	8.14068e-215
Ap1s2	3.9113e-219	0.715067	0.437	0.195	9.12663e-215
Arhgdia	1.00125e-217	0.500736	0.848	0.547	2.33632e-213
Ndufa4	2.4134e-217	-1.2862	0.761	0.772	5.63143e-213
Rida	3.12305e-217	-2.06037	0.078	0.34	7.28733e-213
mt-Nd1	1.55159e-214	-1.32118	0.987	0.96	3.62047e-210
Eef1b2	4.84158e-214	0.507713	0.923	0.755	1.12974e-209
Tln1	2.13799e-212	0.508192	0.832	0.532	4.98879e-208
Spp1	7.11805e-210	-3.01264	0.782	0.794	1.66093e-205
Mycbp2	5.39782e-209	0.568711	0.718	0.417	1.25953e-204
Zfp36	5.69171e-207	0.597751	0.772	0.471	1.3281e-202
Igfbp7	3.16515e-203	-2.15756	0.168	0.403	7.38556e-199
Pgls	2.5185e-199	0.525801	0.782	0.486	5.87667e-195
Socs3	1.8945e-198	0.684605	0.519	0.263	4.42063e-194
Csrnp1	2.2561e-192	0.539084	0.342	0.144	5.26437e-188
Spink1	6.04592e-190	-2.54877	0.155	0.385	1.41075e-185
Chpt1	1.13383e-185	-1.43486	0.089	0.326	2.64567e-181
Plscr2	3.43e-185	-1.22431	0.05	0.285	8.00357e-181
Atf3	3.90552e-181	0.863655	0.51	0.274	9.11314e-177
Ndrg1	8.88126e-180	-1.96451	0.199	0.413	2.07235e-175
Ifi27l2a	2.61749e-177	0.559815	0.711	0.43	6.10765e-173
Pdzk1ip1	1.98388e-175	-1.63938	0.091	0.316	4.62919e-171
Hspa5	9.80595e-175	0.541433	0.879	0.656	2.28812e-170
Sult1d1	2.43439e-174	-1.53366	0.04	0.263	5.6804e-170
Prdx5	4.73327e-172	-1.4698	0.746	0.73	1.10446e-167
Tns1	9.92637e-172	-1.26671	0.08	0.303	2.31622e-167
Miox	1.41332e-170	-2.5261	0.074	0.298	3.29784e-166
Pck1	2.76155e-169	-2.27535	0.089	0.313	6.4438e-165
Car2	2.9992e-167	-1.62762	0.084	0.303	6.99833e-163
Selenop	7.78117e-166	-1.32049	0.206	0.418	1.81566e-161
Keg1	5.49993e-164	-1.81965	0.052	0.266	1.28335e-159
Chchd2	1.2472e-159	-0.945718	0.908	0.865	2.91021e-155
Lars2	1.30493e-158	-1.5427	0.45	0.599	3.04493e-154
Acsm2	8.93589e-158	-1.764	0.058	0.266	2.0851e-153
Slc34a1	5.23138e-157	-2.72735	0.106	0.315	1.22069e-152
Cltrn	6.54733e-155	-1.7608	0.061	0.266	1.52775e-150
S100a1	4.01042e-153	-1.54134	0.211	0.405	9.35791e-149
mt-Nd5	1.4695e-146	-1.15427	0.846	0.817	3.42892e-142
Cystm1	6.77475e-144	-1.3052	0.092	0.289	1.58082e-139
Ttc36	7.00249e-143	-1.50416	0.057	0.254	1.63396e-138
Akr1c21	7.14212e-141	-1.70429	0.057	0.25	1.66654e-136
Aldoa	1.29916e-138	-0.937152	0.675	0.693	3.03145e-134
Sord	1.06036e-137	-1.50135	0.084	0.275	2.47424e-133
Hadh	1.55204e-137	-0.98629	0.091	0.285	3.62154e-133
Ppp1r15a	1.27782e-135	0.555001	0.579	0.337	2.98166e-131
Stard10	1.44294e-135	-1.05225	0.063	0.252	3.36697e-131
Atp1b1	2.07408e-134	-1.82346	0.184	0.373	4.83965e-130
Psap	1.7523e-133	0.587543	0.895	0.654	4.08881e-129
Igfbp4	1.0017e-132	-1.22039	0.07	0.257	2.33737e-128
S100g	1.56465e-132	-2.52412	0.091	0.282	3.65095e-128
Dbi	3.9362e-130	-1.62618	0.778	0.728	9.18473e-126
Txn1	8.4586e-128	-0.773002	0.75	0.745	1.97373e-123
mt-Co1	5.2472e-124	-0.875275	0.961	0.91	1.22438e-119
Malat1	6.90408e-124	-1.03193	1	0.989	1.611e-119
Tcn2	6.06728e-114	-1.25006	0.183	0.347	1.41574e-109
Fabp5	6.10403e-106	1.09147	0.278	0.134	1.42431e-101
Itm2b	2.05519e-105	-0.647197	0.914	0.861	4.79558e-101
Nedd4	2.99162e-103	-0.812851	0.098	0.261	6.98066e-99
Idh1	5.86158e-103	-1.17279	0.143	0.3	1.36774e-98
Mpeg1	1.33026e-99	0.541834	0.399	0.221	3.10402e-95
Mpp1	5.33605e-98	-0.733316	0.107	0.264	1.24511e-93
Ctsl	3.62243e-97	-0.759641	0.3	0.449	8.45257e-93
Mafb	6.99941e-96	-1.14983	0.097	0.251	1.63324e-91
Lamp1	1.55794e-92	-0.797559	0.555	0.584	3.6353e-88
Cebpb	5.79225e-92	-1.41572	0.3	0.429	1.35156e-87
Ifi27	3.28772e-90	-0.817422	0.185	0.332	7.67157e-86
Nudt4	1.46116e-89	-0.993753	0.151	0.298	3.40948e-85
Bcl2a1b	6.24198e-88	0.538646	0.417	0.248	1.4565e-83
mt-Atp8	2.08369e-85	-0.953709	0.572	0.606	4.86209e-81
Ninj1	2.05073e-84	-0.767894	0.153	0.294	4.78518e-80
Klf9	2.67867e-81	-0.797364	0.142	0.282	6.25042e-77
Ccl4	4.63011e-80	0.88045	0.4	0.255	1.08039e-75
Mettl26	5.97916e-80	-0.848583	0.161	0.291	1.39518e-75
Cox7a2	2.0038e-78	-0.736713	0.838	0.763	4.67567e-74
Grina	6.16146e-77	-0.912804	0.267	0.384	1.43771e-72
Atp5j	8.40599e-75	-0.737712	0.827	0.762	1.96145e-70
Lgmn	9.4681e-75	-1.19031	0.392	0.451	2.20929e-70
Uqcrh	4.81512e-74	-0.526887	0.873	0.818	1.12356e-69
Sephs2	3.50527e-73	-0.748521	0.124	0.251	8.17919e-69
Gm26917	5.92107e-73	-2.12032	0.47	0.54	1.38162e-68
Ftl1	1.84827e-71	-0.938914	0.969	0.933	4.31276e-67
Mir6236	2.21404e-71	-0.541656	0.369	0.483	5.16623e-67
Acox1	6.99912e-71	-0.80732	0.126	0.252	1.63317e-66
Ndufa5	3.53893e-70	-0.978252	0.529	0.539	8.25774e-66
Dstn	3.84737e-70	-0.87789	0.37	0.452	8.97744e-66
Neu1	1.83249e-69	-0.725772	0.172	0.297	4.27593e-65
Uqcr10	3.30833e-69	-0.828057	0.821	0.733	7.71966e-65
Gclm	2.00832e-67	-0.702335	0.139	0.262	4.6862e-63
Hist1h2bc	3.22666e-67	-0.797231	0.207	0.331	7.52909e-63
Odc1	9.99365e-65	-0.880791	0.241	0.35	2.33192e-60
Sdc4	1.13859e-64	-0.798935	0.23	0.357	2.6568e-60
Atp5b	1.49366e-64	-0.800313	0.849	0.784	3.48531e-60
Hagh	1.10377e-63	-0.787394	0.18	0.29	2.57553e-59
Cisd1	1.00714e-62	-1.04503	0.315	0.393	2.35006e-58
Phyh	1.1351e-62	-0.912026	0.234	0.335	2.64865e-58
Zbtb20	1.69273e-62	-0.947242	0.248	0.354	3.94983e-58
Sod2	1.83366e-62	-0.940646	0.413	0.462	4.27867e-58
4931406C07Rik	1.96425e-62	-0.919133	0.142	0.255	4.58338e-58
Mpc2	1.26859e-59	-1.14734	0.568	0.552	2.96012e-55
Cox6c	2.13617e-59	-0.69559	0.886	0.815	4.98454e-55
Suclg2	1.06731e-58	-0.718957	0.156	0.266	2.49045e-54
Cox8a	8.6558e-58	-0.541005	0.924	0.893	2.01974e-53
AW112010	7.92904e-56	-1.71838	0.249	0.339	1.85016e-51
Gatm	7.4992e-55	-1.61479	0.257	0.345	1.74986e-50
Ndufb9	1.79664e-54	-0.815716	0.723	0.653	4.19228e-50
Irf8	2.75361e-54	1.432	0.328	0.221	6.42528e-50
Atp6v1e1	4.28288e-54	-0.887019	0.493	0.512	9.99367e-50
Tpi1	3.71665e-53	-0.828066	0.476	0.502	8.67244e-49
Acot13	7.61422e-53	-0.744557	0.178	0.278	1.7767e-48
Mdh1	1.19349e-51	-1.20848	0.582	0.559	2.78489e-47
Mif	4.51572e-51	-0.932727	0.626	0.593	1.0537e-46
Gng12	5.91394e-50	-0.546721	0.175	0.28	1.37996e-45
4833439L19Rik	1.14051e-49	-0.738347	0.182	0.276	2.66127e-45
Glul	2.05462e-49	-0.647813	0.196	0.298	4.79425e-45
Gabarapl1	2.30523e-49	-0.855044	0.19	0.281	5.37903e-45
mt-Nd3	2.91865e-49	-0.99977	0.603	0.591	6.81039e-45
Cox5b	6.20526e-49	-0.651782	0.873	0.786	1.44793e-44
Ndufa13	8.19377e-49	-0.50489	0.845	0.764	1.91193e-44
Fth1	4.65814e-48	-0.840588	0.987	0.981	1.08693e-43
Atp5g3	2.60286e-46	-0.735493	0.684	0.627	6.07351e-42
mt-Atp6	5.33294e-46	-0.736329	0.3	0.377	1.24439e-41
Atp5a1	1.67048e-44	-0.67869	0.818	0.726	3.89789e-40
Sptbn1	4.81998e-44	-0.920076	0.307	0.375	1.12469e-39
Rhob	5.53363e-42	-0.854805	0.215	0.302	1.29122e-37
Ethe1	1.09256e-41	-0.584043	0.171	0.259	2.54938e-37
Atp5o.1	9.59735e-41	-0.773684	0.69	0.623	2.23945e-36
Uqcrb	1.28396e-40	-0.714442	0.774	0.686	2.99598e-36
Errfi1	5.65891e-40	-0.850052	0.229	0.305	1.32045e-35
Uqcrq	3.86009e-39	-0.677549	0.833	0.725	9.00715e-35
Id3	4.09422e-38	-0.923339	0.18	0.269	9.55345e-34
Cox6b1	5.79881e-38	-0.519858	0.871	0.79	1.35309e-33
Prdx1	8.91513e-36	-0.644149	0.84	0.74	2.08026e-31
C1qb	4.47332e-35	-2.54558	0.216	0.277	1.04381e-30
Hint2	4.71567e-35	-0.853607	0.313	0.358	1.10036e-30
Uqcr11	4.87776e-35	-0.705221	0.779	0.67	1.13818e-30
Slc25a39	1.39288e-34	-0.662806	0.28	0.338	3.25015e-30
Pdha1	2.89261e-34	-0.587098	0.266	0.329	6.74961e-30
Tceal9	1.30257e-33	-0.551132	0.216	0.292	3.03941e-29
Gapdh	2.07484e-33	-0.519347	0.906	0.852	4.84144e-29
Esd	6.73021e-33	-0.847689	0.641	0.582	1.57043e-28
Pfdn1	1.91298e-32	-0.609287	0.378	0.415	4.46375e-28
Atp5k	1.96137e-32	-0.567023	0.79	0.696	4.57666e-28
Map1lc3a	4.56896e-32	-0.523606	0.187	0.261	1.06612e-27
Fcgr3	6.08927e-32	-0.806896	0.189	0.255	1.42087e-27
Rabac1	6.22045e-32	-0.564524	0.546	0.539	1.45148e-27
Acaa2	1.25725e-31	-0.694645	0.287	0.337	2.93366e-27
Rbpms	4.68422e-31	-0.713678	0.211	0.276	1.09302e-26
Atp1a1	4.43415e-30	-1.36414	0.709	0.605	1.03466e-25
Slc25a4	7.75578e-30	-0.82137	0.572	0.54	1.80973e-25
Tubb4b	8.34613e-30	-0.735508	0.4	0.422	1.94749e-25
Mxd4	1.35514e-29	-0.604882	0.223	0.29	3.1621e-25
Map1lc3b	1.59868e-29	-0.572707	0.647	0.605	3.73036e-25
Idh2	1.84013e-29	-0.77446	0.268	0.319	4.29375e-25
Hcst	1.94943e-28	-1.08409	0.244	0.292	4.54879e-24
Ndufa12	2.13238e-28	-0.640345	0.318	0.359	4.97571e-24
Comt	6.69926e-28	-0.775199	0.343	0.377	1.56321e-23
Fyb	9.77744e-28	-0.713038	0.396	0.406	2.28147e-23
Akr1a1	1.76426e-27	-1.05784	0.775	0.666	4.11672e-23
Asl	4.33657e-27	-0.720762	0.2	0.26	1.0119e-22
Aldh2	4.99536e-27	-0.685817	0.37	0.394	1.16562e-22
Dcxr	5.44284e-27	-0.872038	0.215	0.269	1.27003e-22
Atp6v1a	1.44992e-26	-0.653522	0.289	0.338	3.38325e-22
Arl6ip1	1.36514e-25	-0.536448	0.675	0.605	3.18542e-21
Gpx4	2.03025e-25	-0.699357	0.619	0.569	4.73739e-21
Usmg5	5.2179e-25	-0.586188	0.792	0.679	1.21754e-20
Sec62	1.10039e-24	-0.540319	0.599	0.549	2.56766e-20
Lrpap1	2.48088e-23	-0.504708	0.25	0.299	5.78889e-19
Park7	5.21809e-23	-0.606601	0.729	0.639	1.21759e-18
Tuba4a	1.67988e-22	-0.52867	0.253	0.301	3.91982e-18
Hibadh	1.40487e-21	-0.571523	0.237	0.283	3.27812e-17
Cox6a1	2.23777e-21	-0.545436	0.72	0.625	5.22162e-17
Slc25a5	4.26233e-21	-0.538924	0.822	0.717	9.94572e-17
Ndufv3	9.21762e-21	-0.528831	0.635	0.569	2.15084e-16
Khk	1.14178e-20	-0.711971	0.208	0.255	2.66423e-16
Tsc22d1	2.62533e-20	-1.02768	0.339	0.361	6.12595e-16
Atp5d	3.66308e-20	-0.511165	0.828	0.725	8.54744e-16
Pebp1	5.39218e-20	-0.609899	0.612	0.553	1.25821e-15
Cat	5.67169e-20	-0.639184	0.25	0.29	1.32343e-15
Aco2	9.6032e-20	-0.596886	0.364	0.374	2.24081e-15
Cndp2	1.03504e-19	-0.558018	0.242	0.283	2.41515e-15
Furin	3.48785e-19	-0.514268	0.199	0.255	8.13855e-15
Ndufab1	9.94599e-19	-0.712214	0.384	0.388	2.3208e-14
Qdpr	1.82724e-18	-0.653828	0.227	0.265	4.26367e-14
Romo1	7.91783e-18	-0.509656	0.623	0.553	1.84755e-13
Ndufc1	1.10621e-16	-0.6852	0.68	0.581	2.58122e-12
Cyc1	1.90121e-16	-0.643605	0.506	0.466	4.43628e-12
Aprt	2.63734e-16	-0.519918	0.495	0.466	6.15398e-12
Scp2	3.65585e-16	-0.662547	0.497	0.463	8.53056e-12
Hspa9	6.40415e-16	-0.576615	0.372	0.378	1.49434e-11
Pgk1	6.73236e-16	-0.517268	0.492	0.462	1.57093e-11
Tmbim4	1.4577e-15	-0.600179	0.44	0.421	3.4014e-11
Igha	1.47554e-15	-1.19635	0.387	0.285	3.44303e-11
Etfb	2.15201e-15	-0.763265	0.546	0.491	5.0215e-11
Ndufs6	3.08308e-15	-0.564088	0.631	0.547	7.19406e-11
Suclg1	6.42036e-15	-0.678753	0.439	0.417	1.49813e-10
Ndufa8	1.21707e-14	-0.519586	0.56	0.504	2.83992e-10
Ndufs7	5.11495e-14	-0.526079	0.563	0.506	1.19352e-09
Sdha	7.68524e-14	-0.538123	0.418	0.405	1.79327e-09
Ndufb6	1.33218e-13	-0.670709	0.525	0.471	3.10851e-09
Uqcrfs1	1.38786e-13	-0.646089	0.546	0.493	3.23844e-09
Sdhb	1.01205e-12	-0.557672	0.554	0.496	2.36151e-08
Sdhc	3.61612e-12	-0.555997	0.36	0.36	8.43786e-08
Gsr	5.62458e-12	-0.699818	0.28	0.3	1.31244e-07
Ndufb2	1.20282e-11	-0.556684	0.476	0.441	2.80665e-07
Vdac1	6.21594e-11	-0.586568	0.495	0.452	1.45043e-06
Atp5g1	7.73688e-11	-0.624556	0.815	0.692	1.80532e-06
Serinc3	1.40542e-10	-0.524002	0.639	0.567	3.2794e-06
Acadm	6.85612e-09	-0.500236	0.312	0.317	0.000159981
Cyb5a	1.33233e-08	-0.794372	0.623	0.53	0.000310887
Lst1	2.2475e-08	-0.610175	0.37	0.265	0.000524431
Oxct1	3.24904e-08	-0.833064	0.342	0.328	0.000758132
Igkc	4.53125e-08	-1.9739	0.509	0.398	0.00105732
Ndufb8	2.61144e-07	-0.50554	0.702	0.583	0.00609353
Txnip	7.09658e-07	-0.598524	0.653	0.561	0.0165592
Laptm4a	1.36115e-06	-0.589007	0.534	0.47	0.0317611
App	1.5589e-06	-0.583302	0.572	0.493	0.0363754
Neat1	8.46151e-06	-0.523843	0.78	0.608	0.197441
Clu	8.51419e-06	-1.96226	0.327	0.316	0.19867
Mt1	0.000846507	-0.758491	0.581	0.477	1
Ly6a	0.00232755	-0.694497	0.503	0.467	1
Cstb	0.00277281	-0.516829	0.55	0.471	1
Akr7a5	0.0049013	-0.641325	0.284	0.264	1
Ass1	0.00496545	-1.56041	0.428	0.363	1
Cd14	0.0203328	-0.788467	0.272	0.257	1
Cycs	0.0411674	-0.570383	0.656	0.537	1
Plin2	0.115154	-0.598117	0.451	0.387	1
Ltb	0.178085	-0.920531	0.294	0.236	1
H2-Q7	0.259961	-0.55341	0.432	0.353	1
Lyz2	0.27936	-2.22506	0.506	0.388	1
Mpc1	0.358066	-0.559543	0.618	0.501	1
Klf2	0.394097	-0.740377	0.528	0.449	1
Hmgb2	0.414355	-0.750074	0.652	0.522	1
Msrb1	0.787544	-0.817373	0.546	0.444	1
Cd82	0.939332	-0.500174	0.262	0.231	1

## Sheet: DCT
gene	p_val	avg_log2FC	pct.1	pct.2	p_val_adj
Tfap2b	0	1.60487	0.667	0.029	0
Pkhd1	0	1.00057	0.549	0.1	0
Dst	0	0.905698	0.663	0.206	0
Cox5b	0	1.29659	0.982	0.786	0
Pantr1	0	0.90759	0.396	0.017	0
Pou3f3	0	1.13997	0.548	0.037	0
Cavin2	0	1.00638	0.514	0.045	0
Tns1	0	0.812496	0.808	0.286	0
Sgpp2	0	0.512768	0.258	0.013	0
Col4a4	0	1.13586	0.623	0.114	0
Efhd1	0	1.28252	0.616	0.042	0
Tfcp2l1	0	1.30754	0.737	0.144	0
Pigr	0	1.24809	0.338	0.027	0
Mfsd4a	0	1.2449	0.562	0.053	0
Shisa4	0	0.612436	0.331	0.036	0
Lad1	0	0.66913	0.405	0.077	0
Nme7	0	0.8016	0.439	0.081	0
Atp1b1	0	3.12555	0.986	0.356	0
Mpc2	0	1.1665	0.947	0.546	0
Mgst3	0	1.46445	0.786	0.265	0
Kcnj10	0	1.44799	0.58	0.02	0
Phyh	0	1.10426	0.844	0.323	0
Aif1l	0	1.38287	0.72	0.098	0
Ak1	0	0.728816	0.36	0.018	0
Pkp4	0	0.857705	0.61	0.173	0
Tanc1	0	0.803081	0.482	0.079	0
Grb14	0	0.760878	0.415	0.035	0
Stk39	0	0.725209	0.428	0.05	0
Itga6	0	1.00686	0.592	0.175	0
Atp5g3	0	1.33633	0.956	0.624	0
Hoxd10	0	0.638641	0.316	0.013	0
Hoxd9	0	1.1341	0.543	0.04	0
Hoxd8	0	1.98732	0.801	0.064	0
Ccdc141	0	0.756726	0.452	0.083	0
Cd59a	0	0.935848	0.558	0.068	0
Scg5	0	1.02312	0.401	0.014	0
Ckmt1	0	1.16264	0.572	0.047	0
B2m	0	-2.91795	0.437	0.802	0
Trpm7	0	1.37328	0.715	0.238	0
Mal	0	2.77149	0.98	0.128	0
Acss1	0	1.02845	0.635	0.15	0
Ninl	0	0.517766	0.264	0.02	0
Wfdc15b	0	2.837	0.662	0.048	0
Sdc4	0	1.75801	0.934	0.343	0
Wfdc2	0	3.29561	0.971	0.204	0
Slc25a5	0	1.32005	0.969	0.717	0
Ndufa1	0	1.24944	0.897	0.561	0
Apoo	0	0.734909	0.492	0.132	0
Maged1	0	0.559917	0.435	0.102	0
Cox7b	0	1.30435	0.969	0.703	0
Rnf128	0	0.602072	0.404	0.086	0
Tmsb4x	0	-4.26989	0.673	0.86	0
Mecom	0	1.6188	0.719	0.052	0
Larp1b	0	0.859526	0.52	0.139	0
Trim2	0	0.721191	0.422	0.063	0
Rab25	0	0.763914	0.409	0.029	0
Muc1	0	0.581648	0.305	0.031	0
Rps27	0	-2.06782	0.885	0.917	0
S100a1	0	2.0836	0.976	0.388	0
Sv2a	0	0.511902	0.275	0.035	0
Atp1a1	0	3.38677	0.982	0.603	0
Egf	0	3.17586	0.61	0.037	0
Sgms2	0	1.67519	0.644	0.064	0
Papss1	0	1.09387	0.565	0.114	0
Ddit4l	0	0.703006	0.355	0.041	0
Ptgfr	0	1.90465	0.649	0.013	0
Wls	0	1.1276	0.72	0.213	0
Calb1	0	3.78162	0.645	0.034	0
Rragd	0	0.699681	0.428	0.069	0
Cyp2j11	0	0.664885	0.286	0.026	0
Cyp2j6	0	0.96417	0.482	0.047	0
Bsnd	0	0.849622	0.387	0.013	0
Cyb5rl	0	0.690075	0.308	0.022	0
Trabd2b	0	0.702368	0.414	0.07	0
Tspan1	0	1.21697	0.451	0.021	0
Ptprf	0	1.01565	0.604	0.113	0
C77080	0	0.537801	0.304	0.038	0
Fabp3	0	1.61114	0.769	0.168	0
Rap1gap	0	0.853555	0.428	0.033	0
Klhdc7a	0	0.561004	0.332	0.056	0
Clcnka	0	0.914855	0.408	0.021	0
Clcnkb	0	2.71688	0.903	0.048	0
Casz1	0	0.540177	0.315	0.046	0
Clstn1	0	0.555083	0.357	0.058	0
Slit2	0	0.786376	0.359	0.017	0
Ppargc1a	0	1.10109	0.555	0.09	0
Cwh43	0	1.44741	0.575	0.008	0
Igfbp7	0	1.51328	0.965	0.385	0
Spp1	0	2.19419	0.987	0.791	0
Tesc	0	1.29554	0.667	0.084	0
Tmem116	0	0.865002	0.471	0.067	0
Nipsnap2	0	0.695959	0.451	0.092	0
Pcolce	0	1.8163	0.747	0.049	0
Actb	0	-2.49765	0.965	0.958	0
Kl	0	2.05445	0.658	0.111	0
Pdk4	0	0.781653	0.346	0.035	0
Cadps2	0	0.609624	0.307	0.017	0
Atp6v0a4	0	1.18425	0.685	0.141	0
Tmem213	0	3.14301	0.96	0.087	0
Mturn	0	0.515425	0.314	0.046	0
Tacstd2	0	1.68508	0.584	0.062	0
Retsat	0	0.624902	0.378	0.068	0
Eva1a	0	0.72059	0.392	0.064	0
Atp6v1b1	0	0.787832	0.409	0.027	0
Emx1	0	1.46745	0.556	0.029	0
Gm44386	0	0.661236	0.368	0.064	0
Mgll	0	0.8671	0.473	0.062	0
Uroc1	0	0.991321	0.356	0.005	0
Aldh1l1	0	0.997424	0.637	0.13	0
Tmem72	0	1.87369	0.743	0.028	0
Wnk1	0	2.35439	0.905	0.505	0
Scnn1a	0	1.66999	0.717	0.041	0
Cd9	0	1.057	0.82	0.309	0
Tmem52b	0	3.39679	0.913	0.05	0
Gm44120	0	0.974692	0.384	0.011	0
Gabarapl1	0	1.7874	0.816	0.269	0
Mgst1	0	0.863397	0.657	0.202	0
Ldhb	0	1.99825	0.995	0.412	0
Tmc4	0	0.561038	0.32	0.036	0
Nectin2	0	0.560142	0.354	0.054	0
Bcam	0	0.844993	0.545	0.096	0
Rps16	0	-1.76357	0.918	0.917	0
Spint2	0	1.76328	0.882	0.211	0
Atp4a	0	1.01783	0.362	0.008	0
Hpn	0	0.784923	0.574	0.146	0
Klk1	0	4.17967	0.901	0.166	0
Bcat2	0	0.887573	0.488	0.117	0
Mfge8	0	0.787945	0.535	0.123	0
Rhcg	0	1.12559	0.469	0.024	0
Idh2	0	1.48244	0.849	0.308	0
Fzd4	0	0.861784	0.528	0.084	0
Me3	0	0.671779	0.39	0.051	0
Sytl2	0	0.627729	0.326	0.049	0
Galnt18	0	0.786268	0.373	0.021	0
Syt17	0	0.512039	0.257	0.007	0
Coq7	0	0.876869	0.588	0.148	0
Umod	0	3.03956	0.833	0.173	0
Aldoa	0	1.17228	0.973	0.688	0
Acadsb	0	0.974537	0.553	0.1	0
Ctsd	0	2.11419	0.937	0.622	0
Kcnq1	0	0.730182	0.354	0.014	0
Aig1	0	0.732914	0.489	0.113	0
Rps12	0	-1.70398	0.912	0.928	0
Cd24a	0	1.1809	0.753	0.197	0
Pcbd1	0	0.800037	0.698	0.206	0
Hk1	0	0.861526	0.587	0.122	0
Ank3	0	0.959934	0.635	0.148	0
Bicc1	0	0.865869	0.591	0.141	0
Ggt1	0	0.660782	0.529	0.14	0
Gstt3	0	0.679742	0.398	0.064	0
Gstt1	0	1.21159	0.725	0.156	0
Chchd10	0	1.42749	0.973	0.39	0
Col18a1	0	0.649075	0.514	0.13	0
Uqcr11	0	1.27704	0.965	0.669	0
Socs2	0	0.579955	0.41	0.091	0
Nudt4	0	2.05065	0.918	0.282	0
Gm47708	0	0.696675	0.251	0.008	0
Tspan8	0	0.733903	0.52	0.072	0
Slc16a7	0	2.03084	0.734	0.048	0
Atp5b	0	1.23335	0.988	0.783	0
Cd63	0	0.978824	0.94	0.44	0
Gas6	0	0.787483	0.725	0.229	0
Defb1	0	3.15972	0.925	0.135	0
Sfrp1	0	2.76693	0.75	0.02	0
Sorbs2	0	0.586708	0.336	0.035	0
Sh2d4a	0	0.508338	0.258	0.021	0
Rpl18a	0	-1.84014	0.904	0.905	0
Tox3	0	0.810482	0.336	0.009	0
Aktip	0	0.926551	0.576	0.109	0
Mt2	0	2.32489	0.858	0.159	0
Mt1	0	2.66505	0.983	0.473	0
Slc12a3	0	5.23179	0.877	0.062	0
Adgrg1	0	0.982493	0.602	0.146	0
Cdh16	0	1.98148	0.912	0.217	0
Nol3	0	0.708023	0.332	0.014	0
Cdh1	0	1.44959	0.671	0.068	0
Cyba	0	-2.45469	0.352	0.779	0
Kcnk1	0	1.18463	0.572	0.038	0
Flnb	0	0.57838	0.431	0.095	0
Abhd6	0	0.616841	0.356	0.049	0
Zfp503	0	0.916435	0.6	0.143	0
Rps24	0	-1.87738	0.967	0.949	0
ccdc198	0	1.2205	0.753	0.155	0
Ndrg2	0	1.13232	0.571	0.049	0
Fgf9	0	0.611202	0.26	0.019	0
Clu	0	3.4065	0.954	0.305	0
Slc25a30	0	1.23417	0.577	0.146	0
Tpt1	0	-1.41002	0.99	0.984	0
Tdrd3	0	0.535524	0.301	0.044	0
Dach1	0	0.583628	0.302	0.023	0
Yap1	0	0.585195	0.365	0.05	0
St14	0	0.886102	0.489	0.044	0
Kcnj1	0	2.3228	0.813	0.034	0
Usp2	0	0.957798	0.541	0.122	0
Scn4b	0	0.718899	0.33	0.007	0
Fxyd2	0	2.40308	0.998	0.516	0
Paqr5	0	1.76425	0.802	0.092	0
Fam81a	0	0.837487	0.405	0.023	0
Gclc	0	0.917505	0.611	0.174	0
Gsta4	0	0.711732	0.467	0.108	0
Dag1	0	0.628915	0.479	0.116	0
Pth1r	0	1.30981	0.744	0.213	0
Inpp5j	0	0.622635	0.31	0.016	0
Selenom	0	0.750912	0.607	0.182	0
Gal3st1	0	0.829964	0.419	0.021	0
Pgam2	0	2.81067	0.79	0.031	0
Aebp1	0	0.640923	0.374	0.07	0
Abca13	0	2.4728	0.691	0.015	0
Efemp1	0	0.550154	0.281	0.024	0
Rps27a	0	-1.66578	0.923	0.923	0
Wwc1	0	0.862806	0.58	0.122	0
Ltc4s	0	1.57225	0.444	0.041	0
Shmt1	0	0.827851	0.478	0.076	0
Slc2a4	0	0.630749	0.291	0.012	0
Cldn7	0	1.36502	0.625	0.053	0
Lhx1	0	1.2828	0.495	0.039	0
Lhx1os	0	0.761467	0.35	0.03	0
Epn3	0	0.722344	0.365	0.022	0
Atp5g1	0	1.38855	0.975	0.692	0
Hoxb9	0	0.526149	0.342	0.061	0
Hoxb8	0	0.808569	0.413	0.051	0
Hoxb5os	0	1.70021	0.683	0.023	0
Hoxb6	0	0.66629	0.38	0.045	0
Nfe2l1	0	0.988364	0.705	0.219	0
Prr15l	0	0.673864	0.497	0.12	0
Wnk4	0	1.68709	0.683	0.07	0
Cyb561	0	0.56632	0.313	0.031	0
Kcnj16	0	1.59854	0.795	0.156	0
Fads6	0	0.638451	0.291	0.01	0
Llgl2	0	0.602249	0.418	0.083	0
Gcgr	0	0.571801	0.275	0.014	0
Akr1c19	0	0.834892	0.422	0.036	0
Sox4	0	0.771567	0.469	0.114	0
Tubb2b	0	0.985078	0.48	0.056	0
Dbn1	0	0.505222	0.269	0.022	0
Klhl3	0	1.59653	0.567	0.03	0
Gas1	0	0.616777	0.297	0.038	0
F2rl1	0	0.680179	0.343	0.034	0
Elovl7	0	0.804729	0.471	0.073	0
Lamb1	0	1.24311	0.57	0.079	0
Sostdc1	0	2.26187	0.732	0.035	0
Arhgap5	0	0.931072	0.74	0.28	0
Cdkl1	0	0.824488	0.498	0.086	0
Clmn	0	0.643603	0.46	0.105	0
Oxct1	0	1.73186	0.876	0.319	0
Myo10	0	0.591588	0.419	0.087	0
Laptm4b	0	0.60378	0.357	0.043	0
Cox6c	0	1.31695	0.986	0.815	0
Mal2	0	0.706604	0.38	0.031	0
Deptor	0	0.699154	0.42	0.085	0
Tmem65	0	0.613617	0.41	0.092	0
Ndufb9	0	1.31667	0.949	0.651	0
Ly6a	0	2.3339	0.985	0.46	0
Nrbp2	0	0.558124	0.309	0.031	0
Pvalb	0	2.03115	0.303	0.006	0
Syngr1	0	0.542293	0.304	0.038	0
Aco2	0	1.31835	0.84	0.366	0
Vdr	0	0.785635	0.498	0.126	0
Adcy6	0	0.649605	0.381	0.051	0
Smagp	0	0.914362	0.578	0.138	0
Krt7	0	1.28559	0.678	0.078	0
Krt8	0	0.949696	0.622	0.182	0
Cbx5	0	0.790393	0.601	0.186	0
Ppp1r1a	0	2.97024	0.872	0.05	0
Kng2	0	3.01169	0.939	0.066	0
P3h2	0	0.665969	0.416	0.077	0
Ildr1	0	0.821857	0.428	0.032	0
Slc15a2	0	0.517506	0.309	0.053	0
Atp6v1a	0	1.03141	0.788	0.329	0
Phldb2	0	0.724479	0.529	0.142	0
Cldn8	0	1.36197	0.613	0.026	0
Mrps6	0	1.44133	0.794	0.187	0
Slc5a3	0	1.4035	0.651	0.095	0
Tmprss2	0	1.1316	0.559	0.064	0
Ddr1	0	1.03594	0.584	0.109	0
Slc25a23	0	0.537327	0.362	0.071	0
Crb3	0	0.69332	0.438	0.072	0
Tmem178	0	0.573455	0.279	0.018	0
Slc8a1	0	2.18949	0.405	0.086	0
Epcam	0	1.72831	0.821	0.081	0
Kctd1	0	1.38005	0.625	0.045	0
Ctnna1	0	1.00809	0.782	0.311	0
Cystm1	0	0.983635	0.855	0.272	0
Cdo1	0	1.06301	0.489	0.04	0
Atp5a1	0	1.14551	0.973	0.725	0
Sall3	0	0.61635	0.282	0.003	0
Cpt1a	0	0.986172	0.641	0.2	0
Fau	0	-2.07258	0.938	0.95	0
Cox8a	0	1.1537	0.993	0.893	0
Trpm6	0	1.01354	0.412	0.007	0
Ermp1	0	0.968227	0.513	0.079	0
Slc35g1	0	0.635153	0.313	0.02	0
Scd2	0	1.15717	0.588	0.092	0
Cnnm2	0	0.733663	0.359	0.033	0
mt-Rnr2	0	1.24288	0.998	0.995	0
mt-Nd1	0	1.32229	0.994	0.96	0
mt-Nd2	0	1.50953	0.997	0.958	0
mt-Co1	0	1.32036	0.981	0.911	0
mt-Atp6	0	1.10968	0.838	0.366	0
mt-Nd4	0	1.69862	0.998	0.953	0
mt-Nd5	0	1.43086	0.979	0.815	0
mt-Cytb	0	1.70234	0.997	0.987	0
Flvcr1	8.45894e-308	0.525605	0.304	0.056	1.97381e-303
Slc45a4	4.09747e-307	0.570076	0.36	0.076	9.56103e-303
Abcd3	7.1404e-307	0.658812	0.571	0.165	1.66614e-302
Mcee	4.07496e-303	0.891361	0.655	0.23	9.50852e-299
Cyc1	2.06691e-299	1.16706	0.874	0.461	4.82292e-295
Ier3	7.6276e-298	0.857133	0.785	0.308	1.77982e-293
Chchd6	3.86782e-297	0.523147	0.34	0.07	9.02518e-293
S100g	6.14891e-297	3.31967	0.701	0.268	1.43479e-292
Rpl37a	6.63935e-297	-1.4574	0.964	0.953	1.54923e-292
Tspan3	1.13208e-296	0.71039	0.642	0.207	2.6416e-292
Rpl13	4.35094e-296	-1.62844	0.916	0.919	1.01525e-291
Cd52	4.53676e-296	-4.09854	0.108	0.619	1.05861e-291
Agpat3	4.02905e-294	0.757806	0.653	0.219	9.40139e-290
Cxxc5	1.19899e-293	0.617978	0.524	0.146	2.79771e-289
Rpl23	3.32501e-293	-1.34251	0.971	0.957	7.75858e-289
Atp5j	3.5717e-293	1.0681	0.971	0.761	8.33421e-289
Trp53inp2	3.49291e-292	0.558087	0.416	0.1	8.15035e-288
mt-Atp8	4.4713e-292	1.16245	0.933	0.599	1.04333e-287
Ptdss2	7.98754e-291	0.560972	0.372	0.084	1.86381e-286
Ndufa4	9.98337e-290	1.2234	0.969	0.769	2.32952e-285
Impa2	9.58671e-289	0.546562	0.341	0.072	2.23696e-284
Gnai2	9.21181e-288	-2.20229	0.325	0.709	2.14948e-283
Cox7a2	1.67446e-287	1.19755	0.958	0.763	3.90718e-283
Got1	5.17745e-287	0.788295	0.597	0.194	1.20811e-282
Srgn	1.61648e-285	-3.079	0.086	0.603	3.7719e-281
Rps29	1.50448e-283	-1.46731	0.986	0.974	3.51057e-279
Uqcrq	4.46341e-283	1.12896	0.971	0.725	1.04149e-278
H2-D1	3.14712e-282	-2.43964	0.569	0.777	7.34349e-278
Mthfd1	6.12942e-281	0.675659	0.487	0.138	1.43024e-276
Hoxb4	1.35897e-280	0.619419	0.358	0.08	3.17102e-276
Rpl28	3.22745e-280	-1.22262	0.942	0.93	7.53094e-276
Rpl37	7.81745e-280	-1.46262	0.938	0.929	1.82412e-275
Rps11	4.48592e-279	-1.59568	0.94	0.923	1.04674e-274
Bag1	1.09625e-277	1.07435	0.879	0.505	2.55798e-273
Ndufc1	2.28313e-277	1.03539	0.931	0.579	5.32746e-273
Bag4	3.77419e-277	0.575771	0.39	0.092	8.80668e-273
Mpc1	9.01668e-277	1.14481	0.89	0.499	2.10395e-272
Cox4i1	1.22967e-276	1.02521	0.994	0.894	2.86931e-272
Idh3a	2.32978e-276	0.790434	0.632	0.225	5.43631e-272
Lpl	5.93531e-276	0.89931	0.525	0.157	1.38495e-271
Cox6b1	8.98909e-275	1.06961	0.977	0.79	2.09751e-270
Thap4	9.62623e-274	0.585583	0.407	0.102	2.24619e-269
Rpl10	1.16075e-273	-1.6134	0.823	0.869	2.70849e-269
Uqcr10	1.86368e-273	1.05053	0.96	0.732	4.34872e-269
mt-Nd3	4.05374e-273	1.27072	0.919	0.586	9.459e-269
Tfrc	4.59268e-273	0.714046	0.35	0.079	1.07166e-268
Rps23	7.31358e-273	-1.58817	0.876	0.889	1.70655e-268
Cnn3	2.08517e-271	0.691796	0.576	0.178	4.86555e-267
Itm2b	6.54719e-271	0.950535	0.987	0.861	1.52772e-266
Top3b	1.42593e-269	0.586461	0.382	0.092	3.32725e-265
Rpl32	3.92656e-268	-1.51855	0.963	0.936	9.16224e-264
Krt18	1.17037e-267	0.603107	0.345	0.075	2.73093e-263
Cisd1	4.18131e-267	0.860429	0.857	0.383	9.75666e-263
Atp5o.1	1.98875e-266	1.06578	0.947	0.62	4.64054e-262
Cox6a1	3.3047e-266	1.08979	0.931	0.624	7.7112e-262
Prps2	3.94026e-266	0.556962	0.38	0.092	9.19419e-262
Ppp2r3a	4.94416e-266	0.599864	0.487	0.136	1.15367e-261
Rps9	2.39116e-265	-1.46555	0.947	0.926	5.57954e-261
Rps8	3.6838e-265	-1.39664	0.96	0.938	8.59579e-261
Usp53	1.10689e-264	0.558138	0.326	0.07	2.58281e-260
Rpl34	1.00332e-263	-1.72177	0.857	0.876	2.34114e-259
Suclg2	4.95654e-263	0.688979	0.696	0.255	1.15656e-258
Cotl1	1.14078e-262	-2.09825	0.119	0.596	2.66189e-258
Galt	1.4539e-262	0.578023	0.408	0.106	3.39253e-258
Strbp	8.87049e-262	0.594269	0.457	0.126	2.06984e-257
Dapk1	1.74574e-261	0.523497	0.317	0.069	4.07351e-257
Coro1a	1.90099e-261	-2.94457	0.084	0.571	4.43578e-257
Abhd14b	3.07452e-261	0.636557	0.497	0.143	7.17409e-257
Tmem205	1.16431e-260	0.763302	0.608	0.213	2.7168e-256
Fxyd5	1.48082e-260	-2.73971	0.091	0.577	3.45534e-256
Tsc22d1	2.20731e-260	0.770061	0.833	0.352	5.15053e-256
Tmx2	2.59692e-260	0.65226	0.481	0.142	6.05965e-256
Cobll1	1.227e-259	0.520151	0.373	0.089	2.86308e-255
Ndufa5	1.36563e-259	0.954563	0.917	0.532	3.18656e-255
Stard8	3.43917e-259	0.532104	0.35	0.081	8.02496e-255
Rpl39	1.16285e-258	-1.6062	0.947	0.927	2.71339e-254
Rpl35a	1.93795e-258	-1.38307	0.913	0.905	4.52201e-254
Rpl19	1.10969e-257	-1.37664	0.958	0.926	2.58934e-253
mt-Co2	1.13272e-257	0.645425	0.435	0.118	2.64309e-253
Acat1	5.22104e-257	0.992252	0.712	0.305	1.21828e-252
Eef1a1	2.50195e-256	-1.0839	0.986	0.965	5.83806e-252
Rps20	2.98898e-256	-1.47858	0.941	0.916	6.97449e-252
Lman1	2.98737e-255	0.749896	0.592	0.21	6.97074e-251
Mdh1	3.16747e-255	0.903605	0.927	0.554	7.39097e-251
Msi2	1.25392e-254	0.695214	0.614	0.21	2.9259e-250
Rps19	2.68598e-254	-1.52711	0.838	0.867	6.26746e-250
Fmc1	3.74158e-253	0.935833	0.703	0.298	8.73061e-249
Rps28	5.93737e-253	-1.48142	0.925	0.91	1.38543e-248
Pfn1	6.73317e-253	-1.77723	0.839	0.857	1.57112e-248
Echs1	8.14123e-253	0.979561	0.645	0.255	1.89967e-248
C130074G19Rik	1.2601e-251	0.514055	0.496	0.143	2.94032e-247
Ndufb2	5.21514e-251	0.936431	0.842	0.436	1.2169e-246
Atp5k	1.61725e-250	1.06354	0.947	0.696	3.77368e-246
Trap1	2.16766e-250	0.670105	0.53	0.171	5.05802e-246
Crip1	2.82658e-250	-3.13326	0.117	0.58	6.59555e-246
Ndufa13	3.92764e-249	0.932096	0.979	0.763	9.16475e-245
Laptm5	7.64193e-249	-2.62517	0.052	0.54	1.78317e-244
Arhgef28	1.11484e-248	0.512338	0.421	0.111	2.60136e-244
Syne2	2.33011e-248	0.806978	0.619	0.216	5.43708e-244
mt-Co3	3.77623e-248	0.720808	0.575	0.194	8.81145e-244
H3f3b	1.46583e-247	-1.50831	0.86	0.905	3.42037e-243
Cyfip2	5.82606e-247	0.745837	0.606	0.212	1.35945e-242
Plxnb2	9.38999e-247	0.772847	0.622	0.235	2.19106e-242
Sdha	1.58531e-246	0.908605	0.815	0.398	3.69916e-242
Rplp1	5.646e-246	-1.22534	0.982	0.955	1.31744e-241
Tmem238	1.62446e-244	0.650617	0.554	0.185	3.79052e-240
Rps13	1.6527e-244	-1.59523	0.866	0.874	3.85642e-240
Zfp467	4.25707e-244	0.610341	0.449	0.13	9.93346e-240
Rps5	4.93904e-244	-1.51528	0.925	0.902	1.15248e-239
Rps3a1	1.48025e-243	-1.46104	0.912	0.903	3.45403e-239
Ptprc	1.989e-243	-2.5907	0.055	0.535	4.64112e-239
Camk2n1	2.45768e-243	0.590042	0.604	0.199	5.73475e-239
Rps18	1.91923e-242	-1.49868	0.936	0.905	4.47834e-238
Cox7c	2.85066e-242	0.965253	0.975	0.804	6.65174e-238
mt-Rnr1	1.34126e-239	0.913577	0.992	0.976	3.12969e-235
Spint1	1.6189e-238	0.583436	0.479	0.146	3.77754e-234
Pkm	2.16901e-238	0.987636	0.903	0.517	5.06117e-234
Rpsa	7.33842e-237	-1.60875	0.909	0.886	1.71235e-232
Pdzk1ip1	4.85624e-236	0.51061	0.807	0.299	1.13316e-231
Rps26	1.55166e-235	-1.49607	0.876	0.884	3.62064e-231
Ndufa12	5.61913e-235	0.856701	0.769	0.351	1.31117e-230
Lgals1	7.02419e-235	-2.57551	0.186	0.607	1.63902e-230
Rpl38	2.6405e-234	-1.21882	0.942	0.928	6.16134e-230
mt-Nd4l	3.49268e-234	0.56528	0.411	0.113	8.14981e-230
Cd81	8.68808e-234	0.588704	0.884	0.4	2.02728e-229
Il11ra1	5.08846e-233	0.550193	0.342	0.085	1.18734e-228
Lcp1	1.32277e-232	-2.47153	0.056	0.523	3.08654e-228
Atp6v1f	4.14098e-231	0.919049	0.937	0.669	9.66255e-227
Rpl6	4.56439e-231	-1.22813	0.907	0.888	1.06505e-226
Pccb	1.22785e-230	0.524903	0.435	0.124	2.86507e-226
Ndufb8	1.30019e-230	1.05538	0.912	0.582	3.03387e-226
Ndufs2	1.30924e-230	0.943362	0.813	0.426	3.05498e-226
Rpl30	2.12643e-230	-1.56553	0.82	0.854	4.96181e-226
Camta1	3.89628e-230	0.554598	0.397	0.11	9.09159e-226
Pnkd	4.70821e-230	0.792992	0.681	0.286	1.09861e-225
Gde1	5.21637e-230	0.677845	0.581	0.211	1.21719e-225
Wwc2	6.0031e-230	0.607538	0.545	0.18	1.40076e-225
Rps3	9.02552e-229	-1.31289	0.94	0.907	2.10602e-224
Mcrip2	1.24349e-228	0.574789	0.457	0.136	2.90156e-224
Pip4k2c	1.5303e-228	0.5675	0.473	0.145	3.57081e-224
Ndufb6	3.54372e-228	0.865813	0.861	0.466	8.26892e-224
Rac2	1.93637e-226	-2.36206	0.036	0.503	4.51832e-222
Prdx2	5.59115e-226	0.881128	0.898	0.512	1.30464e-221
Glod5	1.34204e-225	0.553616	0.374	0.098	3.13151e-221
Ndufb5	2.76992e-225	0.96293	0.891	0.564	6.46333e-221
Rpl17	3.24534e-225	-1.47489	0.866	0.873	7.57268e-221
Rps14	4.87336e-225	-1.27203	0.952	0.932	1.13715e-220
Hadhb	5.66097e-224	0.820181	0.666	0.281	1.32093e-219
Arhgdib	1.14665e-223	-2.32743	0.08	0.527	2.67558e-219
Rps4x	1.81798e-223	-1.51295	0.9	0.88	4.24209e-219
Gprc5c	4.77943e-223	0.516441	0.393	0.106	1.11523e-218
Rps15a	1.10246e-222	-1.71676	0.901	0.871	2.57249e-218
Rpl9	1.76649e-221	-1.28847	0.905	0.9	4.12193e-217
Ndufv2	2.20176e-221	0.967676	0.836	0.471	5.13759e-217
Uqcrb	2.39119e-221	0.873354	0.953	0.685	5.57961e-217
Mut	7.70983e-221	0.539614	0.407	0.116	1.79901e-216
Ak3	3.62295e-219	0.590257	0.491	0.159	8.45378e-215
Aes	4.11135e-219	0.843598	0.942	0.677	9.59343e-215
Acadvl	4.95408e-219	0.73471	0.634	0.251	1.15598e-214
Rplp2	1.39211e-217	-1.31224	0.922	0.907	3.24834e-213
Bsg	9.47724e-217	0.85761	0.884	0.525	2.21142e-212
Ndufb11	9.03668e-216	1.03772	0.909	0.626	2.10862e-211
Pdha1	1.60042e-215	0.721919	0.723	0.32	3.73443e-211
Mpnd	1.92182e-215	0.524279	0.411	0.12	4.48437e-211
Rpl22	1.68229e-214	-1.23044	0.865	0.867	3.92546e-210
Rps21	6.28821e-214	-1.31283	0.957	0.926	1.46729e-209
Csrp2	6.83202e-213	0.623844	0.575	0.207	1.59418e-208
Rpl12	8.10661e-213	-1.71376	0.823	0.84	1.8916e-208
Rpl18	9.58565e-212	-1.43526	0.844	0.842	2.23672e-207
Ndufa11	1.45124e-211	0.940741	0.878	0.552	3.38632e-207
Rpl8	2.23571e-211	-1.22749	0.948	0.914	5.21681e-207
Atp5j2	6.58647e-211	0.850528	0.964	0.781	1.53689e-206
Aplp2	1.77631e-210	0.768857	0.787	0.396	4.14485e-206
Atp5mpl	1.97267e-210	0.931111	0.935	0.659	4.60303e-206
Slc25a3	1.06268e-208	0.897151	0.973	0.776	2.47966e-204
Usmg5	1.47449e-208	0.881584	0.943	0.679	3.44058e-204
Uqcrfs1	2.69279e-208	0.920072	0.856	0.489	6.28336e-204
Tmem106b	5.43452e-207	0.583917	0.554	0.197	1.26809e-202
Arpc1b	1.4698e-206	-1.9528	0.334	0.647	3.42963e-202
Coq9	4.83111e-206	0.546325	0.45	0.142	1.12729e-201
Rpl35	1.55775e-205	-1.45652	0.811	0.843	3.63486e-201
Itgav	1.59078e-205	0.746587	0.524	0.189	3.71192e-201
Suclg1	6.23645e-205	0.710789	0.821	0.411	1.45521e-200
Uqcrc2	1.61953e-204	0.845877	0.791	0.41	3.77902e-200
Ndufab1	7.03058e-204	0.800779	0.787	0.381	1.64051e-199
Rpl21	1.28324e-203	-1.21906	0.921	0.898	2.99432e-199
Hcfc1r1	1.70036e-203	0.770381	0.706	0.327	3.96763e-199
Rab3ip	2.78833e-203	0.517525	0.546	0.187	6.50629e-199
Plscr2	5.88343e-203	0.516021	0.712	0.269	1.37284e-198
Rpl27a	6.22732e-202	-1.55945	0.686	0.79	1.45308e-197
Uqcrh	1.26647e-201	0.901739	0.963	0.818	2.95518e-197
Ogdh	1.6887e-200	0.758237	0.746	0.365	3.94041e-196
Emp3	5.07818e-200	-2.08162	0.039	0.468	1.18494e-195
Cycs	6.37586e-200	0.913436	0.886	0.536	1.48774e-195
Gadd45a	6.94929e-200	0.505517	0.458	0.143	1.62155e-195
Dlat	1.22892e-199	0.564472	0.47	0.158	2.86756e-195
Uqcrc1	2.40375e-198	0.859475	0.83	0.466	5.60891e-194
Hadha	4.48055e-198	0.717148	0.692	0.314	1.04549e-193
H2-K1	1.54035e-197	-2.0793	0.689	0.775	3.59426e-193
Rplp0	5.37813e-196	-1.27312	0.928	0.898	1.25493e-191
Arl3	1.3783e-195	0.575082	0.528	0.192	3.21611e-191
Rpl26	3.84547e-195	-1.033	0.934	0.921	8.97303e-191
Kidins220	1.0997e-194	0.559136	0.525	0.189	2.56604e-190
Rbm47	1.27233e-194	0.610009	0.591	0.229	2.96884e-190
Pbxip1	1.96753e-194	0.627876	0.623	0.254	4.59104e-190
Slc25a4	3.40024e-194	0.709278	0.91	0.535	7.93412e-190
Lcn2	3.66954e-193	1.77463	0.476	0.174	8.56251e-189
Lsp1	3.375e-192	-2.15172	0.031	0.453	7.87522e-188
Mrpl42	5.77762e-192	0.806663	0.765	0.388	1.34815e-187
Psmb8	1.14557e-190	-1.92887	0.13	0.518	2.67308e-186
Ndufa9	2.03703e-190	0.71786	0.676	0.306	4.75321e-186
Vegfb	3.58264e-190	0.574245	0.394	0.122	8.35974e-186
Rps7	2.44546e-189	-1.52073	0.742	0.796	5.70623e-185
Rack1	5.19725e-188	-1.26492	0.868	0.845	1.21273e-183
Got2	5.46894e-188	0.714986	0.688	0.322	1.27612e-183
Gng12	1.40595e-187	0.61657	0.645	0.27	3.28064e-183
Dstn	1.84366e-187	0.683971	0.834	0.442	4.30201e-183
Tmem147	1.93987e-187	0.712215	0.629	0.276	4.5265e-183
Ndufa7	1.15591e-185	0.814042	0.909	0.645	2.69719e-181
Bckdha	1.88892e-185	0.544951	0.545	0.203	4.40761e-181
Vim	3.30379e-185	-2.62839	0.081	0.479	7.70907e-181
Tex264	8.18687e-185	0.534582	0.443	0.148	1.91032e-180
Pigp	1.39308e-184	0.542825	0.46	0.158	3.2506e-180
Tob1	1.92428e-184	0.657518	0.546	0.207	4.49011e-180
Atp6v0e	5.22142e-184	0.853003	0.882	0.597	1.21837e-179
Pgrmc1	6.11558e-184	0.605644	0.602	0.246	1.42701e-179
Hagh	2.23147e-183	0.515427	0.678	0.28	5.20692e-179
Atp6v1e1	2.20266e-182	0.659384	0.875	0.505	5.13969e-178
Etfa	6.08847e-182	0.639161	0.7	0.324	1.42068e-177
Cfl1	7.88469e-181	-1.30067	0.778	0.807	1.83981e-176
Atp11a	7.96682e-180	0.522394	0.355	0.104	1.85898e-175
Sdhb	2.82292e-179	0.887735	0.836	0.493	6.58699e-175
Slfn2	3.47007e-179	-1.84883	0.034	0.438	8.09706e-175
S100a6	3.60429e-179	-2.72928	0.269	0.598	8.41024e-175
Acsl5	1.17124e-178	0.538996	0.479	0.173	2.73298e-174
Calm1	2.05733e-178	-1.30808	0.824	0.83	4.80058e-174
Bod1	2.40538e-178	0.514985	0.422	0.138	5.61271e-174
Mtx2	2.97529e-178	0.561894	0.488	0.179	6.94255e-174
Hes1	5.98111e-178	0.706217	0.435	0.143	1.39563e-173
Atp5h	6.50143e-178	0.840002	0.971	0.823	1.51704e-173
Atp5c1	8.76086e-178	0.844485	0.92	0.672	2.04426e-173
Ndufs1	1.10356e-177	0.575154	0.549	0.215	2.57505e-173
Rpl41	1.18319e-177	-0.831266	0.982	0.97	2.76085e-173
Ezr	7.42044e-177	0.76394	0.81	0.448	1.73149e-172
Tubb2a	1.09532e-176	0.6937	0.564	0.229	2.55583e-172
Hadh	2.58216e-176	0.571031	0.655	0.271	6.02522e-172
Rpl36	2.78532e-176	-1.07177	0.931	0.9	6.49928e-172
Ivns1abp	3.8803e-176	0.68529	0.779	0.393	9.05429e-172
Ndufv1	2.77795e-175	0.722089	0.709	0.342	6.48208e-171
H1f0	5.45163e-175	0.563908	0.539	0.209	1.27208e-170
Rtn3	7.19475e-175	0.711915	0.745	0.385	1.67882e-170
Ndufs5	8.30709e-175	0.749776	0.772	0.414	1.93838e-170
Tmbim6	5.6556e-174	0.704204	0.935	0.673	1.31968e-169
Ptma	3.32918e-173	-1.08168	0.926	0.911	7.76831e-169
Ndufa3	3.739e-172	0.758689	0.888	0.584	8.72459e-168
Pgk1	4.13053e-172	0.748148	0.816	0.457	9.63817e-168
Fyb	5.51702e-172	-1.88065	0.019	0.412	1.28734e-167
Atp5e	5.59407e-171	0.76702	0.982	0.868	1.30532e-166
Rps25	3.08585e-170	-1.23358	0.754	0.803	7.20052e-166
Gm8995	3.53805e-170	-1.80454	0.014	0.406	8.25567e-166
Atp5d	3.45852e-169	0.77596	0.941	0.725	8.0701e-165
Dld	4.11584e-169	0.583258	0.559	0.228	9.60391e-165
Prdx5	4.7133e-169	0.643084	0.976	0.727	1.0998e-164
Emc6	6.59683e-168	0.706347	0.747	0.383	1.5393e-163
Ghitm	1.44994e-167	0.634978	0.785	0.411	3.3833e-163
Cox5a	2.73975e-167	0.945875	0.935	0.725	6.39294e-163
Selplg	3.67251e-167	-1.67244	0.018	0.404	8.56943e-163
Nenf	7.23629e-166	0.605919	0.612	0.271	1.68852e-161
Mdh2	7.22154e-164	0.770284	0.877	0.559	1.68508e-159
Ndufa10	5.48473e-163	0.679916	0.777	0.421	1.27981e-158
Minos1	2.19525e-162	0.753095	0.887	0.59	5.1224e-158
Sdhc	3.97517e-162	0.552172	0.73	0.354	9.27567e-158
Rpl11	5.5836e-162	-0.9638	0.947	0.906	1.30288e-157
Sec14l1	9.81754e-161	0.628493	0.403	0.138	2.29082e-156
Ndufa8	2.50807e-160	0.772524	0.835	0.501	5.85233e-156
Pttg1	2.94619e-160	0.556334	0.558	0.23	6.87464e-156
Ndufs3	3.88594e-160	0.707946	0.643	0.308	9.06745e-156
Oat	7.48895e-160	0.589401	0.677	0.313	1.74747e-155
Ifi27l2a	4.41534e-159	-3.28093	0.085	0.447	1.03028e-154
Ndufb10	5.67556e-159	0.85047	0.871	0.586	1.32434e-154
Tecr	1.7261e-156	0.643548	0.738	0.386	4.02769e-152
Cyhr1	2.19732e-155	0.510833	0.518	0.211	5.12723e-151
Cd53	3.06137e-155	-1.49758	0.024	0.391	7.1434e-151
Msn	3.83504e-155	-1.42697	0.295	0.597	8.94869e-151
Atp5f1	6.3883e-155	0.791478	0.938	0.688	1.49065e-150
Rnaset2a	9.21842e-154	0.563402	0.319	0.099	2.15103e-149
2410015M20Rik	1.78176e-153	0.734487	0.85	0.537	4.15756e-149
Angptl4	2.90263e-153	0.537593	0.277	0.078	6.77299e-149
Tpm3	4.8408e-153	-1.37887	0.342	0.602	1.12955e-148
Ndufs4	1.55413e-152	0.649913	0.768	0.422	3.6264e-148
Chchd2	2.08641e-152	0.50743	0.987	0.865	4.86843e-148
Eif3l	5.05009e-151	0.647723	0.624	0.298	1.17839e-146
Immt	7.30473e-150	0.601903	0.671	0.331	1.70449e-145
Rps15	1.40283e-149	-1.00381	0.898	0.861	3.27336e-145
Ier5	3.78452e-149	-1.61543	0.116	0.471	8.83079e-145
Guk1	3.71934e-147	0.530741	0.556	0.244	8.6787e-143
Zeb2	6.92881e-147	-1.71254	0.024	0.378	1.61677e-142
Tceal9	3.01016e-146	0.504121	0.629	0.284	7.02391e-142
Ndufc2	1.72786e-145	0.687025	0.883	0.562	4.03178e-141
Timm8b	3.9137e-143	0.562395	0.763	0.412	9.13223e-139
Tmsb10	6.69596e-143	-2.41434	0.549	0.688	1.56244e-138
Chchd7	7.92709e-143	0.530579	0.493	0.202	1.84971e-138
Acadl	8.40307e-143	0.577556	0.705	0.363	1.96077e-138
Ctss	9.65506e-143	-2.69858	0.068	0.405	2.25291e-138
Ms4a6b	2.6467e-142	-1.67115	0.014	0.359	6.1758e-138
Cyth4	5.06528e-142	-1.47232	0.018	0.364	1.18193e-137
Rpl3	6.75304e-142	-1.21027	0.822	0.811	1.57576e-137
Ndufs8	7.78954e-142	0.716677	0.764	0.439	1.81761e-137
Rbm3	1.22141e-141	-1.32322	0.524	0.678	2.85004e-137
Cnpy2	1.57353e-141	0.556857	0.619	0.296	3.67167e-137
Tyrobp	1.39123e-138	-3.21632	0.097	0.422	3.24629e-134
Pkig	1.97989e-138	0.512413	0.502	0.214	4.61988e-134
Higd1a	3.24801e-138	0.601518	0.7	0.368	7.57891e-134
Tnfaip8	3.79539e-138	-1.38689	0.154	0.483	8.85617e-134
1110008P14Rik	9.73903e-138	0.531985	0.588	0.273	2.27251e-133
Bola3	6.10612e-137	0.566345	0.674	0.336	1.4248e-132
Etfb	4.66469e-136	0.511594	0.834	0.487	1.08846e-131
H2-Q7	7.88418e-135	-2.04205	0.03	0.362	1.8397e-130
Rap1b	9.72933e-135	-1.37042	0.301	0.563	2.27024e-130
Tgfb1	4.19233e-134	-1.30625	0.025	0.357	9.78238e-130
Mbnl1	5.1074e-134	-1.57034	0.328	0.573	1.19176e-129
Rpl7	1.78931e-133	-1.058	0.76	0.781	4.17517e-129
Ctsz	2.36454e-133	-1.68365	0.17	0.472	5.51743e-129
Ndufa2	6.18657e-133	0.592483	0.938	0.715	1.44357e-128
Mrpl34	1.40288e-132	0.615067	0.679	0.358	3.27347e-128
Fcer1g	3.86208e-132	-3.09595	0.118	0.426	9.01177e-128
Rpl14	1.83912e-131	-0.903685	0.909	0.848	4.2914e-127
Apbb1ip	2.04023e-131	-1.26359	0.014	0.339	4.76067e-127
Rabac1	3.40271e-131	0.587393	0.83	0.535	7.93989e-127
Akap13	7.77878e-131	-1.32567	0.168	0.479	1.8151e-126
Mrpl54	1.36529e-129	0.551919	0.705	0.381	3.18576e-125
Romo1	6.23974e-129	0.565521	0.859	0.551	1.45598e-124
Ccnd2	7.05479e-129	-1.59342	0.018	0.34	1.64617e-124
Sp100	2.14899e-128	-1.28285	0.012	0.333	5.01446e-124
Naca	5.52657e-128	-0.880022	0.843	0.816	1.28957e-123
Sdhd	1.39062e-127	0.592528	0.649	0.335	3.24488e-123
AW112010	5.23824e-126	-2.56549	0.025	0.34	1.22229e-121
Tpi1	1.59159e-125	0.53444	0.836	0.495	3.71382e-121
Arhgap30	1.63364e-125	-1.2207	0.011	0.325	3.81194e-121
Itgb2	4.42246e-125	-1.25757	0.018	0.332	1.03194e-120
Btf3	5.73664e-125	-0.943849	0.717	0.76	1.33859e-120
Rpl10a	7.18783e-125	-1.09596	0.783	0.774	1.67721e-120
Cd74	2.33201e-124	-4.55912	0.283	0.527	5.44152e-120
Mndal	4.34004e-124	-1.3556	0.011	0.325	1.0127e-119
Rpl36a	4.72013e-124	-1.02014	0.816	0.797	1.10139e-119
Ifi203	5.12194e-124	-1.36998	0.008	0.32	1.19515e-119
Cox20	1.02585e-123	0.530491	0.65	0.334	2.39372e-119
Smim4	1.53407e-122	0.583903	0.557	0.268	3.57961e-118
Fermt3	4.82395e-122	-1.15429	0.021	0.329	1.12562e-117
Gpsm3	1.09012e-121	-1.15852	0.024	0.334	2.54368e-117
Pebp1	1.45183e-121	0.507384	0.867	0.55	3.38769e-117
Dab2	4.21462e-121	-1.48332	0.109	0.411	9.83439e-117
Hcls1	4.9951e-121	-1.1343	0.019	0.327	1.16556e-116
Ndufs7	9.92057e-121	0.649377	0.795	0.503	2.31486e-116
Ahnak	2.24703e-120	-1.66265	0.14	0.438	5.24321e-116
Rpl29	8.62752e-120	-0.900933	0.853	0.822	2.01315e-115
Ppp1r18	9.07669e-120	-1.1156	0.022	0.328	2.11796e-115
Ndufs6	1.53611e-119	0.53336	0.85	0.545	3.58435e-115
Psmd3	5.1759e-119	0.514504	0.558	0.27	1.20774e-114
Gpx1	1.31732e-118	-1.43009	0.844	0.789	3.07385e-114
Cnn2	2.28016e-118	-1.24519	0.04	0.345	5.32053e-114
Tln1	6.21008e-118	-1.27482	0.319	0.547	1.44906e-113
Stk17b	1.56815e-117	-1.54247	0.107	0.404	3.65912e-113
Gm43305	1.63491e-117	0.720305	0.358	0.138	3.81491e-113
Eef1b2	4.07423e-117	-1.03393	0.759	0.761	9.50682e-113
Arhgap45	6.20685e-117	-1.20151	0.016	0.315	1.44831e-112
Ndufb7	1.97085e-116	0.592453	0.917	0.678	4.59878e-112
Tmem59	3.78995e-116	0.589946	0.791	0.497	8.84346e-112
Slc6a6	1.98194e-115	-1.2723	0.096	0.398	4.62467e-111
Chka	2.10881e-114	0.569868	0.549	0.26	4.9207e-110
Cd48	2.87501e-114	-1.09142	0.005	0.298	6.70856e-110
Rpl4	7.9362e-114	-0.982512	0.782	0.766	1.85183e-109
S100a4	1.37975e-113	-2.4678	0.051	0.342	3.21952e-109
H2afz	1.63371e-112	-1.26696	0.644	0.716	3.8121e-108
Mcl1	4.43335e-112	-1.42883	0.489	0.639	1.03448e-107
Alox5ap	7.88064e-112	-2.03378	0.036	0.325	1.83887e-107
Ddx5	2.14117e-111	-0.853205	0.828	0.847	4.99622e-107
Spi1	1.87067e-110	-1.62892	0.032	0.318	4.36502e-106
Dock2	1.88813e-110	-1.12023	0.01	0.296	4.40576e-106
Uba52	3.08313e-109	-1.31119	0.532	0.68	7.19419e-105
Gng2	1.55335e-108	-1.0255	0.009	0.292	3.6246e-104
Epsti1	4.14967e-108	-1.12857	0.01	0.291	9.68284e-104
Cdc42	8.1215e-108	-0.942209	0.718	0.749	1.89507e-103
Tagln2	9.86809e-108	-1.13321	0.416	0.62	2.30262e-103
Uqcc2	3.22179e-107	0.502369	0.769	0.458	7.51772e-103
Sec62	5.75639e-107	0.525897	0.823	0.546	1.3432e-102
Rps6	1.52401e-106	-1.12878	0.592	0.67	3.55612e-102
Maf	2.73363e-105	-1.72629	0.176	0.44	6.37865e-101
Gmfg	6.83081e-105	-1.32114	0.137	0.407	1.5939e-100
Clic1	8.65639e-105	-1.027	0.664	0.716	2.01988e-100
Limd2	2.05679e-104	-1.20765	0.061	0.341	4.79931e-100
Npm1	3.2252e-104	-0.994047	0.691	0.727	7.52568e-100
Arpc2	5.31853e-104	-1.04751	0.73	0.736	1.24103e-99
Junb	2.92551e-103	-1.66851	0.484	0.67	6.82638e-99
H3f3a	2.62248e-101	-0.813489	0.898	0.857	6.11929e-97
Efhd2	4.60055e-101	-1.19419	0.116	0.384	1.07349e-96
Ccr2	1.36157e-100	-1.78279	0.021	0.288	3.17708e-96
Marcks	8.16546e-100	-1.50043	0.049	0.32	1.90533e-95
Jpt1	8.59877e-100	-1.14351	0.236	0.477	2.00644e-95
Tgfbi	1.94107e-99	-1.89666	0.039	0.306	4.5293e-95
Plin2	4.26541e-99	-1.37132	0.123	0.394	9.95291e-95
H2-T23	4.37141e-99	-1.17937	0.129	0.395	1.02002e-94
Ctsh	7.13982e-99	-1.4364	0.135	0.394	1.66601e-94
Ndufa6	8.849e-99	0.531795	0.917	0.66	2.06483e-94
Hcst	1.34965e-98	-1.57171	0.03	0.295	3.14928e-94
Fam49b	1.68647e-98	-1.27519	0.16	0.41	3.93521e-94
Gm10076	4.56703e-98	-0.989288	0.635	0.716	1.06567e-93
Bin2	1.35144e-97	-0.962802	0.011	0.272	3.15344e-93
Celf2	5.27704e-97	-1.25095	0.119	0.38	1.23134e-92
Eif1	1.75723e-96	-0.620475	0.949	0.911	4.10033e-92
Runx3	4.37189e-96	-1.05397	0.005	0.26	1.02014e-91
Psmb9	1.12772e-95	-1.02177	0.051	0.313	2.63143e-91
Ckb	2.10691e-95	0.702039	0.594	0.301	4.91626e-91
9930111J21Rik2	1.17142e-94	-1.01348	0.005	0.258	2.73339e-90
Gm2a	2.22342e-94	-1.30489	0.181	0.425	5.18812e-90
Dock10	2.98033e-94	-1.07362	0.037	0.295	6.9543e-90
Ifngr1	9.44012e-94	-1.33891	0.172	0.417	2.20276e-89
Cd44	1.46577e-93	-1.20805	0.034	0.292	3.42023e-89
Inpp5d	3.84551e-93	-0.896488	0.01	0.26	8.97311e-89
Gngt2	3.99058e-93	-1.2516	0.03	0.287	9.31162e-89
Vsir	5.9693e-93	-0.954918	0.015	0.268	1.39288e-88
Itga4	1.44898e-91	-1.27881	0.007	0.254	3.38105e-87
Neat1	1.48028e-91	1.08787	0.761	0.612	3.45408e-87
Ncf4	4.39602e-91	-0.988851	0.018	0.266	1.02577e-86
Klf2	6.51589e-91	-2.03948	0.218	0.456	1.52042e-86
Adgre5	7.33882e-91	-1.27968	0.042	0.293	1.71244e-86
Arpc5	8.8101e-91	-1.0658	0.439	0.588	2.05575e-86
Ms4a6c	3.62592e-90	-1.55812	0.021	0.268	8.46073e-86
Pim1	4.54538e-90	-1.6871	0.128	0.378	1.06062e-85
Bcl2a1b	5.03228e-90	-1.2787	0.014	0.259	1.17423e-85
Apobec3	5.03462e-90	-0.959123	0.012	0.257	1.17478e-85
Mef2c	7.63381e-90	-1.15454	0.008	0.252	1.78127e-85
Rgs10	8.0076e-90	-1.08547	0.016	0.262	1.86849e-85
Rhoa	1.07709e-89	-0.84247	0.67	0.717	2.51327e-85
H2-DMa	1.77099e-89	-1.36301	0.03	0.276	4.13243e-85
Rpl7a	2.30357e-89	-0.709302	0.872	0.812	5.37515e-85
Lyz2	3.06959e-89	-3.89114	0.162	0.397	7.16258e-85
Gls	3.78365e-89	0.513991	0.675	0.405	8.82877e-85
H2-Ab1	4.27195e-89	-3.53991	0.151	0.387	9.96817e-85
Rpl27	1.06733e-88	-0.991735	0.695	0.729	2.4905e-84
Zfp36l2	2.40984e-88	-1.41731	0.369	0.546	5.62313e-84
Samhd1	4.06639e-88	-1.22798	0.108	0.354	9.48852e-84
Il2rg	4.11355e-88	-1.05609	0.011	0.251	9.59855e-84
Tm6sf1	4.69965e-88	-0.917011	0.015	0.258	1.09662e-83
Pabpc1	7.21074e-88	-0.981981	0.597	0.676	1.68255e-83
Nfkbia	1.26578e-87	-1.74167	0.36	0.553	2.95358e-83
Cybb	1.31749e-87	-1.51502	0.026	0.268	3.07423e-83
Rps10	2.15876e-86	-0.953033	0.63	0.686	5.03725e-82
Ifitm3	7.18562e-86	-2.60332	0.292	0.479	1.67669e-81
Lst1	9.92891e-86	-1.58564	0.033	0.273	2.31681e-81
Ptpn6	1.09187e-85	-1.16187	0.119	0.356	2.54776e-81
Anxa2	1.28275e-85	-1.40709	0.181	0.415	2.99317e-81
Ptpn18	1.62855e-85	-1.50117	0.355	0.507	3.80005e-81
Plek	1.80325e-85	-1.05354	0.014	0.25	4.2077e-81
Zyx	8.22989e-85	-1.04643	0.116	0.362	1.92036e-80
Rps2	3.75666e-84	-0.746551	0.944	0.881	8.76579e-80
Sirpa	1.23479e-83	-0.917471	0.037	0.274	2.88127e-79
Bst2	1.37915e-83	-1.33458	0.14	0.381	3.21811e-79
Runx1	1.5655e-83	-1.00119	0.03	0.267	3.65293e-79
Fcgr3	1.56987e-83	-1.31271	0.024	0.256	3.66314e-79
Wfdc17	1.87077e-81	-2.29393	0.037	0.268	4.36525e-77
Rhog	3.24854e-81	-0.927358	0.083	0.319	7.58014e-77
Fmnl1	4.34663e-81	-0.796491	0.033	0.264	1.01424e-76
Shisa5	7.85065e-81	-1.31787	0.352	0.519	1.83187e-76
H2-Aa	1.5594e-80	-3.47379	0.105	0.332	3.6387e-76
Dleu2	1.71059e-80	-1.01272	0.105	0.342	3.99148e-76
Arrb2	2.27412e-80	-0.916706	0.049	0.28	5.30642e-76
Csf1r	1.78745e-79	-1.26405	0.036	0.262	4.17085e-75
Cmtm7	1.5992e-78	-0.967271	0.088	0.317	3.73158e-74
Btg1	4.13401e-78	-1.35106	0.623	0.688	9.6463e-74
Picalm	7.27066e-78	-1.03419	0.324	0.509	1.69654e-73
Ubb	3.20974e-77	-0.637059	0.857	0.858	7.4896e-73
Ankrd44	3.51534e-76	-0.935298	0.04	0.262	8.2027e-72
Plac8	7.45509e-76	-2.14142	0.076	0.3	1.73957e-71
2410006H16Rik	1.76369e-75	-1.08994	0.223	0.438	4.11539e-71
Wipf1	2.32657e-75	-0.834736	0.034	0.253	5.42883e-71
Actr3	2.3364e-75	-1.16901	0.46	0.558	5.45176e-71
H2-Eb1	4.26666e-75	-3.45385	0.113	0.33	9.95581e-71
Baz1a	5.27731e-75	-0.818237	0.049	0.272	1.23141e-70
Hmgb2	8.43057e-73	-1.55827	0.381	0.53	1.96719e-68
Icam1	6.51029e-72	-1.01925	0.047	0.265	1.51911e-67
Capzb	7.70511e-72	-0.913976	0.484	0.587	1.79791e-67
Ccn1	1.49917e-71	0.522353	0.263	0.104	3.49817e-67
Tubb5	4.65723e-71	-1.25147	0.301	0.476	1.08672e-66
Rpl15	2.07544e-70	-0.886641	0.564	0.636	4.84284e-66
Lyn	2.26354e-70	-0.98708	0.077	0.289	5.28174e-66
Cd68	5.94135e-70	-0.98682	0.049	0.257	1.38635e-65
Arpc3	5.40842e-69	-0.801948	0.712	0.698	1.262e-64
Npc2	1.03107e-67	-1.12028	0.483	0.569	2.4059e-63
Ier2	3.26607e-67	-1.02641	0.266	0.468	7.62104e-63
H2-Q4	5.69299e-67	-0.985164	0.062	0.267	1.3284e-62
Ftl1	7.46348e-66	-1.09329	0.986	0.934	1.74153e-61
Napsa	2.29543e-65	-1.38892	0.065	0.267	5.35616e-61
Rpl5	1.387e-64	-0.8155	0.642	0.671	3.23643e-60
Dusp1	6.07374e-63	-1.63691	0.324	0.499	1.41725e-58
Twf2	8.66071e-63	-0.721151	0.074	0.272	2.02089e-58
Rpl22l1	3.23347e-61	-0.904725	0.564	0.631	7.54497e-57
Clta	1.12588e-60	-0.778182	0.651	0.661	2.62713e-56
Rpl13a	6.36087e-60	-0.871314	0.325	0.485	1.48424e-55
Hexb	1.66754e-59	-1.18635	0.123	0.311	3.89104e-55
Hnrnpf	1.86362e-59	-0.751258	0.537	0.617	4.34856e-55
Psmb10	7.96692e-59	-0.829762	0.184	0.373	1.859e-54
Ankrd11	1.63703e-58	-1.0479	0.368	0.506	3.81984e-54
Grk2	2.57022e-58	-0.814678	0.142	0.331	5.99736e-54
Eif3f	1.1893e-57	-0.82685	0.595	0.629	2.77512e-53
Tsc22d3	4.63274e-57	-1.07222	0.139	0.324	1.081e-52
Ldha	1.30327e-56	-0.766971	0.617	0.652	3.04105e-52
Lipa	1.41035e-56	-0.755488	0.089	0.277	3.29091e-52
Cebpb	9.18664e-56	-1.55757	0.259	0.426	2.14361e-51
Vasp	1.56063e-55	-0.951535	0.198	0.372	3.64158e-51
Unc93b1	2.488e-55	-0.972193	0.119	0.297	5.80551e-51
Srsf7	2.9379e-55	-0.86699	0.376	0.511	6.85529e-51
Ccl4	1.56805e-54	-2.71236	0.088	0.263	3.65889e-50
Jak1	1.6554e-54	-0.906959	0.295	0.455	3.86272e-50
C1qb	1.70834e-54	-2.89335	0.102	0.277	3.98624e-50
Csk	2.94632e-54	-0.72991	0.122	0.304	6.87495e-50
Anp32b	7.45134e-54	-0.914963	0.407	0.518	1.7387e-49
Eif5a	2.74351e-53	-0.687662	0.731	0.712	6.40171e-49
Snrpg	2.78909e-53	-0.809314	0.47	0.568	6.50806e-49
Abracl	3.30647e-53	-0.799526	0.419	0.529	7.71532e-49
Cd14	7.75738e-53	-1.37826	0.085	0.26	1.81011e-48
Mpp1	7.76937e-53	-0.756729	0.083	0.261	1.8129e-48
Cdk2ap2	8.54946e-53	-1.14184	0.271	0.428	1.99493e-48
Man2b1	3.49232e-52	-0.921344	0.24	0.397	8.14898e-48
Fnbp1	3.35379e-51	-0.767731	0.106	0.28	7.82573e-47
Gas5	7.36351e-51	-0.737005	0.64	0.671	1.7182e-46
Srsf3	1.53239e-50	-0.758862	0.559	0.617	3.57568e-46
Cap1	3.86115e-50	-0.779581	0.205	0.369	9.00961e-46
Txn1	1.28938e-49	-0.742665	0.76	0.745	3.00864e-45
Clec2d	1.90013e-49	-0.952908	0.215	0.382	4.43377e-45
Lgals3bp	2.25552e-49	-0.800652	0.115	0.289	5.26302e-45
Arpc4	8.5702e-49	-0.766276	0.26	0.409	1.99977e-44
Igkc	9.42406e-49	-2.88572	0.23	0.405	2.19901e-44
Irf1	5.92937e-48	-0.830398	0.106	0.277	1.38356e-43
Csf2ra	3.37436e-47	-0.900112	0.119	0.278	7.87373e-43
Rap1a	5.35851e-47	-0.765016	0.304	0.442	1.25036e-42
Ptpn1	8.75936e-47	-0.911359	0.24	0.383	2.04391e-42
Rpl23a	9.66951e-47	-0.690234	0.674	0.674	2.25628e-42
Zfp36	3.52162e-46	-1.12243	0.331	0.485	8.21734e-42
Nsa2	2.20713e-45	-0.774872	0.509	0.569	5.15012e-41
Nap1l1	1.2994e-44	-0.732372	0.225	0.376	3.03202e-40
Actg1	6.11823e-44	-0.628852	0.947	0.886	1.42763e-39
Grb2	1.25948e-43	-0.720569	0.228	0.377	2.93888e-39
Git2	4.47617e-43	-0.706781	0.12	0.278	1.04447e-38
Tpm4	2.84087e-42	-0.780648	0.269	0.414	6.62888e-38
Litaf	3.66414e-42	-0.735465	0.138	0.296	8.54989e-38
Prpf38b	4.08136e-42	-0.773555	0.284	0.424	9.52344e-38
Ttc36	1.71667e-41	-0.509299	0.475	0.242	4.00568e-37
Taok3	2.15134e-41	-0.632968	0.124	0.278	5.01993e-37
Eif4a1	6.19653e-41	-0.7067	0.62	0.618	1.4459e-36
Map4k4	8.12018e-41	-0.730539	0.124	0.274	1.89476e-36
Arhgef1	1.26272e-40	-0.758964	0.161	0.312	2.94643e-36
Btg2	1.9894e-40	-1.0121	0.524	0.596	4.64206e-36
Arhgap17	1.99367e-40	-0.645953	0.109	0.259	4.65204e-36
Ube2d3	2.70472e-40	-0.635277	0.686	0.675	6.31119e-36
Irf2	3.09125e-40	-0.724628	0.216	0.359	7.21312e-36
Klf4	1.19537e-39	-1.03931	0.127	0.276	2.78927e-35
Capza2	2.53288e-39	-0.765045	0.463	0.522	5.91023e-35
Mef2a	4.64235e-38	-0.777767	0.202	0.339	1.08325e-33
Klf13	1.04024e-37	-0.790832	0.237	0.368	2.42729e-33
Ube2i	1.36598e-37	-0.673058	0.352	0.462	3.18738e-33
Gatm	2.84265e-37	-1.69567	0.214	0.343	6.63303e-33
Sec61b	4.94665e-37	-0.663743	0.646	0.635	1.15425e-32
Rrbp1	1.6377e-36	-0.887412	0.544	0.56	3.82141e-32
Snx5	3.25273e-36	-0.711171	0.234	0.361	7.58992e-32
S100a10	8.06071e-36	-0.947341	0.694	0.667	1.88089e-31
Rgs2	1.07725e-35	-1.08681	0.247	0.375	2.51366e-31
Hspa8	2.1807e-35	-0.506155	0.899	0.829	5.08844e-31
Ccnl1	2.19323e-35	-0.815609	0.346	0.454	5.11769e-31
Nfkb1	2.79518e-35	-0.696337	0.147	0.283	6.52227e-31
Aprt	4.19849e-35	-0.789096	0.387	0.468	9.79677e-31
Ikbkb	1.18632e-34	-0.615241	0.161	0.296	2.76817e-30
Apoe	4.89879e-34	-2.37084	0.409	0.483	1.14308e-29
Tra2b	9.18465e-34	-0.770961	0.39	0.487	2.14315e-29
Psme1	1.0124e-33	-0.754392	0.594	0.587	2.36233e-29
Isg15	1.02699e-33	-1.0306	0.113	0.252	2.39638e-29
Ccdc12	5.59937e-33	-0.70192	0.422	0.489	1.30656e-28
Ehd4	6.18405e-33	-0.893868	0.151	0.278	1.44299e-28
Cxcl16	6.9292e-33	-0.737057	0.155	0.289	1.61686e-28
Rnaseh2c	7.79418e-33	-0.603111	0.228	0.359	1.81869e-28
Smap2	8.07011e-33	-0.566525	0.13	0.264	1.88308e-28
Son	9.67953e-33	-0.560139	0.699	0.709	2.25862e-28
Rac1	1.59905e-32	-0.645023	0.544	0.563	3.73122e-28
Ass1	3.11343e-32	-1.85926	0.256	0.367	7.26488e-28
Eif3e	9.43285e-32	-0.649301	0.385	0.473	2.20106e-27
Kcnq1ot1	1.02759e-31	-0.722953	0.123	0.255	2.39777e-27
Ppp1r12a	1.05477e-31	-0.757863	0.239	0.357	2.4612e-27
Emg1	1.09446e-30	-0.53855	0.234	0.355	2.55381e-26
Cks2	7.68953e-30	-0.719764	0.134	0.257	1.79427e-25
Flna	1.04766e-29	-0.747338	0.246	0.357	2.44461e-25
Sept7	1.37971e-29	-0.657697	0.342	0.433	3.21941e-25
Rpl24	1.4737e-29	-0.581798	0.592	0.598	3.43874e-25
Nr3c1	1.50924e-29	-0.624127	0.153	0.277	3.52167e-25
Fosb	1.65883e-29	-0.902253	0.263	0.388	3.87072e-25
Skil	1.88214e-29	-0.711721	0.16	0.28	4.39178e-25
Eef1d	2.58806e-29	-0.576822	0.556	0.578	6.03899e-25
Pitpna	3.94312e-29	-0.751769	0.414	0.469	9.20088e-25
Bnip2	4.57069e-29	-0.59113	0.159	0.279	1.06653e-24
Zfas1	1.41872e-28	-0.63542	0.21	0.333	3.31044e-24
Creg1	1.52696e-28	-0.580507	0.208	0.328	3.56301e-24
Hnrnpa3	2.52522e-28	-0.602113	0.605	0.607	5.89234e-24
Jund	5.05951e-28	-0.633611	0.801	0.773	1.18059e-23
Hnrnpd	5.66923e-28	-0.610562	0.346	0.439	1.32286e-23
Ctsa	7.71045e-28	-0.720138	0.367	0.431	1.79916e-23
Psme2	3.44659e-27	-0.636738	0.412	0.479	8.04228e-23
Taf1d	3.75361e-27	-0.621606	0.228	0.341	8.75868e-23
Ywhah	9.89837e-27	-0.599902	0.358	0.449	2.30969e-22
Serbp1	1.33628e-26	-0.555552	0.757	0.686	3.11808e-22
Rida	1.5411e-26	-0.835198	0.598	0.326	3.596e-22
Prelid1	2.22449e-26	-0.570989	0.454	0.499	5.19063e-22
Snhg1	2.27855e-26	-0.597244	0.206	0.32	5.31677e-22
Rpl36al	2.53352e-26	-0.622398	0.46	0.512	5.91171e-22
Arid4a	6.92449e-26	-0.592752	0.155	0.267	1.61576e-21
Actr2	8.05391e-26	-0.652607	0.447	0.495	1.8793e-21
Pkn1	1.08539e-25	-0.536369	0.17	0.285	2.53264e-21
Srsf5	2.20644e-25	-0.58824	0.575	0.603	5.14852e-21
Tmpo	7.16951e-25	-0.567753	0.174	0.282	1.67293e-20
Pgd	1.09273e-24	-0.568773	0.205	0.313	2.54978e-20
Klf6	3.2463e-24	-0.807538	0.459	0.534	7.57492e-20
Rpl31	3.75302e-24	-0.503617	0.764	0.693	8.7573e-20
Pak2	8.45806e-24	-0.629141	0.367	0.438	1.9736e-19
Clk1	9.72438e-24	-0.710683	0.392	0.467	2.26909e-19
Hexa	4.53269e-23	-0.596329	0.212	0.305	1.05766e-18
Foxp1	5.00536e-23	-0.714996	0.212	0.307	1.16795e-18
Stk24	2.83835e-22	-0.562039	0.164	0.266	6.623e-18
Ncl	4.39855e-22	-0.582038	0.739	0.681	1.02636e-17
Rbpj	5.19835e-22	-0.557222	0.165	0.263	1.21298e-17
Trmt112	6.74392e-22	-0.511119	0.282	0.374	1.57363e-17
Jun	8.33888e-22	-0.565334	0.62	0.671	1.94579e-17
Prrc2c	1.10608e-21	-0.667644	0.518	0.542	2.58093e-17
Wasf2	1.24242e-21	-0.602329	0.303	0.379	2.89906e-17
Eif3h	1.85254e-21	-0.530313	0.599	0.582	4.32273e-17
Ptp4a2	1.86871e-21	-0.565263	0.508	0.535	4.36044e-17
Nsd3	2.04395e-21	-0.623659	0.291	0.377	4.76936e-17
Tut7	2.06586e-21	-0.63002	0.253	0.341	4.82047e-17
Supt4a	2.20569e-21	-0.630069	0.406	0.462	5.14676e-17
Pold4	2.33617e-21	-0.523143	0.2	0.3	5.45121e-17
Xrn2	2.48006e-21	-0.572598	0.28	0.364	5.78698e-17
Car2	6.19598e-21	-1.12367	0.212	0.296	1.44577e-16
Malat1	1.90821e-20	0.607465	0.981	0.99	4.45262e-16
Sord	4.00607e-20	-0.582124	0.45	0.265	9.34776e-16
Sbno2	4.0125e-20	-0.581659	0.158	0.252	9.36277e-16
Kpna4	5.1606e-20	-0.541781	0.183	0.279	1.20417e-15
Anp32a	8.60522e-20	-0.564763	0.48	0.512	2.00794e-15
Mob1a	9.48562e-20	-0.508061	0.202	0.295	2.21338e-15
Ucp2	1.13828e-19	-0.810838	0.62	0.557	2.65607e-15
Sdcbp	1.56764e-19	-0.645195	0.447	0.477	3.65793e-15
Rbm25	2.21103e-19	-0.589602	0.497	0.522	5.15922e-15
Igha	2.55744e-19	-1.74133	0.189	0.291	5.96754e-15
Snrpe	3.00016e-19	-0.505764	0.588	0.576	7.00057e-15
Dnaja1	3.17729e-19	-0.769026	0.529	0.543	7.41389e-15
Acsm2	4.8989e-19	-1.43231	0.186	0.26	1.14311e-14
Ppp1r15a	5.62583e-19	-0.751244	0.263	0.347	1.31273e-14
Tuba1b	7.0406e-19	-0.732174	0.336	0.394	1.64285e-14
Mbd2	7.67046e-19	-0.547677	0.353	0.421	1.78983e-14
Fkbp1a	8.23714e-19	-0.575701	0.409	0.461	1.92205e-14
Fos	9.9664e-19	-0.555365	0.485	0.573	2.32556e-14
H2afy	1.032e-18	-0.604377	0.526	0.521	2.40806e-14
Rsbn1l	1.79445e-18	-0.584293	0.241	0.323	4.18717e-14
Sf3b1	2.30294e-18	-0.528916	0.568	0.567	5.37368e-14
Cbl	2.41025e-18	-0.502502	0.17	0.258	5.62408e-14
Irf2bp2	2.49247e-18	-0.583265	0.322	0.393	5.81592e-14
Smchd1	3.04695e-18	-0.594418	0.234	0.314	7.10975e-14
Smc1a	4.25613e-18	-0.527009	0.225	0.31	9.93125e-14
Ssh2	7.20662e-18	-0.615027	0.204	0.285	1.68159e-13
Tpr	7.72336e-18	-0.591535	0.505	0.514	1.80217e-13
Hnrnpab	1.42524e-17	-0.533117	0.464	0.492	3.32565e-13
CT010467.1	3.24505e-17	-0.647385	0.394	0.453	7.57201e-13
Calm3	3.29596e-17	-0.514554	0.528	0.523	7.6908e-13
Sh3glb1	3.404e-17	-0.536453	0.495	0.507	7.9429e-13
Capg	4.14692e-17	-0.853248	0.265	0.326	9.67641e-13
Keg1	4.4706e-17	-1.4372	0.193	0.259	1.04317e-12
Ddx21	5.24207e-17	-0.505332	0.197	0.279	1.22318e-12
Snhg8	5.56162e-17	-0.55612	0.288	0.36	1.29775e-12
Gadd45b	8.03088e-17	-0.939894	0.25	0.33	1.87393e-12
Lrrfip1	1.11216e-16	-0.591084	0.28	0.345	2.59511e-12
Rhob	1.69396e-16	-0.765556	0.218	0.3	3.95269e-12
Cdkn1a	2.6531e-16	-0.561466	0.234	0.319	6.19074e-12
Manf	5.20012e-16	-0.513773	0.355	0.41	1.2134e-11
Syf2	6.08997e-16	-0.509943	0.336	0.399	1.42103e-11
Nfkbiz	6.10582e-16	-0.780108	0.242	0.313	1.42473e-11
Tmem50a	8.25958e-16	-0.560753	0.435	0.458	1.92729e-11
Sec11c	2.20437e-15	-0.58531	0.351	0.399	5.14367e-11
Cytip	3.2183e-15	-0.691885	0.246	0.308	7.50957e-11
Cndp2	4.94139e-15	-0.58733	0.212	0.283	1.15302e-10
Mat2a	8.51071e-15	-0.583767	0.384	0.428	1.98589e-10
Klf3	1.20207e-14	-0.567035	0.207	0.279	2.80491e-10
Pcna	1.35566e-14	-0.543572	0.213	0.285	3.16331e-10
Clic4	3.46501e-14	-0.637493	0.221	0.291	8.08524e-10
Ly6e	7.34218e-14	-0.590182	0.732	0.662	1.71322e-09
Igfbp4	9.88396e-14	-0.812491	0.185	0.251	2.30632e-09
Rock1	2.43167e-13	-0.565526	0.403	0.436	5.67405e-09
Tra2a	7.21311e-13	-0.558231	0.383	0.421	1.68311e-08
Sfxn1	1.44694e-12	-0.578638	0.247	0.302	3.37628e-08
Atf7ip	1.77733e-12	-0.552607	0.212	0.273	4.14723e-08
Tsc22d4	2.34513e-12	-0.572015	0.469	0.477	5.47212e-08
Ctsc	2.9968e-12	-1.28221	0.343	0.35	6.99273e-08
Atp1b3	5.10399e-12	-0.53801	0.29	0.338	1.19097e-07
Mycbp2	6.39839e-12	-0.576089	0.403	0.429	1.493e-07
Zfand5	7.09578e-12	-0.571661	0.435	0.456	1.65573e-07
Hspa5	1.36151e-11	-0.504602	0.757	0.663	3.17694e-07
Resf1	1.73251e-11	-0.661976	0.364	0.404	4.04263e-07
Khk	2.63572e-11	-0.759413	0.201	0.254	6.1502e-07
Kdm6b	3.59907e-10	-0.582108	0.199	0.251	8.39806e-06
Atp2b1	4.89684e-10	-0.55322	0.437	0.445	1.14263e-05
Spink1	1.06091e-09	-1.96746	0.397	0.376	2.47553e-05
Ncor1	1.06534e-09	-0.503687	0.552	0.533	2.48587e-05
Elf1	6.91098e-09	-0.508472	0.29	0.326	0.000161261
Tcf4	7.20753e-09	-0.686114	0.208	0.255	0.00016818
Rbms1	3.99436e-08	-0.538212	0.332	0.353	0.000932045
Cd47	4.89916e-08	-0.513573	0.61	0.55	0.00114317
Ccnd3	4.75532e-07	-0.51414	0.352	0.365	0.0110961
Kctd12	1.0331e-06	-0.534761	0.281	0.305	0.0241063
Macf1	1.08267e-06	-0.57235	0.461	0.447	0.0252631
Grn	4.15631e-06	-0.700533	0.441	0.41	0.0969834
Tpd52	1.90268e-05	-0.585947	0.479	0.437	0.443972
Asl	2.21116e-05	-0.601277	0.234	0.258	0.515951
Pnrc1	2.30384e-05	-0.544834	0.541	0.503	0.537577
Gsr	2.54123e-05	-0.675511	0.284	0.299	0.59297
Itgb1	5.7472e-05	-0.560532	0.533	0.488	1
Aldob	8.09811e-05	-2.15378	0.466	0.397	1
Ifi30	0.000124901	-1.09726	0.457	0.394	1
Slc34a1	0.000135309	-2.12937	0.326	0.307	1
Idh1	0.000169639	-0.793847	0.296	0.294	1
Miox	0.00018037	-1.93856	0.302	0.289	1
Selenop	0.00468201	-0.761482	0.465	0.409	1
Gpx3	0.00816549	-2.16604	0.923	0.72	1
Comt	0.00829265	-0.608556	0.412	0.375	1
Ifitm2	0.0149892	-0.924554	0.714	0.501	1
Pck1	0.019817	-1.50591	0.337	0.304	1
Gm26917	0.0228429	-1.86241	0.645	0.536	1
Atf3	0.130732	-0.901143	0.298	0.283	1
Dcxr	0.217661	-0.52253	0.285	0.267	1
Cst3	0.253728	-1.20762	0.906	0.677	1
Psap	0.267573	-0.5908	0.869	0.66	1
4931406C07Rik	0.38607	-0.614395	0.28	0.25	1
Gstm1	0.492466	-0.501993	0.262	0.242	1
Msrb1	0.661518	-0.785971	0.549	0.446	1
Lgmn	0.834377	-0.680975	0.597	0.446	1
Errfi1	0.838101	-0.502324	0.341	0.301	1
Akr1a1	0.842892	-0.73476	0.839	0.667	1
Cltrn	0.966229	-1.08167	0.314	0.258	1

## Sheet: ECs_1
gene	p_val	avg_log2FC	pct.1	pct.2	p_val_adj
Prex2	0	1.51489	0.382	0.018	0
Ptpn18	0	-1.41283	0.176	0.523	0
Sema4c	0	1.24414	0.278	0.018	0
Stk17b	0	-1.35829	0.09	0.416	0
Hspe1	0	-1.03291	0.292	0.642	0
Bmpr2	0	1.60841	0.488	0.115	0
Fam117b	0	1.6756	0.497	0.112	0
Cyp20a1	0	1.04653	0.278	0.062	0
Nrp2	0	1.69112	0.412	0.031	0
Klf7	0	1.70134	0.561	0.155	0
Igfbp5	0	4.35787	0.677	0.088	0
Serpine2	0	1.62657	0.349	0.035	0
Actr3	0	-1.02513	0.284	0.572	0
Ptprc	0	-1.99072	0.104	0.55	0
Rgs2	0	-1.48572	0.087	0.389	0
Lamc1	0	0.976928	0.263	0.055	0
2810025M15Rik	0	1.20165	0.36	0.093	0
Dnm3	0	1.22052	0.29	0.028	0
Mpzl1	0	1.00162	0.255	0.033	0
Pbx1	0	3.26909	0.846	0.147	0
Fcer1g	0	-2.5277	0.162	0.435	0
F11r	0	1.37587	0.523	0.211	0
Plxna2	0	1.28255	0.327	0.033	0
Cd34	0	3.06164	0.795	0.025	0
Celf2	0	-1.14225	0.078	0.393	0
Apbb1ip	0	-1.07749	0.056	0.349	0
Npdc1	0	0.929955	0.268	0.055	0
Notch1	0	1.40832	0.465	0.123	0
Egfl7	0	4.08815	0.949	0.041	0
Lrrc8a	0	1.15135	0.324	0.068	0
Eng	0	3.80026	0.888	0.055	0
Dab2ip	0	1.2151	0.355	0.067	0
Ptgs1	0	0.902878	0.256	0.068	0
Zeb2	0	-1.47848	0.064	0.389	0
Rbms1	0	1.38423	0.639	0.337	0
Rapgef4	0	1.23648	0.299	0.015	0
Nckap1	0	0.827873	0.307	0.123	0
Calcrl	0	1.64092	0.44	0.043	0
Slc43a3	0	2.65816	0.671	0.03	0
Spi1	0	-1.59847	0.027	0.33	0
Lmo2	0	1.42118	0.454	0.152	0
Meis2	0	3.42489	0.86	0.037	0
Ehd4	0	2.23164	0.778	0.248	0
Mal	0	1.27123	0.393	0.128	0
Cds2	0	0.892911	0.317	0.116	0
Thbd	0	2.24655	0.531	0.026	0
Cd93	0	2.66962	0.709	0.089	0
Fkbp1a	0	1.41824	0.705	0.447	0
Id1	0	2.6304	0.71	0.136	0
Tgm2	0	1.03514	0.438	0.207	0
Serinc3	0	1.95164	0.895	0.551	0
Ada	0	1.20885	0.272	0.022	0
Kcnb1	0	1.22002	0.258	0.009	0
Tshz2	0	2.06209	0.519	0.018	0
Pmepa1	0	0.907636	0.423	0.207	0
Gnas	0	0.938413	0.894	0.771	0
Atp5e	0	-1.0134	0.664	0.881	0
Sox18	0	1.86328	0.447	0.008	0
Rpl39	0	-0.926451	0.911	0.929	0
Xiap	0	1.03303	0.459	0.247	0
F8	0	1.32113	0.273	0.008	0
Efnb1	0	1.33536	0.326	0.041	0
Tpd52	0	-1.25267	0.09	0.457	0
Fabp5	0	1.44239	0.413	0.124	0
Fabp4	0	5.8117	0.945	0.064	0
Tnfsf10	0	1.65527	0.427	0.047	0
Tm4sf1	0	2.95397	0.797	0.05	0
Wwtr1	0	0.963436	0.294	0.082	0
Slc50a1	0	0.981222	0.386	0.184	0
Efna1	0	1.42898	0.367	0.034	0
Adam15	0	1.63865	0.537	0.179	0
She	0	1.16033	0.291	0.01	0
Npr1	0	1.28535	0.322	0.014	0
S100a13	0	1.43141	0.756	0.452	0
S100a16	0	1.86963	0.6	0.112	0
Ctss	0	-2.42547	0.104	0.416	0
Txnip	0	1.05911	0.809	0.551	0
Rhoc	0	2.01921	0.659	0.204	0
Cd53	0	-1.35787	0.055	0.404	0
S1pr1	0	1.94807	0.592	0.068	0
Cnn3	0	0.928781	0.394	0.173	0
Arhgap29	0	1.7161	0.493	0.071	0
Emcn	0	4.29047	0.935	0.026	0
Adgrl2	0	1.47294	0.381	0.045	0
Adgrl4	0	3.38715	0.838	0.021	0
Ifi44	0	2.11974	0.5	0.03	0
Nfib	0	1.75186	0.536	0.104	0
Acer2	0	1.69951	0.426	0.021	0
Tek	0	2.60976	0.659	0.012	0
Leprot	0	1.08412	0.423	0.204	0
Plpp3	0	3.96487	0.846	0.057	0
Tie1	0	2.36561	0.641	0.015	0
Macf1	0	1.25289	0.693	0.433	0
Eva1b	0	1.62271	0.538	0.132	0
Marcksl1	0	1.07335	0.438	0.188	0
Fam167b	0	3.10246	0.721	0.01	0
Tinagl1	0	2.77998	0.639	0.063	0
Laptm5	0	-2.09372	0.122	0.555	0
Ptpru	0	2.03967	0.466	0.004	0
Wasf2	0	0.981942	0.56	0.368	0
Cd52	0	-2.6973	0.196	0.634	0
Grrp1	0	2.00955	0.487	0.012	0
Clic4	0	1.96896	0.693	0.267	0
Id3	0	2.53936	0.806	0.235	0
Luzp1	0	1.54398	0.549	0.176	0
Hspg2	0	2.30515	0.599	0.024	0
Ece1	0	2.022	0.582	0.081	0
Efhd2	0	-1.04488	0.103	0.395	0
Dhrs3	0	1.40212	0.481	0.199	0
Plod1	0	0.916699	0.268	0.086	0
Emilin1	0	1.06369	0.267	0.044	0
Yes1	0	0.956004	0.259	0.049	0
Mxd4	0	1.80071	0.679	0.265	0
Cd38	0	1.60208	0.471	0.072	0
Ldb2	0	1.56439	0.392	0.007	0
Rell1	0	0.864278	0.266	0.086	0
Klf3	0	0.984373	0.476	0.267	0
Apbb2	0	1.83715	0.535	0.067	0
Uchl1	0	2.16793	0.435	0.012	0
Limch1	0	1.7503	0.487	0.07	0
Kdr	0	3.6411	0.816	0.017	0
Anxa3	0	1.32642	0.507	0.178	0
Lrrc8c	0	1.35249	0.437	0.112	0
Ttc28	0	0.945259	0.258	0.051	0
Selplg	0	-1.41708	0.069	0.416	0
Rplp0	0	-1.00343	0.823	0.903	0
Scarb1	0	1.12887	0.293	0.091	0
Hspb1	0	2.43178	0.629	0.109	0
Cldn15	0	2.01691	0.511	0.014	0
Ephb4	0	1.51054	0.396	0.025	0
Gpr146	0	0.949712	0.309	0.118	0
Fscn1	0	1.10751	0.25	0.007	0
Flt1	0	4.63222	0.93	0.029	0
Alox5ap	0	-1.98418	0.038	0.336	0
Gng11	0	3.41412	0.835	0.071	0
Cav2	0	0.839376	0.25	0.057	0
Tspan12	0	1.33088	0.366	0.028	0
Podxl	0	2.65936	0.746	0.038	0
Cald1	0	2.0979	0.661	0.052	0
Tmem140	0	1.14085	0.336	0.08	0
Hipk2	0	1.43556	0.468	0.173	0
Gimap8	0	0.670386	0.251	0.083	0
Gimap4	0	1.41358	0.658	0.179	0
Gimap6	0	2.07773	0.78	0.175	0
Gimap1	0	1.07847	0.543	0.177	0
Gimap5	0	1.88718	0.638	0.116	0
Vamp5	0	2.30783	0.685	0.099	0
Dysf	0	1.55761	0.397	0.017	0
Mgll	0	1.89416	0.477	0.046	0
Slc6a6	0	1.48537	0.564	0.383	0
Fgd5	0	1.6128	0.405	0.01	0
Lmcd1	0	1.29216	0.316	0.021	0
Rpl32	0	-0.836428	0.922	0.937	0
Plxnd1	0	1.59273	0.439	0.078	0
Ptpn6	0	-1.23577	0.042	0.369	0
Gapdh	0	-0.959219	0.731	0.861	0
Tnfrsf1a	0	1.17129	0.506	0.252	0
Cd9	0	1.87206	0.765	0.293	0
Tspan9	0	1.26651	0.335	0.035	0
Clec1a	0	1.51676	0.362	0.013	0
Emp1	0	1.09197	0.379	0.113	0
H2afj	0	-0.998193	0.374	0.716	0
Arhgdib	0	-1.70839	0.161	0.539	0
Ppfibp1	0	1.47499	0.439	0.1	0
Dennd5b	0	0.864161	0.259	0.085	0
Rps9	0	-0.967665	0.869	0.93	0
Ehd2	0	1.04132	0.284	0.025	0
Exoc3l2	0	2.49201	0.62	0.006	0
Nectin2	0	1.02076	0.271	0.047	0
Bcam	0	0.877366	0.317	0.092	0
Rabac1	0	0.837758	0.687	0.531	0
Actn4	0	1.08893	0.582	0.357	0
Tyrobp	0	-3.00976	0.115	0.433	0
Scn1b	0	1.07812	0.294	0.054	0
4931406P16Rik	0	1.81044	0.553	0.101	0
Rras	0	1.36171	0.497	0.173	0
Ftl1	0	-1.45729	0.898	0.937	0
Rasip1	0	2.33541	0.628	0.018	0
Tjp1	0	1.40136	0.397	0.052	0
Mef2a	0	1.18527	0.586	0.323	0
Nr2f2	0	1.33029	0.361	0.129	0
Mfge8	0	1.44675	0.473	0.111	0
Ctsc	0	-1.87042	0.06	0.366	0
Fzd4	0	1.53904	0.439	0.072	0
Thrsp	0	2.03971	0.428	0.004	0
Lrrc32	0	1.14675	0.259	0.014	0
Serpinh1	0	1.61363	0.504	0.1	0
Cavin3	0	2.43571	0.654	0.033	0
Coro1a	0	-2.24406	0.145	0.586	0
Pycard	0	-1.14812	0.096	0.424	0
Chst15	0	1.15881	0.301	0.037	0
Dock1	0	0.908979	0.272	0.091	0
Ifitm2	0	1.51132	0.9	0.482	0
Ifitm3	0	1.85398	0.967	0.449	0
Cracr2b	0	1.04882	0.253	0.022	0
Cd151	0	1.43601	0.489	0.139	0
Tspan4	0	1.12918	0.351	0.116	0
Lsp1	0	-1.84321	0.085	0.466	0
Cd81	0	2.14161	0.896	0.381	0
Syne1	0	1.27971	0.354	0.086	0
Myct1	0	1.41824	0.333	0.009	0
Sash1	0	1.30867	0.412	0.103	0
Utrn	0	1.08445	0.418	0.156	0
Sgk1	0	2.94808	0.764	0.183	0
Marcks	0	0.937494	0.561	0.302	0
Gja1	0	1.30165	0.272	0.01	0
Tspan15	0	1.29579	0.337	0.023	0
Srgn	0	0.699511	0.868	0.579	0
Reep3	0	1.20558	0.517	0.274	0
Mif	0	-1.12862	0.302	0.61	0
Itgb2	0	-1.05438	0.061	0.342	0
Pttg1ip	0	1.02815	0.444	0.235	0
Tbxa2r	0	1.31145	0.298	0.012	0
Gna11	0	1.0584	0.398	0.152	0
Timp3	0	2.70218	0.918	0.311	0
Dram1	0	1.25366	0.309	0.036	0
Elk3	0	1.69027	0.561	0.148	0
Kitl	0	2.07377	0.452	0.031	0
Rassf9	0	1.35621	0.304	0.013	0
Ptprb	0	3.47757	0.842	0.02	0
Gpr182	0	1.17136	0.251	0.003	0
Rpl41	0	-0.625276	0.955	0.971	0
Rps26	0	-0.984268	0.789	0.889	0
Insr	0	1.64991	0.407	0.096	0
Efnb2	0	1.34817	0.315	0.02	0
Col4a1	0	3.29605	0.831	0.121	0
Col4a2	0	2.92149	0.752	0.086	0
Mcf2l	0	1.56205	0.36	0.016	0
Gas6	0	1.26588	0.522	0.221	0
Plat	0	2.2281	0.452	0.035	0
Tcim	0	3.46002	0.822	0.049	0
Rbpms	0	1.139	0.574	0.257	0
Dlc1	0	2.21959	0.576	0.021	0
Wwc2	0	0.93596	0.378	0.176	0
Ifi30	0	-1.86555	0.078	0.413	0
Ushbp1	0	1.66531	0.424	0.01	0
Plvap	0	5.32895	0.937	0.025	0
Bst2	0	1.29144	0.683	0.36	0
Klf2	0	1.37261	0.807	0.432	0
Smad1	0	0.936808	0.265	0.098	0
Irx3	0	2.13066	0.528	0.021	0
Irx5	0	1.19784	0.271	0.005	0
Adgrg1	0	0.864627	0.355	0.142	0
Cdh5	0	2.60778	0.705	0.019	0
Ripor1	0	1.0845	0.328	0.083	0
Nfat5	0	1.26773	0.518	0.231	0
Zfhx3	0	1.2404	0.452	0.155	0
Cotl1	0	-1.33909	0.231	0.608	0
Cyba	0	-1.12897	0.588	0.783	0
Cbfa2t3	0	1.26362	0.483	0.142	0
Nrp1	0	2.12554	0.654	0.156	0
Itgb1	0	1.11139	0.717	0.476	0
Ptprg	0	1.78897	0.458	0.033	0
Stab1	0	1.11983	0.369	0.125	0
Sema3g	0	1.32706	0.305	0.021	0
Sh3bp5	0	2.09657	0.601	0.111	0
Sncg	0	1.11018	0.258	0.019	0
Mmrn2	0	2.56455	0.687	0.016	0
Fermt2	0	1.43768	0.508	0.122	0
Lgals3	0	-1.95646	0.106	0.481	0
Lcp1	0	-2.00944	0.119	0.538	0
Tsc22d1	0	1.78505	0.772	0.337	0
Rgcc	0	4.67566	0.84	0.089	0
Pcdh17	0	1.75527	0.419	0.036	0
Ednrb	0	3.15397	0.675	0.016	0
Endod1	0	0.939428	0.278	0.074	0
Amotl1	0	1.5082	0.387	0.018	0
Smco4	0	0.983069	0.325	0.1	0
Dock6	0	1.07945	0.262	0.018	0
Aplp2	0	1.56078	0.747	0.383	0
Ets1	0	0.897247	0.556	0.213	0
Robo4	0	1.64628	0.408	0.008	0
Esam	0	2.8355	0.765	0.028	0
Mcam	0	1.11114	0.255	0.022	0
Rdx	0	1.56928	0.665	0.368	0
Peak1	0	0.918122	0.387	0.161	0
Sema7a	0	1.63757	0.371	0.017	0
Nedd4	0	1.15226	0.547	0.238	0
Plscr2	0	0.962218	0.53	0.262	0
Chst2	0	1.53644	0.361	0.019	0
Rbp1	0	1.16495	0.254	0.048	0
Hyal2	0	1.42336	0.379	0.065	0
Gnai2	0	1.10003	0.908	0.691	0
Sema3f	0	2.06529	0.522	0.013	0
Gpx1	0	-1.38067	0.62	0.799	0
Lamb2	0	1.61901	0.441	0.04	0
Cmtm8	0	1.48477	0.373	0.029	0
Tgfbr2	0	1.23154	0.497	0.229	0
Rpsa	0	-1.06158	0.81	0.891	0
Snrk	0	1.74271	0.55	0.146	0
Selenom	0	1.96036	0.652	0.164	0
Smtn	0	0.924057	0.266	0.07	0
Ramp3	0	2.80157	0.697	0.023	0
Igfbp3	0	4.97595	0.82	0.028	0
Upp1	0	1.44915	0.405	0.048	0
Rps27a	0	-0.824043	0.904	0.924	0
Sptbn1	0	2.36114	0.857	0.346	0
Ebf1	0	1.52282	0.527	0.048	0
Btnl9	0	1.68902	0.329	0.001	0
Flt4	0	1.49579	0.364	0.005	0
Gm2a	0	-1.26087	0.102	0.439	0
Sparc	0	3.34241	0.916	0.117	0
Pmp22	0	1.85661	0.48	0.026	0
Arhgef15	0	1.32579	0.327	0.008	0
Tmem88	0	1.20318	0.306	0.03	0
Pfn1	0	-1.18926	0.719	0.864	0
Myo1c	0	1.15037	0.399	0.162	0
Rflnb	0	1.62018	0.433	0.064	0
Cpd	0	1.02411	0.429	0.209	0
Tnfaip1	0	1.08983	0.347	0.116	0
Slfn5	0	1.48467	0.596	0.191	0
Gngt2	0	0.982377	0.583	0.266	0
Jup	0	2.07582	0.623	0.112	0
Ramp2	0	2.99392	0.765	0.05	0
Meox1	0	1.542	0.367	0.003	0
Dusp3	0	1.08114	0.375	0.165	0
Cd300lg	0	2.91702	0.687	0.023	0
Icam2	0	2.01307	0.568	0.054	0
Pecam1	0	3.15812	0.855	0.062	0
Cdc42ep4	0	1.15473	0.305	0.044	0
Rpl38	0	-0.875126	0.875	0.931	0
Caskin2	0	1.31324	0.343	0.033	0
Nid1	0	1.65352	0.411	0.011	0
Ctla2a	0	2.63896	0.751	0.132	0
2010111I01Rik	0	1.35224	0.544	0.208	0
Mef2c	0	1.21102	0.576	0.23	0
F2r	0	2.09914	0.56	0.05	0
Ipo11	0	1.32017	0.344	0.061	0
Plk2	0	1.13614	0.314	0.093	0
Plpp1	0	4.57244	0.919	0.028	0
Esm1	0	3.0231	0.464	0.009	0
Itga1	0	0.94772	0.349	0.139	0
Emb	0	-1.30912	0.059	0.368	0
Rhob	0	1.86996	0.713	0.276	0
Laptm4a	0	2.18879	0.871	0.45	0
Asap2	0	1.19154	0.305	0.037	0
Rsad2	0	2.77095	0.648	0.074	0
Sypl	0	1.08828	0.482	0.25	0
Clec14a	0	1.85248	0.451	0.009	0
Prkch	0	1.06948	0.359	0.101	0
Rhoj	0	1.16198	0.301	0.018	0
Lgmn	0	-1.45212	0.133	0.466	0
Cdc42bpb	0	0.94793	0.303	0.104	0
Tnfaip2	0	1.74689	0.622	0.137	0
Crip2	0	2.40061	0.731	0.091	0
Rapgef5	0	2.14746	0.557	0.02	0
Fyb	0	-1.51057	0.08	0.424	0
Rai14	0	1.37281	0.4	0.082	0
Fam49b	0	-1.19281	0.104	0.423	0
Asap1	0	1.18975	0.446	0.168	0
Ptk2	0	0.936749	0.256	0.047	0
Ly6e	0	1.432	0.958	0.647	0
Ly6a	0	2.56754	0.968	0.441	0
Ly6c1	0	4.33791	0.93	0.065	0
Gpihbp1	0	4.20969	0.725	0.013	0
Rac2	0	-1.71983	0.105	0.517	0
Cyth4	0	-1.14946	0.088	0.373	0
Lgals1	0	-1.89176	0.221	0.622	0
Micall1	0	0.93734	0.275	0.071	0
Pdgfb	0	1.1369	0.36	0.133	0
Mapk12	0	1.12191	0.262	0.007	0
Rapgef3	0	0.81494	0.267	0.095	0
Hdac7	0	0.912341	0.297	0.086	0
Tuba1a	0	1.13695	0.457	0.214	0
Fmnl3	0	0.933479	0.28	0.07	0
Lima1	0	1.15291	0.399	0.144	0
Acvrl1	0	0.942671	0.279	0.083	0
Grasp	0	1.57878	0.411	0.042	0
Tns2	0	1.27161	0.351	0.052	0
AU021092	0	2.41226	0.597	0.011	0
Hes1	0	1.37756	0.416	0.133	0
Fam43a	0	1.10235	0.273	0.032	0
Ppp1r2	0	1.07428	0.484	0.262	0
Heg1	0	2.03792	0.56	0.051	0
Arhgap31	0	1.97129	0.674	0.136	0
Zbtb20	0	1.05398	0.63	0.334	0
Cd200	0	3.39599	0.826	0.047	0
Cd47	0	0.865544	0.72	0.541	0
Jam2	0	1.24507	0.265	0.012	0
App	0	1.81276	0.863	0.476	0
Cyyr1	0	2.24682	0.571	0.01	0
Il10rb	0	1.00546	0.43	0.232	0
Ripply3	0	1.28822	0.303	0.003	0
Ets2	0	0.946081	0.369	0.156	0
Ezr	0	-1.01597	0.123	0.473	0
Qk	0	1.1801	0.563	0.319	0
Afdn	0	1.00155	0.363	0.156	0
Slc9a3r2	0	3.15238	0.78	0.044	0
Msrb1	0	-1.49221	0.153	0.464	0
Tmem204	0	1.6585	0.416	0.008	0
Rpl10a	0	-0.872736	0.594	0.784	0
Mtch1	0	1.04114	0.561	0.369	0
Kank3	0	1.75999	0.472	0.041	0
Rps28	0	-0.873681	0.875	0.912	0
H2-K1	0	0.751872	0.941	0.764	0
Notch4	0	1.17768	0.289	0.016	0
Ddah2	0	1.18978	0.342	0.057	0
H2-D1	0	1.06159	0.961	0.763	0
H2-Q4	0	0.991286	0.508	0.25	0
H2-T23	0	1.10131	0.598	0.379	0
Adgrf5	0	2.85629	0.759	0.029	0
Clic5	0	1.77296	0.478	0.063	0
Slc29a1	0	1.05604	0.31	0.095	0
Lrg1	0	0.788061	0.284	0.086	0
Ehd3	0	1.51149	0.383	0.055	0
Rasgrp3	0	1.30077	0.323	0.018	0
Crim1	0	1.3972	0.436	0.113	0
Epas1	0	2.41899	0.71	0.061	0
Zeb1	0	1.17355	0.365	0.081	0
Lims2	0	2.13659	0.579	0.062	0
Ctnna1	0	1.20834	0.574	0.305	0
Ecscr	0	2.37068	0.627	0.018	0
Arap3	0	1.4734	0.424	0.066	0
Sema6a	0	1.09381	0.265	0.018	0
Tnfaip8	0	-1.1762	0.131	0.497	0
Iigp1	0	1.48672	0.34	0.037	0
Synpo	0	1.05096	0.277	0.026	0
Bvht	0	1.55437	0.385	0.012	0
Afap1l1	0	1.08346	0.277	0.027	0
Tcf4	0	2.33562	0.769	0.225	0
Ccdc85b	0	1.68668	0.621	0.224	0
Cdc42ep2	0	1.2241	0.339	0.057	0
Pola2	0	1.02445	0.279	0.06	0
Prdx5	0	-1.57612	0.453	0.746	0
Fermt3	0	-0.972663	0.055	0.339	0
Cox8a	0	-0.830572	0.799	0.9	0
Fth1	0	-1.63725	0.951	0.983	0
Ms4a6b	0	-1.33957	0.073	0.369	0
Cemip2	0	1.11848	0.315	0.07	0
Klf9	0	1.4959	0.589	0.26	0
Fas	0	1.29301	0.363	0.074	0
Entpd1	0	2.01853	0.567	0.093	0
Itprip	0	1.19623	0.31	0.045	0
Cyp26b1	0	2.19762	0.29	0.003	0
Inhbb	0	2.2421	0.451	0.003	0
Sdc4	6.29809e-308	-1.26375	0.078	0.368	1.4696e-303
Tpi1	7.27346e-308	-1.00905	0.201	0.517	1.69719e-303
Rpl11	1.27813e-307	-0.707291	0.867	0.909	2.98239e-303
Sptan1	1.89403e-306	1.00244	0.491	0.29	4.41954e-302
Fli1	4.95022e-304	0.879026	0.387	0.185	1.15508e-299
Mdh1	2.47763e-303	-1.32296	0.273	0.576	5.7813e-299
Fau	3.45498e-302	-0.857841	0.943	0.95	8.06184e-298
Ctsh	5.20665e-302	-1.18918	0.117	0.405	1.21492e-297
Arhgap30	3.05223e-301	-1.01399	0.058	0.335	7.12208e-297
B230219D22Rik	6.92891e-301	0.954996	0.466	0.27	1.61679e-296
Smad7	2.02479e-298	0.926894	0.47	0.256	4.72464e-294
Ifi27l2a	3.74134e-297	-2.24843	0.184	0.455	8.73005e-293
Eno1	1.43155e-293	-0.808996	0.214	0.528	3.34037e-289
Cytip	2.57386e-293	-1.05404	0.052	0.321	6.00585e-289
Cybb	2.81838e-293	-1.50751	0.022	0.277	6.57642e-289
Cdk2ap2	1.60648e-292	-1.12482	0.141	0.441	3.74856e-288
Smagp	1.98668e-291	0.84432	0.315	0.136	4.63573e-287
Csf2ra	4.24038e-291	-1.03072	0.029	0.289	9.89451e-287
Cox7b	1.47716e-290	-0.892355	0.47	0.721	3.4468e-286
S100a10	8.46809e-290	0.644537	0.839	0.657	1.97594e-285
Ndufb1-ps	1.72389e-289	-0.77411	0.451	0.718	4.02253e-285
Tmem176b	3.58752e-289	0.67503	0.782	0.564	8.37111e-285
Ifi27	5.26403e-289	0.868415	0.523	0.315	1.22831e-284
Rpl27	8.96929e-289	-0.890409	0.486	0.742	2.0929e-284
Rhoa	8.43298e-287	0.707528	0.804	0.711	1.96775e-282
Ms4a6c	5.99391e-284	-1.52012	0.027	0.277	1.39862e-279
Hmgb2	1.17636e-283	-1.39605	0.254	0.542	2.74491e-279
Xdh	2.53416e-283	0.81738	0.266	0.102	5.91322e-279
Slc9a3r1	1.62759e-279	-0.809542	0.094	0.377	3.79781e-275
Cd44	3.09078e-278	-1.13848	0.045	0.301	7.21204e-274
Cd48	5.24106e-278	-0.92978	0.048	0.307	1.22295e-273
Ccr2	9.8151e-278	-1.65581	0.047	0.297	2.29025e-273
Tmbim1	4.1403e-277	0.849657	0.273	0.11	9.66099e-273
Cited2	1.01531e-276	-1.02165	0.123	0.41	2.36914e-272
Gatm	1.04754e-276	-1.75708	0.085	0.355	2.44432e-272
Tmem59	4.84337e-274	0.828201	0.641	0.494	1.13015e-269
Taok2	1.01942e-273	0.8147	0.289	0.121	2.37872e-269
Napsa	6.4586e-273	-1.43721	0.029	0.277	1.50705e-268
Serp1	2.20857e-272	-0.831449	0.15	0.446	5.15347e-268
Ly86	1.60926e-271	-1.18926	0.012	0.251	3.75504e-267
Tkt	7.30468e-271	-0.76375	0.231	0.53	1.70447e-266
Sec14l1	1.16447e-270	0.838855	0.306	0.134	2.71718e-266
Abracl	1.65143e-270	-0.786936	0.239	0.543	3.85345e-266
Tgfbi	6.74428e-270	-1.71926	0.066	0.315	1.57371e-265
Wfdc17	1.08942e-269	-2.29878	0.033	0.278	2.54205e-265
Cd68	7.30684e-269	-0.995429	0.023	0.267	1.70498e-264
Sorl1	6.96896e-268	-0.948506	0.051	0.306	1.62614e-263
Arhgef12	1.54427e-267	0.850973	0.391	0.199	3.60339e-263
Rplp2	1.46327e-266	-0.73318	0.877	0.909	3.41439e-262
Tmem30a	2.37658e-266	0.938148	0.468	0.289	5.5455e-262
Nme1	2.3776e-266	-0.80667	0.275	0.567	5.54789e-262
Epsti1	2.73629e-266	-0.961435	0.049	0.3	6.38486e-262
Fcgr3	9.13997e-265	-1.27314	0.026	0.265	2.13272e-260
Prkcd	4.30645e-263	-0.817418	0.044	0.296	1.00487e-258
Dock10	5.39767e-263	-0.943121	0.053	0.304	1.25949e-258
Retreg1	1.09617e-262	-0.795671	0.043	0.293	2.5578e-258
Nbdy	6.08433e-261	0.784817	0.265	0.108	1.41972e-256
Ncf2	4.56978e-260	-0.952957	0.019	0.255	1.06631e-255
Runx1	5.24085e-260	-0.964398	0.035	0.276	1.2229e-255
Tmem176a	6.88027e-259	0.711864	0.711	0.505	1.60544e-254
Tns1	7.30674e-257	0.648462	0.517	0.283	1.70495e-252
Limd2	8.07899e-256	-0.94508	0.09	0.35	1.88515e-251
Plek	6.49909e-254	-0.991843	0.024	0.258	1.5165e-249
Dock2	1.24411e-253	-0.913876	0.057	0.305	2.90302e-249
Lst1	4.8023e-253	-1.47532	0.045	0.282	1.12057e-248
Csf1r	5.58039e-253	-1.18163	0.035	0.27	1.30213e-248
Pld4	3.2658e-252	-1.00631	0.026	0.258	7.62042e-248
Arhgap45	3.32095e-251	-0.942954	0.072	0.323	7.7491e-247
Atp5mpl	1.50136e-249	-0.809651	0.411	0.678	3.50328e-245
Ctnnb1	1.98963e-249	0.860989	0.532	0.367	4.64259e-245
Nbeal1	2.36252e-249	0.872391	0.371	0.193	5.51271e-245
Itpkb	2.67987e-249	0.800211	0.404	0.213	6.25321e-245
Tpm4	2.71226e-249	0.968467	0.565	0.403	6.32879e-245
Msn	4.87412e-249	0.749527	0.73	0.585	1.13733e-244
Ncf4	1.42727e-248	-0.880322	0.039	0.275	3.33039e-244
Itgam	3.12809e-248	-1.08975	0.025	0.254	7.29909e-244
Tpst2	4.51216e-247	0.863649	0.371	0.195	1.05287e-242
Fez2	1.02667e-246	0.801691	0.286	0.127	2.39564e-242
Bin2	1.35944e-245	-0.824376	0.044	0.28	3.17213e-241
Sh3bgrl3	2.38373e-245	-0.955627	0.698	0.763	5.56219e-241
Uba52	2.1266e-244	-0.986434	0.449	0.69	4.96222e-240
Rgs10	3.36476e-244	-0.991005	0.039	0.27	7.85133e-240
Gsn	3.66045e-244	-0.885078	0.044	0.283	8.5413e-240
Trps1	1.05153e-243	-0.71113	0.024	0.252	2.45364e-239
Mtus1	5.54959e-241	0.792985	0.301	0.137	1.29494e-236
Clec2d	8.83962e-241	0.943218	0.544	0.37	2.06264e-236
Fkbp5	5.38819e-240	0.965775	0.38	0.206	1.25728e-235
Pabpc1	9.90792e-240	-0.728305	0.417	0.689	2.31191e-235
Slc44a2	2.04285e-239	0.79125	0.327	0.156	4.76679e-235
H2-DMa	1.58644e-238	-1.19467	0.053	0.284	3.70179e-234
Rps10	5.00297e-238	-0.721495	0.441	0.698	1.16739e-233
Rpl36	1.1224e-237	-0.661067	0.87	0.902	2.61901e-233
Rpl12	3.46553e-237	-0.935405	0.766	0.844	8.08646e-233
Oaz2	2.48778e-236	0.889061	0.309	0.148	5.80499e-232
Hcls1	5.15757e-236	-0.817587	0.089	0.335	1.20347e-231
Tuba4a	3.87788e-234	-0.797961	0.07	0.312	9.04865e-230
Sox4	7.14983e-234	0.763244	0.269	0.112	1.66834e-229
Sh3glb1	9.80432e-233	0.77305	0.631	0.5	2.28774e-228
Hip1	3.38846e-231	0.771185	0.301	0.138	7.90664e-227
Rpl36al	7.53097e-231	-0.707635	0.242	0.526	1.75728e-226
Rps16	7.62697e-231	-0.750986	0.9	0.918	1.77968e-226
Rps3a1	2.10945e-230	-0.72457	0.87	0.905	4.92218e-226
Bnip2	1.47083e-229	0.894033	0.436	0.268	3.43203e-225
Map4k4	7.49458e-229	0.866616	0.438	0.262	1.74879e-224
Rab12	1.23947e-228	0.743564	0.279	0.126	2.89218e-224
Klf4	3.30749e-228	0.921394	0.455	0.264	7.7177e-224
Phyh	4.13527e-228	-0.910425	0.097	0.344	9.64924e-224
Csrp1	4.37173e-228	0.75217	0.317	0.152	1.0201e-223
Hsp90aa1	5.1336e-228	-0.752793	0.456	0.722	1.19787e-223
Cox7c	1.11101e-227	-0.728393	0.65	0.815	2.59242e-223
Palm	3.0282e-227	0.788319	0.256	0.109	7.06599e-223
Snx20	7.32395e-227	-0.769754	0.034	0.253	1.70897e-222
Gpsm3	8.05677e-227	-0.808683	0.098	0.342	1.87997e-222
Rps13	5.51215e-226	-0.773499	0.834	0.876	1.28621e-221
Oxct1	1.13569e-224	-1.11141	0.1	0.341	2.65002e-220
Ktn1	2.68142e-223	0.914437	0.383	0.216	6.25682e-219
Bcl2a1b	3.77154e-223	-1.10453	0.047	0.266	8.80052e-219
Atp5g1	4.34555e-223	-0.949191	0.494	0.708	1.01399e-218
Hcst	4.59854e-223	-1.23248	0.073	0.303	1.07302e-218
Fmnl1	5.8558e-223	-0.67766	0.047	0.272	1.36639e-218
Sntb2	1.79174e-221	0.754911	0.311	0.151	4.18085e-217
Snx5	1.02409e-219	-0.69242	0.12	0.373	2.38962e-215
Itga4	4.39178e-218	-1.07948	0.045	0.261	1.02478e-213
S100a4	9.29629e-217	-1.68359	0.128	0.349	2.1692e-212
Fos	1.14281e-216	-1.13643	0.337	0.585	2.66664e-212
Ndufa13	3.32694e-216	-0.682871	0.578	0.777	7.76308e-212
Rpl23a	5.40988e-216	-0.668385	0.444	0.687	1.26234e-211
Slc25a5	8.05405e-216	-0.817122	0.539	0.732	1.87933e-211
Csnk1e	3.9482e-215	0.786063	0.289	0.137	9.21272e-211
Sema4d	1.8858e-214	-0.673121	0.039	0.252	4.40033e-210
Serpinb6a	3.06621e-214	0.740056	0.319	0.157	7.15469e-210
Zfp36	3.32674e-214	-1.24655	0.247	0.495	7.76261e-210
Tma7	2.94655e-213	-0.606106	0.394	0.667	6.87549e-209
Lyz2	3.04205e-212	-3.48509	0.191	0.404	7.09831e-208
Pim3	1.04339e-211	0.931144	0.348	0.187	2.43465e-207
Uqcrh	1.83956e-211	-0.648285	0.67	0.829	4.29242e-207
Nabp1	1.30725e-209	-0.766173	0.069	0.294	3.05033e-205
Son	1.70703e-209	0.592783	0.782	0.704	3.98319e-205
Rpl35a	5.71212e-209	-0.597079	0.884	0.906	1.33287e-204
Slco3a1	7.89581e-209	0.737066	0.298	0.14	1.84241e-204
Rps12	5.40274e-208	-0.657473	0.916	0.929	1.26068e-203
Eef1b2	5.70381e-208	-0.666906	0.603	0.77	1.33093e-203
Rpl27a	6.19448e-208	-0.78435	0.66	0.795	1.44542e-203
Pgk1	8.0323e-208	-0.682965	0.21	0.477	1.87426e-203
Rpl35	1.13792e-207	-0.745714	0.806	0.845	2.65522e-203
Rpl26	1.37496e-207	-0.546877	0.91	0.922	3.20834e-203
Atp1b1	6.29395e-205	-1.70329	0.158	0.378	1.46863e-200
Arl4c	6.39258e-205	-0.76726	0.055	0.269	1.49164e-200
Btbd7	3.06895e-204	0.776783	0.344	0.186	7.16109e-200
Foxo1	4.93662e-204	0.732753	0.277	0.129	1.15191e-199
Rpl37a	5.2034e-203	-0.607968	0.944	0.953	1.21416e-198
Prdx6	1.26052e-202	-0.674116	0.227	0.5	2.9413e-198
Vezf1	3.6629e-202	0.75595	0.34	0.182	8.54702e-198
Ctsa	4.50328e-202	-0.675758	0.188	0.443	1.0508e-197
Sgms1	4.88993e-202	0.773995	0.303	0.151	1.14102e-197
Lamtor4	7.81041e-202	-0.615676	0.268	0.533	1.82248e-197
Rps29	4.56211e-201	-0.654077	0.98	0.974	1.06452e-196
Npm1	7.16765e-201	-0.672644	0.54	0.737	1.6725e-196
Gbp7	2.2863e-199	0.77081	0.316	0.158	5.33484e-195
Jpt1	5.61265e-199	-0.689256	0.233	0.487	1.30965e-194
Runx3	1.56781e-198	-0.817548	0.058	0.267	3.65832e-194
Rpl14	2.43701e-198	-0.578433	0.772	0.853	5.68652e-194
Spag9	6.89065e-198	0.784211	0.52	0.377	1.60786e-193
Ass1	9.56983e-198	-1.83358	0.153	0.377	2.23302e-193
Sirpa	1.04019e-197	-0.648969	0.064	0.282	2.42719e-193
Swap70	6.68615e-197	0.75597	0.287	0.141	1.56015e-192
Arrb2	5.12864e-196	-0.708233	0.073	0.288	1.19672e-191
Ldhb	1.32894e-195	-1.69186	0.223	0.433	3.10095e-191
Acap2	2.27529e-194	0.796386	0.305	0.158	5.30916e-190
Pgd	2.61382e-194	-0.60499	0.094	0.323	6.09909e-190
Zmiz1	4.81698e-194	0.841057	0.45	0.301	1.12399e-189
Rpl23	6.78537e-194	-0.527719	0.96	0.957	1.5833e-189
Cdkn1a	6.17463e-193	0.910133	0.48	0.309	1.44079e-188
Cks2	6.46851e-193	-0.769916	0.058	0.266	1.50936e-188
Etfb	6.67334e-193	-0.828519	0.253	0.506	1.55716e-188
Fam107b	5.29984e-192	-0.6666	0.064	0.273	1.23666e-187
Cd74	6.81047e-192	-3.503	0.344	0.533	1.58916e-187
Klf6	1.23861e-191	-1.04789	0.313	0.545	2.89018e-187
Cxcl16	1.53549e-190	-0.781082	0.082	0.298	3.58291e-186
Pdzk1ip1	1.81723e-190	-1.28916	0.11	0.319	4.24033e-186
B4galnt1	2.06686e-190	-0.668931	0.049	0.25	4.82281e-186
Rps11	3.99386e-190	-0.663788	0.926	0.923	9.31928e-186
Rps18	1.17545e-189	-0.687493	0.897	0.906	2.7428e-185
Fxyd2	7.21789e-188	-1.98899	0.348	0.534	1.68422e-183
Sec61b	1.84e-187	-0.657202	0.424	0.647	4.29346e-183
Hspa8	2.9078e-186	-0.629971	0.717	0.837	6.78505e-182
Irf2bpl	4.37858e-185	0.772449	0.357	0.204	1.0217e-180
Ddt	7.15229e-185	-0.77891	0.131	0.358	1.66892e-180
Dcxr	1.1977e-184	-0.914174	0.072	0.278	2.79472e-180
Sfxn1	1.3772e-184	-0.704314	0.097	0.313	3.21355e-180
Hspd1	1.42715e-184	-0.641855	0.219	0.474	3.33012e-180
Chka	2.20147e-184	-0.793127	0.069	0.276	5.13692e-180
Rps7	6.64279e-184	-0.729382	0.703	0.8	1.55003e-179
Dbi	1.1485e-183	-1.21832	0.58	0.738	2.6799e-179
Usmg5	1.30702e-183	-0.74242	0.478	0.695	3.0498e-179
Maf	1.74819e-182	-1.02599	0.223	0.448	4.07922e-178
Man2b1	2.08857e-182	-0.690476	0.173	0.407	4.87347e-178
Atp6v1b2	3.6096e-182	-0.594237	0.11	0.337	8.42264e-178
Rps15a	2.45014e-181	-0.806182	0.864	0.872	5.71717e-177
Selenof	2.75357e-181	0.707228	0.612	0.511	6.42518e-177
Cycs	1.46932e-180	-0.87364	0.319	0.554	3.42851e-176
Tcn2	3.94753e-180	0.540269	0.514	0.331	9.21116e-176
Mpc2	4.19921e-180	-0.983923	0.333	0.565	9.79843e-176
Tuba1c	5.23511e-180	-0.545006	0.053	0.253	1.22156e-175
Slc25a3	5.73191e-180	-0.690277	0.617	0.789	1.33748e-175
Gadd45b	1.25801e-179	-1.20073	0.128	0.34	2.93544e-175
Stard10	1.57758e-177	-0.906447	0.062	0.255	3.68112e-173
Sord	2.39088e-177	-1.24997	0.082	0.278	5.57889e-173
Cox4i1	2.83035e-177	-0.594941	0.841	0.898	6.60433e-173
Atp5g3	1.40515e-176	-0.760627	0.413	0.641	3.27877e-172
Rpl18a	3.01939e-176	-0.684861	0.884	0.906	7.04545e-172
Rps5	3.58549e-176	-0.662766	0.895	0.903	8.36639e-172
Rps25	4.47283e-176	-0.62046	0.705	0.808	1.04369e-171
Lrrc58	1.6537e-175	0.789036	0.35	0.206	3.85875e-171
Nfkbiz	1.1221e-174	-0.876067	0.113	0.323	2.61831e-170
Rpl18	1.24109e-174	-0.640492	0.795	0.845	2.89595e-170
Ccl4	2.19408e-174	-2.39921	0.078	0.271	5.11966e-170
Atp5c1	2.1949e-174	-0.662605	0.473	0.688	5.12158e-170
Atp5l	2.49503e-174	-0.567982	0.265	0.524	5.82191e-170
Hmg20b	2.93484e-174	0.791464	0.387	0.247	6.84816e-170
Gnb1	3.28461e-174	0.735695	0.571	0.46	7.6643e-170
Gmfg	4.73258e-174	-0.767953	0.191	0.415	1.1043e-169
Cystm1	4.99019e-174	-0.997572	0.092	0.292	1.16441e-169
Lgals9	1.24865e-173	0.765545	0.357	0.208	2.91359e-169
Atp5f1	1.34707e-173	-0.669638	0.496	0.702	3.14326e-169
Dock8	8.48409e-173	-0.572807	0.077	0.279	1.97968e-168
Metrnl	1.67193e-172	-0.722878	0.061	0.253	3.90128e-168
Rpl22	1.74629e-172	-0.536553	0.818	0.87	4.0748e-168
Cstb	3.40221e-172	-0.773365	0.245	0.486	7.93873e-168
Apoe	3.71265e-171	-0.507398	0.687	0.47	8.6631e-167
Car2	3.9983e-171	-1.23709	0.108	0.305	9.32963e-167
Myl12a	1.06155e-170	0.632562	0.68	0.586	2.47702e-166
Rps15	1.46398e-170	-0.565701	0.795	0.866	3.41605e-166
Anxa2	8.47279e-169	0.540346	0.591	0.401	1.97704e-164
Gm10076	1.41081e-168	-0.643571	0.568	0.723	3.29199e-164
Cd63	2.59542e-168	-1.25492	0.263	0.458	6.05614e-164
Rpl22l1	6.52869e-168	-0.62372	0.41	0.643	1.5234e-163
Ccny	6.57339e-168	0.742509	0.312	0.174	1.53383e-163
Rpl7a	9.71573e-167	-0.501507	0.717	0.818	2.26707e-162
Atpif1	1.96792e-166	-0.803172	0.539	0.694	4.59195e-162
Mkrn1	3.05792e-165	-0.503009	0.109	0.323	7.13534e-161
Pim1	3.05663e-164	-1.1975	0.182	0.384	7.13235e-160
Errfi1	9.0261e-164	-0.828105	0.111	0.313	2.10615e-159
Mpc1	9.243e-164	-0.807835	0.289	0.518	2.15676e-159
H2-Eb1	4.81464e-163	-2.9755	0.152	0.336	1.12345e-158
Gsr	6.12012e-163	-0.854207	0.108	0.309	1.42807e-158
Selenok	1.38293e-162	0.641266	0.63	0.547	3.22692e-158
Taok3	3.47777e-162	-0.537058	0.087	0.286	8.11502e-158
Oat	3.47825e-162	-0.615171	0.119	0.33	8.11616e-158
Atp5k	3.87149e-162	-0.668141	0.503	0.711	9.03373e-158
Pea15a	7.27159e-162	0.688702	0.338	0.196	1.69675e-157
Keg1	1.26115e-161	-1.47985	0.087	0.267	2.94277e-157
Cmip	3.10315e-161	0.780377	0.342	0.205	7.24088e-157
Rps3	5.50548e-161	-0.567315	0.881	0.909	1.28465e-156
Cox6c	6.34262e-161	-0.740082	0.694	0.825	1.47999e-156
Diaph1	9.24584e-161	-0.582923	0.149	0.366	2.15743e-156
Acsm2	1.39393e-160	-1.42343	0.087	0.268	3.2526e-156
Rpl34	3.11704e-160	-0.662568	0.861	0.877	7.2733e-156
Mprip	4.33543e-160	0.720916	0.32	0.182	1.01163e-155
Sec11c	4.3615e-160	-0.573242	0.18	0.41	1.01771e-155
Akr7a5	1.03989e-159	-0.793844	0.084	0.275	2.42648e-155
Rida	1.96999e-159	-1.40343	0.151	0.34	4.59676e-155
Map7d1	8.28511e-159	0.722375	0.363	0.223	1.93325e-154
Tmem252	1.21278e-158	0.733838	0.251	0.119	2.8299e-154
Btg2	1.374e-158	-0.890138	0.401	0.606	3.2061e-154
Creg1	2.67104e-158	-0.515611	0.123	0.337	6.23261e-154
Khk	3.61146e-158	-0.836434	0.077	0.263	8.42697e-154
Dnajc15	4.31887e-158	-0.518952	0.177	0.41	1.00777e-153
Rpl37	4.54613e-158	-0.557476	0.923	0.93	1.0608e-153
Ano6	9.30586e-158	0.688002	0.253	0.127	2.17143e-153
Sephs2	1.03416e-157	-0.680093	0.07	0.256	2.4131e-153
Rplp1	1.38345e-157	-0.520695	0.959	0.955	3.22814e-153
Cltrn	2.8652e-157	-1.41129	0.089	0.268	6.68566e-153
Rgl1	3.31626e-157	0.681117	0.289	0.154	7.73817e-153
Psmb10	5.31542e-157	0.716063	0.499	0.363	1.2403e-152
Pepd	8.0634e-157	-0.501998	0.069	0.26	1.88151e-152
Slc34a1	1.53965e-156	-2.25819	0.136	0.317	3.59262e-152
Taldo1	2.57152e-156	-0.672192	0.419	0.631	6.00037e-152
Sept7	3.76674e-155	0.688807	0.543	0.425	8.78932e-151
Uqcrfs1	5.36821e-155	-0.699605	0.277	0.507	1.25262e-150
Asl	1.13125e-154	-0.732476	0.08	0.268	2.63966e-150
Tapbp	1.54357e-153	0.744853	0.508	0.385	3.60177e-149
Rpl17	3.36566e-153	-0.619458	0.835	0.875	7.85343e-149
Il6st	8.09303e-153	0.689907	0.251	0.127	1.88843e-148
Cmtm7	1.05286e-152	-0.611763	0.126	0.324	2.45674e-148
Rack1	1.97927e-152	-0.557478	0.79	0.849	4.61843e-148
Ginm1	5.20026e-152	0.674507	0.276	0.15	1.21343e-147
Rps24	2.54239e-151	-0.693785	0.961	0.949	5.93241e-147
Ifnar2	5.6925e-151	0.759453	0.359	0.227	1.32829e-146
Rps2	4.44374e-150	-0.535631	0.852	0.883	1.0369e-145
Sult1d1	6.02973e-150	-1.11795	0.087	0.263	1.40698e-145
Rpl30	6.13878e-150	-0.629949	0.813	0.856	1.43242e-145
Uqcrq	6.15493e-150	-0.721758	0.568	0.738	1.43619e-145
H2-Aa	1.55502e-149	-2.86511	0.164	0.338	3.62847e-145
Gimap9	4.57473e-149	0.511404	0.286	0.144	1.06747e-144
Rpl19	3.06225e-148	-0.522181	0.928	0.927	7.14546e-144
Miox	1.03772e-147	-1.99366	0.121	0.299	2.42141e-143
Cox6b1	2.12912e-147	-0.615327	0.666	0.8	4.96809e-143
Id2	2.14168e-147	-0.818671	0.409	0.607	4.99741e-143
Prr13	3.38284e-147	-0.546771	0.188	0.41	7.89353e-143
Dnajc3	9.49303e-147	0.746684	0.451	0.333	2.2151e-142
Slk	1.71429e-146	0.755466	0.422	0.293	4.00011e-142
Csnk1a1	4.88711e-146	0.654972	0.594	0.515	1.14036e-141
Hras	8.90606e-146	0.742963	0.421	0.3	2.07814e-141
Scp2	1.57012e-145	-0.663334	0.252	0.476	3.66372e-141
Mapk3	1.1862e-144	0.763916	0.37	0.244	2.76788e-140
Xaf1	3.14129e-144	0.698709	0.295	0.164	7.32988e-140
Rps8	1.00156e-143	-0.506966	0.951	0.937	2.33704e-139
Slc25a39	1.51483e-143	-0.571144	0.143	0.347	3.5347e-139
Hook3	3.93289e-143	0.757074	0.373	0.247	9.17701e-139
Rps20	3.94864e-143	-0.5803	0.921	0.917	9.21375e-139
Mrpl33	1.18816e-142	-0.537763	0.365	0.59	2.77245e-138
Vgll4	1.29127e-142	0.645232	0.336	0.201	3.01304e-138
Pura	3.67162e-142	0.712092	0.495	0.387	8.56737e-138
Vsir	1.38111e-141	-0.581537	0.092	0.273	3.22269e-137
Pitpnc1	1.7459e-141	0.652081	0.31	0.176	4.07389e-137
Cox5a	1.89717e-141	-0.754679	0.603	0.735	4.42685e-137
Idh1	1.96363e-141	-0.847308	0.12	0.303	4.58193e-137
H2afz	2.19764e-141	-0.748962	0.575	0.723	5.12797e-137
Gnb2	3.83141e-141	0.549959	0.704	0.623	8.94021e-137
Nfic	5.05334e-141	0.755419	0.423	0.303	1.17915e-136
Rpl13a	8.68384e-141	-0.523163	0.264	0.494	2.02629e-136
Vmp1	3.93091e-140	-0.563945	0.194	0.413	9.17239e-136
Stk4	9.45445e-140	-0.514098	0.079	0.256	2.2061e-135
Esd	1.13552e-139	-0.78145	0.381	0.595	2.64963e-135
Hexb	6.93974e-139	-0.840087	0.133	0.318	1.61932e-134
Rpl10	4.41125e-138	-0.543651	0.842	0.87	1.02932e-133
Etfa	1.14615e-137	-0.511185	0.139	0.341	2.67443e-133
Ndufa2	1.53836e-137	-0.523759	0.541	0.729	3.58961e-133
Zfp36l2	1.75171e-137	-0.770397	0.352	0.554	4.08744e-133
Suclg1	1.76499e-136	-0.628142	0.219	0.429	4.11844e-132
Grina	8.84993e-136	-0.681259	0.188	0.39	2.06504e-131
Ttc36	9.85611e-135	-1.13384	0.088	0.255	2.29982e-130
Chpt1	1.10509e-134	-0.940549	0.15	0.326	2.57862e-130
Slc3a2	7.29559e-133	0.727515	0.54	0.44	1.70235e-128
Ndufa6	1.04697e-132	-0.547714	0.469	0.675	2.443e-128
Gsta2	2.72239e-132	-1.2946	0.09	0.25	6.35242e-128
Ifi203	3.45313e-132	0.571757	0.459	0.307	8.05752e-128
Parp14	8.82234e-132	0.666923	0.361	0.228	2.0586e-127
Kdm6b	3.0585e-131	-0.592662	0.086	0.259	7.1367e-127
Aprt	1.99806e-130	-0.524786	0.265	0.478	4.66228e-126
Spink1	3.70276e-130	-1.71016	0.222	0.385	8.64003e-126
Ywhab	4.37228e-130	0.608218	0.605	0.531	1.02023e-125
Vim	5.07706e-130	-0.847638	0.316	0.481	1.18468e-125
Dab2	6.89331e-130	-0.72445	0.229	0.416	1.60848e-125
Sat1	7.70691e-130	-0.584971	0.428	0.637	1.79833e-125
Actb	2.41288e-129	-0.90379	0.976	0.957	5.63022e-125
Fosb	2.44944e-129	-0.786472	0.204	0.396	5.71553e-125
2410015M20Rik	2.73011e-129	-0.544257	0.333	0.553	6.37044e-125
Tap2	4.6856e-129	0.684962	0.314	0.191	1.09334e-124
Uqcr10	1.31169e-128	-0.712764	0.593	0.744	3.06071e-124
Cdc42ep3	9.61232e-128	0.575446	0.266	0.142	2.24294e-123
Selenow	1.11469e-127	0.530028	0.685	0.608	2.60101e-123
Znfx1	2.73868e-127	0.684221	0.266	0.15	6.39043e-123
Sdhb	3.27369e-127	-0.554436	0.294	0.509	7.63882e-123
Sod2	4.39195e-127	-0.649455	0.266	0.471	1.02482e-122
Vamp3	1.15942e-126	0.654974	0.271	0.157	2.7054e-122
Nck1	4.28717e-126	0.59149	0.265	0.147	1.00037e-121
Cisd1	4.51338e-126	-0.763299	0.213	0.4	1.05315e-121
Serinc1	1.3019e-125	0.733502	0.401	0.291	3.03785e-121
Vdac1	1.31644e-125	-0.588087	0.257	0.465	3.07177e-121
Emc7	3.84993e-125	0.710338	0.407	0.3	8.98343e-121
Aldob	7.49082e-125	-1.91012	0.252	0.407	1.74791e-120
Cox5b	1.10838e-124	-0.658189	0.685	0.795	2.5863e-120
Hist1h2bc	2.22138e-124	-0.703571	0.154	0.336	5.18337e-120
Nedd9	2.22591e-124	0.638587	0.297	0.174	5.19393e-120
Pla2g16	5.02779e-124	0.552916	0.294	0.168	1.17318e-119
Unc93b1	9.96791e-124	-0.639406	0.131	0.303	2.32591e-119
Mettl26	3.68366e-123	-0.587112	0.122	0.296	8.59544e-119
Rps19	1.30428e-122	-0.530397	0.844	0.868	3.04342e-118
Tceal9	2.3186e-122	0.689904	0.402	0.283	5.41023e-118
Prkar1a	7.83203e-122	0.575298	0.558	0.478	1.82753e-117
Mrpl12	8.91348e-122	-0.507936	0.202	0.404	2.07987e-117
H1f0	4.22872e-121	0.702303	0.327	0.209	9.86731e-117
Nfe2l1	4.73224e-121	0.633419	0.342	0.221	1.10422e-116
mt-Atp6	8.85444e-121	-0.584017	0.19	0.384	2.06609e-116
Plec	1.19335e-119	0.675468	0.356	0.233	2.78455e-115
Atp5o.1	1.20309e-119	-0.66844	0.445	0.635	2.80729e-115
Cd14	3.93138e-119	-1.0794	0.107	0.266	9.17348e-115
Ndufb6	2.76834e-118	-0.61614	0.282	0.483	6.45964e-114
Ndufab1	2.85501e-118	-0.593954	0.204	0.398	6.66189e-114
Adam10	3.00136e-118	0.695675	0.317	0.204	7.00337e-114
Ptpra	9.74622e-118	0.701967	0.341	0.229	2.27418e-113
Herc2	1.29795e-117	0.651231	0.266	0.155	3.02863e-113
Fyn	4.1483e-117	0.509385	0.308	0.178	9.67965e-113
Capg	1.3126e-116	-0.760819	0.167	0.334	3.06283e-112
Rab11a	1.48522e-116	0.653096	0.444	0.344	3.46562e-112
4931406C07Rik	2.76731e-115	-0.718787	0.101	0.259	6.45724e-111
Arglu1	3.19846e-115	0.680038	0.495	0.405	7.46328e-111
Atp6v1f	3.31292e-115	-0.541568	0.495	0.683	7.73036e-111
Nisch	2.45738e-114	0.623489	0.489	0.392	5.73405e-110
Atf3	8.3332e-114	-1.14194	0.129	0.292	1.94447e-109
Akr1c21	1.4993e-113	-1.19962	0.102	0.251	3.49847e-109
Tmem50a	1.64349e-113	0.59167	0.542	0.453	3.83492e-109
Fcgrt	5.11752e-113	0.679125	0.339	0.227	1.19412e-108
Hint2	7.3894e-113	-0.631147	0.187	0.366	1.72424e-108
Ndufc1	2.96247e-112	-0.62886	0.404	0.595	6.91263e-108
Atp5d	3.92887e-112	-0.58319	0.579	0.737	9.16763e-108
Chd3	6.37614e-112	-0.503924	0.163	0.342	1.48781e-107
Map4	2.62314e-111	0.634512	0.294	0.183	6.12083e-107
Rock2	3.51404e-111	0.697138	0.383	0.275	8.19966e-107
Ndufa1	4.96306e-110	-0.533782	0.368	0.578	1.15808e-105
Cr1l	5.6855e-110	0.702702	0.328	0.22	1.32665e-105
Cat	8.03545e-110	-0.579781	0.13	0.297	1.87499e-105
Rpl13	2.55447e-109	-0.501408	0.929	0.918	5.9606e-105
Rab2a	5.17966e-109	0.598422	0.527	0.455	1.20862e-104
Chchd10	5.55865e-109	-1.03747	0.258	0.407	1.29705e-104
Ncoa3	1.86466e-108	0.676556	0.289	0.182	4.35101e-104
Suclg2	3.79191e-108	-0.515821	0.11	0.27	8.84805e-104
Dync1h1	4.30046e-108	0.646547	0.45	0.354	1.00347e-103
Zyx	5.843e-108	-0.514722	0.187	0.367	1.3634e-103
mt-Nd4	6.0036e-108	-1.10764	0.94	0.955	1.40088e-103
Rps4x	9.87371e-108	-0.535402	0.877	0.88	2.30393e-103
Hpcal1	1.27723e-107	0.718487	0.329	0.226	2.9803e-103
Erp29	1.22621e-106	-0.518064	0.311	0.488	2.86124e-102
C1qb	2.13687e-106	-2.50965	0.142	0.282	4.98618e-102
Acot13	1.62967e-105	-0.526146	0.122	0.282	3.80268e-101
Park7	2.35086e-105	-0.587566	0.469	0.652	5.4855e-101
Abcg2	3.16516e-105	0.503546	0.337	0.205	7.38558e-101
Sept11	6.1435e-105	0.596839	0.334	0.22	1.43353e-100
Mtdh	6.15766e-105	0.629948	0.515	0.435	1.43683e-100
Ankrd44	4.72565e-103	-0.51596	0.113	0.267	1.10268e-98
Ndufb8	5.27049e-102	-0.577146	0.419	0.597	1.22982e-97
Phc2	1.47196e-101	0.592454	0.255	0.154	3.43467e-97
Mgat1	3.86374e-101	0.657486	0.277	0.177	9.01565e-97
Tprgl	1.01499e-100	0.6331	0.395	0.296	2.36839e-96
Cebpg	2.34282e-100	0.634682	0.285	0.182	5.46674e-96
Ctsz	2.81594e-100	-0.752027	0.334	0.475	6.5707e-96
Ucp2	1.14893e-99	-0.584285	0.421	0.566	2.68092e-95
Bcl2l1	1.21989e-99	0.706476	0.303	0.201	2.84648e-95
Tax1bp3	1.26329e-98	0.651532	0.298	0.199	2.94776e-94
Carhsp1	6.88935e-98	0.599174	0.281	0.179	1.60756e-93
Hadh	1.56086e-97	-0.553285	0.132	0.286	3.6421e-93
Ckb	5.74051e-97	-0.862039	0.171	0.313	1.33949e-92
Qdpr	6.06878e-92	-0.530003	0.124	0.271	1.41609e-87
Atp6v0c	3.80194e-91	-0.573081	0.614	0.716	8.87144e-87
Icam1	2.29233e-90	1.07075	0.356	0.256	5.34893e-86
Capn2	4.92023e-90	0.608413	0.279	0.181	1.14809e-85
Klf13	1.35374e-88	0.540167	0.455	0.361	3.15881e-84
Ankrd12	2.37488e-88	0.564742	0.426	0.324	5.54154e-84
Atp5a1	5.55501e-87	-0.5796	0.604	0.736	1.29621e-82
Samhd1	1.30248e-86	-0.570893	0.205	0.358	3.0392e-82
Mafb	9.17716e-86	-0.804496	0.12	0.252	2.1414e-81
Klhl24	9.9727e-85	0.541621	0.34	0.24	2.32703e-80
Kmt2e	1.88449e-84	0.559339	0.507	0.443	4.39728e-80
Ppp1r15a	3.64495e-84	-0.666897	0.205	0.354	8.50513e-80
Rps27	4.43558e-84	-0.662335	0.916	0.916	1.035e-79
Gnaq	2.3409e-83	0.606239	0.269	0.178	5.46225e-79
Tmsb10	3.75125e-82	-1.07021	0.675	0.686	8.75316e-78
Sppl2a	1.25148e-81	0.65607	0.374	0.293	2.9202e-77
Lman1	3.30437e-81	0.633373	0.299	0.211	7.71041e-77
Mbnl2	4.22871e-81	0.573596	0.427	0.346	9.86727e-77
mt-Co1	3.05688e-79	-0.720258	0.882	0.914	7.13293e-75
Pon2	5.07325e-79	0.591516	0.281	0.192	1.18379e-74
Atrx	1.3041e-78	0.518607	0.55	0.491	3.04298e-74
Gsk3b	6.8183e-78	0.585849	0.408	0.33	1.59098e-73
Btg1	2.9564e-77	-0.703864	0.573	0.693	6.89846e-73
Sipa1	4.94058e-77	0.552945	0.301	0.208	1.15283e-72
Camk1	1.01195e-76	0.60361	0.277	0.192	2.36129e-72
mt-Nd5	1.05199e-76	-0.791823	0.738	0.822	2.45471e-72
Npc2	1.735e-75	-0.533924	0.436	0.575	4.04845e-71
1110038F14Rik	1.89691e-75	0.572651	0.262	0.175	4.42624e-71
Comt	3.43124e-75	-0.519718	0.229	0.384	8.00645e-71
Atp5b	1.6326e-74	-0.625317	0.691	0.792	3.80951e-70
Smim10l1	1.98681e-73	0.54533	0.306	0.22	4.63602e-69
Zmynd11	5.05971e-73	0.599946	0.304	0.218	1.18063e-68
Fcho2	9.93691e-73	0.590886	0.331	0.248	2.31868e-68
Pxn	2.44789e-72	0.552547	0.291	0.205	5.71191e-68
Uqcr11	1.58519e-71	-0.545266	0.553	0.681	3.69889e-67
Neat1	1.39822e-70	-1.01213	0.513	0.62	3.2626e-66
Camk2n1	1.99826e-70	0.554631	0.293	0.201	4.66273e-66
Mbnl1	8.05565e-70	-0.53848	0.436	0.577	1.87971e-65
Mylip	1.95845e-69	0.591894	0.262	0.175	4.56986e-65
Atraid	2.18184e-69	0.595534	0.347	0.274	5.0911e-65
Kif5b	3.92989e-69	0.519681	0.489	0.436	9.17e-65
Junb	5.86032e-69	-0.766401	0.558	0.673	1.36745e-64
Ddit4	5.88391e-69	0.509157	0.265	0.173	1.37295e-64
Tmod3	2.76269e-67	0.514386	0.333	0.251	6.44646e-63
Kif1b	7.2057e-67	0.534879	0.268	0.185	1.68138e-62
Zbtb38	8.66597e-67	0.506708	0.251	0.167	2.02212e-62
Spp1	1.08524e-66	-1.77995	0.695	0.799	2.53229e-62
Crk	1.7832e-66	0.566817	0.292	0.213	4.16091e-62
H2-Ab1	2.48494e-65	-2.58125	0.293	0.388	5.79835e-61
Mier1	3.25892e-65	0.516258	0.402	0.329	7.60436e-61
Mt1	1.20876e-64	-0.968834	0.348	0.488	2.82053e-60
Pnp	1.45163e-64	0.676531	0.455	0.396	3.38724e-60
Plekho1	1.60553e-62	0.508368	0.322	0.238	3.74634e-58
Pck1	5.29909e-62	-1.21717	0.197	0.31	1.23649e-57
Tm9sf3	1.12669e-61	0.519992	0.449	0.397	2.62901e-57
Dync1i2	1.15555e-60	0.536337	0.469	0.421	2.69635e-56
Ctdsp2	1.16989e-60	0.538806	0.264	0.189	2.72982e-56
Gpx3	1.5683e-60	-2.08809	0.672	0.726	3.65946e-56
Cltb	2.41298e-60	0.556546	0.323	0.251	5.63045e-56
Smc1a	4.7422e-60	0.561913	0.375	0.305	1.10655e-55
mt-Atp8	8.82073e-60	-0.536507	0.472	0.612	2.05823e-55
Psmd7	1.29438e-59	0.552601	0.413	0.36	3.0203e-55
Clip1	3.66464e-59	0.523542	0.261	0.184	8.55106e-55
Nucb1	1.13684e-58	0.571396	0.324	0.257	2.65271e-54
Taok1	1.28017e-58	0.527282	0.326	0.252	2.98714e-54
Fbxw2	2.02756e-57	0.536198	0.286	0.213	4.7311e-53
mt-Nd3	7.0335e-57	-0.646391	0.463	0.599	1.6412e-52
Sbds	8.51229e-57	0.515037	0.31	0.238	1.98626e-52
Cast	7.16004e-56	0.514718	0.345	0.276	1.67072e-51
Rpn1	4.05798e-54	0.564313	0.38	0.325	9.46889e-50
Srpr	9.40097e-54	0.554517	0.309	0.244	2.19362e-49
Ppp1r11	3.14429e-53	0.519878	0.395	0.341	7.33688e-49
Ubn1	9.23099e-53	0.512067	0.302	0.233	2.15396e-48
Ralb	7.00126e-52	0.586437	0.293	0.231	1.63367e-47
S100g	7.4334e-52	-1.72263	0.177	0.28	1.73451e-47
Ifi35	1.47901e-50	0.522272	0.277	0.209	3.45112e-46
Phf20l1	1.78418e-50	0.507274	0.359	0.296	4.1632e-46
Akr1a1	2.33029e-49	-0.850125	0.581	0.675	5.4375e-45
Myo18a	1.26956e-48	0.518936	0.253	0.186	2.9624e-44
Tnrc6c	1.66852e-48	0.50729	0.352	0.29	3.89332e-44
Rsu1	3.41666e-48	0.521727	0.304	0.243	7.97244e-44
Tmsb4x	6.10435e-48	-0.727109	0.991	0.849	1.42439e-43
mt-Cytb	2.68856e-46	-0.965101	0.991	0.987	6.27349e-42
Clu	2.94425e-45	-1.53409	0.214	0.322	6.87011e-41
Mcl1	7.96013e-43	-0.526836	0.532	0.643	1.85742e-38
Cyb5r3	3.79667e-38	0.50987	0.315	0.267	8.85916e-34
Plac8	4.47679e-31	-0.506246	0.386	0.291	1.04461e-26
Crip1	1.6123e-26	-0.702306	0.566	0.573	3.76214e-22
Cebpb	5.15989e-24	-0.617472	0.339	0.428	1.20401e-19
mt-Nd1	6.13244e-24	-0.760763	0.976	0.96	1.43094e-19
Ctsd	1.77318e-19	-0.520954	0.551	0.632	4.13754e-15
Fxyd5	3.04055e-19	-0.537749	0.621	0.566	7.09483e-15
Psap	1.36897e-17	-0.643297	0.673	0.663	3.19436e-13
S100a11	1.91552e-11	-0.554723	0.663	0.69	4.46966e-07
mt-Nd2	4.01133e-11	-0.75414	0.969	0.958	9.36004e-07
Cst3	1.02837e-07	-0.951224	0.74	0.678	0.0023996
Ndrg1	0.00922806	-0.644197	0.424	0.404	1
Atp1a1	0.231888	-0.594391	0.609	0.609	1
Gm26917	0.914528	-2.03047	0.517	0.539	1

## Sheet: ECs_2
gene	p_val	avg_log2FC	pct.1	pct.2	p_val_adj
Sox17	0	3.34508	0.86	0.015	0
Prex2	0	1.91202	0.598	0.03	0
Crispld1	0	1.01708	0.301	0.009	0
Cavin2	0	2.06048	0.592	0.046	0
Bmpr2	0	1.39778	0.577	0.129	0
Serpine2	0	1.63221	0.467	0.046	0
Sox13	0	0.913641	0.316	0.025	0
Nav1	0	1.29307	0.458	0.077	0
Dnm3	0	2.10143	0.628	0.034	0
Mpzl1	0	1.63295	0.522	0.038	0
Pbx1	0	1.70388	0.741	0.176	0
Pcp4l1	0	0.938311	0.29	0.015	0
Cdc42bpa	0	1.01064	0.395	0.075	0
Ephx1	0	1.03616	0.405	0.06	0
Ptpn14	0	0.708472	0.258	0.021	0
Plxna2	0	1.10133	0.373	0.045	0
Cd34	0	1.8182	0.706	0.057	0
Fam171a1	0	0.964042	0.344	0.033	0
Vim	0	2.28628	0.965	0.466	0
St8sia6	0	1.56579	0.475	0.029	0
Nebl	0	1.17693	0.277	0.024	0
Npdc1	0	1.11573	0.42	0.062	0
Notch1	0	1.25805	0.551	0.135	0
Egfl7	0	2.37131	0.921	0.078	0
Eng	0	2.28647	0.833	0.09	0
Dab2ip	0	1.46951	0.565	0.075	0
Calcrl	0	1.85374	0.508	0.058	0
Lmo2	0	2.12206	0.766	0.16	0
Cd59a	0	1.46522	0.525	0.07	0
Meis2	0	2.74007	0.883	0.07	0
Dll4	0	0.99558	0.264	0.014	0
Ehd4	0	2.48561	0.878	0.268	0
Fbn1	0	0.882802	0.273	0.006	0
Mal	0	2.42392	0.759	0.133	0
Hspa12b	0	0.785022	0.265	0.008	0
Plcb4	0	0.966545	0.345	0.044	0
Jag1	0	1.74332	0.47	0.033	0
Thbd	0	1.70607	0.537	0.046	0
Cd93	0	2.47393	0.853	0.111	0
Id1	0	2.05806	0.752	0.159	0
Ccm2l	0	0.851303	0.288	0.012	0
Procr	0	1.10338	0.309	0.013	0
Pltp	0	1.25003	0.491	0.104	0
Tshz2	0	1.14927	0.361	0.04	0
Sox18	0	1.33585	0.419	0.026	0
Tspan7	0	1.16403	0.326	0.039	0
Pls3	0	1.31781	0.497	0.062	0
Tmem47	0	1.06419	0.312	0.009	0
Bmx	0	1.52819	0.404	0.012	0
Fabp4	0	1.93026	0.548	0.104	0
Mecom	0	1.90669	0.619	0.056	0
Tm4sf1	0	4.1113	0.959	0.078	0
Golim4	0	1.52213	0.487	0.09	0
Fam198b	0	1.0508	0.294	0.005	0
Efna1	0	1.09006	0.362	0.047	0
Adam15	0	1.67431	0.677	0.191	0
She	0	1.30444	0.432	0.02	0
Npr1	0	0.831345	0.307	0.026	0
S100a16	0	1.78259	0.701	0.13	0
Gja5	0	1.67917	0.362	0.002	0
S1pr1	0	2.18222	0.755	0.087	0
Vcam1	0	1.72143	0.386	0.054	0
Cdc14a	0	1.18418	0.4	0.078	0
Palmd	0	1.42357	0.435	0.011	0
Arhgap29	0	1.08557	0.435	0.089	0
Lef1	0	0.962053	0.3	0.041	0
Dkk2	0	1.23131	0.303	0.015	0
Npnt	0	1.98073	0.537	0.085	0
Emcn	0	1.79839	0.734	0.065	0
Ttll7	0	1.1855	0.33	0.007	0
Adgrl4	0	2.44941	0.84	0.053	0
Nfib	0	1.4449	0.589	0.121	0
Acer2	0	1.93045	0.555	0.035	0
Tek	0	1.41662	0.541	0.04	0
Plpp3	0	0.660132	0.499	0.093	0
Pik3r3	0	0.841486	0.278	0.021	0
Tie1	0	1.85753	0.667	0.04	0
Gja4	0	2.38005	0.616	0.009	0
Tinagl1	0	2.41032	0.773	0.084	0
Grrp1	0	1.8172	0.582	0.03	0
Clic4	0	1.83797	0.781	0.283	0
Id3	0	1.73434	0.795	0.258	0
Luzp1	0	1.73898	0.738	0.188	0
Hspg2	0	1.22679	0.45	0.049	0
Ece1	0	2.22816	0.751	0.098	0
Nos3	0	1.39746	0.446	0.017	0
Ldb2	0	0.84014	0.271	0.024	0
Apbb2	0	1.23743	0.508	0.086	0
Kdr	0	0.929328	0.434	0.054	0
Sparcl1	0	1.66348	0.377	0.028	0
Lrrc8c	0	1.31023	0.552	0.123	0
Ttc28	0	1.07217	0.39	0.057	0
2900026A02Rik	0	0.966255	0.358	0.058	0
Kctd10	0	1.12631	0.476	0.096	0
Eln	0	2.48167	0.444	0.007	0
Hip1	0	1.42157	0.574	0.141	0
Hspb1	0	2.1089	0.725	0.128	0
Cldn15	0	1.28539	0.454	0.034	0
Cyth3	0	1.34547	0.511	0.079	0
Flt1	0	1.76373	0.828	0.067	0
Gng11	0	1.39901	0.703	0.103	0
Thsd7a	0	1.28281	0.408	0.013	0
Cav2	0	0.89583	0.358	0.063	0
Cav1	0	1.53826	0.508	0.027	0
Podxl	0	2.40405	0.865	0.065	0
Cald1	0	1.50224	0.629	0.077	0
Tcaf1	0	0.759029	0.28	0.039	0
Aqp1	0	5.25047	0.491	0.062	0
Vamp5	0	1.03964	0.517	0.125	0
Dysf	0	0.664795	0.256	0.034	0
Gata2	0	1.07606	0.338	0.024	0
Fbln2	0	1.82304	0.414	0.006	0
Fgd5	0	1.46901	0.506	0.024	0
Eogt	0	1.10671	0.357	0.042	0
Lmcd1	0	0.820303	0.271	0.034	0
Plxnd1	0	1.1141	0.459	0.092	0
Cxcl12	0	1.21246	0.294	0.018	0
Vwf	0	1.93403	0.308	0.008	0
Tspan9	0	0.815689	0.315	0.048	0
Clec1a	0	1.68734	0.551	0.025	0
Apold1	0	1.05474	0.273	0.016	0
Mgp	0	4.57044	0.438	0.072	0
Ehd2	0	1.68622	0.586	0.032	0
Bcam	0	1.77627	0.703	0.095	0
Ltbp4	0	2.37519	0.497	0.017	0
4931406P16Rik	0	1.55534	0.613	0.118	0
Rras	0	1.44547	0.659	0.184	0
Rasip1	0	1.77621	0.643	0.042	0
Tjp1	0	1.62379	0.592	0.063	0
Fzd4	0	1.41289	0.531	0.085	0
Prss23	0	1.36925	0.324	0.048	0
Fam181b	0	1.36883	0.363	0.001	0
Lrrc32	0	1.43228	0.444	0.021	0
Serpinh1	0	1.03531	0.49	0.117	0
Cavin3	0	2.30483	0.791	0.056	0
Sult1a1	0	1.03493	0.309	0.04	0
Htra1	0	1.39825	0.408	0.074	0
Ifitm3	0	1.51336	0.967	0.469	0
Cracr2b	0	1.04418	0.364	0.03	0
Cd81	0	1.56124	0.905	0.401	0
Myct1	0	1.47649	0.478	0.02	0
Utrn	0	1.79949	0.725	0.162	0
Ccn2	0	1.76809	0.267	0.031	0
Col18a1	0	1.8772	0.566	0.13	0
Nuak1	0	0.956408	0.288	0.015	0
Syn3	0	0.984973	0.292	0.032	0
Timp3	0	3.2522	0.968	0.335	0
Ntn4	0	0.990693	0.344	0.051	0
Kitl	0	1.49227	0.519	0.047	0
Tspan8	0	3.06852	0.587	0.073	0
Ptprr	0	1.27283	0.338	0.004	0
Ptprb	0	3.08757	0.918	0.052	0
Msrb3	0	0.837741	0.282	0.01	0
Efnb2	0	1.27077	0.415	0.03	0
Col4a1	0	1.7526	0.747	0.15	0
Col4a2	0	1.76986	0.652	0.114	0
Plat	0	1.51729	0.447	0.052	0
Dlc1	0	0.927782	0.392	0.046	0
Sorbs2	0	1.70343	0.555	0.033	0
Ushbp1	0	1.36595	0.458	0.026	0
Klf2	0	1.47135	0.912	0.446	0
Adgrg1	0	1.29387	0.595	0.147	0
Cdh5	0	2.66545	0.857	0.045	0
Fam107a	0	1.23789	0.351	0.012	0
Ptprg	0	1.02006	0.39	0.051	0
Sema3g	0	2.61017	0.751	0.027	0
Sncg	0	1.63714	0.528	0.025	0
Mmrn2	0	2.64785	0.834	0.041	0
Fermt2	0	1.04647	0.537	0.137	0
Adcy4	0	1.0652	0.35	0.013	0
Pcdh17	0	1.22768	0.425	0.051	0
Dock9	0	0.982041	0.4	0.073	0
Amotl1	0	1.36045	0.49	0.031	0
Smco4	0	1.11384	0.478	0.107	0
Dock6	0	0.842699	0.294	0.028	0
Aplp2	0	1.90389	0.892	0.395	0
Robo4	0	1.19439	0.359	0.024	0
Esam	0	2.69976	0.854	0.056	0
Mcam	0	1.37154	0.414	0.03	0
Sema7a	0	1.89042	0.542	0.029	0
Uaca	0	1.61345	0.552	0.053	0
Filip1	0	1.03205	0.302	0.015	0
Hmgn3	0	0.83368	0.344	0.061	0
Plscr4	0	1.17596	0.42	0.042	0
Rbp1	0	2.33443	0.591	0.052	0
Slco2a1	0	1.59899	0.382	0.024	0
Hyal2	0	1.1454	0.424	0.077	0
Sema3f	0	0.842162	0.336	0.036	0
Lamb2	0	1.65706	0.605	0.054	0
Igfbp3	0	1.4139	0.522	0.063	0
Upp1	0	0.939517	0.36	0.063	0
Sptbn1	0	2.20959	0.937	0.365	0
Ebf1	0	1.95383	0.728	0.064	0
Sparc	0	2.91423	0.944	0.149	0
Epn2	0	0.882705	0.323	0.043	0
Pmp22	0	1.30713	0.453	0.045	0
Arhgef15	0	1.13597	0.383	0.02	0
Tmem88	0	0.959645	0.36	0.04	0
Rflnb	0	1.54696	0.523	0.077	0
Cavin1	0	1.57169	0.532	0.037	0
Ramp2	0	2.43425	0.775	0.079	0
Icam2	0	1.81844	0.647	0.073	0
Pecam1	0	2.82536	0.875	0.093	0
Edn1	0	2.52595	0.561	0.018	0
Ctla2a	0	1.96306	0.596	0.158	0
Mast4	0	1.25292	0.492	0.095	0
Plpp1	0	0.966159	0.647	0.067	0
Arl15	0	1.12358	0.358	0.038	0
Laptm4a	0	1.89074	0.938	0.466	0
Asap2	0	0.954494	0.368	0.047	0
Scin	0	2.05724	0.442	0.031	0
Clec14a	0	1.63545	0.527	0.026	0
Rhoj	0	2.37022	0.574	0.025	0
Fbln5	0	3.46113	0.854	0.01	0
Jag2	0	1.67755	0.527	0.012	0
Crip2	0	2.60852	0.872	0.115	0
Rapgef5	0	1.4381	0.517	0.042	0
Osmr	0	1.02121	0.305	0.018	0
Rai14	0	1.09267	0.43	0.094	0
Fbxl7	0	1.76574	0.511	0.015	0
Samd12	0	1.73277	0.559	0.011	0
Ly6a	0	2.26335	0.977	0.462	0
Ly6c1	0	3.19601	0.932	0.1	0
Plec	0	1.45676	0.666	0.234	0
Csf2rb2	0	1.39753	0.304	0.042	0
Pdgfb	0	1.4687	0.595	0.139	0
Parvb	0	0.926236	0.346	0.045	0
Cpne8	0	0.902107	0.329	0.032	0
Lima1	0	1.70063	0.673	0.151	0
Acvrl1	0	1.61257	0.596	0.087	0
Grasp	0	2.02551	0.578	0.055	0
Tns2	0	1.05795	0.419	0.063	0
AU021092	0	1.54864	0.556	0.035	0
Mrtfb	0	1.07545	0.388	0.053	0
Cldn5	0	4.04611	0.69	0.013	0
Heg1	0	2.28047	0.701	0.07	0
Fstl1	0	1.39095	0.461	0.027	0
Arhgap31	0	1.66235	0.726	0.157	0
Cd200	0	2.41276	0.83	0.079	0
Jam2	0	2.15909	0.633	0.017	0
Cyyr1	0	1.64032	0.538	0.033	0
Erg	0	1.32335	0.422	0.013	0
Thbs2	0	1.41016	0.29	0.005	0
Slc9a3r2	0	2.81883	0.844	0.072	0
Tmem204	0	0.726446	0.282	0.026	0
Pi16	0	1.76682	0.396	0.049	0
Kank3	0	1.31587	0.472	0.058	0
Notch4	0	1.47307	0.49	0.025	0
Egfl8	0	1.18788	0.296	0.009	0
Ddah2	0	1.08827	0.438	0.067	0
Adgrf5	0	2.83545	0.891	0.057	0
Enpp4	0	0.969788	0.358	0.044	0
Clic5	0	1.66272	0.527	0.079	0
Ptprm	0	0.942279	0.308	0.017	0
Rasgrp3	0	0.939686	0.324	0.03	0
Crim1	0	1.38987	0.565	0.125	0
Epas1	0	3.02433	0.913	0.085	0
Jcad	0	1.53197	0.499	0.016	0
Lims2	0	1.28966	0.516	0.084	0
Ecscr	0	2.30325	0.776	0.04	0
Sema6a	0	1.03724	0.334	0.027	0
Ppic	0	1.0398	0.389	0.034	0
Iigp1	0	1.33033	0.357	0.049	0
Synpo	0	0.997764	0.346	0.035	0
Bvht	0	0.82515	0.318	0.028	0
Afap1l1	0	1.21608	0.436	0.035	0
Tcf4	0	1.70516	0.794	0.247	0
Slc14a1	0	2.01458	0.288	0.02	0
Pcsk5	0	1.02831	0.325	0.044	0
Fas	0	1.00504	0.42	0.085	0
Afap1l2	0	0.816933	0.264	0.013	0
Nedd4	2.20679e-307	1.30118	0.698	0.249	5.14932e-303
Tnfaip2	3.38791e-306	1.0096	0.585	0.157	7.90535e-302
Scn1b	3.04741e-304	0.969342	0.344	0.063	7.11083e-300
Wwtr1	5.92004e-303	0.957193	0.416	0.089	1.38138e-298
Efhd1	4.93231e-300	0.798784	0.299	0.048	1.15091e-295
Map4k3	1.44285e-295	0.993109	0.37	0.075	3.36674e-291
Mllt3	8.92417e-295	0.9465	0.398	0.082	2.08237e-290
Tulp4	3.62515e-294	1.37581	0.602	0.201	8.45892e-290
Zbtb20	3.23287e-291	1.34453	0.817	0.344	7.54358e-287
Btbd7	7.02609e-287	1.22476	0.589	0.189	1.63947e-282
Cd151	3.94384e-284	1.07717	0.533	0.152	9.20255e-280
Selenom	4.82411e-284	1.12797	0.591	0.184	1.12566e-279
Tanc1	4.39595e-283	0.947006	0.386	0.081	1.02575e-278
Rhob	1.29877e-282	1.2674	0.744	0.293	3.03056e-278
Ly6e	5.04656e-282	1.20996	0.975	0.659	1.17757e-277
Cbfa2t3	3.44821e-281	1.04493	0.556	0.154	8.04605e-277
Mxd4	3.246e-277	1.3094	0.708	0.282	7.57422e-273
Glul	4.61e-277	1.99589	0.687	0.289	1.0757e-272
Cttnbp2	1.23238e-275	0.9874	0.32	0.059	2.87564e-271
Swap70	6.6333e-275	1.11147	0.508	0.144	1.54781e-270
Abcg2	1.27164e-274	1.25302	0.639	0.206	2.96723e-270
Cers4	1.59512e-273	0.813508	0.352	0.068	3.72204e-269
Afdn	2.87972e-271	1.13056	0.535	0.162	6.71954e-267
Klf7	2.26464e-270	1.15165	0.558	0.171	5.28431e-266
Nhsl2	7.92698e-269	0.745463	0.288	0.049	1.84968e-264
Slc6a6	2.37981e-266	2.36164	0.744	0.388	5.55306e-262
Dock1	2.60769e-266	0.968073	0.406	0.096	6.08478e-262
Pam	6.95668e-263	0.996682	0.437	0.11	1.62327e-258
Lifr	7.60738e-263	1.25041	0.476	0.135	1.77511e-258
Bnip2	2.24421e-262	1.23709	0.673	0.271	5.23663e-258
Txnip	2.71792e-262	1.27541	0.908	0.56	6.34199e-258
Pcdh1	1.72638e-258	0.72713	0.294	0.053	4.02833e-254
Ptk2	2.82379e-257	0.770387	0.3	0.055	6.58902e-253
Fam167b	3.52668e-257	0.789108	0.275	0.045	8.22916e-253
Ahr	1.89998e-254	1.24933	0.383	0.09	4.43341e-250
Clec2d	3.52379e-252	1.52586	0.763	0.374	8.22241e-248
Rdx	4.83283e-251	1.37981	0.765	0.379	1.12769e-246
Arid5b	1.19608e-249	1.18647	0.599	0.212	2.79094e-245
Pik3ip1	1.36033e-249	0.802905	0.304	0.057	3.17419e-245
Caskin2	6.28714e-249	0.694963	0.273	0.047	1.46704e-244
Tmem252	8.92326e-249	1.42657	0.453	0.121	2.08215e-244
Nfix	1.47498e-248	0.956752	0.409	0.103	3.44171e-244
Tspan12	5.89425e-248	0.638082	0.262	0.043	1.37536e-243
Itga9	9.99736e-248	0.728918	0.268	0.046	2.33279e-243
Fryl	6.20233e-247	1.27127	0.538	0.172	1.44725e-242
App	1.05422e-245	1.18245	0.872	0.491	2.45991e-241
Limch1	5.91879e-245	0.890655	0.382	0.088	1.38109e-240
Anxa3	4.60257e-243	1.15786	0.571	0.19	1.07396e-238
Fam117b	2.6542e-242	1.10687	0.458	0.128	6.1933e-238
Cd9	3.39737e-242	1.15588	0.746	0.312	7.92743e-238
Adipor2	7.38359e-242	1.22377	0.512	0.166	1.72289e-237
Ano6	1.08618e-240	1.02503	0.456	0.129	2.5345e-236
Slfn5	3.95961e-240	1.04856	0.611	0.207	9.23936e-236
Rtl8a	2.98157e-238	0.905409	0.351	0.079	6.9572e-234
Ephb4	1.36471e-236	0.637315	0.251	0.042	3.18441e-232
F11r	5.61958e-235	1.10493	0.601	0.223	1.31127e-230
Mapk3	9.61536e-235	1.18598	0.619	0.246	2.24365e-230
Actn4	2.7003e-231	1.20442	0.737	0.364	6.30088e-227
Klf4	2.78322e-231	1.62465	0.658	0.269	6.49436e-227
Lrg1	1.97336e-230	1.6764	0.384	0.093	4.60464e-226
Timp2	9.13007e-230	1.16781	0.473	0.141	2.13041e-225
Ifitm2	1.88703e-228	0.961586	0.915	0.499	4.40319e-224
Tgm2	6.53219e-228	1.18666	0.593	0.215	1.52422e-223
Nrp1	1.05598e-227	1.09906	0.54	0.177	2.46403e-223
Emp1	1.16863e-227	0.969422	0.449	0.123	2.72689e-223
Cd52	1.44177e-227	-3.83054	0.13	0.617	3.36423e-223
2010111I01Rik	3.79174e-224	1.12478	0.597	0.221	8.84764e-220
Lrrc58	1.75009e-222	1.24743	0.563	0.209	4.08366e-218
Cemip2	4.29304e-222	0.973628	0.342	0.079	1.00174e-217
Marveld1	4.79539e-221	0.744491	0.277	0.054	1.11896e-216
Agrn	2.48188e-219	0.814842	0.369	0.089	5.79121e-215
Tspan4	4.49944e-218	0.95529	0.43	0.124	1.0499e-213
Rsad2	8.75113e-218	0.934814	0.401	0.101	2.04199e-213
Gpihbp1	1.52856e-217	0.661929	0.266	0.048	3.56674e-213
Ppfibp1	1.00494e-216	0.906155	0.415	0.114	2.34492e-212
Fkbp9	2.09742e-216	0.644645	0.262	0.049	4.89412e-212
Rgs3	1.44866e-215	0.867171	0.406	0.106	3.38031e-211
Rnf125	3.04918e-213	0.590277	0.25	0.044	7.11496e-209
Itpr3	1.80824e-212	0.699635	0.269	0.052	4.21935e-208
Foxp1	5.47729e-211	1.22664	0.673	0.301	1.27807e-206
Arhgef12	1.03667e-210	1.00822	0.571	0.204	2.41897e-206
Hoxb9	2.21106e-209	0.681838	0.295	0.062	5.15929e-205
Dst	3.53382e-209	1.13747	0.568	0.209	8.24581e-205
Nostrin	3.55275e-208	0.912946	0.27	0.055	8.28999e-204
Gimap6	8.49699e-208	0.772577	0.622	0.201	1.98269e-203
Slc43a3	1.61714e-207	0.645563	0.296	0.061	3.77343e-203
Mylk	1.83294e-207	0.663624	0.357	0.086	4.27698e-203
Coro1a	4.50424e-207	-2.7951	0.085	0.569	1.05102e-202
Prom1	2.65753e-206	1.12194	0.312	0.073	6.20109e-202
Gna11	4.14558e-206	0.972092	0.489	0.161	9.67329e-202
Gnas	1.67307e-204	0.946739	0.929	0.775	3.90394e-200
Snrk	7.77228e-201	1.01307	0.49	0.163	1.81358e-196
Nfat5	2.32279e-200	1.49634	0.593	0.241	5.41999e-196
Rhoc	1.26159e-199	1.02994	0.586	0.224	2.94379e-195
Itga1	1.09972e-198	1.05552	0.464	0.146	2.56608e-194
Ptprc	7.02871e-198	-2.48618	0.037	0.533	1.64008e-193
Slc50a1	1.43392e-197	1.02352	0.523	0.19	3.34591e-193
Cyb5r3	4.88319e-197	1.21276	0.604	0.265	1.13944e-192
Cotl1	7.3331e-197	-1.90994	0.122	0.595	1.7111e-192
Mospd2	4.55638e-195	1.0817	0.36	0.099	1.06319e-190
Tgfbr2	6.71493e-195	1.25059	0.581	0.238	1.56686e-190
Ripor1	2.3475e-194	0.805642	0.356	0.093	5.47766e-190
Dennd5b	5.22614e-194	0.951615	0.351	0.091	1.21947e-189
Plscr2	1.11662e-193	1.14285	0.663	0.271	2.60551e-189
Laptm5	1.28277e-193	-2.51498	0.063	0.538	2.99321e-189
Thra	6.38626e-193	0.739577	0.336	0.084	1.49017e-188
Mprip	6.63953e-193	0.963785	0.517	0.185	1.54927e-188
Ifi44	1.33481e-192	0.847608	0.26	0.052	3.11464e-188
Trim37	1.99681e-192	0.640913	0.251	0.05	4.65935e-188
Clstn1	2.06748e-192	0.726551	0.278	0.06	4.82427e-188
Atp1b3	3.30436e-191	1.20147	0.676	0.333	7.7104e-187
Sgk1	9.09331e-191	1.13933	0.558	0.209	2.12183e-186
Il6st	4.77766e-189	0.998961	0.419	0.13	1.11482e-184
Cyba	7.15342e-189	-1.68788	0.561	0.775	1.66918e-184
Rnf215	3.45843e-188	0.699917	0.315	0.076	8.0699e-184
Calm1	7.51538e-188	0.94558	0.964	0.828	1.75364e-183
S100a13	1.28693e-187	1.10936	0.788	0.463	3.00292e-183
Crybg3	7.82118e-187	0.920294	0.363	0.101	1.82499e-182
Flnb	1.50178e-186	0.80019	0.36	0.097	3.50425e-182
Cltb	1.34309e-185	1.02373	0.584	0.25	3.13397e-181
Lrrc8a	4.25025e-185	0.734176	0.318	0.078	9.91752e-181
Zcchc14	2.20261e-184	0.698934	0.279	0.062	5.13958e-180
Sept11	6.53171e-184	0.979416	0.566	0.222	1.52411e-179
Tmem184b	1.72848e-183	0.754023	0.316	0.078	4.03324e-179
Nckap1	3.03061e-183	0.81272	0.423	0.129	7.07162e-179
Igfbp7	3.05072e-183	2.06903	0.724	0.39	7.11855e-179
Leprot	4.97936e-183	1.02485	0.534	0.211	1.16188e-178
Stom	1.46568e-180	0.786546	0.312	0.079	3.42002e-176
Sptan1	2.16299e-180	1.03806	0.641	0.296	5.04712e-176
Pros1	2.17067e-180	0.721639	0.305	0.074	5.06505e-176
Tcim	2.88654e-179	1.18103	0.338	0.086	6.73546e-175
Lama5	9.67388e-177	0.7209	0.319	0.08	2.2573e-172
Nfe2l1	2.22182e-176	0.950732	0.554	0.223	5.18439e-172
Adgrl2	1.06263e-174	0.717301	0.269	0.06	2.47954e-170
Rac2	1.64275e-174	-2.25673	0.045	0.501	3.8332e-170
Fbxo7	3.1406e-174	0.964648	0.376	0.115	7.32828e-170
Arap3	4.20739e-174	0.725403	0.321	0.081	9.81753e-170
Entpd1	6.00417e-174	0.764925	0.394	0.114	1.40101e-169
Lamc1	6.09285e-174	0.721863	0.275	0.063	1.42171e-169
Trim47	5.40156e-172	0.886072	0.38	0.116	1.2604e-167
Ctnna1	2.88477e-169	0.969022	0.648	0.315	6.73133e-165
Atp2a3	6.85689e-169	0.870252	0.308	0.079	1.59999e-164
Scd2	5.34583e-168	0.752299	0.349	0.097	1.2474e-163
Elk3	2.52595e-167	0.866299	0.469	0.165	5.89405e-163
Ccdc85b	1.54466e-166	0.983104	0.562	0.241	3.60432e-162
Lcp1	9.3606e-165	-2.22294	0.099	0.521	2.1842e-160
Serinc3	1.25199e-164	0.931873	0.869	0.565	2.9214e-160
Ctnnb1	1.22111e-163	0.998771	0.691	0.372	2.84934e-159
Ceacam1	1.27253e-163	0.716762	0.27	0.064	2.96931e-159
Klf3	5.85965e-163	1.05426	0.597	0.274	1.36729e-158
Pim3	2.07959e-162	1.09022	0.495	0.191	4.85253e-158
Lats2	8.20346e-162	0.725034	0.344	0.098	1.91419e-157
Dstyk	8.90722e-162	0.808239	0.336	0.097	2.07841e-157
Pfn1	1.05525e-159	-1.49972	0.775	0.858	2.46232e-155
Ktn1	1.61095e-159	0.955432	0.534	0.22	3.759e-155
Tmod3	1.07677e-158	1.05904	0.562	0.252	2.51253e-154
Plcb1	9.47253e-158	0.803265	0.293	0.077	2.21032e-153
Abr	1.36777e-155	0.835227	0.403	0.134	3.19156e-151
Klhl5	5.51665e-154	0.781117	0.331	0.098	1.28726e-149
Tacc1	8.44462e-154	1.57512	0.638	0.346	1.97047e-149
Sgms1	3.16703e-152	0.959132	0.431	0.156	7.38995e-148
Hoxa7	3.49501e-152	0.744579	0.363	0.112	8.15525e-148
Adamts1	3.80907e-152	0.900503	0.303	0.08	8.88808e-148
Tsc22d1	2.67165e-150	0.710901	0.734	0.355	6.23403e-146
Itgb1	1.98861e-149	0.947329	0.787	0.485	4.64022e-145
Rtl8b	3.78648e-149	0.637656	0.257	0.063	8.83536e-145
Zeb1	4.4734e-149	0.671329	0.33	0.093	1.04382e-144
Fkbp1a	4.05983e-148	0.966431	0.74	0.457	9.47321e-144
Gimap1	4.84432e-148	0.615584	0.541	0.192	1.13037e-143
Dusp3	1.46056e-147	0.884156	0.45	0.172	3.40807e-143
Ets1	3.35557e-147	0.650478	0.599	0.227	7.82988e-143
Jade1	3.49483e-147	0.841594	0.371	0.121	8.15485e-143
Ahnak	5.17475e-147	0.872596	0.791	0.428	1.20748e-142
Filip1l	3.73677e-146	0.934124	0.475	0.187	8.71938e-142
Slc3a2	7.84639e-146	1.14243	0.731	0.441	1.83088e-141
Wasf2	1.0199e-145	0.955455	0.679	0.374	2.37984e-141
Tns1	6.9984e-145	0.737044	0.661	0.29	1.63301e-140
Specc1	5.74779e-143	0.80635	0.315	0.095	1.34119e-138
Serpinb6a	8.26892e-143	0.77253	0.442	0.162	1.92947e-138
Dag1	1.03951e-142	0.689363	0.366	0.118	2.42559e-138
Slc44a1	1.42412e-142	0.667548	0.271	0.071	3.32305e-138
Trove2	2.65705e-142	0.567094	0.265	0.068	6.19996e-138
Plcg1	4.65508e-142	0.594728	0.281	0.073	1.08622e-137
Rfk	4.90426e-142	0.889033	0.424	0.16	1.14436e-137
Tmbim1	6.55941e-142	0.77266	0.356	0.116	1.53057e-137
Pcmtd1	1.05442e-140	0.87099	0.496	0.208	2.46039e-136
Map4k4	2.06899e-140	0.875177	0.581	0.267	4.82778e-136
Pttg1ip	5.18693e-140	0.831609	0.54	0.242	1.21032e-135
Arl2bp	7.76725e-140	0.860725	0.461	0.184	1.81241e-135
Arrb1	2.66586e-138	0.708329	0.274	0.075	6.22053e-134
Ccny	1.49499e-137	0.879054	0.447	0.178	3.48841e-133
Bst2	3.13876e-137	0.887821	0.706	0.373	7.32398e-133
Qk	4.42095e-137	0.942016	0.626	0.328	1.03158e-132
Sh3bp5	5.79146e-137	0.668463	0.392	0.133	1.35138e-132
Gimap5	7.15584e-137	0.631046	0.425	0.139	1.66974e-132
Cst3	1.08167e-136	1.00541	0.943	0.678	2.52398e-132
Wwc2	2.81284e-135	0.762131	0.463	0.183	6.56349e-131
Klf9	3.57614e-135	0.89547	0.589	0.273	8.34456e-131
Vat1	4.74194e-135	0.63998	0.334	0.105	1.10648e-130
Frmd4a	7.74162e-135	0.714464	0.29	0.084	1.80643e-130
Exoc6b	9.16608e-134	0.65102	0.27	0.073	2.13881e-129
Lsp1	4.15436e-133	-1.95424	0.074	0.451	9.69378e-129
Hoxb7	5.9084e-133	0.570029	0.256	0.067	1.37867e-128
Csrp1	6.0607e-133	0.758574	0.422	0.157	1.4142e-128
Syne1	1.73551e-132	0.864709	0.318	0.097	4.04964e-128
Itprid2	1.96555e-131	0.832455	0.369	0.131	4.58642e-127
Mef2c	1.41784e-130	0.729463	0.563	0.244	3.30839e-126
C130074G19Rik	1.37483e-129	0.895121	0.396	0.145	3.20803e-125
Selplg	1.64428e-129	-1.59766	0.024	0.403	3.83675e-125
Fam3c	2.30897e-129	1.14404	0.348	0.12	5.38776e-125
Gnb1	3.87641e-129	0.862645	0.738	0.463	9.04522e-125
Lgals1	9.25123e-129	-2.01259	0.282	0.605	2.15868e-124
Rab12	2.39118e-128	0.695141	0.37	0.131	5.57959e-124
Mfge8	7.33846e-128	0.650953	0.372	0.127	1.71236e-123
Gmfg	1.8359e-127	-1.5085	0.033	0.408	4.28388e-123
Kif5b	6.32384e-127	0.852969	0.714	0.435	1.47561e-122
Ralgapa1	1.45618e-126	0.706505	0.369	0.129	3.39786e-122
Gapdh	2.74187e-126	-1.15633	0.764	0.855	6.39787e-122
Nenf	8.10982e-126	0.811377	0.558	0.273	1.89234e-121
Ptpn18	8.8067e-126	-1.7048	0.158	0.509	2.05496e-121
Cd38	5.58547e-125	0.616771	0.303	0.09	1.30331e-120
Nes	1.03378e-124	0.687799	0.25	0.066	2.41222e-120
Peak1	2.04753e-124	0.788639	0.433	0.169	4.77771e-120
Nr3c1	9.9643e-124	0.914958	0.554	0.271	2.32507e-119
Plscr1	3.73499e-122	0.864155	0.401	0.157	8.71523e-118
Kbtbd11	1.23634e-121	0.78919	0.309	0.098	2.88488e-117
Hdac7	1.61124e-121	0.64334	0.308	0.094	3.75966e-117
Macf1	4.20593e-121	0.883933	0.723	0.443	9.81411e-117
Tjp2	4.45413e-121	0.643429	0.254	0.071	1.03933e-116
Cd53	1.57057e-120	-1.43135	0.028	0.39	3.66476e-116
Gnaq	2.17251e-120	0.810854	0.432	0.179	5.06934e-116
H2-D1	7.50985e-120	0.7293	0.978	0.771	1.75235e-115
Lgals3	3.76494e-119	-2.02021	0.118	0.466	8.78511e-115
Cpd	3.93324e-119	0.811766	0.489	0.217	9.17782e-115
Tnfsf12	1.07439e-118	0.672893	0.305	0.1	2.50699e-114
Sash1	4.44769e-118	0.648383	0.342	0.117	1.03783e-113
Stk17b	4.55556e-118	-1.58039	0.046	0.404	1.06299e-113
Ryk	1.14178e-117	0.518867	0.272	0.079	2.66423e-113
Sav1	3.85912e-117	0.741701	0.336	0.117	9.00488e-113
Prnp	4.58997e-117	0.859845	0.345	0.122	1.07102e-112
Prdx5	5.37323e-116	-1.68215	0.53	0.734	1.25379e-111
Itpripl2	2.02039e-114	0.72896	0.342	0.123	4.71437e-110
Pea15a	4.95235e-113	0.757043	0.458	0.2	1.15558e-108
Sfxn3	8.62505e-113	0.595486	0.257	0.076	2.01257e-108
Rassf3	2.52556e-112	0.707368	0.349	0.127	5.89314e-108
Gnai2	8.3624e-112	0.669535	0.925	0.7	1.95128e-107
Ccser2	1.26324e-110	0.708618	0.427	0.176	2.94765e-106
Rbpms	3.40357e-110	0.708928	0.563	0.27	7.94189e-106
Arhgap5	6.7383e-110	0.838853	0.56	0.284	1.57231e-105
Zfp664	9.63168e-110	0.639775	0.332	0.118	2.24746e-105
Ier5l	6.23157e-109	0.715446	0.321	0.111	1.45407e-104
Itm2c	6.6347e-109	0.928561	0.517	0.263	1.54814e-104
Ctss	7.59023e-109	-2.55961	0.077	0.404	1.7711e-104
Ptpn6	1.25446e-108	-1.30668	0.021	0.356	2.92716e-104
S100a6	2.21511e-108	0.547856	0.916	0.588	5.16873e-104
Tnrc6c	2.35308e-108	0.802339	0.561	0.29	5.49069e-104
Insr	4.58809e-108	0.750632	0.317	0.109	1.07058e-103
Rps6ka3	2.62221e-107	0.759064	0.392	0.16	6.11867e-103
Hoxb4	5.25911e-107	0.623964	0.266	0.082	1.22716e-102
Rabac1	3.06042e-106	0.760469	0.766	0.536	7.14118e-102
Cds2	4.27591e-106	0.623448	0.342	0.124	9.97741e-102
Arhgdib	7.79415e-106	-1.68347	0.251	0.523	1.81869e-101
Fam129b	7.94702e-106	0.573722	0.265	0.083	1.85436e-101
Fcer1g	1.24922e-105	-2.91108	0.114	0.425	2.91493e-101
Ets2	1.84829e-105	0.73809	0.404	0.164	4.3128e-101
Arhgef3	1.04574e-104	0.589451	0.307	0.103	2.44013e-100
Emb	2.32067e-104	-1.48987	0.027	0.356	5.41505e-100
Phactr2	6.47161e-104	0.680203	0.338	0.126	1.51009e-99
Arhgef5	8.1538e-104	0.612258	0.278	0.09	1.90261e-99
Tspo	8.55104e-104	0.786618	0.859	0.672	1.9953e-99
Nck1	1.40455e-103	0.636663	0.381	0.15	3.27737e-99
Sypl	1.07116e-102	0.772933	0.515	0.258	2.49945e-98
Fyb	1.6372e-102	-1.56449	0.088	0.41	3.82025e-98
Tmed10	2.35436e-102	0.757868	0.727	0.474	5.49366e-98
Tyrobp	3.64075e-102	-3.03808	0.118	0.421	8.49533e-98
Adam10	1.37739e-101	0.810772	0.444	0.207	3.21399e-97
Ptms	4.9363e-101	0.65376	0.833	0.593	1.15184e-96
Cdc42bpb	7.79508e-101	0.594851	0.312	0.112	1.8189e-96
Ccdc28b	8.798e-101	0.685578	0.3	0.108	2.05293e-96
Tpm4	1.26884e-100	0.780788	0.671	0.408	2.9607e-96
Hes1	2.20705e-100	0.616925	0.377	0.145	5.14994e-96
Map4	2.47566e-100	0.709387	0.423	0.186	5.77669e-96
Cebpb	2.66947e-100	-1.85773	0.101	0.428	6.22893e-96
Tnfrsf1a	9.3989e-100	0.780093	0.513	0.262	2.19314e-95
Gadd45g	3.52284e-99	1.13926	0.561	0.301	8.22019e-95
Pon2	5.41189e-99	0.745606	0.429	0.194	1.26281e-94
Ifi30	1.70311e-98	-1.88199	0.087	0.399	3.97404e-94
Spag9	2.14546e-98	0.722027	0.642	0.381	5.00621e-94
Nbdy	7.00546e-98	0.596023	0.312	0.114	1.63465e-93
Reep3	8.61463e-98	0.778039	0.53	0.283	2.01014e-93
Abca1	3.79694e-97	0.710846	0.273	0.091	8.85977e-93
Ftl1	8.02181e-97	-1.37737	0.927	0.935	1.87181e-92
Maf	8.09725e-97	-1.63552	0.125	0.44	1.88941e-92
Arhgap30	2.44125e-96	-1.17578	0.019	0.324	5.69641e-92
Sh3glb1	3.38286e-96	0.722293	0.734	0.504	7.89358e-92
Tcf7l2	7.60514e-96	0.621481	0.303	0.109	1.77458e-91
Sept7	3.25147e-94	0.724306	0.676	0.428	7.58698e-90
Rapgef2	3.8908e-94	0.530537	0.26	0.085	9.0788e-90
Slc44a2	1.06741e-93	0.609801	0.392	0.162	2.49069e-89
Itgb2	1.32743e-93	-1.17659	0.028	0.331	3.09743e-89
Dynlt3	1.79216e-93	0.687532	0.415	0.189	4.18182e-89
Nfia	3.37267e-93	0.536222	0.295	0.103	7.8698e-89
Spi1	1.12306e-92	-1.6199	0.023	0.317	2.62055e-88
Apbb1ip	1.26576e-92	-1.16493	0.037	0.338	2.95352e-88
Ctsc	5.58543e-92	-1.91724	0.058	0.354	1.3033e-87
Socs2	3.16596e-91	0.600692	0.275	0.094	7.38746e-87
Rock2	3.88647e-91	0.80131	0.517	0.278	9.06868e-87
1700025G04Rik	4.53449e-90	0.828458	0.291	0.109	1.05808e-85
Cytip	6.20129e-90	-1.17247	0.019	0.311	1.44701e-85
Fam49b	1.41246e-89	-1.23964	0.117	0.41	3.29583e-85
Actr3	3.36698e-88	-1.21913	0.32	0.56	7.85652e-84
Ccnd2	4.2407e-88	0.582872	0.627	0.331	9.89526e-84
Ucp2	4.3983e-88	-1.28259	0.299	0.561	1.0263e-83
Tmem30a	4.40701e-88	0.721081	0.533	0.295	1.02833e-83
Atp5e	4.9694e-88	-0.787342	0.833	0.87	1.15956e-83
Map7d1	7.51038e-88	0.697293	0.459	0.227	1.75247e-83
Taok2	1.2067e-87	0.600806	0.325	0.127	2.81572e-83
Dock2	2.56377e-87	-1.09515	0.012	0.295	5.98229e-83
Mtch1	3.82076e-87	0.73218	0.608	0.376	8.91537e-83
Calu	4.42641e-87	0.632462	0.333	0.136	1.03286e-82
Asap1	7.72962e-87	0.607653	0.404	0.18	1.80363e-82
H2afj	7.80795e-87	-0.990957	0.487	0.7	1.82191e-82
Efhd2	2.0695e-86	-1.13609	0.089	0.383	4.82898e-82
Numb	2.35576e-86	0.50485	0.256	0.086	5.49693e-82
Syt11	2.837e-86	0.64027	0.277	0.099	6.61985e-82
Klc1	2.86964e-86	0.583647	0.306	0.117	6.69603e-82
Serinc1	2.92258e-86	0.701817	0.528	0.293	6.81954e-82
Ctnnd1	4.6845e-86	0.598725	0.286	0.107	1.09308e-81
Phc2	6.12239e-86	0.684616	0.359	0.157	1.4286e-81
Cr1l	1.78842e-85	0.660865	0.449	0.223	4.1731e-81
Pycard	1.98754e-85	-1.12985	0.115	0.41	4.63773e-81
Cd48	2.04468e-85	-1.04072	0.017	0.297	4.77106e-81
Celf2	2.04527e-85	-1.2071	0.09	0.38	4.77244e-81
Epsti1	8.8217e-85	-1.09582	0.013	0.29	2.05846e-80
Cyth4	9.9921e-85	-1.23653	0.076	0.362	2.33156e-80
Ttc3	2.09886e-84	0.651032	0.364	0.156	4.89747e-80
Mphosph8	2.1872e-84	0.710933	0.415	0.197	5.10361e-80
Arl4a	3.23741e-84	0.64085	0.372	0.161	7.55417e-80
Ncoa7	3.75633e-84	0.769094	0.455	0.229	8.76502e-80
Tceal9	9.09601e-84	0.934752	0.508	0.286	2.12246e-79
Cd44	1.26411e-83	-1.23441	0.016	0.291	2.94969e-79
Slc38a2	3.74579e-83	0.775905	0.728	0.495	8.74044e-79
Tnfaip1	3.96859e-83	0.651614	0.313	0.126	9.2603e-79
Lmna	4.97109e-83	0.787772	0.463	0.235	1.15995e-78
Spop	6.21638e-83	0.737131	0.525	0.301	1.45053e-78
Arhgap45	6.3029e-83	-1.09235	0.033	0.314	1.47072e-78
Gm2a	6.68737e-83	-1.22781	0.138	0.425	1.56043e-78
Dnajc10	2.5496e-82	0.586432	0.312	0.126	5.94923e-78
Hcls1	4.25201e-82	-1.03181	0.048	0.326	9.92164e-78
Herc2	1.1328e-81	0.630449	0.36	0.158	2.64328e-77
Sorl1	3.08951e-81	-1.05397	0.024	0.296	7.20907e-77
Dock10	3.52834e-81	-1.06901	0.023	0.294	8.23303e-77
Fkbp5	4.95854e-81	0.877732	0.427	0.212	1.15703e-76
Cox7b	1.44894e-80	-1.00725	0.534	0.71	3.38096e-76
Limd2	1.60663e-80	-1.13013	0.061	0.34	3.74891e-76
Bcl2l1	1.67478e-80	0.825752	0.411	0.204	3.90794e-76
Aida	3.05326e-80	0.542229	0.294	0.115	7.12448e-76
Crip1	7.17397e-80	0.77806	0.842	0.569	1.67397e-75
Itga5	1.76138e-79	0.577065	0.257	0.092	4.11e-75
Runx1	1.0086e-78	-1.0567	0.008	0.267	2.35346e-74
Bin2	4.22411e-78	-0.943393	0.011	0.271	9.85655e-74
Ccr2	3.54698e-77	-1.73425	0.029	0.287	8.27652e-73
Sbf2	5.50868e-77	0.533136	0.26	0.096	1.2854e-72
Ms4a6b	8.99655e-77	-1.3159	0.087	0.357	2.09925e-72
Selenow	1.44983e-76	0.619331	0.793	0.61	3.38303e-72
Hcst	1.47722e-76	-1.50646	0.033	0.294	3.44695e-72
Nfic	9.72749e-76	0.699641	0.525	0.307	2.26981e-71
H1f0	6.56415e-75	0.732617	0.421	0.212	1.53168e-70
B230219D22Rik	1.46298e-74	0.616397	0.501	0.277	3.41371e-70
Rab11a	2.56551e-74	0.723754	0.559	0.346	5.98636e-70
Ankrd12	2.97059e-74	0.595318	0.575	0.326	6.93157e-70
Csf2rb	3.58026e-74	0.941264	0.348	0.161	8.35417e-70
Cebpd	8.27998e-74	0.781602	0.44	0.226	1.93205e-69
Msrb1	9.73925e-74	-1.53164	0.188	0.451	2.27256e-69
Nme1	1.25045e-73	-0.958555	0.31	0.555	2.91781e-69
Runx3	1.38075e-73	-1.01268	0.011	0.259	3.22183e-69
Tmem109	3.82242e-73	0.693859	0.363	0.174	8.91923e-69
Slc25a5	4.57528e-73	-1.00625	0.593	0.723	1.0676e-68
Ncf4	4.6773e-73	-0.96386	0.017	0.265	1.0914e-68
Kif1b	8.82671e-73	0.602825	0.389	0.187	2.05962e-68
Ppp1r2	1.3916e-72	0.680058	0.485	0.271	3.24716e-68
Galnt1	1.42237e-72	0.772473	0.456	0.252	3.31897e-68
Dennd5a	2.69229e-72	0.60107	0.366	0.172	6.28218e-68
Fth1	4.25891e-72	-1.15388	0.975	0.981	9.93774e-68
Xiap	5.20392e-72	0.618012	0.471	0.255	1.21428e-67
Foxo1	9.45309e-72	0.53686	0.319	0.134	2.20578e-67
Cd2ap	1.81435e-71	0.73466	0.565	0.351	4.2336e-67
Cybb	2.45807e-71	-1.46704	0.023	0.267	5.73567e-67
Bcl2a1b	2.55179e-71	-1.24461	0.015	0.258	5.95434e-67
Dync1h1	7.1303e-71	0.650124	0.574	0.356	1.66378e-66
Scarb1	7.87923e-71	0.70061	0.257	0.1	1.83854e-66
Ccn1	9.98699e-71	0.721674	0.272	0.105	2.33036e-66
Itga4	1.60123e-70	-1.22947	0.012	0.253	3.73631e-66
Cenpb	2.56049e-70	0.67797	0.519	0.313	5.97465e-66
Ms4a6c	2.96264e-70	-1.50874	0.025	0.267	6.91303e-66
Anxa5	3.40936e-70	0.629359	0.668	0.44	7.9554e-66
Cd68	1.95258e-69	-1.0305	0.018	0.257	4.55616e-65
Gbp7	5.66757e-69	0.611785	0.36	0.164	1.32247e-64
Ctbp2	8.89812e-69	0.559705	0.286	0.12	2.07629e-64
Dock8	9.76288e-69	-0.788581	0.028	0.272	2.27807e-64
Nabp1	1.34025e-68	-0.942642	0.039	0.285	3.12735e-64
Lgmn	6.43628e-68	-1.36286	0.216	0.452	1.50184e-63
Cd74	6.63273e-68	-3.8893	0.323	0.526	1.54768e-63
Napsa	1.03901e-67	-1.41507	0.028	0.267	2.42443e-63
Gltp	1.47788e-67	0.619655	0.454	0.25	3.44848e-63
Tgfbi	1.83358e-67	-1.75589	0.066	0.305	4.27847e-63
Mif	4.70769e-67	-1.1515	0.369	0.597	1.09849e-62
Actb	9.25879e-67	-1.32709	0.992	0.958	2.16045e-62
Lst1	9.34967e-67	-1.46828	0.036	0.272	2.18165e-62
Svil	1.44423e-66	0.596684	0.368	0.179	3.36996e-62
Capn2	1.5608e-66	0.585014	0.375	0.184	3.64196e-62
Atp5g1	2.01962e-66	-1.12002	0.561	0.698	4.71258e-62
Atp5mpl	2.52239e-66	-0.937853	0.491	0.666	5.88573e-62
Cgnl1	2.65716e-66	0.545457	0.362	0.166	6.20022e-62
Bag5	2.70941e-66	0.522927	0.27	0.11	6.32213e-62
Tkt	1.00729e-65	-0.851973	0.275	0.517	2.35042e-61
Selenof	1.68687e-65	0.611199	0.707	0.514	3.93614e-61
Rbms1	2.5169e-65	0.616915	0.574	0.35	5.87294e-61
H2-DMa	3.63097e-65	-1.22824	0.04	0.275	8.47249e-61
Tbc1d1	5.48841e-65	0.607565	0.423	0.224	1.28067e-60
Ndufb1-ps	9.10304e-65	-0.756784	0.542	0.706	2.1241e-60
Fcgr3	1.3344e-64	-1.26294	0.028	0.256	3.1137e-60
Fmnl1	2.18369e-64	-0.746484	0.03	0.264	5.09542e-60
Alox5ap	2.89609e-64	-1.77156	0.096	0.324	6.75773e-60
Ptp4a3	3.48592e-64	0.528765	0.317	0.141	8.13405e-60
Cast	3.54402e-64	0.596114	0.487	0.277	8.26962e-60
Mdh1	4.65664e-64	-1.37947	0.34	0.563	1.08658e-59
Gsk3b	4.677e-64	0.590492	0.539	0.331	1.09133e-59
Csf2ra	1.11335e-63	-0.988977	0.047	0.278	2.59789e-59
Ybx3	1.47702e-63	0.628372	0.503	0.299	3.44647e-59
Myh9	1.87543e-63	0.673647	0.746	0.548	4.37613e-59
Atp5f1	2.63624e-63	-0.867606	0.549	0.694	6.1514e-59
Gatm	1.35335e-62	-1.81998	0.105	0.344	3.15791e-58
Cmtm7	1.44489e-62	-0.879676	0.079	0.317	3.37151e-58
Dync1li2	1.53289e-62	0.521355	0.283	0.123	3.57685e-58
Csf1r	1.70333e-62	-1.19734	0.037	0.261	3.97456e-58
Smc1a	3.26652e-62	0.600477	0.513	0.306	7.62209e-58
Prdx4	3.60687e-62	0.6495	0.349	0.173	8.41626e-58
Tmem59	3.82259e-62	0.579353	0.692	0.499	8.91962e-58
Orai1	4.31444e-62	0.59446	0.443	0.246	1.00673e-57
Eno1	4.95994e-62	-0.828874	0.273	0.515	1.15735e-57
Hspe1	6.72874e-62	-0.882218	0.423	0.626	1.57008e-57
Wfdc17	1.08281e-61	-2.18217	0.043	0.268	2.52663e-57
Sirpa	1.13668e-61	-0.816279	0.043	0.274	2.65233e-57
Cox8a	1.33251e-61	-0.745274	0.867	0.895	3.10927e-57
Tnfaip8	2.39354e-61	-0.952313	0.228	0.481	5.58509e-57
Myo1c	2.57708e-61	0.516202	0.351	0.172	6.01336e-57
Fndc3b	2.83758e-61	0.562788	0.28	0.123	6.6212e-57
Gpsm3	6.37566e-61	-0.911056	0.097	0.332	1.4877e-56
Ar	8.73206e-61	0.578167	0.255	0.103	2.03754e-56
Gpx1	1.1609e-60	-1.08451	0.772	0.79	2.70883e-56
Ndufa13	1.12653e-59	-0.745708	0.675	0.768	2.62865e-55
Tuba4a	1.38913e-59	-0.839801	0.07	0.302	3.2414e-55
Gng2	1.53058e-59	-0.819259	0.063	0.29	3.57146e-55
Cd14	1.59371e-59	-1.45817	0.042	0.26	3.71876e-55
Mindy2	2.70905e-59	0.59552	0.409	0.222	6.32129e-55
Pura	5.06548e-59	0.556478	0.595	0.39	1.18198e-54
Vamp3	6.63829e-59	0.517888	0.331	0.161	1.54898e-54
Anxa7	1.36139e-58	0.574825	0.439	0.25	3.17666e-54
Pkig	1.36628e-58	0.569101	0.395	0.216	3.18808e-54
Fam107b	1.41309e-58	-0.768669	0.043	0.265	3.29731e-54
Slc9a3r1	1.8351e-58	-0.780664	0.122	0.365	4.28202e-54
H2-Q4	1.95081e-58	0.521146	0.477	0.261	4.55202e-54
Ptpn12	2.64065e-58	0.501815	0.311	0.144	6.1617e-54
Arglu1	5.34316e-58	0.621126	0.592	0.407	1.24677e-53
Tap2	1.69641e-57	0.521194	0.38	0.195	3.95841e-53
Lrp6	2.69494e-57	0.51472	0.326	0.158	6.28836e-53
Cxcl16	4.90999e-57	-0.939879	0.068	0.29	1.1457e-52
Ppp3ca	5.20339e-57	0.618256	0.492	0.303	1.21416e-52
Xaf1	5.22511e-57	0.518184	0.347	0.169	1.21923e-52
Smim10l1	5.91715e-57	0.520564	0.409	0.222	1.38071e-52
Sub1	7.42685e-57	-0.818228	0.478	0.648	1.73298e-52
Msn	8.48663e-57	0.540662	0.792	0.59	1.98027e-52
Ifi27	1.06608e-56	0.521465	0.538	0.324	2.48759e-52
Atpif1	6.25766e-56	-0.949259	0.56	0.687	1.46016e-51
Sh3bgrl3	6.55946e-56	-0.982909	0.796	0.759	1.53058e-51
Klhl24	8.7111e-56	0.514447	0.438	0.243	2.03265e-51
1810037I17Rik	9.24536e-56	0.562396	0.663	0.494	2.15731e-51
Cdk2ap2	1.39584e-55	-1.08395	0.196	0.428	3.25704e-51
Tcf12	1.82396e-55	0.532847	0.355	0.18	4.25602e-51
Retreg1	2.27871e-55	-0.729785	0.062	0.283	5.31714e-51
Arrb2	5.38881e-55	-0.77324	0.061	0.279	1.25743e-50
Id2	9.061e-55	-1.13391	0.421	0.599	2.11429e-50
Piezo1	3.28098e-54	0.505303	0.294	0.139	7.65584e-50
Atp1b1	4.12755e-54	-1.84945	0.16	0.369	9.63122e-50
Mef2a	4.61831e-54	0.508789	0.539	0.334	1.07764e-49
Chchd10	1.06567e-53	-1.60728	0.199	0.402	2.48663e-49
Capns1	1.89471e-53	0.553939	0.701	0.539	4.42113e-49
Ccl4	2.04663e-53	-2.66256	0.058	0.263	4.77561e-49
Cox7c	2.11614e-53	-0.712816	0.748	0.807	4.9378e-49
Tsc22d4	2.5588e-52	-0.814974	0.253	0.48	5.9707e-48
Ankrd44	2.77402e-52	-0.826485	0.055	0.261	6.4729e-48
Pim1	9.67384e-52	-1.41636	0.168	0.376	2.25729e-47
Cks2	1.27945e-51	-0.810084	0.051	0.258	2.98548e-47
Arl6ip5	1.39448e-51	0.525585	0.482	0.295	3.25388e-47
Nedd9	1.48466e-51	0.514621	0.352	0.178	3.46431e-47
Diaph2	2.43258e-51	0.627865	0.278	0.133	5.67619e-47
Hhex	2.78515e-51	0.528261	0.251	0.112	6.49888e-47
Card19	3.12073e-51	0.526679	0.46	0.279	7.28191e-47
Slfn2	6.59758e-51	-1.04019	0.226	0.434	1.53948e-46
Slk	1.03083e-50	0.618921	0.478	0.297	2.40534e-46
1700020I14Rik	1.50437e-50	0.536473	0.477	0.298	3.51029e-46
Serp1	2.04797e-50	-0.782845	0.208	0.433	4.77872e-46
Hook3	8.46395e-50	0.564152	0.425	0.251	1.97498e-45
Ivns1abp	9.1894e-50	-0.82984	0.18	0.402	2.14425e-45
Cycs	1.36503e-49	-1.04733	0.356	0.544	3.18516e-45
Lyz2	1.42355e-49	-3.475	0.207	0.395	3.3217e-45
H2-Eb1	3.26274e-49	-3.1332	0.135	0.329	7.61327e-45
Rgs10	4.3017e-49	-0.88606	0.064	0.26	1.00376e-44
Cyfip1	4.44605e-49	0.523627	0.439	0.261	1.03744e-44
Hmgb2	6.63884e-49	-1.32583	0.344	0.53	1.54911e-44
Usmg5	1.13496e-48	-0.826552	0.549	0.685	2.64832e-44
Glod4	2.85727e-48	0.502605	0.355	0.195	6.66715e-44
Rpsa	4.28605e-48	-0.768234	0.919	0.886	1.00011e-43
Srp14	4.55198e-48	0.632854	0.633	0.48	1.06216e-43
Clip1	8.73666e-48	0.518823	0.347	0.186	2.03861e-43
Nek7	8.80133e-48	0.561829	0.358	0.197	2.0537e-43
Sec11c	1.23776e-47	-0.756435	0.183	0.401	2.88818e-43
Prkcd	1.38701e-47	-0.690407	0.081	0.286	3.23646e-43
Atp5d	2.26813e-47	-0.794759	0.624	0.73	5.29246e-43
Atp5k	2.65324e-47	-0.771025	0.573	0.701	6.19107e-43
Tmsb10	2.77282e-47	-1.63254	0.674	0.686	6.47011e-43
Aprt	4.03068e-47	-0.800338	0.27	0.469	9.40518e-43
Sdc4	4.6526e-47	-1.11268	0.158	0.355	1.08564e-42
Eea1	9.74385e-47	0.526239	0.371	0.21	2.27363e-42
Kmt2e	2.38246e-46	0.505632	0.616	0.444	5.55924e-42
Avpi1	2.64066e-46	0.561717	0.267	0.13	6.16172e-42
Rplp0	5.31583e-46	-0.674474	0.922	0.898	1.2404e-41
H2-Aa	7.40417e-46	-3.03141	0.146	0.331	1.72769e-41
Cmip	1.04607e-45	0.619558	0.365	0.21	2.44091e-41
Atrx	2.09991e-45	0.522662	0.666	0.492	4.89992e-41
Lpin2	2.12379e-45	0.829479	0.298	0.16	4.95564e-41
Klf13	2.81749e-45	0.508166	0.546	0.363	6.57432e-41
Parp14	4.35441e-45	0.541509	0.407	0.233	1.01606e-40
Csde1	5.16927e-45	0.50038	0.635	0.477	1.2062e-40
Dnajc15	6.18964e-45	-0.655501	0.183	0.401	1.44429e-40
Scand1	6.25327e-45	-0.682891	0.51	0.657	1.45914e-40
Pdzk1ip1	4.31896e-44	-1.32215	0.125	0.31	1.00779e-39
Il10rb	9.89467e-44	0.532322	0.401	0.24	2.30882e-39
Pgk1	1.03146e-43	-0.736589	0.266	0.466	2.40681e-39
Abracl	1.67502e-43	-0.674049	0.339	0.53	3.9085e-39
Spp1	3.8693e-43	-2.1111	0.67	0.796	9.02863e-39
Eif5a	4.64372e-43	-0.646915	0.624	0.713	1.08357e-38
Atp6v1b2	1.15991e-42	-0.63041	0.125	0.328	2.70653e-38
Ezr	1.2796e-42	-0.691224	0.249	0.457	2.98581e-38
Ralbp1	1.53884e-42	0.500859	0.52	0.356	3.59073e-38
Ankrd13a	1.62941e-42	0.509617	0.319	0.173	3.80208e-38
Snx5	2.69712e-42	-0.68133	0.165	0.362	6.29346e-38
H2-Ab1	3.3889e-42	-3.05019	0.219	0.386	7.90765e-38
Cox5b	4.24963e-42	-0.775066	0.764	0.789	9.9161e-38
Fxyd2	6.20261e-42	-2.27183	0.393	0.526	1.44732e-37
Car2	8.05743e-42	-1.32505	0.115	0.297	1.88012e-37
Myl12a	8.47899e-42	0.517798	0.728	0.589	1.97849e-37
Arl4c	9.04459e-42	-0.69444	0.077	0.26	2.11046e-37
Tuba1a	9.04947e-42	0.537307	0.386	0.225	2.1116e-37
Ak2	1.45847e-41	-0.611214	0.146	0.349	3.40319e-37
Hif1a	1.77633e-41	0.668958	0.449	0.292	4.14489e-37
Rpl36al	3.08202e-41	-0.71258	0.33	0.514	7.19158e-37
Dcxr	1.78617e-40	-0.981694	0.091	0.27	4.16785e-36
Rps26	5.94021e-40	-0.624968	0.904	0.883	1.38609e-35
Sec61b	1.57856e-39	-0.680441	0.53	0.637	3.68341e-35
Man2b1	2.76107e-39	-0.73036	0.21	0.397	6.44269e-35
Neu1	8.51297e-39	-0.732187	0.114	0.294	1.98642e-34
Nucb1	1.4993e-38	0.514057	0.407	0.258	3.49847e-34
Gsr	2.82221e-38	-0.89623	0.121	0.301	6.58533e-34
Git2	3.34105e-38	0.525965	0.427	0.273	7.796e-34
Uqcr10	3.88743e-38	-0.850439	0.673	0.737	9.07094e-34
Mpc1	4.11121e-38	-0.918253	0.339	0.508	9.5931e-34
Cox5a	9.91244e-38	-0.824757	0.686	0.729	2.31297e-33
Sdhb	1.1165e-37	-0.741936	0.325	0.5	2.60525e-33
Mpc2	6.36174e-37	-1.05773	0.411	0.554	1.48445e-32
Hspa8	7.02002e-37	-0.572232	0.825	0.83	1.63805e-32
Ssh2	7.43836e-37	-0.690447	0.112	0.286	1.73567e-32
Atp5b	1.21199e-36	-0.832043	0.742	0.787	2.82806e-32
Slc25a3	1.46486e-36	-0.65021	0.725	0.78	3.4181e-32
Fau	2.06564e-36	-0.594013	0.975	0.95	4.81997e-32
Atp6v0c	2.18687e-36	-0.717903	0.655	0.712	5.10284e-32
Cited2	3.81659e-36	-0.805941	0.211	0.397	8.90562e-32
Atp5o.1	5.45862e-36	-0.817418	0.499	0.627	1.27371e-31
Cox4i1	9.50836e-36	-0.545575	0.902	0.895	2.21868e-31
Unc93b1	1.11559e-35	-0.765332	0.128	0.296	2.60311e-31
Atp5g3	1.43311e-35	-0.775247	0.506	0.631	3.34402e-31
Fermt3	1.50899e-35	-0.66438	0.157	0.326	3.52108e-31
Csk	1.85671e-35	-0.584148	0.129	0.303	4.33244e-31
Atp5j2	2.49838e-35	-0.622585	0.753	0.785	5.82972e-31
Akap13	2.96035e-35	0.506372	0.626	0.472	6.90768e-31
Ldhb	3.43903e-35	-1.78117	0.291	0.424	8.02464e-31
Prdx6	4.03966e-35	-0.723871	0.319	0.487	9.42615e-31
Odc1	4.95161e-35	-0.844613	0.175	0.348	1.15541e-30
Pepd	4.98174e-35	-0.548962	0.084	0.252	1.16244e-30
Cox6b1	7.90462e-35	-0.62587	0.772	0.794	1.84446e-30
Ndufa3	9.35386e-35	-0.585015	0.434	0.591	2.18263e-30
Slc34a1	1.00618e-34	-2.32698	0.156	0.309	2.34783e-30
Oxct1	1.13892e-34	-0.999093	0.163	0.33	2.65755e-30
Azin1	1.31436e-34	0.676939	0.384	0.252	3.06693e-30
Atp13a3	1.8801e-34	0.673186	0.339	0.212	4.38703e-30
Sfxn1	1.98289e-34	-0.663415	0.133	0.304	4.62688e-30
Taldo1	2.28844e-34	-0.722211	0.518	0.621	5.33985e-30
Acsm2	6.45205e-34	-1.43432	0.108	0.261	1.50552e-29
Ppp1r18	9.95049e-34	-0.638833	0.155	0.325	2.32185e-29
Cltrn	1.17239e-33	-1.44889	0.109	0.261	2.73567e-29
Rida	1.65973e-33	-1.50745	0.183	0.332	3.87281e-29
Keg1	2.19081e-33	-1.47511	0.11	0.26	5.11203e-29
Sord	3.30735e-33	-1.23025	0.116	0.27	7.71737e-29
Uqcrq	3.60852e-33	-0.747247	0.674	0.73	8.42012e-29
Sult1d1	9.42182e-33	-1.15954	0.107	0.256	2.19849e-28
Mlec	3.97819e-32	-0.514265	0.157	0.333	9.2827e-28
Rps13	5.06701e-32	-0.612107	0.892	0.873	1.18234e-27
Spink1	5.15641e-32	-1.94554	0.242	0.378	1.2032e-27
Cndp2	5.2299e-32	-0.61175	0.118	0.284	1.22034e-27
Pgd	1.06207e-31	-0.560065	0.147	0.313	2.47823e-27
Arpc5	1.2109e-31	-0.60535	0.472	0.588	2.82552e-27
Cisd1	1.44015e-31	-0.891818	0.238	0.393	3.36045e-27
Khk	3.41641e-31	-0.82028	0.103	0.255	7.97184e-27
AW112010	4.3385e-31	-1.81325	0.195	0.337	1.01235e-26
Taf10	4.69024e-31	-0.533428	0.357	0.521	1.09442e-26
Asl	8.52461e-31	-0.74804	0.106	0.26	1.98913e-26
Atp6v1f	1.16435e-30	-0.610756	0.576	0.675	2.71688e-26
Suclg1	1.24337e-30	-0.701376	0.255	0.42	2.90129e-26
Lamtor4	1.31199e-30	-0.574773	0.376	0.521	3.0614e-26
Miox	1.57958e-30	-2.09587	0.149	0.291	3.68579e-26
Uqcrfs1	2.59508e-30	-0.724025	0.34	0.497	6.05537e-26
Atp5c1	2.84713e-30	-0.62678	0.598	0.677	6.64348e-26
Nfkbiz	4.16762e-30	-0.780658	0.156	0.314	9.72473e-26
C1qb	4.56769e-30	-2.58433	0.135	0.276	1.06582e-25
Tpi1	4.7848e-30	-0.785635	0.361	0.502	1.11648e-25
Baz1a	5.85515e-30	-0.52032	0.113	0.271	1.36624e-25
Hexb	1.48211e-29	-0.902274	0.161	0.31	3.45836e-25
Prelid1	1.91844e-29	-0.506474	0.344	0.5	4.47648e-25
Dab2	4.00879e-29	-0.81823	0.272	0.408	9.35412e-25
Calm3	4.60131e-29	-0.545512	0.379	0.525	1.07367e-24
Atp5l	6.33141e-29	-0.568604	0.35	0.513	1.47737e-24
Cox6c	6.74103e-29	-0.703296	0.802	0.818	1.57295e-24
H2afy	1.13738e-28	-0.591532	0.376	0.523	2.65396e-24
Cap1	1.94983e-28	-0.545124	0.209	0.368	4.54974e-24
Ccdc107	3.83324e-28	-0.540486	0.125	0.276	8.94449e-24
Gpx3	4.05651e-28	-2.40967	0.668	0.724	9.46547e-24
Cstb	5.30342e-28	-0.796073	0.333	0.475	1.2375e-23
Rpl27	9.62527e-28	-0.609456	0.685	0.729	2.24596e-23
Hsp90aa1	1.62597e-27	-0.593583	0.597	0.709	3.79404e-23
Errfi1	4.13306e-27	-0.836298	0.161	0.304	9.64407e-23
Jpt1	6.77285e-27	-0.550148	0.326	0.475	1.58038e-22
Iah1	7.0792e-27	-0.520648	0.125	0.274	1.65186e-22
Uba52	1.04328e-26	-0.736111	0.598	0.678	2.43439e-22
Ass1	1.35526e-26	-1.7294	0.235	0.367	3.16236e-22
Etfb	1.46758e-26	-0.775618	0.359	0.494	3.42446e-22
Slc25a39	1.82645e-26	-0.604816	0.186	0.338	4.26184e-22
Akr7a5	1.84333e-26	-0.744979	0.126	0.267	4.30122e-22
Phyh	1.9709e-26	-0.761151	0.192	0.333	4.59891e-22
Ctsh	3.09955e-26	-0.541741	0.236	0.392	7.23249e-22
Ndufs8	6.77586e-26	-0.548391	0.292	0.447	1.58108e-21
Cnn2	1.47245e-25	-0.636398	0.202	0.342	3.43582e-21
Dbi	4.97308e-25	-1.20347	0.706	0.73	1.16042e-20
Rhog	5.22477e-25	-0.504561	0.173	0.317	1.21915e-20
Atp5a1	5.70546e-25	-0.660077	0.692	0.73	1.33131e-20
Aldob	6.8458e-25	-2.05385	0.292	0.4	1.5974e-20
Atp5h	9.30643e-25	-0.516087	0.814	0.825	2.17156e-20
Mdh2	1.15477e-24	-0.592879	0.448	0.566	2.69454e-20
Etfa	1.35677e-24	-0.533326	0.183	0.332	3.16589e-20
Ddt	4.04132e-24	-0.682552	0.208	0.348	9.43002e-20
Ndufc1	1.2491e-23	-0.724341	0.498	0.586	2.91465e-19
Mrpl12	2.65867e-23	-0.556839	0.252	0.395	6.20374e-19
Oat	2.67562e-23	-0.549553	0.182	0.321	6.2433e-19
Acot13	1.27706e-22	-0.596625	0.144	0.276	2.97989e-18
Cyc1	3.07263e-22	-0.631393	0.341	0.469	7.16968e-18
Zfp36	1.01427e-21	-0.687618	0.341	0.484	2.36669e-17
Leprotl1	1.21745e-21	-0.508517	0.193	0.33	2.84081e-17
Plin2	2.1476e-21	-0.79392	0.264	0.391	5.0112e-17
Hspd1	4.00537e-21	-0.536806	0.329	0.462	9.34613e-17
Ndufs6	4.75734e-21	-0.582361	0.442	0.551	1.11008e-16
Ndufb6	4.83971e-21	-0.644121	0.353	0.474	1.1293e-16
Ccnd1	1.10654e-20	-0.612691	0.164	0.29	2.58199e-16
Ctsa	1.28224e-20	-0.517319	0.315	0.431	2.99197e-16
H2afz	2.38929e-20	-0.669923	0.7	0.715	5.57517e-16
Erp29	2.41237e-20	-0.582385	0.388	0.48	5.62903e-16
Park7	8.57662e-20	-0.602906	0.565	0.643	2.00127e-15
Chpt1	1.70899e-19	-0.917678	0.215	0.318	3.98776e-15
4931406C07Rik	1.80921e-19	-0.728525	0.14	0.252	4.22162e-15
Pgam1	1.89924e-19	-0.522976	0.369	0.486	4.43168e-15
Idh1	1.42739e-18	-0.81873	0.188	0.295	3.33068e-14
Sod2	1.50739e-18	-0.663298	0.354	0.462	3.51734e-14
Cox6a1	1.9806e-18	-0.548468	0.559	0.629	4.62154e-14
Chka	2.32273e-18	-0.542991	0.148	0.267	5.41985e-14
Ndufv3	2.7485e-18	-0.502251	0.477	0.573	6.41336e-14
Cat	3.38764e-18	-0.571379	0.173	0.29	7.90473e-14
Ndufb8	3.76839e-18	-0.588703	0.512	0.589	8.79315e-14
Ndufa1	8.38077e-18	-0.556275	0.473	0.568	1.95557e-13
Lyn	2.67781e-17	-0.54273	0.179	0.287	6.24841e-13
Suclg2	1.46847e-16	-0.509405	0.155	0.263	3.42654e-12
Btg2	1.6287e-16	-0.597047	0.512	0.596	3.8004e-12
Hagh	3.79986e-16	-0.55548	0.183	0.287	8.86659e-12
Ndufab1	4.0524e-16	-0.580066	0.278	0.389	9.45588e-12
Mettl26	5.10526e-16	-0.563412	0.187	0.288	1.19126e-11
Pck1	6.67876e-16	-1.48778	0.211	0.306	1.55842e-11
mt-Atp6	9.17103e-15	-0.551751	0.272	0.375	2.13997e-10
Vdac1	1.16826e-14	-0.544425	0.36	0.455	2.72601e-10
Scp2	1.20755e-13	-0.525356	0.37	0.466	2.81769e-09
S100g	3.98678e-13	-1.9486	0.192	0.276	9.30275e-09
Rps15a	5.04578e-13	-0.51371	0.92	0.871	1.17738e-08
Akr1a1	7.5188e-13	-0.963015	0.668	0.67	1.75444e-08
Atp6v1e1	1.07367e-12	-0.589551	0.431	0.512	2.50531e-08
Gadd45b	1.7755e-12	-0.801635	0.243	0.33	4.14294e-08
Tpd52	3.70128e-12	-0.51148	0.358	0.439	8.63657e-08
Ifi27l2a	4.18177e-12	-1.36175	0.386	0.442	9.75774e-08
Junb	5.1399e-12	-0.534272	0.608	0.667	1.19934e-07
Esd	9.18832e-12	-0.634507	0.527	0.585	2.144e-07
Gm26917	9.49778e-12	-2.2039	0.463	0.539	2.21621e-07
Rps27l	2.17695e-11	-0.514903	0.614	0.637	5.0797e-07
Rpl12	3.07824e-11	-0.563503	0.911	0.839	7.18277e-07
Ctsz	4.17806e-11	-0.697845	0.448	0.468	9.74909e-07
Ndufb9	5.12606e-11	-0.568878	0.636	0.656	1.19611e-06
Tmsb4x	2.83872e-10	-0.660753	0.997	0.855	6.62387e-06
Hint2	2.92946e-10	-0.585923	0.288	0.357	6.83561e-06
Ndufa5	4.84123e-10	-0.561265	0.49	0.539	1.12965e-05
Samhd1	2.447e-09	-0.528966	0.286	0.351	5.70983e-05
Klf6	4.94297e-09	-0.730749	0.499	0.533	0.000115339
Prdx1	5.9829e-09	-0.523696	0.785	0.744	0.000139605
Ctsb	1.16092e-08	-0.591187	0.658	0.627	0.000270888
Igkc	4.89202e-08	-1.35204	0.469	0.401	0.0011415
Atf3	6.15519e-07	-0.526256	0.219	0.284	0.0143625
Dusp1	9.5844e-06	-0.645315	0.453	0.497	0.223642
Mt1	1.84382e-05	-0.630681	0.416	0.482	0.430236
Neat1	2.3032e-05	-0.824414	0.632	0.615	0.537428
Ckb	2.74962e-05	-0.621936	0.277	0.306	0.641595
mt-Nd1	2.81889e-05	-0.727134	0.988	0.96	0.65776
Igha	4.09346e-05	-0.781631	0.332	0.289	0.955168
Atp1a1	4.45163e-05	-0.610148	0.725	0.608	1
Ndufa4	6.88254e-05	-0.513262	0.804	0.771	1
Apoe	6.9171e-05	-1.11402	0.583	0.48	1
Hspa1a	0.000213759	0.53859	0.39	0.346	1
mt-Nd3	0.000219308	-0.559549	0.572	0.592	1
Tcn2	0.000351613	-0.60055	0.315	0.341	1
mt-Nd5	0.00118992	-0.618351	0.856	0.817	1
mt-Nd4	0.00233034	-0.863274	0.983	0.953	1
Cd63	0.00247997	-0.555265	0.593	0.446	1
Cystm1	0.00454402	-0.5766	0.275	0.281	1
mt-Nd2	0.110065	-0.696913	0.988	0.958	1
mt-Cytb	0.119314	-0.713177	0.997	0.987	1
Psap	0.338178	-0.563236	0.766	0.662	1

## Sheet: LOH
gene	p_val	avg_log2FC	pct.1	pct.2	p_val_adj
Tfap2b	0	1.21302	0.378	0.023	0
Pkhd1	0	0.839882	0.333	0.096	0
Ptpn18	0	-1.56449	0.216	0.518	0
Cox5b	0	1.00018	0.879	0.785	0
Pou3f3	0	0.918705	0.327	0.032	0
Stk17b	0	-1.52489	0.072	0.414	0
Rpl37a	0	-0.879486	0.911	0.955	0
Col4a4	0	0.71785	0.341	0.112	0
Sp100	0	-1.23322	0.018	0.342	0
Efhd1	0	0.873057	0.3	0.04	0
Tfcp2l1	0	0.954393	0.437	0.141	0
Actr3	0	-1.24192	0.277	0.57	0
Lad1	0	0.702966	0.29	0.072	0
Ptprc	0	-2.43943	0.05	0.549	0
Nme7	0	0.727039	0.268	0.078	0
Atp1b1	0	2.32689	0.868	0.343	0
Mpc2	0	1.13658	0.802	0.541	0
Mgst3	0	1.16468	0.542	0.261	0
Fcer1g	0	-3.02186	0.089	0.436	0
Arhgap30	0	-1.18237	0.018	0.334	0
Mndal	0	-1.3278	0.016	0.333	0
Ifi203	0	-1.35183	0.013	0.329	0
Celf2	0	-1.32027	0.054	0.391	0
Vim	0	-2.25349	0.109	0.489	0
Apbb1ip	0	-1.24607	0.017	0.348	0
Aif1l	0	1.22911	0.463	0.092	0
Lcn2	0	2.31122	0.563	0.161	0
Zeb2	0	-1.61408	0.036	0.387	0
Pkp4	0	0.912388	0.418	0.169	0
Hoxd8	0	1.08424	0.352	0.064	0
Cd59a	0	0.634678	0.302	0.066	0
Ckmt1	0	0.916503	0.327	0.044	0
B2m	0	-2.41028	0.374	0.815	0
Slc12a1	0	3.49074	0.441	0.025	0
Mal	0	2.3025	0.747	0.114	0
Dstn	0	0.95273	0.683	0.438	0
Wfdc15b	0	2.73265	0.481	0.038	0
Sdc4	0	1.36847	0.704	0.336	0
Wfdc2	0	2.98845	0.812	0.189	0
Ctsz	0	-1.41259	0.171	0.481	0
Rpl39	0	-1.04631	0.874	0.93	0
S100g	0	1.90721	0.554	0.262	0
Tmsb4x	0	-3.02716	0.743	0.862	0
Mecom	0	1.1745	0.381	0.048	0
Mbnl1	0	-1.52739	0.229	0.585	0
Rab25	0	0.765245	0.273	0.025	0
Muc1	0	0.725297	0.25	0.026	0
Rps27	0	-1.41567	0.816	0.921	0
S100a1	0	1.73997	0.788	0.38	0
Ctss	0	-2.61586	0.064	0.415	0
Atp1a1	0	2.10573	0.864	0.597	0
Cd53	0	-1.49039	0.023	0.402	0
Egf	0	2.54867	0.293	0.035	0
Rpl34	0	-1.12104	0.777	0.881	0
Ptprf	0	0.704459	0.341	0.111	0
Cldn19	0	1.26261	0.341	0.009	0
Fabp3	0	1.32518	0.477	0.164	0
Laptm5	0	-2.51793	0.054	0.554	0
Sfn	0	1.19375	0.339	0.057	0
Cd52	0	-3.65114	0.121	0.633	0
Camk2n1	0	0.798315	0.456	0.194	0
Clcnka	0	0.899031	0.26	0.016	0
Clcnkb	0	1.37048	0.389	0.047	0
Igfbp7	0	1.13376	0.78	0.377	0
Spp1	0	2.98	0.96	0.786	0
Selplg	0	-1.61662	0.025	0.415	0
Tesc	0	1.16277	0.411	0.079	0
Chchd2	0	0.645005	0.926	0.864	0
Hspb1	0	1.17914	0.383	0.125	0
Pcolce	0	1.00044	0.359	0.046	0
Actb	0	-2.13052	0.916	0.96	0
Arpc1b	0	-1.39851	0.39	0.654	0
Alox5ap	0	-2.02931	0.031	0.334	0
Ndufa4	0	0.933645	0.896	0.766	0
Ndufa5	0	0.906862	0.751	0.529	0
Tmem213	0	1.89819	0.603	0.078	0
Gadd45a	0	0.790273	0.377	0.137	0
Tacstd2	0	1.14122	0.366	0.057	0
Tmem72	0	1.13202	0.343	0.026	0
Scnn1a	0	0.728648	0.271	0.042	0
Ccnd2	0	-1.46553	0.033	0.349	0
Tmem52b	0	1.58353	0.32	0.052	0
Gabarapl1	0	1.08525	0.539	0.266	0
Arhgdib	0	-2.14888	0.079	0.54	0
Ldhb	0	1.82885	0.898	0.4	0
Rps9	0	-0.949286	0.876	0.929	0
Bcam	0	1.04975	0.4	0.09	0
Rps19	0	-0.891478	0.777	0.871	0
Tgfb1	0	-1.20228	0.045	0.366	0
Rps16	0	-1.05653	0.843	0.921	0
Spint2	0	1.47798	0.632	0.203	0
Tyrobp	0	-3.1157	0.104	0.431	0
Fxyd5	0	-2.66472	0.084	0.592	0
Klk1	0	2.72436	0.621	0.158	0
Rps11	0	-1.06194	0.859	0.926	0
Emp3	0	-1.87867	0.064	0.479	0
Idh2	0	1.13494	0.566	0.305	0
Gm8995	0	-1.73604	0.02	0.417	0
Rps13	0	-0.967738	0.793	0.877	0
Umod	0	4.57422	0.71	0.16	0
Coro1a	0	-2.77354	0.076	0.585	0
Aldoa	0	1.07147	0.855	0.685	0
Lsp1	0	-2.0495	0.045	0.465	0
Ifngr1	0	-1.32433	0.111	0.427	0
Rps12	0	-0.871164	0.857	0.931	0
Cd24a	0	1.99844	0.695	0.184	0
Pcbd1	0	0.618621	0.49	0.201	0
Srgn	0	-2.97923	0.087	0.618	0
Bicc1	0	0.889301	0.409	0.137	0
Chchd10	0	1.18156	0.83	0.38	0
Itgb2	0	-1.19853	0.021	0.341	0
Nudt4	0	1.68481	0.661	0.276	0
Tspan8	0	1.62232	0.477	0.061	0
Rap1b	0	-1.1956	0.247	0.573	0
Slc16a7	0	0.876669	0.27	0.049	0
Atp5b	0	0.975036	0.896	0.782	0
Cd63	0	1.17974	0.824	0.431	0
Defb1	0	2.92261	0.741	0.121	0
Bag4	0	0.605005	0.285	0.089	0
Rpl18a	0	-1.1392	0.824	0.909	0
Aktip	0	0.976935	0.391	0.104	0
Mt2	0	2.75711	0.659	0.148	0
Mt1	0	3.0417	0.87	0.463	0
Slc12a3	0	2.10481	0.271	0.066	0
Adgrg1	0	1.0047	0.447	0.139	0
Cdh16	0	1.32716	0.615	0.21	0
Cdh1	0	0.894584	0.332	0.066	0
Cotl1	0	-1.756	0.141	0.609	0
Cyba	0	-1.81462	0.4	0.789	0
Kcnk1	0	1.12444	0.368	0.031	0
Rps24	0	-1.08366	0.919	0.951	0
Fermt2	0	0.851963	0.398	0.131	0
ccdc198	0	1.15596	0.496	0.149	0
Ndrg2	0	0.766413	0.278	0.048	0
Clu	0	3.00703	0.76	0.296	0
Lcp1	0	-2.36274	0.059	0.537	0
Tpt1	0	-0.727608	0.963	0.985	0
Tsc22d1	0	1.94887	0.742	0.342	0
Cldn10	0	1.74138	0.325	0.111	0
St14	0	0.689473	0.272	0.041	0
Kcnj1	0	1.29183	0.383	0.031	0
Fxyd2	0	2.08662	0.941	0.505	0
Cryab	0	1.95752	0.413	0.118	0
Paqr5	0	1.66162	0.532	0.084	0
Gclc	0	1.15762	0.418	0.17	0
Gnai2	0	-1.87763	0.319	0.72	0
Pth1r	0	1.15466	0.469	0.211	0
Rps27a	0	-0.956661	0.866	0.926	0
Wwc1	0	0.928032	0.408	0.117	0
Gm2a	0	-1.2404	0.11	0.436	0
Shmt1	0	0.652161	0.258	0.074	0
Cldn7	0	1.28781	0.433	0.045	0
Pfn1	0	-1.35229	0.713	0.863	0
Slfn2	0	-1.73762	0.045	0.449	0
Atp5g1	0	1.05519	0.834	0.69	0
Hoxb9	0	0.737821	0.282	0.055	0
Hoxb5os	0	0.918462	0.255	0.024	0
Hoxb6	0	0.755124	0.266	0.041	0
Prr15l	0	0.871222	0.378	0.114	0
Wnk4	0	0.848328	0.297	0.07	0
Kcnj16	0	0.971147	0.458	0.153	0
Dcdc2a	0	0.958594	0.27	0.022	0
Sox4	0	1.1697	0.396	0.107	0
Tubb2b	0	0.950363	0.294	0.052	0
Elovl7	0	0.640611	0.281	0.07	0
Lamb1	0	0.857979	0.327	0.076	0
Sostdc1	0	1.94966	0.419	0.029	0
Rps29	0	-1.01319	0.944	0.976	0
Cdkl1	0	0.862883	0.322	0.083	0
Syne2	0	0.94997	0.478	0.211	0
Ifi27l2a	0	-3.14209	0.075	0.458	0
Crip2	0	0.600413	0.361	0.114	0
Crip1	0	-2.6421	0.166	0.591	0
Rpl37	0	-0.90524	0.864	0.932	0
Fyb	0	-1.83797	0.028	0.423	0
Snhg18	0	0.764452	0.366	0.121	0
Rpl30	0	-1.00574	0.742	0.858	0
Cox6c	0	0.923343	0.908	0.813	0
Ly6a	0	1.78231	0.834	0.452	0
Rac2	0	-2.22242	0.042	0.516	0
Cyth4	0	-1.44639	0.023	0.373	0
Lgals1	0	-1.78744	0.277	0.615	0
Smagp	0	0.882047	0.404	0.133	0
Krt7	0	1.67795	0.54	0.067	0
Krt8	0	1.82071	0.577	0.172	0
Krt18	0	1.38714	0.315	0.069	0
Ppp1r1a	0	2.84365	0.585	0.04	0
Kng2	0	2.26342	0.581	0.057	0
Hes1	0	1.02921	0.369	0.137	0
Rpl35a	0	-0.904005	0.83	0.909	0
Hcls1	0	-1.12114	0.021	0.336	0
Atp5j	0	0.885117	0.863	0.76	0
Adamts1	0	0.85597	0.257	0.075	0
Mrps6	0	2.17908	0.637	0.177	0
Slc5a3	0	1.86227	0.453	0.088	0
H2-K1	0	-1.62706	0.56	0.783	0
Psmb8	0	-1.62914	0.146	0.528	0
Gpsm3	0	-1.13424	0.027	0.343	0
H2-D1	0	-1.96681	0.493	0.786	0
H2-Q7	0	-1.83587	0.047	0.371	0
H2-T23	0	-1.14333	0.084	0.405	0
Crb3	0	0.721196	0.312	0.067	0
Zfp36l2	0	-1.45567	0.227	0.558	0
Epcam	0	1.9915	0.607	0.07	0
Kctd1	0	1.28775	0.396	0.039	0
Cystm1	0	1.2695	0.701	0.262	0
Hbegf	0	1.21264	0.306	0.087	0
Cd74	0	-3.89183	0.247	0.536	0
Fau	0	-1.41988	0.882	0.953	0
Fermt3	0	-1.09997	0.022	0.338	0
AW112010	0	-2.32877	0.032	0.349	0
Ms4a6b	0	-1.60281	0.024	0.368	0
mt-Nd2	0	0.923995	0.978	0.958	0
mt-Nd4	0	0.963226	0.968	0.953	0
mt-Cytb	0	1.06551	0.99	0.987	0
Gmfg	5.31392e-308	-1.28451	0.108	0.417	1.23995e-303
Fam49b	2.05774e-307	-1.243	0.111	0.419	4.80154e-303
Rps23	4.53674e-306	-0.855365	0.808	0.892	1.0586e-301
Ppp1r18	2.42594e-305	-1.04837	0.03	0.336	5.66068e-301
Cox8a	5.22791e-304	0.800314	0.926	0.893	1.21988e-299
Tln1	1.01599e-302	-1.06736	0.267	0.556	2.37071e-298
Akap13	2.78963e-302	-1.1018	0.176	0.488	6.50932e-298
Tceal9	4.91261e-302	0.88731	0.531	0.278	1.14631e-297
Atp5g3	3.19384e-300	0.900828	0.78	0.622	7.4525e-296
Cttn	3.30687e-300	0.540043	0.266	0.083	7.71625e-296
Ppargc1a	1.15796e-299	0.669088	0.274	0.089	2.70198e-295
Arhgap45	5.00474e-299	-1.12404	0.023	0.323	1.16781e-294
Ctsd	1.11438e-297	1.31651	0.758	0.621	2.60029e-293
Rps15a	2.70138e-297	-1.07495	0.803	0.875	6.3034e-293
Samhd1	8.18358e-297	-1.2552	0.061	0.363	1.90956e-292
Cd48	4.12014e-294	-1.05138	0.014	0.306	9.61394e-290
Uqcrb	9.8057e-294	0.813134	0.828	0.683	2.28806e-289
Mpc1	1.36513e-292	1.02533	0.715	0.496	3.18539e-288
Atp5a1	2.78984e-292	0.844797	0.854	0.724	6.50981e-288
Hk1	7.99563e-292	0.679145	0.327	0.12	1.8657e-287
Spi1	1.94814e-291	-1.57231	0.035	0.326	4.54579e-287
Rpsa	3.83443e-291	-0.956361	0.838	0.889	8.94725e-287
Ank3	4.10277e-291	0.659234	0.374	0.146	9.57341e-287
Rpl13	4.6014e-291	-0.813688	0.868	0.921	1.07369e-286
S100a4	1.94847e-289	-2.31888	0.061	0.35	4.54656e-285
Rps28	4.99158e-289	-0.863902	0.852	0.913	1.16473e-284
Rnf128	1.47192e-288	0.57644	0.261	0.083	3.43458e-284
Uqcr10	1.84064e-288	0.760685	0.845	0.731	4.29494e-284
Rpl23	3.02608e-288	-0.696703	0.935	0.958	7.06106e-284
Dock2	6.95597e-288	-1.0892	0.016	0.304	1.62311e-283
mt-Nd1	1.04511e-287	0.772811	0.967	0.96	2.43866e-283
Cnn2	7.95975e-286	-1.13427	0.057	0.353	1.85733e-281
Plscr2	1.00136e-285	0.698152	0.546	0.264	2.33658e-281
Cox7b	6.23778e-283	0.984761	0.812	0.703	1.45552e-278
Cgnl1	2.22046e-282	0.811778	0.382	0.159	5.18122e-278
Shisa5	2.89345e-281	-1.2665	0.254	0.528	6.75158e-277
Hcst	3.55562e-279	-1.55811	0.021	0.303	8.29669e-275
Dock10	5.60284e-279	-1.07933	0.02	0.303	1.30737e-274
mt-Nd5	4.30106e-278	0.842539	0.871	0.816	1.00361e-273
Prdx5	7.94931e-278	0.693584	0.89	0.724	1.85489e-273
Gngt2	2.84856e-277	-1.30545	0.016	0.295	6.64683e-273
Rplp2	7.18064e-277	-0.811627	0.847	0.91	1.67553e-272
Gng2	1.51619e-276	-0.994849	0.019	0.299	3.53788e-272
Bag1	3.72905e-276	1.01721	0.68	0.504	8.70136e-272
Slc25a5	5.49481e-276	1.00621	0.831	0.716	1.28216e-271
Rpl10	7.18658e-276	-0.807168	0.778	0.872	1.67692e-271
Coq7	1.44935e-273	0.69191	0.356	0.146	3.38191e-269
Col18a1	1.54749e-273	0.579582	0.338	0.127	3.61092e-269
Gstt1	1.59267e-273	0.693343	0.378	0.155	3.71634e-269
Rpl19	9.55633e-273	-0.73916	0.892	0.928	2.22987e-268
Mdh1	1.71099e-272	0.766194	0.765	0.551	3.99241e-268
Rpl18	1.90308e-272	-0.85723	0.747	0.847	4.44065e-268
Rpl27a	8.20426e-271	-0.938634	0.651	0.794	1.91438e-266
Ccr2	2.06921e-270	-1.75197	0.022	0.296	4.8283e-266
Rps5	3.15395e-270	-0.836214	0.857	0.905	7.35943e-266
Rps21	3.15612e-270	-0.846381	0.878	0.929	7.36449e-266
Ptpn6	4.15207e-270	-1.13473	0.079	0.364	9.68844e-266
Cox6b1	5.69135e-270	0.814724	0.863	0.79	1.32802e-265
Ifitm3	7.41534e-270	-2.42587	0.233	0.487	1.7303e-265
Slc25a3	9.19239e-270	0.807124	0.877	0.775	2.14495e-265
Rpl32	1.2252e-268	-0.807648	0.918	0.937	2.85888e-264
Ndufb9	6.86044e-268	0.896103	0.781	0.65	1.60081e-263
Rps20	3.4994e-267	-0.794552	0.878	0.919	8.16551e-263
Atpif1	7.37846e-267	0.710389	0.837	0.679	1.72169e-262
Limd2	8.50356e-267	-1.12267	0.066	0.349	1.98422e-262
Arpc2	5.34722e-266	-0.91262	0.581	0.744	1.24772e-261
Ndufc1	1.40886e-265	0.876085	0.758	0.577	3.28743e-261
Epsti1	4.88823e-265	-1.07471	0.026	0.299	1.14062e-260
Cisd1	4.05093e-264	0.765774	0.642	0.379	9.45245e-260
Rpl35	9.83203e-264	-0.856438	0.738	0.848	2.29421e-259
Cfl1	1.39871e-263	-0.817018	0.69	0.812	3.26374e-259
Uqcr11	1.60107e-263	0.850863	0.798	0.668	3.73594e-259
Cmtm7	2.79593e-263	-0.989527	0.048	0.326	6.52403e-259
Bin2	4.47495e-261	-0.947966	0.013	0.279	1.04418e-256
Pebp1	6.96582e-261	0.823059	0.731	0.547	1.62541e-256
Tgfbi	2.30497e-259	-1.84358	0.045	0.313	5.37843e-255
mt-Rnr1	2.8334e-259	0.818579	0.965	0.977	6.61145e-255
Psmb9	6.87834e-258	-0.954537	0.046	0.321	1.60499e-253
Man2b1	2.04385e-257	-0.999984	0.124	0.407	4.76913e-253
Mgst1	1.23672e-255	0.800795	0.428	0.199	2.88576e-251
Tns1	2.26152e-255	0.654547	0.553	0.283	5.27702e-251
Efhd2	6.28927e-255	-1.03698	0.111	0.391	1.46754e-250
Mcl1	1.25974e-254	-1.14069	0.414	0.647	2.93948e-250
Tpm3	6.05394e-253	-0.899602	0.358	0.608	1.41263e-248
Uqcrq	3.87155e-252	0.781106	0.833	0.724	9.03387e-248
Slc6a6	9.67891e-252	-0.807318	0.106	0.406	2.25848e-247
Rpl36	3.03764e-251	-0.730337	0.847	0.903	7.08802e-247
Inpp5d	1.62664e-250	-0.886974	0.01	0.268	3.79561e-246
Ncf4	2.22961e-249	-0.97179	0.015	0.274	5.20258e-245
Atp5o.1	3.86407e-249	0.852256	0.766	0.619	9.01643e-245
mt-Rnr2	7.95594e-249	0.871388	0.992	0.996	1.85644e-244
Rps8	3.81507e-248	-0.704262	0.903	0.939	8.90209e-244
Aldh1l1	6.31854e-248	0.554014	0.329	0.129	1.47437e-243
Vsir	1.00583e-247	-0.934885	0.017	0.275	2.347e-243
Cybb	7.53818e-247	-1.50403	0.019	0.275	1.75896e-242
Rps7	1.02307e-246	-0.899208	0.678	0.8	2.38722e-242
Tm6sf1	1.90207e-246	-0.936051	0.011	0.265	4.43828e-242
Ggt1	2.19926e-245	0.634567	0.338	0.137	5.13175e-241
Runx3	5.41752e-245	-1.02492	0.013	0.267	1.26412e-240
H2-Ab1	2.08905e-244	-3.19185	0.13	0.395	4.87459e-240
9930111J21Rik2	5.23539e-243	-0.986141	0.012	0.265	1.22163e-238
Gm42418	6.27684e-243	0.831633	0.992	0.996	1.46464e-238
Ms4a6c	1.47828e-242	-1.53934	0.022	0.275	3.44942e-238
Rpl17	2.76783e-242	-0.793792	0.787	0.876	6.45846e-238
Tnfrsf12a	5.53443e-242	0.857856	0.331	0.139	1.2914e-237
Bcl2a1b	5.8519e-240	-1.25718	0.016	0.266	1.36548e-235
Npc2	6.22459e-240	-1.04918	0.347	0.577	1.45245e-235
Cox4i1	1.59669e-239	0.683057	0.93	0.894	3.72572e-235
Ivns1abp	3.62652e-239	0.876414	0.598	0.39	8.46212e-235
Marcks	2.91687e-238	-1.32842	0.063	0.327	6.80623e-234
Lst1	7.48523e-238	-1.58226	0.029	0.28	1.7466e-233
Rpl38	4.99601e-236	-0.666179	0.886	0.93	1.16577e-231
Rgs10	7.49088e-235	-1.05899	0.021	0.269	1.74792e-230
Ppp2r3a	1.36467e-234	0.532599	0.33	0.133	3.18433e-230
Rhog	2.58273e-234	-0.874069	0.065	0.327	6.02655e-230
H2-DMa	4.56911e-233	-1.28989	0.032	0.283	1.06616e-228
Eef1a1	2.77631e-232	-0.522071	0.96	0.966	6.47825e-228
Ucp2	5.14859e-232	-1.123	0.345	0.568	1.20137e-227
Cd44	5.212e-232	-1.09404	0.044	0.299	1.21617e-227
Il2rg	1.09203e-231	-1.03481	0.014	0.257	2.54814e-227
Itga4	2.32664e-231	-1.2272	0.016	0.26	5.42899e-227
Usmg5	7.8941e-231	0.773304	0.791	0.678	1.84201e-226
Rplp1	1.09798e-230	-0.630257	0.928	0.957	2.56203e-226
Fcgr3	1.35393e-230	-1.30072	0.02	0.263	3.15925e-226
Ly6e	3.35342e-230	-1.11088	0.499	0.671	7.82486e-226
Lyz2	5.91974e-230	-3.64248	0.157	0.404	1.38131e-225
Atp5k	1.43369e-229	0.787578	0.805	0.695	3.34537e-225
Cox7c	5.53913e-228	0.68216	0.867	0.804	1.2925e-223
Oxct1	2.18933e-227	0.863034	0.555	0.318	5.10859e-223
Rpl28	2.20652e-227	-0.557449	0.879	0.932	5.14869e-223
Rps4x	2.33775e-227	-0.793085	0.841	0.882	5.4549e-223
Lyn	3.8595e-227	-1.01061	0.048	0.296	9.00576e-223
Mef2c	9.1616e-227	-1.12238	0.019	0.259	2.13777e-222
Snx20	1.16483e-225	-0.853925	0.014	0.252	2.71802e-221
Itgam	2.77234e-225	-1.15416	0.015	0.253	6.46897e-221
Cox7a2	4.27126e-225	0.775854	0.832	0.763	9.96656e-221
Plek	5.32269e-225	-1.01689	0.017	0.256	1.242e-220
Tacc2	2.04525e-224	0.639096	0.295	0.118	4.77239e-220
Cd9	2.91068e-224	0.756453	0.542	0.307	6.79177e-220
Wfdc17	3.136e-224	-2.2885	0.033	0.275	7.31755e-220
Msn	8.34049e-224	-0.858575	0.359	0.603	1.94617e-219
Rpl6	1.2113e-223	-0.623279	0.83	0.891	2.82645e-219
Slc25a30	1.44561e-223	0.814285	0.331	0.145	3.3732e-219
Pim1	9.52876e-223	-1.49209	0.13	0.385	2.22344e-218
Adgre5	1.59042e-222	-1.18606	0.054	0.3	3.71109e-218
Plpp2	1.67204e-222	0.559093	0.255	0.096	3.90154e-218
Unc93b1	3.89932e-222	-1.04167	0.058	0.305	9.09867e-218
Pld4	9.15742e-222	-1.04577	0.019	0.256	2.13679e-217
Arrb2	1.08839e-221	-0.876536	0.041	0.287	2.53966e-217
Atp6v0a4	3.34567e-221	0.567778	0.338	0.142	7.80678e-217
Rps14	3.72078e-221	-0.681111	0.902	0.934	8.68208e-217
Rpl8	3.80832e-221	-0.683404	0.867	0.917	8.88632e-217
Fmnl1	1.87515e-220	-0.777357	0.03	0.271	4.37548e-216
Csf1r	2.53251e-220	-1.24627	0.031	0.268	5.90935e-216
Bst2	3.15651e-219	-1.21737	0.133	0.388	7.36539e-215
Tpm1	1.18704e-218	0.65578	0.411	0.204	2.76983e-214
Ncf2	1.2509e-218	-0.984763	0.019	0.253	2.91885e-214
Sirpa	4.25429e-218	-0.84037	0.038	0.281	9.92697e-214
Rps26	1.61968e-217	-0.759671	0.819	0.887	3.77935e-213
Rab3ip	8.33392e-217	0.612747	0.394	0.183	1.94464e-212
Prdx2	1.70858e-216	0.839778	0.678	0.511	3.98681e-212
Capzb	5.1585e-216	-0.801238	0.37	0.595	1.20368e-211
Rbm3	5.59843e-216	-0.816732	0.499	0.683	1.30634e-211
Rps3a1	1.44826e-214	-0.712741	0.857	0.905	3.37938e-210
H2-Aa	2.70222e-211	-3.15466	0.1	0.339	6.30535e-207
Mcee	3.0791e-211	0.777932	0.433	0.228	7.18478e-207
Cyc1	8.22446e-211	0.865548	0.643	0.459	1.9191e-206
Arhgap5	1.39404e-210	0.708139	0.495	0.278	3.25285e-206
Rpl12	1.61616e-210	-0.881711	0.766	0.844	3.77116e-206
Ier5	2.14035e-210	-1.03175	0.221	0.476	4.99428e-206
Plekho1	6.79337e-210	-0.781511	0.023	0.253	1.58517e-205
Ndufa12	2.11082e-209	0.819705	0.555	0.349	4.92538e-205
mt-Atp8	3.11466e-209	0.783138	0.739	0.598	7.26775e-205
Uba52	3.84761e-209	-0.995079	0.487	0.686	8.97802e-205
Ndufb8	1.03799e-207	0.8301	0.727	0.581	2.42204e-203
Rps3	1.63891e-207	-0.682756	0.862	0.909	3.82424e-203
Ddr1	9.66614e-207	0.527966	0.277	0.109	2.2555e-202
Rps18	1.55598e-206	-0.728471	0.875	0.907	3.63073e-202
Ankrd11	2.70336e-206	-0.912265	0.264	0.515	6.30802e-202
Ankrd44	3.90606e-206	-0.882081	0.036	0.269	9.11439e-202
Hexb	7.86145e-205	-1.11794	0.078	0.318	1.83439e-200
Itga6	1.01096e-202	0.755084	0.359	0.173	2.35898e-198
Zyx	1.2698e-202	-0.904297	0.123	0.368	2.96294e-198
Dst	2.84918e-202	0.688437	0.409	0.204	6.64828e-198
Neurl3	8.82298e-202	-0.921294	0.026	0.252	2.05875e-197
Phyh	2.20944e-201	0.709015	0.548	0.321	5.15551e-197
Tnfaip8	3.09422e-201	-0.887002	0.235	0.489	7.22005e-197
Ndufab1	5.19761e-201	0.748095	0.595	0.378	1.21281e-196
Wipf1	8.70299e-201	-0.812528	0.034	0.26	2.03076e-196
mt-Co1	2.59963e-200	0.780577	0.9	0.913	6.06598e-196
Klf2	1.44525e-196	-1.6964	0.23	0.462	3.37235e-192
H2-Eb1	1.19372e-195	-3.12071	0.109	0.337	2.78542e-191
Fmc1	1.29344e-195	0.815641	0.492	0.296	3.01812e-191
Apobec3	5.86333e-194	-0.811112	0.038	0.263	1.36815e-189
Phldb2	1.00275e-193	0.564706	0.322	0.141	2.33981e-189
Slc25a4	2.08368e-192	0.668844	0.707	0.534	4.86207e-188
Ctsh	3.18502e-192	-1.03902	0.164	0.401	7.43191e-188
Grk2	3.66878e-192	-0.765064	0.102	0.338	8.56074e-188
Tmsb10	1.17777e-191	-1.48713	0.588	0.69	2.74822e-187
Hcfc1r1	3.82965e-191	0.816928	0.51	0.325	8.9361e-187
Rps25	6.85114e-191	-0.662047	0.689	0.808	1.59864e-186
Atp5j2	2.14852e-190	0.649458	0.848	0.781	5.01336e-186
Maf	1.34061e-189	-1.22929	0.21	0.446	3.12819e-185
Atp5d	1.35446e-189	0.676361	0.817	0.725	3.1605e-185
Tsc22d3	3.88961e-189	-0.988862	0.097	0.331	9.07602e-185
Csk	5.91361e-189	-0.701726	0.081	0.311	1.37988e-184
Cycs	1.38951e-188	0.770705	0.709	0.534	3.24229e-184
Rack1	7.8655e-188	-0.638419	0.779	0.849	1.83534e-183
Nfe2l1	1.19735e-187	0.634553	0.413	0.219	2.7939e-183
Eps8l2	1.31909e-187	0.518974	0.256	0.102	3.07796e-183
Calm1	3.24602e-187	-0.708858	0.74	0.834	7.57427e-183
Hmgn1	5.39488e-185	0.789627	0.578	0.39	1.25884e-180
Cdc42	8.39645e-185	-0.630111	0.62	0.754	1.95923e-180
Ndufb2	1.72051e-183	0.764173	0.61	0.434	4.01464e-179
Sh3bgrl3	2.27928e-183	-0.714505	0.663	0.764	5.31846e-179
Ddx5	5.8323e-183	-0.58697	0.704	0.853	1.36091e-178
Jpt1	1.07109e-182	-0.762779	0.25	0.484	2.49929e-178
Ndufb6	9.12639e-180	0.710199	0.642	0.465	2.12955e-175
Psmb10	1.49222e-179	-0.753451	0.149	0.38	3.48195e-175
1110008P14Rik	5.16258e-179	0.726332	0.456	0.27	1.20464e-174
Ptpn1	4.21883e-178	-0.877285	0.167	0.39	9.84421e-174
Dab2	9.18857e-177	-0.930202	0.185	0.416	2.14406e-172
Ly6c1	8.34729e-176	-0.511377	0.271	0.104	1.94776e-171
Cox5a	5.80136e-175	0.738949	0.809	0.724	1.35369e-170
Ndufs6	1.50187e-173	0.760658	0.672	0.544	3.50446e-169
Btg1	1.67857e-173	-1.09524	0.541	0.693	3.91676e-169
Ndufa13	1.77839e-173	0.599608	0.827	0.764	4.1497e-169
S100a11	1.48226e-172	0.747795	0.795	0.684	3.4587e-168
Fnbp1	1.50269e-172	-0.733752	0.072	0.287	3.50638e-168
Twf2	1.76943e-172	-0.663087	0.065	0.278	4.12879e-168
H2-Q4	3.42733e-172	-0.878317	0.062	0.273	7.99733e-168
Tap1	5.11184e-172	-0.714706	0.048	0.255	1.1928e-167
Rpl9	1.00031e-171	-0.555985	0.852	0.902	2.33412e-167
2200002D01Rik	1.10063e-171	0.592194	0.253	0.104	2.56822e-167
Tmem176a	1.78474e-171	0.660778	0.682	0.508	4.16451e-167
Nfkbia	7.18327e-171	-1.20209	0.341	0.56	1.67614e-166
Map1lc3a	9.85826e-171	0.621592	0.443	0.25	2.30033e-166
Wwc2	1.10498e-170	0.546285	0.36	0.178	2.57837e-166
Cd68	1.37363e-170	-0.866389	0.056	0.263	3.20522e-166
Picalm	1.54304e-170	-0.738736	0.293	0.516	3.60053e-166
H2afz	4.32129e-169	-0.800551	0.581	0.721	1.00833e-164
Ctsa	2.42933e-167	-0.74995	0.225	0.439	5.6686e-163
Atp5h	3.33789e-167	0.692687	0.861	0.824	7.78862e-163
Cap1	2.21876e-166	-0.683931	0.152	0.376	5.17725e-162
Rpl21	8.83643e-166	-0.567187	0.852	0.9	2.06189e-161
Rpl22	2.86997e-165	-0.541421	0.805	0.87	6.69679e-161
Lipa	6.29515e-165	-0.661792	0.072	0.283	1.46891e-160
Serinc3	1.51619e-164	-0.901549	0.383	0.578	3.53788e-160
mt-Atp6	2.34317e-164	0.743244	0.556	0.366	5.46756e-160
Pabpc1	1.45765e-163	-0.647668	0.51	0.682	3.40128e-159
Ndufv2	2.79281e-163	0.817307	0.622	0.47	6.51675e-159
Acadl	2.96655e-163	0.687008	0.539	0.361	6.92216e-159
Baz1a	4.81626e-163	-0.687258	0.071	0.278	1.12383e-158
Arpc5	1.48639e-162	-0.708853	0.409	0.594	3.46834e-158
Rps6	8.93086e-162	-0.647123	0.519	0.675	2.08393e-157
Pitpna	2.85432e-161	-0.786021	0.274	0.477	6.66026e-157
Spint1	3.67418e-161	0.513377	0.305	0.145	8.57333e-157
Ezr	1.27135e-160	0.676853	0.618	0.447	2.96656e-156
Wls	4.8643e-160	0.609199	0.394	0.214	1.13504e-155
Ctnna1	1.634e-159	0.660688	0.499	0.311	3.81277e-155
Uqcrfs1	7.66919e-159	0.74865	0.648	0.488	1.78953e-154
Irf2bp2	1.37982e-158	-0.679192	0.179	0.402	3.21967e-154
Rap1a	2.0416e-158	-0.677178	0.238	0.449	4.76387e-154
Plac8	1.1248e-157	-1.8771	0.103	0.305	2.62461e-153
Dleu2	1.20196e-157	-0.763511	0.134	0.348	2.80466e-153
Arpc3	1.0406e-156	-0.615923	0.56	0.705	2.42814e-152
Ndufa11	2.04846e-156	0.719512	0.683	0.552	4.77988e-152
Hmgb2	2.8334e-156	-1.19621	0.344	0.536	6.61145e-152
Vasp	2.77228e-155	-0.820195	0.172	0.378	6.46883e-151
Cox6a1	1.13338e-154	0.64992	0.723	0.624	2.64463e-150
Lgals3bp	1.40521e-153	-0.716025	0.09	0.295	3.27893e-149
Tmem176b	5.42122e-153	0.681313	0.731	0.568	1.26499e-148
Suclg1	6.38051e-153	0.649274	0.586	0.41	1.48883e-148
Irf2	1.02005e-152	-0.65563	0.152	0.366	2.38019e-148
Tmem238	5.0186e-151	0.553001	0.352	0.184	1.17104e-146
Ybx1	6.39378e-151	0.57891	0.871	0.809	1.49193e-146
C1qb	7.51547e-151	-2.7227	0.093	0.283	1.75366e-146
Psap	1.24326e-148	-1.16704	0.576	0.667	2.90102e-144
Las1l	5.91229e-146	0.741967	0.311	0.16	1.37957e-141
Git2	7.83305e-146	-0.677839	0.089	0.284	1.82776e-141
Cnn3	1.18713e-145	0.503221	0.35	0.177	2.77004e-141
Abracl	2.57263e-145	-0.621231	0.337	0.536	6.00298e-141
Rps15	2.92174e-145	-0.529256	0.79	0.865	6.81759e-141
Cdk2ap2	1.67529e-144	-0.981752	0.237	0.434	3.90912e-140
Arpc4	1.72424e-144	-0.626917	0.212	0.416	4.02333e-140
Igkc	1.79278e-144	-2.1506	0.192	0.412	4.18328e-140
Gadd45g	1.84174e-144	0.870863	0.463	0.297	4.29751e-140
Plin2	7.24923e-144	-0.725236	0.185	0.399	1.69154e-139
Tmem50a	5.3936e-143	-0.671768	0.27	0.466	1.25854e-138
Apoe	1.40256e-142	-2.272	0.313	0.489	3.27274e-138
Ssh2	1.91801e-142	-0.718485	0.099	0.292	4.47548e-138
Uqcrh	2.31867e-142	0.63149	0.847	0.819	5.41039e-138
Rpl27	2.51607e-142	-0.653363	0.598	0.734	5.871e-138
Atp6v1f	2.99041e-142	0.662616	0.745	0.67	6.97783e-138
mt-Nd3	1.30363e-141	0.719531	0.699	0.587	3.0419e-137
Ndufb11	4.06378e-140	0.739004	0.705	0.627	9.48243e-136
Psme1	7.42408e-139	-0.678084	0.433	0.594	1.73233e-134
Klf13	1.64327e-138	-0.703036	0.177	0.374	3.83442e-134
Papss1	5.59716e-138	0.535729	0.251	0.115	1.30604e-133
Taok3	2.17685e-137	-0.551707	0.093	0.284	5.07946e-133
Aco2	3.56359e-137	0.6888	0.535	0.366	8.31529e-133
Rpl4	5.22744e-137	-0.537441	0.674	0.771	1.21977e-132
Arhgef1	1.28347e-136	-0.695146	0.124	0.318	2.99485e-132
Cbx5	1.5165e-136	0.522138	0.348	0.185	3.53861e-132
Mafb	2.11215e-136	-1.16754	0.074	0.253	4.92849e-132
Grb2	4.9953e-136	-0.607873	0.186	0.383	1.1656e-131
Hexa	1.51738e-135	-0.615299	0.121	0.312	3.54066e-131
Atp5mpl	6.20209e-135	0.623929	0.749	0.66	1.4472e-130
Got1	2.07686e-134	0.613941	0.352	0.194	4.84614e-130
Etfb	3.04803e-134	0.527604	0.657	0.485	7.11228e-130
Cd47	1.27682e-133	-0.698543	0.384	0.558	2.97933e-129
Gusb	2.70306e-133	-0.63058	0.073	0.251	6.30731e-129
Ahnak	8.85417e-133	-0.882257	0.259	0.441	2.06603e-128
Runx1	1.97717e-132	-0.642242	0.084	0.271	4.61354e-128
Ndufa1	1.75099e-131	0.622033	0.675	0.562	4.08575e-127
Ndufa2	2.717e-131	0.515625	0.779	0.716	6.33984e-127
Icam1	3.51318e-131	-0.757715	0.084	0.27	8.19765e-127
Rac1	4.25187e-131	-0.576034	0.395	0.57	9.92132e-127
Iqgap1	1.1238e-130	-0.743118	0.394	0.554	2.62228e-126
Gpx1	1.4319e-130	-0.841142	0.779	0.79	3.34119e-126
Rps10	6.27293e-130	-0.545079	0.531	0.692	1.46373e-125
Ndufa7	7.28236e-130	0.604726	0.717	0.647	1.69927e-125
Pnkd	1.03659e-129	0.626891	0.448	0.285	2.41879e-125
Creg1	1.52005e-129	-0.580488	0.143	0.334	3.54689e-125
Ndufs5	6.54621e-129	0.673905	0.564	0.413	1.52749e-124
Gm10076	1.02949e-128	-0.561957	0.59	0.72	2.40222e-124
Jak1	1.92784e-128	-0.657019	0.266	0.461	4.49841e-124
Rrbp1	3.1972e-128	-0.734497	0.408	0.567	7.46034e-124
Actr2	6.55919e-128	-0.577513	0.313	0.502	1.53052e-123
Csf2ra	3.44892e-127	-0.820468	0.111	0.283	8.04771e-123
Dusp1	3.56758e-127	-1.25931	0.323	0.504	8.32459e-123
Atp5e	5.43281e-127	0.528192	0.891	0.869	1.26769e-122
Snx5	7.93393e-127	-0.60915	0.178	0.368	1.8513e-122
Arl3	9.21613e-127	0.54369	0.345	0.191	2.15049e-122
H3f3b	2.51939e-126	-0.613766	0.851	0.907	5.87875e-122
Ccdc12	3.1611e-126	-0.616179	0.319	0.495	7.37611e-122
Hagh	3.73858e-126	0.55466	0.455	0.278	8.72361e-122
Mob1a	1.3015e-125	-0.556183	0.116	0.302	3.03692e-121
Il10rb	4.57738e-125	-0.577812	0.078	0.25	1.06809e-120
Ccl4	4.78691e-125	-2.41963	0.098	0.268	1.11698e-120
Romo1	2.15529e-124	0.57491	0.67	0.55	5.02915e-120
Atp6v1e1	2.68946e-124	0.538677	0.652	0.505	6.2756e-120
Rbpj	4.45473e-124	-0.602023	0.093	0.269	1.03947e-119
Tpi1	7.62375e-124	0.536468	0.654	0.494	1.77892e-119
Oat	3.57329e-123	0.608105	0.476	0.312	8.33792e-119
Apoo	4.56539e-123	0.516034	0.267	0.132	1.06529e-118
Timm8b	1.0453e-122	0.617146	0.564	0.411	2.43911e-118
Rplp0	4.37108e-122	-0.523038	0.872	0.9	1.01995e-117
Aes	8.37381e-122	0.577641	0.756	0.678	1.95395e-117
Napsa	1.039e-121	-0.990422	0.099	0.271	2.42441e-117
Mef2a	1.08253e-121	-0.665109	0.165	0.345	2.52599e-117
Guk1	2.27913e-121	0.575052	0.394	0.242	5.31811e-117
Stk4	3.47703e-121	-0.58584	0.083	0.254	8.11331e-117
2410015M20Rik	6.27491e-121	0.635535	0.65	0.537	1.46419e-116
Ppp1r12a	7.97801e-119	-0.637084	0.179	0.363	1.86159e-114
Arhgap17	3.83142e-118	-0.557425	0.093	0.264	8.94024e-114
Nsd3	3.91951e-117	-0.635349	0.201	0.384	9.14578e-113
Idh3a	1.38093e-116	0.615921	0.374	0.225	3.22227e-112
Tubb5	8.6671e-116	-0.789927	0.312	0.48	2.02238e-111
Ndufa3	1.46935e-115	0.591988	0.674	0.585	3.42858e-111
Tagln2	2.48176e-115	-0.548236	0.455	0.624	5.79093e-111
Gls	5.19609e-115	0.700565	0.543	0.404	1.21245e-110
Rpl3	5.59924e-115	-0.555466	0.76	0.814	1.30653e-110
Smap2	2.94506e-114	-0.544775	0.1	0.269	6.87199e-110
Ndufb10	1.38388e-113	0.680293	0.68	0.587	3.22915e-109
Minos1	7.616e-113	0.585092	0.682	0.591	1.77712e-108
Junb	8.5114e-113	-0.999339	0.529	0.673	1.98605e-108
Nsa2	1.03431e-112	-0.550792	0.42	0.575	2.41346e-108
Tra2b	1.04749e-112	-0.608337	0.314	0.494	2.44421e-108
Prpf38b	2.82298e-112	-0.564408	0.246	0.43	6.58715e-108
Ctsl	4.64146e-112	0.821662	0.593	0.436	1.08304e-107
Grn	4.12257e-111	-0.832651	0.258	0.418	9.6196e-107
Metrnl	1.41977e-109	-0.700462	0.092	0.25	3.31289e-105
Cytip	2.51981e-109	-0.757808	0.151	0.314	5.87973e-105
Atp5f1	2.89208e-109	0.628742	0.757	0.689	6.74837e-105
Lgals3	2.92349e-109	0.619581	0.646	0.453	6.82167e-105
Foxp1	5.34252e-108	-0.663873	0.144	0.313	1.24662e-103
Pkn1	2.91273e-107	-0.509342	0.122	0.29	6.79656e-103
Uqcc2	1.0438e-106	0.600513	0.579	0.457	2.43561e-102
Ndufb5	1.17614e-106	0.639503	0.662	0.565	2.74439e-102
Nfkb1	1.99335e-106	-0.590556	0.125	0.288	4.65129e-102
Hspa9	3.72721e-106	0.571032	0.528	0.371	8.69707e-102
Rbm25	3.52731e-105	-0.556799	0.359	0.53	8.23062e-101
Prrc2c	3.57862e-105	-0.553089	0.38	0.549	8.35036e-101
Capza2	4.95342e-105	-0.56496	0.381	0.527	1.15583e-100
Sec11c	5.01177e-105	-0.621829	0.238	0.406	1.16945e-100
Ccnl1	1.62273e-104	-0.588842	0.286	0.459	3.78649e-100
Bex3	3.50429e-104	0.51421	0.337	0.195	8.1769e-100
Stk24	1.1878e-103	-0.556737	0.11	0.271	2.77162e-99
Mrpl42	1.31992e-103	0.640003	0.523	0.388	3.0799e-99
Ier2	6.2292e-103	-0.565115	0.284	0.473	1.45352e-98
Eif3f	1.35488e-102	-0.504408	0.497	0.635	3.16147e-98
Arid4a	1.55646e-102	-0.545268	0.113	0.273	3.63185e-98
Flna	7.69053e-102	-0.667845	0.202	0.363	1.79451e-97
Rock1	1.45576e-101	-0.561239	0.274	0.443	3.39686e-97
2410006H16Rik	2.56074e-101	-0.665357	0.278	0.442	5.97523e-97
Tgfbr2	5.87815e-101	-0.547147	0.095	0.25	1.37161e-96
Kmt2e	8.53422e-100	-0.557113	0.285	0.454	1.99138e-95
Bsg	9.17511e-100	0.586645	0.626	0.526	2.14092e-95
Atp2b1	1.08455e-99	-0.606177	0.29	0.452	2.53069e-95
Cebpb	1.10857e-99	-1.20508	0.279	0.43	2.58674e-95
Gm43305	1.63867e-99	0.727667	0.258	0.136	3.82367e-95
Pea15a	2.79016e-99	0.637117	0.328	0.198	6.51055e-95
Pkm	5.32742e-99	0.54715	0.682	0.516	1.2431e-94
Wasf2	1.27955e-98	-0.52996	0.222	0.385	2.9857e-94
Ndufv1	1.37586e-98	0.599781	0.486	0.341	3.21043e-94
Map4k4	3.10813e-98	-0.579203	0.123	0.278	7.25251e-94
Etfa	3.33005e-98	0.555103	0.47	0.324	7.77035e-94
Cyfip2	5.77219e-96	0.502206	0.352	0.212	1.34688e-91
Diaph1	7.80351e-94	-0.547105	0.201	0.362	1.82087e-89
Pgk1	2.55671e-92	0.598752	0.58	0.458	5.96583e-88
Mpp1	3.41379e-92	-0.517135	0.113	0.265	7.96574e-88
Ncor1	3.94383e-92	-0.515884	0.38	0.54	9.20252e-88
Tut7	4.62972e-92	-0.560339	0.19	0.347	1.0803e-87
Anp32b	9.86145e-92	-0.561397	0.385	0.522	2.30107e-87
Ndufs2	4.57701e-91	0.610199	0.548	0.427	1.068e-86
Sdhd	4.72585e-91	0.584974	0.466	0.334	1.10273e-86
Gsto1	4.81317e-90	0.622017	0.306	0.186	1.1231e-85
Irf1	5.09824e-90	-0.575901	0.13	0.281	1.18962e-85
Ndufb7	8.1142e-90	0.514746	0.729	0.679	1.89337e-85
Emc6	2.00456e-89	0.562654	0.506	0.383	4.67743e-85
Nenf	1.3021e-88	0.504315	0.405	0.271	3.03832e-84
Macf1	1.75323e-88	-0.631161	0.301	0.454	4.09098e-84
Atp5c1	6.90884e-88	0.588745	0.732	0.674	1.61211e-83
Rgs2	1.2774e-87	-0.777251	0.226	0.38	2.98068e-83
Prkcd	1.82169e-87	-0.525358	0.14	0.29	4.25072e-83
Rsbn1l	2.81643e-87	-0.534642	0.177	0.329	6.57187e-83
Ckb	1.99457e-86	0.586171	0.461	0.299	4.65413e-82
Ifi30	4.45622e-86	-1.20181	0.286	0.4	1.03981e-81
Sdcbp	6.39598e-86	-0.528016	0.338	0.483	1.49244e-81
Skil	1.53828e-85	-0.540366	0.137	0.284	3.58943e-81
Uqcrc2	2.80173e-85	0.603665	0.53	0.41	6.53757e-81
Mycbp2	2.87954e-85	-0.542793	0.284	0.435	6.71913e-81
Itgav	5.92518e-85	0.534887	0.31	0.19	1.38258e-80
Cox20	1.33768e-84	0.524384	0.468	0.334	3.12134e-80
Leprotl1	7.88931e-84	-0.542901	0.187	0.335	1.84089e-79
Clec2d	1.72229e-82	-0.644967	0.237	0.385	4.0188e-78
Atf7ip	2.62614e-82	-0.544131	0.137	0.279	6.12783e-78
Clk1	6.74494e-82	-0.551169	0.321	0.472	1.57386e-77
Ndufs3	2.0017e-80	0.529456	0.437	0.308	4.67076e-76
Mdh2	2.7001e-80	0.524215	0.658	0.56	6.30041e-76
Sdha	1.09336e-79	0.528215	0.527	0.4	2.55124e-75
Ccnd3	2.25688e-79	-0.54966	0.229	0.371	5.26619e-75
Nupr1	6.77286e-79	1.66147	0.26	0.156	1.58038e-74
Tubb2a	8.69574e-78	0.515793	0.353	0.229	2.02906e-73
Isg15	1.44809e-77	-0.75447	0.118	0.256	3.37896e-73
Igha	2.04728e-77	-1.60227	0.149	0.296	4.77713e-73
Uqcrc1	3.6688e-77	0.532061	0.577	0.467	8.56077e-73
Tcf4	2.28735e-76	-0.704787	0.127	0.26	5.33731e-72
Myh9	3.94492e-76	-0.517144	0.428	0.557	9.20508e-72
Lrrfip1	6.57801e-76	-0.531668	0.216	0.35	1.53491e-71
Chka	1.00983e-74	0.670977	0.383	0.26	2.35635e-70
Elf1	1.17721e-74	-0.51504	0.194	0.331	2.7469e-70
Tsc22d4	2.07066e-74	-0.520331	0.348	0.483	4.83167e-70
Ndufa8	8.1854e-74	0.537227	0.595	0.502	1.90998e-69
Hadhb	7.22152e-73	0.558773	0.401	0.282	1.68507e-68
Resf1	2.9737e-71	-0.632246	0.271	0.41	6.93883e-67
Ehd4	7.05987e-69	-0.711811	0.159	0.281	1.64735e-64
Ywhaq	1.34115e-65	0.538511	0.538	0.445	3.12945e-61
Sdhb	2.44214e-65	0.547686	0.587	0.494	5.69849e-61
Rbms1	2.81489e-65	-0.504847	0.231	0.358	6.56827e-61
Ndufs8	1.02891e-64	0.549114	0.537	0.44	2.40085e-60
Echs1	1.14841e-64	0.598085	0.365	0.256	2.67971e-60
Ndufs4	1.66231e-64	0.517977	0.516	0.423	3.87884e-60
Kdm6b	1.11908e-63	-0.514366	0.135	0.255	2.61126e-59
Cd14	2.43814e-63	-1.04149	0.149	0.262	5.68916e-59
Etnk1	1.52414e-62	0.502409	0.377	0.27	3.55642e-58
Cst3	1.19492e-60	-1.37601	0.679	0.681	2.78824e-56
Acat1	3.34869e-60	0.558065	0.416	0.307	7.81383e-56
Ndufs7	5.45616e-60	0.513086	0.589	0.504	1.27314e-55
Selenop	3.95557e-59	-0.671703	0.302	0.415	9.22993e-55
Klf4	1.17361e-58	-0.673306	0.161	0.279	2.7385e-54
Dnaja1	1.20576e-58	-0.522039	0.426	0.548	2.81351e-54
Gpx3	6.06319e-55	-0.857226	0.886	0.715	1.41479e-50
Lgmn	1.14426e-53	-0.751318	0.374	0.452	2.67001e-49
Msrb1	2.52339e-53	-0.920655	0.353	0.452	5.88808e-49
Gstm1	1.48208e-52	0.621788	0.346	0.238	3.45829e-48
Anxa5	6.2745e-51	0.511385	0.545	0.439	1.46409e-46
Zfp36	1.55906e-49	-0.590687	0.359	0.488	3.63791e-45
Gatm	1.37244e-48	-1.03136	0.24	0.346	3.20246e-44
Ifitm2	4.27236e-43	-1.13145	0.472	0.506	9.96912e-39
Ftl1	2.64781e-32	-0.544177	0.952	0.934	6.1784e-28
Gadd45b	3.79476e-28	-0.58551	0.255	0.332	8.85469e-24
Neat1	3.94967e-27	0.725393	0.593	0.616	9.21615e-23
Ass1	2.03421e-22	-1.08853	0.311	0.368	4.74662e-18
Ctsc	1.10575e-19	-0.91115	0.331	0.351	2.58017e-15
Pck1	5.51663e-16	-0.644454	0.402	0.3	1.28725e-11
Aldob	5.62458e-16	-0.996496	0.549	0.392	1.31244e-11
Timp3	4.91242e-09	-0.633645	0.44	0.339	0.000114626
Acsm2	1.61372e-08	-0.749545	0.242	0.259	0.000376544
Keg1	1.96209e-08	-0.836812	0.245	0.258	0.000457835
Miox	1.2246e-06	-0.992431	0.365	0.286	0.0285749
Gm26917	0.00465921	-0.784852	0.549	0.537	1
Slc34a1	0.00525081	-1.27167	0.323	0.307	1
Spink1	0.00680205	-0.868681	0.46	0.372	1
Malat1	0.101041	0.767148	0.968	0.991	1

## Sheet: Macro_1
gene	p_val	avg_log2FC	pct.1	pct.2	p_val_adj
Mcm3	0	0.610501	0.32	0.088	0
Neurl3	0	0.564657	0.507	0.217	0
Tns1	0	-1.16385	0.105	0.314	0
Arpc2	0	0.571068	0.885	0.722	0
Slc11a1	0	0.903132	0.466	0.106	0
Pid1	0	1.19293	0.65	0.165	0
Itm2c	0	0.654975	0.543	0.239	0
Ptma	0	0.55418	0.968	0.906	0
Inpp5d	0	0.636479	0.547	0.228	0
Actr3	0	0.74353	0.841	0.529	0
Mcm6	0	0.514978	0.304	0.089	0
Rab7b	0	1.02934	0.486	0.081	0
Ppfia4	0	0.733649	0.393	0.083	0
Rgs2	0	0.885297	0.71	0.34	0
Rgs1	0	1.5433	0.452	0.182	0
Pla2g4a	0	0.563912	0.309	0.068	0
Fam129a	0	0.627116	0.473	0.17	0
Ncf2	0	0.570549	0.589	0.209	0
Ier5	0	0.88821	0.706	0.441	0
Atp1b1	0	-2.12531	0.141	0.388	0
Creg1	0	0.527395	0.577	0.301	0
Sh2d1b1	0	0.587783	0.312	0.054	0
Fcgr2b	0	1.11138	0.627	0.189	0
Fcgr4	0	1.03973	0.465	0.098	0
Fcgr3	0	1.70723	0.783	0.201	0
Fcer1g	0	1.71091	0.947	0.369	0
Pea15a	0	0.643202	0.497	0.175	0
Igsf8	0	0.500607	0.318	0.093	0
Slamf9	0	1.93959	0.741	0.11	0
Ifi207	0	0.946513	0.519	0.145	0
Ifi204	0	0.692276	0.437	0.134	0
Atf3	0	1.46634	0.498	0.262	0
Mrc1	0	1.11032	0.387	0.06	0
Pip4k2a	0	0.527255	0.475	0.19	0
Bmyc	0	0.791643	0.483	0.124	0
Fnbp1	0	0.510821	0.536	0.252	0
Hspa5	0	0.732826	0.85	0.646	0
Gsn	0	0.744488	0.622	0.236	0
Rpl35	0	0.539884	0.909	0.836	0
Zeb2	0	1.15365	0.785	0.331	0
Cd302	0	0.527643	0.412	0.153	0
Spi1	0	1.07189	0.82	0.264	0
Spred1	0	0.578091	0.374	0.127	0
Ehd4	0	0.683347	0.641	0.24	0
Pdia3	0	0.506221	0.741	0.519	0
B2m	0	0.623372	0.964	0.779	0
AA467197	0	0.983739	0.333	0.14	0
Eid1	0	0.748336	0.635	0.314	0
Il1b	0	0.558917	0.502	0.195	0
Sirpa	0	0.794591	0.599	0.238	0
Rrbp1	0	1.16124	0.885	0.528	0
Snx5	0	1.00498	0.724	0.323	0
Cst3	0	1.80366	0.964	0.653	0
Abhd12	0	0.976504	0.552	0.157	0
Hck	0	0.850296	0.584	0.177	0
Mafb	0	1.86901	0.801	0.191	0
Serinc3	0	0.910016	0.847	0.542	0
Ctsa	0	0.856226	0.756	0.398	0
Pltp	0	0.621571	0.286	0.092	0
Pck1	0	-2.05133	0.124	0.322	0
Pmepa1	0	0.628713	0.405	0.2	0
Ctsz	0	1.53149	0.888	0.426	0
Cybb	0	1.42372	0.813	0.21	0
Atp6ap2	0	0.571309	0.556	0.277	0
Cfp	0	0.78333	0.464	0.18	0
Ssr4	0	0.651168	0.758	0.532	0
Rpl10	0	0.547061	0.916	0.863	0
Rps4x	0	0.517776	0.945	0.874	0
Cysltr1	0	0.545062	0.334	0.093	0
Prdx4	0	0.549668	0.419	0.152	0
Ap1s2	0	0.743492	0.453	0.18	0
Tmsb4x	0	0.931697	0.996	0.843	0
G530011O06Rik	0	1.50112	0.471	0.049	0
Car2	0	-1.65683	0.073	0.316	0
Anxa5	0	0.731289	0.743	0.414	0
Tlr2	0	0.61291	0.332	0.095	0
Nes	0	0.682996	0.289	0.047	0
S100a11	0	-1.45136	0.535	0.704	0
S100a10	0	-1.4142	0.443	0.689	0
Tnfaip8l2	0	0.715411	0.525	0.197	0
Ctss	0	2.1494	0.955	0.345	0
BC028528	0	0.662	0.417	0.118	0
Plekho1	0	0.940669	0.627	0.205	0
Fcgr1	0	1.06943	0.608	0.146	0
Cttnbp2nl	0	0.696859	0.376	0.091	0
Mcub	0	0.631336	0.442	0.13	0
Lyn	0	0.727272	0.662	0.249	0
Sdcbp	0	0.631032	0.743	0.451	0
Asph	0	0.528231	0.299	0.128	0
Cd72	0	2.10268	0.77	0.116	0
Clta	0	0.622473	0.843	0.643	0
Anp32b	0	0.60166	0.739	0.494	0
Tgfbr1	0	1.21549	0.595	0.167	0
Aldob	0	-2.76449	0.201	0.418	0
Jun	0	1.15585	0.887	0.649	0
Pdzk1ip1	0	-1.53543	0.105	0.327	0
Rps8	0	0.512168	0.972	0.934	0
Ppt1	0	0.579658	0.529	0.234	0
Sdc3	0	1.07202	0.547	0.127	0
Laptm5	0	1.17913	0.94	0.492	0
Smpdl3b	0	0.54673	0.269	0.046	0
Sh3bgrl3	0	0.667541	0.923	0.744	0
C1qb	0	3.65847	0.923	0.211	0
C1qc	0	3.59637	0.885	0.135	0
C1qa	0	3.90475	0.898	0.177	0
Efhd2	0	0.932907	0.76	0.342	0
Cdk6	0	0.752626	0.475	0.165	0
Cdk14	0	0.584541	0.306	0.075	0
Cd36	0	1.0382	0.346	0.049	0
Ywhah	0	0.530565	0.693	0.423	0
Rbpj	0	0.680033	0.568	0.231	0
Igfbp7	0	-1.91909	0.197	0.414	0
Stap1	0	0.723879	0.436	0.154	0
Sult1d1	0	-1.44627	0.058	0.273	0
Pf4	0	1.27441	0.424	0.059	0
Cxcl2	0	1.08415	0.477	0.194	0
Crlf2	0	0.587244	0.511	0.211	0
Tmem119	0	0.919294	0.319	0.032	0
Taok3	0	0.54811	0.528	0.251	0
Erp29	0	0.998444	0.808	0.446	0
Gusb	0	1.25681	0.673	0.201	0
Lat2	0	0.93401	0.534	0.137	0
Actb	0	0.690272	0.995	0.954	0
Arpc1b	0	0.671936	0.896	0.617	0
Alox5ap	0	0.58752	0.792	0.274	0
Ndufa4	0	-1.15045	0.715	0.777	0
Capza2	0	0.580781	0.769	0.496	0
Irf5	0	0.747027	0.515	0.16	0
Clec5a	0	0.60282	0.376	0.083	0
Skap2	0	0.546939	0.607	0.301	0
Creb5	0	1.05768	0.463	0.077	0
Hpgds	0	0.689706	0.279	0.034	0
Camk1	0	0.535805	0.436	0.173	0
Arpc4	0	0.530175	0.649	0.383	0
Rpl32	0	0.574696	0.971	0.933	0
Rassf4	0	0.681734	0.445	0.146	0
Wnk1	0	0.604863	0.767	0.486	0
Apobec1	0	1.22798	0.61	0.141	0
C3ar1	0	1.12384	0.516	0.089	0
Clec4a3	0	0.631464	0.451	0.143	0
Clec4b1	0	0.899524	0.349	0.057	0
Clec4a2	0	1.01447	0.562	0.149	0
Ptpn6	0	0.637674	0.694	0.318	0
Clec12a	0	1.00053	0.427	0.143	0
Klra2	0	0.501587	0.279	0.074	0
Plbd1	0	0.783009	0.588	0.186	0
Ldhb	0	-2.30856	0.188	0.445	0
Lair1	0	1.149	0.602	0.129	0
Lilra5	0	1.22791	0.383	0.017	0
Rps5	0	0.525701	0.955	0.898	0
C5ar1	0	0.998874	0.533	0.128	0
Apoe	0	2.37654	0.801	0.45	0
Pou2f2	0	1.07669	0.62	0.182	0
Tgfb1	0	0.615526	0.659	0.321	0
Axl	0	1.24177	0.558	0.079	0
Blvrb	0	0.63638	0.482	0.201	0
Tyrobp	0	1.10432	0.946	0.365	0
Fxyd5	0	1.07749	0.915	0.535	0
Cebpa	0	0.534713	0.295	0.103	0
Siglece	0	0.682496	0.379	0.08	0
Cyfip1	0	0.62133	0.535	0.237	0
Fes	0	0.600517	0.445	0.154	0
Tm6sf1	0	1.05094	0.642	0.215	0
Ctsc	0	1.96837	0.909	0.295	0
Gm26522	0	0.967528	0.298	0.047	0
E230029C05Rik	0	0.765737	0.321	0.076	0
Picalm	0	0.51267	0.721	0.485	0
Gm45223	0	0.590511	0.397	0.156	0
Prcp	0	0.506785	0.419	0.179	0
Acer3	0	0.539956	0.389	0.144	0
Slco2b1	0	0.853007	0.311	0.017	0
Ucp2	0	1.39392	0.897	0.525	0
P2ry6	0	1.366	0.652	0.126	0
Stard10	0	-1.05137	0.059	0.264	0
Gm8995	0	0.602723	0.689	0.371	0
Nucb2	0	0.52949	0.354	0.117	0
Itpripl2	0	0.534936	0.345	0.104	0
Acsm2	0	-1.6189	0.08	0.276	0
Coro1a	0	0.673883	0.923	0.528	0
Itgam	0	0.921861	0.576	0.21	0
Itgax	0	0.764694	0.4	0.103	0
Rgs10	0	1.6956	0.774	0.207	0
Cd81	0	1.22451	0.769	0.372	0
Ccnd1	0	1.11287	0.666	0.251	0
Cited2	0	0.880505	0.6	0.375	0
Rps12	0	0.604096	0.956	0.925	0
Epb41l2	0	0.58725	0.43	0.154	0
Marcks	0	0.923133	0.714	0.276	0
Lilr4b	0	0.73142	0.483	0.164	0
Lilrb4a	0	0.527464	0.317	0.104	0
Smpdl3a	0	-0.93431	0.149	0.367	0
Psap	0	1.22029	0.952	0.635	0
Vsir	0	0.689238	0.595	0.231	0
Slc29a3	0	0.656129	0.425	0.146	0
Jmjd1c	0	0.528861	0.566	0.318	0
Chchd10	0	-2.03961	0.15	0.424	0
Timp3	0	-2.23336	0.106	0.367	0
Hsp90b1	0	0.549238	0.815	0.609	0
Chpt1	0	-1.34546	0.13	0.335	0
Tmcc3	0	0.570104	0.268	0.075	0
Phlda1	0	0.877881	0.373	0.16	0
Glipr1	0	0.964993	0.515	0.161	0
Pa2g4	0	0.507138	0.516	0.276	0
Tnfsf13b	0	0.656702	0.253	0.017	0
Asah1	0	0.806059	0.577	0.223	0
Hpgd	0	1.18488	0.437	0.056	0
2022-03-01	0	0.502187	0.327	0.11	0
Lpl	0	1.18273	0.438	0.136	0
Lrrc25	0	0.931799	0.59	0.163	0
Ifi30	0	0.824272	0.77	0.358	0
Bst2	0	1.11443	0.766	0.339	0
Colgalt1	0	0.684947	0.488	0.188	0
Calr	0	0.63791	0.813	0.587	0
Man2b1	0	1.17065	0.763	0.358	0
Lpcat2	0	0.54304	0.354	0.099	0
Zfhx3	0	0.844515	0.51	0.137	0
Irf8	0	0.871201	0.624	0.186	0
Cyba	0	0.618913	0.928	0.757	0
Ntpcr	0	1.13165	0.525	0.12	0
Gng2	0	0.570928	0.585	0.258	0
Prkcd	0	0.542143	0.523	0.259	0
Stab1	0	1.11696	0.47	0.105	0
Tmem273	0	0.542921	0.289	0.05	0
Tep1	0	0.525977	0.379	0.141	0
Pnp	0	0.614555	0.658	0.374	0
Rnase4	0	0.926609	0.499	0.139	0
Phf11b	0	0.803098	0.487	0.145	0
Dleu2	0	0.606314	0.574	0.315	0
Ctsb	0	0.921907	0.903	0.6	0
Lcp1	0	1.11381	0.894	0.479	0
Lacc1	0	1.15698	0.488	0.077	0
Kctd12	0	0.999019	0.67	0.269	0
Gpr183	0	0.510332	0.417	0.166	0
Ttc36	0	-1.42432	0.065	0.264	0
Il10ra	0	0.668456	0.401	0.124	0
Fxyd2	0	-2.86938	0.377	0.538	0
Cadm1	0	0.828598	0.352	0.041	0
Hexa	0	1.04344	0.676	0.267	0
Calml4	0	-1.17402	0.052	0.253	0
Nedd4	0	-0.929322	0.054	0.274	0
Myo5a	0	0.556578	0.321	0.101	0
Gsta2	0	-1.60589	0.068	0.259	0
Tent5a	0	0.850901	0.51	0.194	0
Bcl2a1a	0	0.80856	0.379	0.065	0
Bcl2a1b	0	1.08394	0.66	0.215	0
Tmed3	0	0.616627	0.487	0.224	0
Ctsh	0	1.51046	0.847	0.345	0
Plscr2	0	-1.21307	0.051	0.298	0
Trf	0	1.35958	0.542	0.1	0
Twf2	0	0.553434	0.547	0.241	0
Gnai2	0	0.606355	0.886	0.685	0
Cx3cr1	0	1.91666	0.739	0.16	0
Rpsa	0	0.532326	0.973	0.878	0
Ccr2	0	0.662972	0.481	0.265	0
Ccr5	0	1.04828	0.616	0.186	0
Plek	0	0.522678	0.541	0.217	0
Rps27a	0	0.609669	0.951	0.921	0
Rtn4	0	1.00849	0.786	0.43	0
Sh3pxd2b	0	0.647313	0.321	0.062	0
Cd68	0	1.29356	0.734	0.207	0
Eif4a1	0	0.622805	0.825	0.598	0
Mgl2	0	1.99871	0.55	0.056	0
Arrb2	0	1.01409	0.68	0.237	0
Cxcl16	0	1.72728	0.788	0.237	0
Zmynd15	0	0.723224	0.254	0.036	0
Scimp	0	1.55704	0.593	0.082	0
Pitpna	0	0.501534	0.716	0.444	0
Evi2a	0	0.647892	0.493	0.186	0
Adap2	0	0.636907	0.367	0.109	0
Ccl2	0	1.14359	0.425	0.128	0
Ccl12	0	2.17229	0.473	0.069	0
Ccl3	0	2.07552	0.498	0.134	0
Ccl4	0	2.53071	0.614	0.226	0
Grn	0	1.12263	0.775	0.375	0
Nmt1	0	0.593969	0.577	0.296	0
Milr1	0	0.786966	0.483	0.132	0
Cd300c2	0	1.16492	0.694	0.181	0
H3f3b	0	0.703518	0.968	0.898	0
Syngr2	0	0.513044	0.58	0.288	0
Timp2	0	0.816314	0.471	0.114	0
Lgals3bp	0	0.760003	0.576	0.257	0
Arhgdia	0	0.592426	0.785	0.537	0
Metrnl	0	0.981222	0.608	0.207	0
Akr1c21	0	-1.6176	0.064	0.261	0
Klf6	0	1.07251	0.761	0.51	0
Tubb2a	0	0.625725	0.497	0.209	0
Ly86	0	1.78636	0.803	0.182	0
Cd83	0	1.11502	0.262	0.055	0
Dok3	0	0.720833	0.466	0.133	0
Tifab	0	0.548006	0.331	0.095	0
Tgfbi	0	1.47134	0.824	0.25	0
Fbp1	0	-1.65664	0.055	0.255	0
Mef2c	0	0.958644	0.668	0.207	0
Hexb	0	2.13437	0.81	0.259	0
Cd180	0	0.528618	0.275	0.065	0
Pdia6	0	0.554401	0.615	0.357	0
Id2	0	-1.32633	0.391	0.617	0
Rps29	0	0.569962	0.989	0.973	0
Npc2	0	0.920142	0.863	0.538	0
Fos	0	0.910995	0.782	0.551	0
Gpr65	0	0.949624	0.502	0.13	0
Calm1	0	0.602458	0.921	0.821	0
Lgmn	0	1.0366	0.839	0.41	0
Ifi27l2a	0	0.966227	0.825	0.403	0
Ckb	0	1.80667	0.83	0.254	0
Pld4	0	1.28728	0.734	0.198	0
Ighm	0	0.638783	0.528	0.163	0
Dab2	0	0.507203	0.69	0.378	0
Fyb	0	1.03932	0.828	0.365	0
Lifr	0	0.671478	0.388	0.115	0
Basp1	0	1.40745	0.719	0.154	0
Otulinl	0	0.538211	0.487	0.196	0
Rida	0	-1.88118	0.118	0.351	0
Col14a1	0	0.792741	0.289	0.02	0
Fam49b	0	0.560719	0.728	0.374	0
Ndrg1	0	-1.95199	0.165	0.429	0
Ly6a	0	-1.71817	0.299	0.485	0
Cyth4	0	1.15948	0.806	0.314	0
Pdgfb	0	0.632015	0.4	0.12	0
Rpl3	0	0.572004	0.905	0.802	0
Miox	0	-2.33512	0.101	0.308	0
Tuba1b	0	0.652343	0.669	0.366	0
Acvrl1	0	0.518085	0.301	0.073	0
Nckap1l	0	0.695311	0.506	0.176	0
Sdf2l1	0	0.696507	0.482	0.178	0
Ranbp1	0	0.613702	0.622	0.376	0
Itgb5	0	0.961336	0.546	0.155	0
Cd86	0	1.29072	0.521	0.098	0
Hcls1	0	0.853222	0.7	0.285	0
Zbtb20	0	-1.22396	0.163	0.368	0
Nfkbiz	0	0.893715	0.565	0.287	0
St3gal6	0	0.55215	0.38	0.123	0
Ifnar2	0	0.613587	0.511	0.207	0
Runx1	0	1.1358	0.633	0.227	0
Rpl10a	0	0.553942	0.898	0.762	0
Fgd2	0	0.810627	0.384	0.074	0
H2-DMa	0	1.25791	0.749	0.225	0
H2-DMb1	0	1.18623	0.619	0.187	0
H2-Ab1	0	2.10651	0.872	0.335	0
H2-Aa	0	2.17049	0.842	0.278	0
H2-Eb1	0	2.33865	0.838	0.276	0
Hspa1b	0	1.51816	0.526	0.254	0
Hspa1a	0	2.28345	0.635	0.319	0
Clic1	0	0.560936	0.869	0.7	0
Aif1	0	1.93237	0.8	0.147	0
Lst1	0	0.99881	0.688	0.228	0
Ltb	0	-1.90095	0.033	0.259	0
Tnf	0	0.745458	0.4	0.15	0
Tubb5	0	0.613315	0.75	0.446	0
Hsp90ab1	0	0.612577	0.967	0.893	0
Trem2	0	0.72672	0.316	0.09	0
Adgre1	0	1.23428	0.539	0.084	0
Reep5	0	0.548938	0.751	0.469	0
Egr1	0	0.768207	0.526	0.303	0
Cystm1	0	-1.2931	0.067	0.302	0
Cd14	0	1.96575	0.798	0.204	0
Cd74	0	2.43963	0.962	0.48	0
Csf1r	0	1.76507	0.839	0.201	0
Adrb2	0	0.623352	0.321	0.116	0
Tcirg1	0	0.565897	0.368	0.147	0
Unc93b1	0	1.39174	0.794	0.245	0
Cfl1	0	0.616047	0.925	0.795	0
Fermt3	0	0.709671	0.662	0.291	0
Rab3il1	0	0.938364	0.502	0.113	0
Slc15a3	0	0.996808	0.519	0.139	0
Ms4a7	0	1.55084	0.493	0.068	0
Ms4a6c	0	1.00687	0.729	0.218	0
Ms4a6d	0	0.759818	0.519	0.154	0
Mpeg1	0	1.14519	0.69	0.182	0
Glyat	0	-1.37827	0.053	0.25	0
Keg1	0	-1.69917	0.07	0.276	0
Ch25h	0	1.00791	0.346	0.027	0
Pik3ap1	0	0.599617	0.389	0.12	0
Csf2ra	0	1.20944	0.736	0.23	0
mt-Rnr1	0	-0.546394	0.981	0.976	0
Ran	5.97862e-307	0.504591	0.712	0.518	1.39505e-302
Hspa8	1.83643e-304	0.518116	0.926	0.821	4.28513e-300
Rbpms	2.80582e-297	-0.916308	0.097	0.291	6.5471e-293
Cdkn1a	8.3147e-297	0.610134	0.526	0.298	1.94015e-292
Oxct1	1.24074e-295	-1.21311	0.156	0.345	2.89515e-291
Gpx3	2.55652e-295	-2.73033	0.69	0.726	5.96538e-291
Rhob	3.46568e-293	0.521686	0.497	0.279	8.08681e-289
Spink1	6.79778e-292	-2.17757	0.217	0.392	1.58619e-287
Zfand5	5.69266e-284	0.521998	0.661	0.436	1.32833e-279
Cltrn	9.0062e-284	-1.53611	0.09	0.275	2.10151e-279
Zfp36	1.31213e-283	0.693613	0.679	0.463	3.06171e-279
Sptbn1	1.5961e-276	-1.09914	0.21	0.389	3.72433e-272
2810013P06Rik	8.21075e-275	0.506017	0.403	0.215	1.9159e-270
Sord	1.44363e-273	-1.39761	0.105	0.284	3.36857e-269
Bhlhe40	1.1764e-267	-0.80107	0.078	0.26	2.74502e-263
Uqcrh	1.73452e-264	-0.625749	0.809	0.821	4.04733e-260
Dusp1	3.8915e-261	0.8137	0.672	0.479	9.08043e-257
Ass1	1.12716e-260	-1.93591	0.209	0.381	2.63012e-256
Sdc4	1.22215e-252	0.606263	0.531	0.335	2.85176e-248
Mpc2	4.00628e-252	-1.24698	0.48	0.559	9.34824e-248
Gm42418	1.17617e-251	-0.612751	0.996	0.996	2.74447e-247
Slc34a1	1.18096e-251	-2.38156	0.153	0.322	2.75566e-247
Mettl26	8.00196e-247	-0.875234	0.133	0.301	1.86718e-242
Idh1	5.20667e-242	-1.10821	0.143	0.308	1.21492e-237
Cox6c	4.69603e-237	-0.81757	0.807	0.819	1.09577e-232
Gpx4	4.70147e-237	-0.963892	0.498	0.578	1.09704e-232
Ezr	5.05868e-236	-0.738715	0.315	0.468	1.18039e-231
Cox8a	3.86973e-235	-0.641907	0.878	0.896	9.02963e-231
Id3	3.78521e-228	-1.20318	0.114	0.28	8.83241e-224
Klf9	2.696e-227	-0.834443	0.127	0.292	6.29084e-223
Tsc22d1	7.28513e-226	-1.36847	0.222	0.374	1.69991e-221
Klf4	4.34254e-225	0.561513	0.441	0.257	1.01329e-220
Chchd2	9.62547e-225	-0.796931	0.866	0.867	2.24601e-220
Tuba4a	6.63163e-224	-0.724676	0.15	0.314	1.54742e-219
Pdcd4	6.1174e-223	-0.888619	0.126	0.287	1.42743e-218
Atp5h	1.93847e-221	-0.630038	0.815	0.826	4.52322e-217
Prdx5	3.12757e-216	-1.17256	0.762	0.728	7.29787e-212
Itpr1	1.37963e-214	-0.60401	0.099	0.259	3.21924e-210
Ctsd	8.03499e-207	-0.75814	0.55	0.635	1.87489e-202
4833439L19Rik	2.07223e-205	-0.806308	0.136	0.286	4.83534e-201
Phyh	1.93268e-203	-0.928297	0.2	0.344	4.50972e-199
Plac8	2.08459e-199	-1.45917	0.152	0.31	4.86417e-195
Tax1bp1	4.06914e-194	-0.654345	0.432	0.539	9.49493e-190
Hmox1	8.31392e-194	0.68358	0.271	0.142	1.93997e-189
Hist1h2bc	4.12214e-189	-0.89252	0.192	0.34	9.61861e-185
Chd3	1.02805e-186	-0.724276	0.201	0.345	2.39885e-182
Sat1	8.24651e-184	0.531583	0.795	0.61	1.92424e-179
Hsp90aa1	2.40455e-182	0.728271	0.828	0.696	5.61077e-178
Atp5j	4.76244e-182	-0.723228	0.761	0.765	1.11127e-177
Gabarapl1	2.09982e-180	-0.878114	0.151	0.29	4.89973e-176
Cyb5a	2.46464e-179	-1.05405	0.473	0.539	5.75098e-175
Sephs2	7.7506e-178	-0.735844	0.122	0.259	1.80852e-173
Ndufb9	1.61729e-175	-0.838324	0.644	0.657	3.77378e-171
Gng12	2.1812e-172	-0.637976	0.151	0.288	5.08961e-168
S100g	1.80731e-171	-2.25915	0.15	0.287	4.21719e-167
Gsr	1.22233e-166	-0.885959	0.177	0.311	2.85218e-162
Gadd45g	2.08109e-166	0.542463	0.452	0.29	4.85602e-162
Cxcl10	2.77328e-165	0.791576	0.269	0.148	6.47116e-161
Cisd1	3.17749e-163	-1.0412	0.3	0.399	7.41436e-159
Smad7	2.37961e-162	-0.673317	0.144	0.28	5.55257e-158
Mpc1	1.81105e-161	-0.969329	0.452	0.511	4.22591e-157
Ndufa6	1.33365e-160	-0.670608	0.656	0.664	3.11194e-156
Dbi	4.58079e-158	-1.37939	0.779	0.725	1.06888e-153
Aldoa	2.53038e-157	-0.690654	0.683	0.693	5.90439e-153
Aes	3.15668e-157	-0.612062	0.668	0.683	7.3658e-153
Ccnd3	5.72623e-154	-0.686959	0.256	0.375	1.33616e-149
Cox7a2	1.78413e-150	-0.670598	0.768	0.766	4.16309e-146
Ppp1r15a	7.20798e-150	0.524271	0.494	0.331	1.68191e-145
Nudt4	3.76397e-147	-0.880305	0.182	0.303	8.78285e-143
Atp5b	7.10733e-147	-0.781163	0.8	0.785	1.65842e-142
Acox1	6.96869e-146	-0.763106	0.137	0.259	1.62607e-141
Spp1	4.47692e-145	-2.45342	0.824	0.791	1.04464e-140
Tcn2	6.4261e-141	-1.0203	0.242	0.35	1.49947e-136
Uqcr10	3.6199e-139	-0.761383	0.75	0.735	8.44667e-135
Ahnak	9.29785e-137	-0.540995	0.318	0.444	2.16956e-132
Hagh	1.12948e-134	-0.72359	0.184	0.296	2.63553e-130
Odc1	3.13288e-133	-0.715349	0.244	0.356	7.31025e-129
Hadh	3.07524e-132	-0.768739	0.178	0.287	7.17577e-128
Slc25a3	3.09354e-131	-0.578612	0.791	0.778	7.21846e-127
Cycs	7.13597e-131	-0.878523	0.506	0.545	1.66511e-126
Slc25a4	5.17137e-129	-0.896006	0.506	0.545	1.20669e-124
mt-Nd5	5.52888e-127	-0.811159	0.858	0.814	1.29011e-122
Sod2	1.41283e-124	-0.789979	0.4	0.466	3.29671e-120
Cib1	3.4666e-123	-0.578041	0.256	0.359	8.08896e-119
Atp5a1	3.7824e-123	-0.67126	0.744	0.728	8.82584e-119
Pdha1	3.06369e-121	-0.598029	0.231	0.336	7.14882e-117
Atp1a1	5.79501e-119	-1.36752	0.624	0.608	1.35221e-114
Usmg5	9.23952e-119	-0.651415	0.692	0.682	2.15595e-114
Prdx6	1.45764e-118	-0.633981	0.422	0.491	3.40125e-114
Hibadh	2.30613e-115	-0.63154	0.186	0.29	5.38113e-111
Gstm1	2.57315e-115	-0.776028	0.146	0.252	6.0042e-111
mt-Nd2	5.01797e-115	-0.956955	0.983	0.956	1.17089e-110
Ndufb11	2.85719e-114	-0.565621	0.616	0.632	6.66698e-110
Gclm	5.02824e-112	-0.61094	0.163	0.266	1.17329e-107
Hint2	5.25066e-112	-0.858487	0.283	0.364	1.22519e-107
Anxa2	7.39689e-112	-0.837144	0.344	0.418	1.72599e-107
Suclg1	1.87099e-111	-0.774336	0.357	0.424	4.36576e-107
Acot13	5.37066e-110	-0.698471	0.185	0.283	1.25319e-105
Cox5b	1.62536e-107	-0.623527	0.805	0.788	3.79261e-103
Tmsb10	9.96844e-107	-1.2251	0.768	0.678	2.32603e-102
Igfbp4	7.29217e-105	-0.904998	0.164	0.258	1.70155e-100
mt-Co1	3.58999e-103	-0.54525	0.951	0.908	8.37689e-99
Lars2	1.36273e-100	-0.849738	0.542	0.599	3.17978e-96
Mif	9.61832e-100	-0.831857	0.596	0.594	2.24434e-95
Adgre5	1.19813e-99	-0.513644	0.194	0.298	2.79573e-95
Ndufa1	1.56472e-99	-0.632469	0.55	0.569	3.65112e-95
Atp5g3	2.16834e-98	-0.675573	0.634	0.629	5.0596e-94
Uqcrq	1.11037e-97	-0.646779	0.755	0.727	2.59093e-93
Mdh2	2.17234e-97	-0.599399	0.552	0.565	5.06895e-93
Ankrd12	4.57943e-97	-0.592179	0.243	0.338	1.06856e-92
Akr7a5	1.57281e-95	-0.800318	0.186	0.273	3.67e-91
Map1lc3a	2.66308e-95	-0.513818	0.171	0.267	6.21404e-91
Ubc	6.51761e-93	0.758367	0.899	0.837	1.52082e-88
S100a1	1.12374e-89	-1.15905	0.354	0.402	2.62213e-85
Uqcrfs1	2.95106e-89	-0.739607	0.47	0.497	6.88601e-85
Aplp2	4.96963e-88	-0.637626	0.339	0.408	1.15961e-83
Itga4	1.94045e-85	-0.822477	0.176	0.257	4.52785e-81
Malat1	9.37448e-85	-0.809983	0.993	0.989	2.18744e-80
Grina	1.04422e-83	-0.732636	0.322	0.385	2.43659e-79
S100a6	1.20742e-83	-0.861448	0.555	0.596	2.81739e-79
Map1lc3b	8.28514e-81	-0.554385	0.596	0.607	1.93325e-76
Khk	2.37155e-80	-0.792475	0.183	0.26	5.53378e-76
Hcst	4.75688e-80	-1.12792	0.234	0.296	1.10997e-75
Gabarapl2	1.17723e-77	-0.515648	0.391	0.443	2.74694e-73
Mdh1	1.23419e-77	-1.07292	0.579	0.558	2.87987e-73
Atp6v1e1	1.80129e-75	-0.722904	0.499	0.512	4.20314e-71
Slc9a3r1	1.17613e-74	-0.50877	0.3	0.368	2.74438e-70
Atp6v1a	2.33301e-74	-0.643205	0.273	0.343	5.44384e-70
Atp5o.1	1.16243e-73	-0.684598	0.645	0.623	2.71242e-69
Atp5d	3.0237e-72	-0.538881	0.76	0.726	7.05549e-68
4931406C07Rik	8.28468e-72	-0.784301	0.186	0.257	1.93315e-67
Ndufb3	3.08478e-70	-0.528215	0.532	0.541	7.19802e-66
Aco2	9.27853e-70	-0.595589	0.327	0.378	2.16505e-65
Suclg2	2.66565e-69	-0.59523	0.197	0.268	6.22002e-65
Dnajb1	2.96519e-68	0.701175	0.341	0.243	6.91897e-64
mt-Cytb	9.91164e-68	-0.904006	0.998	0.986	2.31278e-63
mt-Nd4	3.57693e-67	-0.896664	0.984	0.951	8.34641e-63
Ndufs6	9.63438e-65	-0.570047	0.553	0.55	2.24809e-60
Scp2	1.97986e-64	-0.685898	0.449	0.466	4.6198e-60
Ifi27	1.25926e-63	-0.573223	0.271	0.332	2.93836e-59
Sdha	3.75611e-63	-0.550599	0.368	0.409	8.7645e-59
Ddt	3.88965e-63	-0.720849	0.305	0.351	9.07611e-59
H2-Q7	8.51252e-63	-1.1036	0.327	0.359	1.98631e-58
Atp5mpl	8.10308e-60	-0.522936	0.693	0.661	1.89077e-55
Clu	2.22942e-59	-1.91732	0.259	0.322	5.20212e-55
Atp5k	7.70698e-59	-0.502621	0.731	0.697	1.79835e-54
Ndufa5	2.96502e-57	-0.704945	0.559	0.536	6.91858e-53
Ndufb2	3.92396e-56	-0.577262	0.422	0.444	9.15617e-52
Ndufb6	3.23072e-54	-0.649693	0.469	0.473	7.53857e-50
Ndufa11	5.40205e-54	-0.525125	0.571	0.556	1.26051e-49
Acadm	9.08743e-53	-0.546726	0.27	0.321	2.12046e-48
Esd	2.14033e-52	-0.720826	0.62	0.58	4.99425e-48
Ndufab1	4.41142e-52	-0.659937	0.36	0.39	1.02936e-47
Ndufc1	1.15001e-50	-0.636291	0.613	0.582	2.68343e-46
Sfxn1	5.27838e-50	-0.525261	0.255	0.306	1.23166e-45
Acaa2	8.80976e-49	-0.590329	0.297	0.338	2.05567e-44
Uqcrb	1.75453e-47	-0.572501	0.731	0.685	4.09403e-43
Idh2	1.2773e-46	-0.686128	0.28	0.32	2.98046e-42
Cyc1	1.70155e-46	-0.5966	0.465	0.468	3.97039e-42
Asl	4.38493e-46	-0.633743	0.211	0.263	1.02318e-41
Atp6v1g1	1.37925e-44	-0.537005	0.637	0.595	3.21834e-40
Ctsl	1.38142e-43	-0.759783	0.442	0.443	3.2234e-39
Acadl	4.29429e-42	-0.500162	0.339	0.372	1.00203e-37
Slc25a39	2.46693e-41	-0.520546	0.304	0.339	5.75634e-37
Mgst3	2.93568e-39	-0.56487	0.236	0.277	6.85012e-35
Cox5a	1.88096e-38	-0.506643	0.756	0.725	4.38904e-34
Aldh2	1.93945e-38	-0.572729	0.379	0.395	4.52552e-34
Sdhc	2.18103e-37	-0.540415	0.337	0.362	5.08921e-33
Tubb4b	2.27072e-37	-0.552583	0.402	0.423	5.2985e-33
Cat	3.84114e-37	-0.577887	0.254	0.292	8.96291e-33
Acat1	2.68048e-36	-0.526389	0.28	0.315	6.25464e-32
Rdx	4.11212e-35	-0.500947	0.359	0.386	9.59522e-31
Etfb	3.08619e-34	-0.677117	0.518	0.49	7.20133e-30
Uqcr11	3.9694e-31	-0.541048	0.735	0.668	9.26221e-27
Il2rg	1.12859e-30	-0.543847	0.215	0.25	2.63345e-26
Ech1	1.64448e-30	-0.538798	0.466	0.454	3.83723e-26
Neat1	8.50499e-29	-0.665664	0.64	0.612	1.98456e-24
Vdac1	3.74602e-25	-0.529025	0.47	0.452	8.74097e-21
Dstn	3.39093e-23	-0.547548	0.466	0.447	7.91239e-19
Cd63	4.15378e-21	-0.883613	0.48	0.445	9.69243e-17
Igha	5.20235e-21	-0.890439	0.363	0.282	1.21392e-16
Mir6236	1.09082e-18	0.602805	0.449	0.481	2.54531e-14
Dcxr	4.74361e-17	-0.692858	0.257	0.268	1.10687e-12
Errfi1	1.31592e-16	-0.524303	0.288	0.303	3.07056e-12
Shisa5	1.21442e-14	-0.575383	0.582	0.51	2.83372e-10
Maf	1.95077e-13	-0.582968	0.459	0.434	4.55192e-09
Akr1a1	2.77457e-12	-0.626303	0.798	0.657	6.47419e-08
Atp5g1	1.01158e-11	-0.518473	0.758	0.691	2.36042e-07
Igkc	1.42703e-11	-1.26031	0.489	0.394	3.32982e-07
AW112010	1.77271e-10	-1.50016	0.369	0.332	4.13644e-06
mt-Nd1	3.93745e-10	-0.664479	0.99	0.958	9.18765e-06
Comt	1.65202e-08	-0.560727	0.403	0.373	0.000385482
Msrb1	3.67337e-07	-0.825236	0.49	0.444	0.00857143
Gm26917	0.00315107	-1.41419	0.595	0.532	1
mt-Nd3	0.0334333	-0.506196	0.682	0.583	1
Napsa	0.127369	-0.675041	0.286	0.261	1

[truncated: 10 more sheets: Macro_2, Macro_Prolif, Myofibro, Neutrophil, NK, Podocyte, PTC, T_1, T_2, T_Prolif]
