# Supplementary material for: Single-cell sequencing reveals homogeneity and heterogeneity of the cytopathological mechanisms in different etiology-induced AKI
Source: Cell Death Dis. 2023 May 11;14(5):318. doi: 10.1038/s41419-023-05830-z (PMC10175265; doi:10.1038/s41419-023-05830-z)
Supplement: Supplementary file 5 — Supplemental Table 3 [file 41419_2023_5830_MOESM5_ESM.xlsx]

## Sheet: PTC_res0.3_seurat_clusters
p_val	avg_log2FC	pct.1	pct.2	p_val_adj	cluster	gene
0	1.44696	0.853	0.785	0	0	Ass1
0	1.34114	0.81	0.724	0	0	Fbp1
0	1.31964	0.918	0.872	0	0	Akr1a1
0	1.30167	0.953	0.892	0	0	Gapdh
0	1.26632	0.789	0.684	0	0	Gatm
0	1.25357	0.867	0.79	0	0	Mdh1
0	1.19685	0.827	0.666	0	0	Akr1c21
0	1.16806	0.858	0.785	0	0	Miox
0	1.15699	0.998	0.974	0	0	Fxyd2
0	1.1437	0.99	0.952	0	0	Aldob
0	1.14079	0.995	0.983	0	0	Ftl1
0	1.10305	0.79	0.716	0	0	Slc25a4
0	1.07827	0.831	0.763	0	0	Atp5o.1
0	1.03767	0.876	0.804	0	0	Atp5g1
0	1.03692	0.726	0.667	0	0	Uqcrfs1
0	1.03092	0.852	0.782	0	0	Slc25a5
0	1.02673	0.926	0.874	0	0	Atp5e
0	1.01943	0.89	0.837	0	0	Atp5h
0	1.00944	0.769	0.728	0	0	Atp6v1g1
0	1.00409	0.857	0.813	0	0	Atp5d
0	0.984325	0.93	0.859	0	0	Ldhb
0	0.979197	0.81	0.723	0	0	Gsta2
0	0.973929	0.889	0.843	0	0	Uqcrq
0	0.97076	0.896	0.839	0	0	Atp5j
0	0.968472	0.839	0.792	0	0	Park7
0	0.961359	0.773	0.733	0	0	Sord
0	0.960663	0.802	0.753	0	0	Atp5mpl
0	0.959329	0.831	0.79	0	0	Mif
0	0.959274	0.88	0.837	0	0	Atp5a1
0	0.957188	0.967	0.904	0	0	Chchd2
0	0.955714	0.802	0.747	0	0	Atp5f1
0	0.953135	0.738	0.715	0	0	Aes
0	0.948579	0.78	0.736	0	0	Atp5c1
0	0.935859	0.807	0.766	0	0	Ndufc1
0	0.929007	0.903	0.844	0	0	Chchd10
0	0.925212	0.901	0.84	0	0	Prdx1
0	0.922237	0.962	0.905	0	0	Prdx5
0	0.918664	0.725	0.684	0	0	Sod2
0	0.908696	0.795	0.736	0	0	Etfb
0	0.90485	0.798	0.75	0	0	Car2
0	0.902733	0.928	0.903	0	0	Atp5b
0	0.892223	0.814	0.761	0	0	Aldoa
0	0.888642	0.944	0.885	0	0	Ppia
0	0.886126	0.86	0.792	0	0	Uqcrb
0	0.885726	0.957	0.904	0	0	Gpx1
0	0.876738	0.729	0.695	0	0	Ndufb10
0	0.87641	0.827	0.786	0	0	Cox5a
0	0.873248	0.757	0.714	0	0	Pebp1
0	0.872193	0.896	0.838	0	0	Cox6b1
0	0.864255	0.835	0.808	0	0	Atp5k
0	0.863471	0.906	0.867	0	0	Cox5b
0	0.85059	0.896	0.842	0	0	Rida
0	0.848898	0.779	0.737	0	0	Cycs
0	0.848254	0.876	0.836	0	0	Ybx1
0	0.847574	0.883	0.849	0	0	Atp5j2
0	0.832648	0.811	0.759	0	0	Atp5g3
0	0.832504	0.929	0.891	0	0	Cox6c
0	0.821826	0.832	0.809	0	0	Hspa8
0	0.821028	0.897	0.858	0	0	Uqcr10
0	0.818837	0.859	0.827	0	0	Uqcrh
0	0.815343	0.835	0.815	0	0	Uqcr11
0	0.796204	0.801	0.791	0	0	Ndufa6
0	0.777912	0.856	0.865	0	0	Slc25a3
0	0.755093	0.851	0.808	0	0	Myl6
0	0.754806	0.818	0.799	0	0	Usmg5
0	0.750123	0.77	0.75	0	0	Gabarap
0	0.727412	0.919	0.865	0	0	Ndufa4
0	0.719755	0.863	0.834	0	0	Cox7a2
0	0.712803	0.894	0.873	0	0	Atpif1
0	0.709093	0.938	0.917	0	0	Cox4i1
0	0.693648	0.851	0.825	0	0	Hint1
0	0.681278	0.996	0.969	0	0	Tpt1
0	0.662282	0.929	0.904	0	0	Cox8a
0	0.653517	1	0.995	0	0	Fth1
0	0.650195	0.988	0.936	0	0	Dbi
0	0.614962	0.926	0.912	0	0	Rpl28
0	0.594431	0.968	0.952	0	0	Eef1a1
0	0.537655	0.923	0.906	0	0	Rps24
0	0.536729	0.95	0.944	0	0	Rpl41
0	0.533747	0.921	0.894	0	0	Rpl32
0	-0.548539	0.107	0.401	0	0	Mtdh
0	-0.596405	0.208	0.536	0	0	Ctsa
0	-0.597659	0.088	0.395	0	0	Gns
0	-0.599983	0.066	0.347	0	0	Clcn3
0	-0.611571	0.134	0.443	0	0	Slc3a1
0	-0.618494	0.172	0.483	0	0	Rbm25
0	-0.61883	0.077	0.369	0	0	Kidins220
0	-0.645337	0.351	0.676	0	0	Abcg2
0	-0.645498	0.19	0.501	0	0	Snrnp70
0	-0.64751	0.092	0.392	0	0	Nceh1
0	-0.647587	0.172	0.495	0	0	Prrc2c
0	-0.649181	0.142	0.444	0	0	Hnrnph1
0	-0.657178	0.113	0.443	0	0	Por
0	-0.66214	0.078	0.379	0	0	Slc1a1
0	-0.667042	0.322	0.661	0	0	Sec62
0	-0.667631	0.198	0.521	0	0	Amn
0	-0.672311	0.301	0.629	0	0	Cdh16
0	-0.672874	0.204	0.527	0	0	Ank3
0	-0.67796	0.142	0.48	0	0	Cdhr5
0	-0.685045	0.039	0.291	0	0	Trpc1
0	-0.686625	0.05	0.324	0	0	Kmt2a
0	-0.689371	0.09	0.394	0	0	Tpcn1
0	-0.691325	0.144	0.512	0	0	Mia2
0	-0.69476	0.943	0.985	0	0	mt-Rnr1
0	-0.695194	0.059	0.323	0	0	Tra2a
0	-0.710156	0.127	0.472	0	0	Tpp1
0	-0.711533	0.115	0.451	0	0	Tgoln1
0	-0.715798	0.048	0.32	0	0	Frmd4b
0	-0.716155	0.094	0.4	0	0	Trpm7
0	-0.717309	0.044	0.3	0	0	Zcchc7
0	-0.718001	0.139	0.483	0	0	Abca3
0	-0.724501	0.081	0.387	0	0	Tnrc6a
0	-0.724977	0.157	0.529	0	0	Rrbp1
0	-0.730773	0.041	0.301	0	0	Pabpn1
0	-0.735051	0.993	0.998	0	0	mt-Rnr2
0	-0.735652	0.101	0.39	0	0	Nsd3
0	-0.736297	0.327	0.655	0	0	App
0	-0.739512	0.063	0.342	0	0	Ccnl1
0	-0.74167	0.103	0.417	0	0	Clk1
0	-0.741727	0.144	0.441	0	0	Mafg
0	-0.742084	0.075	0.382	0	0	Col4a4
0	-0.752143	0.217	0.541	0	0	Golga4
0	-0.753771	0.401	0.713	0	0	Ctsb
0	-0.758261	0.059	0.324	0	0	Cdk12
0	-0.760996	0.375	0.696	0	0	Psap
0	-0.762275	0.032	0.295	0	0	Leng8
0	-0.763019	0.066	0.354	0	0	Srek1
0	-0.764141	0.121	0.446	0	0	Ddx17
0	-0.764385	0.344	0.695	0	0	Grina
0	-0.768364	0.097	0.39	0	0	Car12
0	-0.775732	0.085	0.394	0	0	Slc23a1
0	-0.783014	0.267	0.609	0	0	Srsf2
0	-0.785056	0.353	0.688	0	0	Lamp2
0	-0.788125	0.141	0.487	0	0	Cldn2
0	-0.788572	0.074	0.363	0	0	Cyp4a31
0	-0.790821	0.607	0.84	0	0	Atp1b1
0	-0.795296	0.106	0.421	0	0	Ccnl2
0	-0.799421	0.349	0.69	0	0	Kcnj15
0	-0.8003	0.19	0.538	0	0	Srsf11
0	-0.801579	0.163	0.484	0	0	Prpf4b
0	-0.804732	0.555	0.842	0	0	mt-Atp8
0	-0.810803	0.167	0.541	0	0	Atp2a2
0	-0.815526	0.088	0.429	0	0	Prpf38b
0	-0.819567	0.186	0.519	0	0	Lipa
0	-0.821054	0.448	0.775	0	0	Tmbim6
0	-0.823438	0.192	0.543	0	0	Slc17a1
0	-0.82509	0.039	0.34	0	0	Ttc14
0	-0.839006	0.389	0.697	0	0	Rsrp1
0	-0.841447	0.249	0.623	0	0	Sdc4
0	-0.842064	0.991	0.996	0	0	mt-Cytb
0	-0.842203	0.086	0.401	0	0	Nktr
0	-0.85387	0.08	0.402	0	0	Pnn
0	-0.864305	0.218	0.558	0	0	Enpp2
0	-0.865698	0.008	0.286	0	0	4632427E13Rik
0	-0.871842	0.153	0.508	0	0	Steap2
0	-0.872331	0.049	0.311	0	0	Snx29
0	-0.873475	0.065	0.333	0	0	Trim7
0	-0.879894	0.118	0.454	0	0	Slc17a3
0	-0.883592	0.375	0.722	0	0	Zbtb20
0	-0.893117	0.088	0.404	0	0	Vegfa
0	-0.895682	0.142	0.511	0	0	Itpr1
0	-0.902176	0.164	0.485	0	0	Ggt1
0	-0.930701	0.954	0.987	0	0	mt-Nd4
0	-0.943233	0.089	0.457	0	0	Dst
0	-0.94384	0.04	0.358	0	0	Pkhd1
0	-0.94423	0.137	0.507	0	0	Slc6a6
0	-0.948013	0.103	0.462	0	0	Ptprd
0	-0.954753	0.271	0.655	0	0	Neu1
0	-0.966047	0.979	0.993	0	0	mt-Nd2
0	-0.971475	0.342	0.692	0	0	Srrm2
0	-0.972872	0.064	0.397	0	0	Taf1d
0	-0.97928	0.793	0.942	0	0	mt-Nd5
0	-0.982449	0.276	0.67	0	0	Son
0	-0.993065	0.092	0.485	0	0	Igf1r
0	-1.01207	0.039	0.37	0	0	BC005561
0	-1.02689	0.123	0.478	0	0	Vmp1
0	-1.03898	0.075	0.385	0	0	Chka
0	-1.04433	0.457	0.764	0	0	Lrp2
0	-1.07468	0.058	0.402	0	0	Mlxipl
0	-1.08837	0.552	0.799	0	0	Slc4a4
0	-1.09933	0.948	0.988	0	0	mt-Nd1
0	-1.10551	0.825	0.955	0	0	mt-Co1
0	-1.10813	0.053	0.43	0	0	Ogt
0	-1.12288	0.12	0.501	0	0	Luc7l2
0	-1.14702	0.395	0.651	0	0	Slc5a2
0	-1.16386	0.141	0.591	0	0	Slc47a1
0	-1.21949	0.067	0.448	0	0	Pnisr
0	-1.2475	0.144	0.566	0	0	Syne2
0	-1.25423	0.155	0.596	0	0	Abcc2
0	-1.28962	0.013	0.366	0	0	Kcnq1ot1
0	-1.30317	0.489	0.799	0	0	Timp3
0	-1.31522	0.343	0.717	0	0	Slc13a1
0	-1.34001	0.45	0.811	0	0	mt-Nd3
0	-1.42983	0.727	0.855	0	0	Slc34a1
0	-1.50584	0.087	0.449	0	0	Gm47283
0	-1.58357	0.316	0.741	0	0	Slc27a2
0	-1.68164	0.045	0.422	0	0	Col27a1
0	-2.05626	0.039	0.451	0	0	Snhg11
0	-2.92914	0.155	0.7	0	0	Neat1
0	-3.65853	0.953	0.982	0	0	Malat1
0	-3.77723	0.367	0.746	0	0	Gm26917
4.99208e-308	0.591024	0.894	0.872	1.16485e-303	0	Rps2
7.83675e-308	-1.18284	0.269	0.54	1.82863e-303	0	Slc5a12
3.03828e-306	-0.590521	0.074	0.346	7.08952e-302	0	Frrs1
9.87396e-305	-0.548978	0.097	0.382	2.30399e-300	0	Cers2
2.56514e-304	-0.673205	0.227	0.537	5.98549e-300	0	Fus
3.80247e-303	0.628754	0.835	0.829	8.87269e-299	0	Rps9
6.29353e-302	-0.833616	0.207	0.503	1.46853e-297	0	Galnt11
4.92422e-300	-0.576253	0.05	0.306	1.14902e-295	0	Pkd2
1.51766e-299	0.9381	0.713	0.653	3.54131e-295	0	Atp6v1e1
2.50871e-299	-0.609521	0.305	0.635	5.85382e-295	0	Calr
4.26065e-299	0.865321	0.75	0.707	9.9418e-295	0	Idh1
2.55549e-296	-0.652094	0.267	0.591	5.96299e-292	0	Cd81
2.79485e-296	-0.644477	0.076	0.341	6.52151e-292	0	Slc6a20b
1.21913e-295	-0.723872	0.023	0.256	2.84471e-291	0	Tet2
1.28241e-295	0.557852	0.887	0.879	2.99237e-291	0	Fau
2.86237e-295	-0.70601	0.06	0.314	6.67906e-291	0	Abcd4
2.96728e-294	-0.694498	0.022	0.254	6.92384e-290	0	Pde4d
4.40816e-294	-0.517958	0.094	0.375	1.0286e-289	0	Ptprf
5.43867e-294	0.870138	0.729	0.706	1.26906e-289	0	Tpi1
2.75425e-293	-0.609757	0.07	0.333	6.42676e-289	0	Rbm5
1.27539e-292	0.788935	0.759	0.708	2.97601e-288	0	Hspe1
1.28161e-292	-0.848031	0.464	0.75	2.9905e-288	0	Tmem176a
1.41825e-292	-0.598983	0.293	0.623	3.30934e-288	0	Hsp90b1
1.60136e-292	-0.552427	0.245	0.565	3.73661e-288	0	Canx
3.54432e-290	-0.602596	0.118	0.403	8.27032e-286	0	Akap9
6.23016e-290	-0.503764	0.125	0.415	1.45374e-285	0	Wls
1.16081e-289	-0.607916	0.138	0.426	2.70864e-285	0	Mfsd4b5
1.43032e-289	-0.595291	0.077	0.346	3.3375e-285	0	Macf1
3.31756e-289	-0.606867	0.262	0.574	7.74119e-285	0	Lrpap1
5.03984e-289	-0.960996	0.233	0.514	1.176e-284	0	Slc6a19
2.93283e-288	-0.545971	0.107	0.387	6.84347e-284	0	Dhcr24
1.02191e-287	-0.730183	0.059	0.306	2.38452e-283	0	Dleu2
1.1484e-287	0.558857	0.879	0.864	2.67967e-283	0	Actb
2.5496e-287	-0.573657	0.048	0.296	5.94924e-283	0	Ptprk
1.7204e-286	-0.622154	0.042	0.282	4.01439e-282	0	Krit1
1.98188e-286	-0.546992	0.061	0.317	4.62453e-282	0	Atp2b1
2.46251e-286	-0.636597	0.121	0.396	5.74603e-282	0	Fubp1
4.31687e-286	-0.649217	0.043	0.284	1.0073e-281	0	Nfat5
5.93769e-286	-0.604042	0.035	0.274	1.3855e-281	0	Vps13a
1.64537e-285	0.865669	0.723	0.694	3.83931e-281	0	Ndufv3
2.67948e-285	-0.519075	0.088	0.358	6.2523e-281	0	Man2b1
5.53097e-285	0.886393	0.712	0.63	1.2906e-280	0	Hist1h2bc
2.58704e-284	1.11373	0.616	0.518	6.03661e-280	0	Qdpr
1.27412e-283	0.84638	0.757	0.665	2.97302e-279	0	Ttc36
2.5947e-283	-0.503348	0.273	0.599	6.05448e-279	0	Myo6
3.9841e-283	-0.575607	0.035	0.273	9.29649e-279	0	4932438A13Rik
3.54099e-282	0.586462	0.866	0.852	8.26256e-278	0	Rplp0
1.06434e-281	0.691487	0.802	0.792	2.48353e-277	0	Ndufa2
5.0127e-281	0.934032	0.708	0.629	1.16966e-276	0	S100a1
1.4547e-280	0.697596	0.809	0.783	3.3944e-276	0	Cox7b
5.57807e-280	-0.500905	0.112	0.392	1.30159e-275	0	Cd164
6.01141e-280	-0.516204	0.231	0.546	1.4027e-275	0	Pdia3
6.25763e-280	-0.631719	0.203	0.497	1.46016e-275	0	Retreg1
1.07664e-279	-0.565378	0.13	0.412	2.51222e-275	0	Tnfrsf21
1.11001e-279	-0.571419	0.208	0.508	2.5901e-275	0	Mettl7a1
5.96919e-279	-0.655092	0.204	0.495	1.39285e-274	0	Slc2a2
1.0198e-278	0.677324	0.817	0.787	2.3796e-274	0	Cyb5a
1.59682e-278	-0.590959	0.026	0.251	3.72603e-274	0	Tia1
1.97614e-277	-0.607646	0.069	0.32	4.61111e-273	0	Cspp1
7.29996e-277	-0.574678	0.136	0.416	1.70337e-272	0	Ash1l
2.61929e-276	-0.566859	0.371	0.68	6.11185e-272	0	Atp6v0b
1.03739e-275	-0.502857	0.098	0.366	2.42065e-271	0	Nectin3
1.04956e-275	-0.599134	0.047	0.285	2.44905e-271	0	Slc36a1
1.34601e-275	-0.614445	0.057	0.299	3.14078e-271	0	Glb1l
1.48839e-275	-0.574863	0.292	0.601	3.47301e-271	0	Ccdc107
1.75021e-274	1.05885	0.636	0.541	4.08394e-270	0	Cela1
1.91088e-274	0.867011	0.692	0.642	4.45885e-270	0	2410015M20Rik
2.75308e-274	-0.645326	0.063	0.309	6.42403e-270	0	Trio
3.17299e-273	0.807058	0.73	0.693	7.40385e-269	0	Ndufs6
4.27183e-273	-0.560059	0.028	0.253	9.96789e-269	0	Tmem245
1.30103e-272	-0.652343	0.154	0.432	3.03582e-268	0	Slc7a8
1.17659e-271	-0.641133	0.044	0.278	2.74546e-267	0	Zeb2
5.73122e-271	-0.712135	0.158	0.447	1.33732e-266	0	mt-Nd6
1.50242e-270	0.743354	0.769	0.742	3.50576e-266	0	Ndufa5
3.1372e-270	-0.74895	0.041	0.269	7.32034e-266	0	Cpeb3
9.90397e-270	-0.596069	0.262	0.562	2.31099e-265	0	Slc3a2
1.17813e-269	-0.836384	0.083	0.337	2.74905e-265	0	Mep1a
4.4556e-269	-0.570871	0.044	0.277	1.03967e-264	0	Celsr2
3.60114e-268	-0.621655	0.106	0.37	8.40289e-264	0	Itpr2
7.99741e-268	0.524513	0.85	0.837	1.86612e-263	0	Rpl8
2.32291e-267	-0.565255	0.116	0.385	5.42028e-263	0	Folh1
5.09375e-267	0.823141	0.76	0.765	1.18858e-262	0	Glyat
3.34259e-266	0.994265	0.697	0.611	7.79961e-262	0	Oxct1
2.57715e-265	-0.606334	0.051	0.284	6.01351e-261	0	Gigyf1
5.65598e-265	-0.518033	0.124	0.395	1.31977e-260	0	Degs1
1.64478e-264	-0.618214	0.31	0.625	3.83793e-260	0	Hspa5
3.19039e-264	-0.578436	0.148	0.424	7.44445e-260	0	Atrx
3.51576e-264	-0.879689	0.083	0.333	8.20369e-260	0	Cyp4a10
1.60546e-263	-0.503529	0.04	0.269	3.74618e-259	0	Ktn1
2.52873e-263	0.864754	0.691	0.638	5.90055e-259	0	Suclg1
2.58808e-263	-0.598489	0.06	0.296	6.03902e-259	0	Ubn2
1.3826e-262	-0.523763	0.065	0.31	3.22616e-258	0	Itga1
3.26094e-262	1.07981	0.657	0.584	7.60908e-258	0	Pcbd1
6.59017e-262	-0.522127	0.132	0.406	1.53775e-257	0	Sod3
3.13559e-261	-0.528655	0.108	0.37	7.31659e-257	0	Prnp
7.96398e-261	-0.600084	0.187	0.467	1.85831e-256	0	Creg1
9.45585e-261	-0.634835	0.299	0.582	2.20643e-256	0	Tmem174
1.1851e-260	-0.515301	0.251	0.553	2.76531e-256	0	Nisch
3.11084e-259	-0.632851	0.536	0.808	7.25883e-255	0	Ddx5
1.34122e-258	-0.527942	0.222	0.512	3.1296e-254	0	Hpn
4.29091e-258	0.670719	0.777	0.759	1.00124e-253	0	Naca
1.94004e-257	0.791895	0.732	0.711	4.5269e-253	0	Mpc1
2.50123e-257	0.963464	0.66	0.611	5.83638e-253	0	Akr7a5
4.92232e-256	0.919466	0.674	0.634	1.14857e-251	0	Sdhb
5.70497e-255	0.879532	0.669	0.621	1.3312e-250	0	Ndufs7
3.0699e-254	-0.559366	0.082	0.326	7.1633e-250	0	Mycbp2
4.95586e-254	-0.520915	0.207	0.497	1.1564e-249	0	Cgnl1
9.17007e-254	-0.690467	0.472	0.736	2.13974e-249	0	Ctsl
5.22702e-253	0.575264	0.825	0.828	1.21967e-248	0	Eif1
6.08703e-253	0.72034	0.755	0.735	1.42035e-248	0	Ndufb8
1.014e-252	-0.678107	0.408	0.681	2.36606e-248	0	Arl6ip1
9.6864e-252	-0.662356	0.059	0.289	2.26022e-247	0	Wsb1
3.1234e-251	0.884642	0.667	0.612	7.28815e-247	0	Ndufv2
4.00996e-251	0.599761	0.819	0.783	9.35684e-247	0	Rps4x
8.12192e-251	-0.522427	0.041	0.26	1.89517e-246	0	6820431F20Rik
1.05129e-248	-0.65474	0.225	0.519	2.45308e-244	0	H2-K1
6.84039e-247	0.75839	0.724	0.7	1.59614e-242	0	Atp6v1f
8.35752e-247	-0.574408	0.167	0.437	1.95014e-242	0	Cubn
1.0774e-245	-0.589916	0.15	0.411	2.514e-241	0	Slc37a4
1.17405e-245	-0.532881	0.06	0.291	2.73952e-241	0	Col4a3
1.61563e-245	0.555648	0.826	0.815	3.76991e-241	0	Rpl21
2.07178e-245	0.779047	0.724	0.712	4.83428e-241	0	Oaz1
2.55298e-245	0.606173	0.834	0.84	5.95713e-241	0	Ndufa13
3.5597e-245	-0.569839	0.129	0.386	8.3062e-241	0	Slc43a2
1.07136e-244	-0.652043	0.315	0.594	2.49992e-240	0	Cyp2j5
2.6638e-244	0.64436	0.797	0.787	6.21572e-240	0	Mpc2
5.90625e-244	0.665278	0.787	0.759	1.37816e-239	0	Actg1
6.31709e-244	-0.559927	0.256	0.538	1.47403e-239	0	Slc22a1
5.30547e-242	0.816686	0.692	0.648	1.23798e-237	0	Ndufa11
9.25633e-242	-0.516411	0.123	0.377	2.15987e-237	0	Tmem150a
3.95042e-241	-0.527348	0.06	0.284	9.21792e-237	0	Rdh16
1.07055e-240	-0.652647	0.111	0.355	2.49802e-236	0	Resf1
1.41225e-240	-0.5309	0.224	0.504	3.29534e-236	0	Gcnt1
5.42855e-240	-0.550169	0.068	0.295	1.2667e-235	0	Rbm26
9.03483e-240	-0.626004	0.088	0.322	2.10819e-235	0	Ankrd12
9.04032e-240	0.754965	0.729	0.704	2.10947e-235	0	Rpl3
7.74576e-239	0.582681	0.816	0.798	1.8074e-234	0	Rpl18a
1.67236e-237	-0.528273	0.188	0.47	3.90227e-233	0	H2-D1
1.61748e-236	0.519665	0.799	0.769	3.77423e-232	0	Esd
3.26587e-236	0.786117	0.705	0.668	7.62058e-232	0	Ldha
6.05216e-236	0.781113	0.704	0.691	1.41221e-231	0	Calml4
1.63172e-235	-0.588921	0.266	0.542	3.80745e-231	0	Alpl
3.1289e-234	-0.533115	0.207	0.48	7.30097e-230	0	Tmem205
3.62277e-234	-0.72381	0.287	0.561	8.45338e-230	0	Mat2a
4.26211e-234	0.771796	0.712	0.709	9.94522e-230	0	Scp2
2.96332e-233	-0.557977	0.109	0.351	6.91461e-229	0	Ankrd11
4.58564e-233	0.752011	0.802	0.801	1.07001e-228	0	Keg1
6.3961e-233	-0.535581	0.086	0.319	1.49247e-228	0	Kansl1l
1.10825e-232	-0.520909	0.328	0.614	2.58599e-228	0	Srsf5
3.07094e-232	1.01242	0.618	0.541	7.16573e-228	0	Idh2
1.28704e-230	-0.550137	0.062	0.281	3.00317e-226	0	Kcnk5
7.07763e-230	0.616753	0.808	0.798	1.65149e-225	0	Atox1
1.03275e-228	-0.529974	0.083	0.31	2.40982e-224	0	Baiap2l2
1.68886e-228	-0.513226	0.094	0.327	3.9408e-224	0	Akap13
2.29728e-228	0.549696	0.873	0.869	5.36048e-224	0	Cox7c
2.76418e-228	0.522428	0.823	0.804	6.44994e-224	0	Rpsa
5.41124e-228	-0.503667	0.054	0.264	1.26266e-223	0	Clk4
3.71928e-226	0.832765	0.676	0.655	8.67858e-222	0	Mdh2
4.68815e-226	-0.700197	0.175	0.432	1.09393e-221	0	Tmem252
1.28392e-225	0.709412	0.748	0.738	2.99589e-221	0	Ndufb7
1.96041e-225	1.04213	0.575	0.441	4.57441e-221	0	Fabp3
4.5845e-225	0.869805	0.66	0.599	1.06975e-220	0	Ndufb2
6.32231e-225	0.776905	0.695	0.651	1.47525e-220	0	Cystm1
1.62367e-224	0.946901	0.617	0.525	3.78868e-220	0	Acaa2
4.84186e-224	-0.690059	0.49	0.733	1.1298e-219	0	Tcn2
6.81899e-224	0.854139	0.649	0.599	1.59114e-219	0	Prdx2
7.98336e-223	0.727961	0.732	0.721	1.86284e-218	0	Cisd1
8.59175e-223	-0.520502	0.169	0.425	2.0048e-218	0	Cpeb4
2.42076e-222	0.708436	0.759	0.743	5.6486e-218	0	Gnas
1.12212e-221	-0.550255	0.174	0.428	2.61835e-217	0	Tef
1.1912e-221	0.627892	0.76	0.757	2.77955e-217	0	Rpl7a
7.76581e-220	0.905473	0.637	0.584	1.81207e-215	0	Sdhc
2.86558e-219	0.719459	0.721	0.712	6.68653e-215	0	Smdt1
3.40551e-219	-0.508972	0.071	0.289	7.94641e-215	0	Myo9a
1.15144e-218	-0.574915	0.452	0.726	2.68677e-214	0	Tns1
5.43088e-218	-0.606316	0.087	0.305	1.26724e-213	0	Ccdc141
1.82571e-216	-0.697549	0.649	0.844	4.2601e-212	0	Atp1a1
4.34815e-216	-0.703339	0.575	0.79	1.0146e-211	0	Tmem176b
5.78843e-216	0.808746	0.675	0.667	1.35067e-211	0	Cyc1
1.69539e-215	-0.529739	0.069	0.277	3.95602e-211	0	Zkscan3
2.23075e-214	-0.523161	0.12	0.352	5.20524e-210	0	Wdfy3
3.45345e-214	-0.64678	0.72	0.87	8.05827e-210	0	Cd63
7.46174e-214	-0.572921	0.503	0.744	1.74112e-209	0	Lamp1
4.713e-211	0.594775	0.901	0.882	1.09973e-206	0	Ndrg1
6.79038e-210	1.04581	0.508	0.368	1.58447e-205	0	Ascc1
1.55714e-209	-0.500043	0.178	0.431	3.63344e-205	0	Chd9
9.87134e-209	-0.860186	0.215	0.468	2.30338e-204	0	Cyp4b1
7.87955e-206	-0.535307	0.148	0.38	1.83861e-201	0	Tra2b
7.60432e-204	-0.580986	0.325	0.61	1.77439e-199	0	B2m
1.12751e-203	-0.556587	0.435	0.68	2.63094e-199	0	Tmbim4
1.67876e-203	-0.596375	0.225	0.468	3.91721e-199	0	Nmrk1
2.39569e-203	0.735253	0.707	0.699	5.59011e-199	0	Hint2
3.26623e-203	-1.78095	0.062	0.26	7.62142e-199	0	Napsa
1.49245e-201	-0.598158	0.633	0.83	3.48249e-197	0	Itm2b
4.537e-201	0.688285	0.716	0.708	1.05866e-196	0	Pfdn5
3.81291e-200	0.879979	0.629	0.585	8.89704e-196	0	Hadh
3.8922e-200	-0.765343	0.058	0.254	9.08205e-196	0	Slc22a6
7.50584e-200	0.883153	0.603	0.532	1.75141e-195	0	Ndufs8
1.75727e-199	0.71851	0.731	0.745	4.10042e-195	0	Ptms
1.79289e-198	0.813798	0.661	0.635	4.18353e-194	0	Txndc17
1.79932e-198	0.71576	0.7	0.681	4.19853e-194	0	Edf1
8.10903e-198	0.744001	0.693	0.695	1.89216e-193	0	Vdac1
2.45964e-194	0.657054	0.755	0.744	5.73932e-190	0	Gpx4
2.83498e-193	0.84898	0.652	0.616	6.61515e-189	0	Ndufab1
3.83975e-193	-0.664735	0.087	0.295	8.95966e-189	0	Tnfrsf12a
5.47322e-192	0.833847	0.651	0.62	1.27712e-187	0	Phyh
1.30275e-188	0.721936	0.699	0.684	3.03984e-184	0	Ndufc2
1.40719e-188	0.629692	0.787	0.787	3.28353e-184	0	Ndufb9
8.97953e-188	0.85363	0.651	0.609	2.09528e-183	0	Dcxr
1.20344e-187	0.784013	0.685	0.678	2.8081e-183	0	Pdzk1
1.98874e-187	0.729283	0.675	0.662	4.64052e-183	0	Ndufb5
7.68377e-187	0.547549	0.789	0.79	1.79293e-182	0	Rpl10
3.00411e-186	-0.502886	0.145	0.367	7.00978e-182	0	Ugt3a2
2.49246e-184	0.940815	0.574	0.478	5.81591e-180	0	Pecr
9.50293e-184	0.76149	0.653	0.618	2.21741e-179	0	Ndufa8
2.33273e-183	-0.52655	0.301	0.54	5.44319e-179	0	Herpud1
1.20914e-181	0.820334	0.638	0.599	2.8214e-177	0	Ddt
1.94344e-177	0.948342	0.548	0.463	4.53482e-173	0	Grhpr
3.53272e-177	0.514539	0.798	0.807	8.24324e-173	0	Rps26
1.16705e-176	0.676821	0.724	0.719	2.7232e-172	0	Ndufb1-ps
1.49082e-175	-0.617461	0.435	0.667	3.47867e-171	0	Fut9
1.89806e-173	-0.598821	0.252	0.478	4.42894e-169	0	Kif12
1.06519e-172	0.836876	0.608	0.576	2.48551e-168	0	Mrpl12
1.63982e-169	0.67382	0.701	0.707	3.82635e-165	0	Ndufb11
3.31541e-169	0.812001	0.607	0.548	7.73619e-165	0	Acot13
4.24667e-169	0.890311	0.58	0.52	9.90917e-165	0	Aldh7a1
2.30195e-166	0.681389	0.673	0.65	5.37137e-162	0	Nme1
2.61737e-165	0.579481	0.728	0.72	6.10738e-161	0	H3f3a
3.67456e-162	0.952577	0.612	0.576	8.57422e-158	0	Asl
6.1233e-162	-0.57272	0.515	0.722	1.42881e-157	0	Lgmn
3.91047e-161	0.55497	0.738	0.746	9.12469e-157	0	Rpl29
4.68641e-161	0.896472	0.603	0.564	1.09353e-156	0	Selenbp1
3.392e-159	0.747002	0.68	0.671	7.91489e-155	0	Comt
7.45263e-157	-0.837478	0.23	0.432	1.739e-152	0	G6pc
3.21797e-156	0.825112	0.596	0.549	7.50881e-152	0	Pgk1
1.72805e-155	-0.63998	0.096	0.281	4.03224e-151	0	Btg2
3.80164e-154	-0.52086	0.636	0.809	8.87075e-150	0	Igfbp7
1.35884e-150	0.562692	0.755	0.749	3.17072e-146	0	Ubb
4.3462e-150	0.804888	0.601	0.575	1.01414e-145	0	Vdac2
9.23509e-148	0.515365	0.763	0.754	2.15492e-143	0	Rpl34
2.73996e-147	0.849713	0.564	0.487	6.39343e-143	0	Acat1
3.77848e-147	-0.617646	0.656	0.806	8.81671e-143	0	Cltrn
1.75464e-144	0.724632	0.624	0.603	4.09428e-140	0	Swi5
2.82392e-144	-0.623154	0.414	0.631	6.58933e-140	0	Apoe
1.19905e-142	0.629725	0.67	0.662	2.79787e-138	0	Eif5a
3.92739e-142	-0.503998	0.159	0.352	9.16417e-138	0	Slc22a12
3.35255e-139	-0.741518	0.206	0.401	7.82284e-135	0	Gc
1.96907e-138	0.643744	0.704	0.689	4.59463e-134	0	Romo1
2.03395e-138	-0.602443	0.218	0.409	4.74601e-134	0	Slc22a8
3.50333e-138	0.805507	0.588	0.555	8.17467e-134	0	Bdh2
5.28577e-138	-0.580693	0.344	0.546	1.23338e-133	0	Ugt2b38
1.63179e-137	0.672117	0.656	0.64	3.80763e-133	0	Khk
4.45392e-137	0.570931	0.717	0.721	1.03928e-132	0	Elob
8.95232e-137	0.849726	0.556	0.501	2.08893e-132	0	Msra
1.57556e-135	0.638919	0.686	0.716	3.67641e-131	0	Serf2
2.42542e-134	0.635878	0.675	0.666	5.65948e-130	0	Ndufb3
2.52224e-132	0.725641	0.633	0.628	5.88539e-128	0	Uqcrc1
2.86838e-132	0.556592	0.691	0.698	6.69309e-128	0	Pfn1
4.9149e-132	0.893492	0.462	0.353	1.14684e-127	0	Npl
3.83998e-131	0.762913	0.636	0.608	8.96022e-127	0	Pah
9.01232e-131	0.794802	0.561	0.498	2.10293e-126	0	Oat
1.23607e-128	0.61186	0.642	0.615	2.88425e-124	0	Taldo1
1.37845e-127	0.763422	0.568	0.522	3.21648e-123	0	Ndufv1
3.00369e-125	0.519822	0.731	0.744	7.0088e-121	0	Gng5
5.40502e-125	0.578769	0.747	0.742	1.26121e-120	0	Sult1d1
4.97069e-124	0.893363	0.45	0.346	1.15986e-119	0	Dnajc12
2.85002e-123	0.722107	0.599	0.588	6.65024e-119	0	Ndufs2
1.29446e-121	0.788008	0.564	0.523	3.0205e-117	0	Lamtor2
4.42591e-121	0.621611	0.659	0.672	1.03274e-116	0	Stard10
1.02154e-119	0.696003	0.606	0.595	2.38365e-115	0	Pgam1
2.77891e-118	-0.762247	0.132	0.297	6.4843e-114	0	Dusp1
3.5448e-117	-0.592543	0.143	0.309	8.27143e-113	0	Klf6
3.67546e-117	0.764466	0.564	0.517	8.57631e-113	0	Etfa
1.06745e-111	0.561876	0.663	0.67	2.49078e-107	0	Btf3
9.44785e-111	0.53144	0.679	0.669	2.20456e-106	0	Ndufb6
5.62125e-110	0.759082	0.534	0.481	1.31166e-105	0	Bphl
2.26796e-109	0.729012	0.578	0.549	5.29207e-105	0	Ndufa12
3.76441e-109	0.598688	0.654	0.668	8.78388e-105	0	Aldh2
1.87045e-108	0.804724	0.47	0.381	4.3645e-104	0	Uap1l1
1.19119e-107	0.645777	0.617	0.606	2.77951e-103	0	Tmem256
7.93237e-107	0.798162	0.514	0.463	1.85094e-102	0	Sdhd
2.72352e-105	0.733702	0.536	0.475	6.35505e-101	0	Selenow
6.62396e-103	0.626922	0.821	0.771	1.54563e-98	0	Pck1
1.96699e-102	0.676818	0.598	0.587	4.58979e-98	0	Calm3
2.73855e-102	0.699166	0.561	0.535	6.39013e-98	0	Fis1
2.15049e-101	0.557164	0.675	0.686	5.01795e-97	0	Ndufa7
2.62561e-101	0.750458	0.516	0.46	6.1266e-97	0	Fdx1
1.01946e-100	0.697482	0.604	0.587	2.3788e-96	0	Odc1
3.74811e-100	0.763129	0.494	0.425	8.74583e-96	0	Pepd
5.24857e-100	0.659134	0.591	0.575	1.2247e-95	0	Lamtor4
5.26317e-100	0.683639	0.599	0.593	1.22811e-95	0	Pfdn1
2.75214e-99	0.769183	0.502	0.439	6.42185e-95	0	Ethe1
8.53539e-97	0.749192	0.5	0.445	1.99165e-92	0	Ppa2
7.54659e-96	-0.982998	0.311	0.488	1.76092e-91	0	Jun
5.73882e-95	0.725054	0.512	0.459	1.3391e-90	0	Adh5
1.06153e-94	0.684101	0.582	0.574	2.47698e-90	0	Ndufa10
1.42212e-94	0.744118	0.547	0.519	3.31838e-90	0	Rab5c
2.14416e-94	0.736292	0.576	0.581	5.00318e-90	0	Cryl1
6.88644e-94	0.685336	0.562	0.534	1.60688e-89	0	Ndufs5
1.10559e-93	-0.76495	0.127	0.269	2.57979e-89	0	Cdkn1a
5.84256e-93	0.541203	0.665	0.659	1.3633e-88	0	Npm1
2.43503e-92	0.729455	0.464	0.388	5.6819e-88	0	Cmbl
7.41559e-92	0.739224	0.555	0.519	1.73035e-87	0	Suclg2
1.2084e-91	0.768084	0.453	0.374	2.81968e-87	0	D630023F18Rik
1.20989e-91	0.59959	0.669	0.684	2.82317e-87	0	Ndufa3
1.3166e-91	0.608935	0.625	0.628	3.07215e-87	0	Ubl5
1.44788e-91	0.733983	0.534	0.499	3.37848e-87	0	Cryz
2.05293e-91	0.687606	0.553	0.525	4.79031e-87	0	Msrb1
6.27787e-91	0.714774	0.557	0.534	1.46488e-86	0	Hibadh
9.88384e-90	0.657223	0.57	0.558	2.30629e-85	0	Ghitm
1.46644e-87	0.587693	0.617	0.616	3.4218e-83	0	D8Ertd738e
4.29418e-86	0.503715	0.678	0.705	1.002e-81	0	Minos1
2.18742e-85	0.601516	0.584	0.582	5.10413e-81	0	Clta
1.09768e-84	0.593605	0.644	0.675	2.56132e-80	0	Fmo1
3.04997e-84	0.643932	0.594	0.612	7.1168e-80	0	Slc25a39
6.03529e-84	0.66406	0.335	0.235	1.40827e-79	0	Lyplal1
5.53716e-83	0.725708	0.527	0.504	1.29204e-78	0	Idh3g
6.73632e-82	0.682585	0.51	0.473	1.57185e-77	0	Spr
7.22626e-82	0.601808	0.648	0.656	1.68618e-77	0	Ndufa1
1.91826e-80	0.591064	0.601	0.594	4.47606e-76	0	Ywhae
2.5774e-80	0.696687	0.365	0.272	6.01411e-76	0	Gcat
5.53816e-80	0.643046	0.568	0.577	1.29228e-75	0	Iscu
8.8099e-80	0.703072	0.352	0.257	2.0557e-75	0	Commd1
5.15695e-79	0.616567	0.598	0.609	1.20332e-74	0	Timm8b
2.76598e-77	0.690097	0.525	0.487	6.45413e-73	0	Cotl1
3.63701e-76	0.653034	0.572	0.568	8.48659e-72	0	Rps10
2.79938e-75	0.513004	0.659	0.68	6.53208e-71	0	Cda
1.0673e-74	0.554917	0.633	0.66	2.49043e-70	0	Plscr2
1.21907e-74	0.644149	0.563	0.566	2.84458e-70	0	Gpi1
7.52607e-74	0.552292	0.617	0.642	1.75613e-69	0	Timm13
3.15398e-72	0.587817	0.645	0.662	7.3595e-68	0	4931406C07Rik
3.53067e-72	0.965832	0.307	0.209	8.23846e-68	0	Klk1
3.08798e-71	0.565628	0.637	0.635	7.2055e-67	0	Ech1
9.90275e-71	0.607329	0.562	0.565	2.31071e-66	0	Bri3
3.03153e-70	0.594393	0.581	0.592	7.07377e-66	0	Mrps21
1.00535e-69	0.632355	0.567	0.566	2.34589e-65	0	Dao
1.0772e-69	0.636407	0.528	0.519	2.51353e-65	0	Iah1
4.96859e-69	0.612155	0.579	0.565	1.15937e-64	0	Gabarapl1
9.72928e-69	0.62913	0.571	0.558	2.27023e-64	0	Hmgb1
1.37195e-68	0.586712	0.548	0.54	3.20131e-64	0	Eif3k
4.65613e-68	0.586159	0.583	0.594	1.08646e-63	0	Rbx1
1.18528e-67	0.693467	0.438	0.377	2.76573e-63	0	Fkbp4
1.6013e-67	0.724002	0.412	0.347	3.73648e-63	0	Fahd2a
4.6791e-67	0.612244	0.521	0.499	1.09182e-62	0	Coa3
6.97973e-67	0.569082	0.573	0.589	1.62865e-62	0	Hagh
5.37359e-65	0.577342	0.573	0.577	1.25387e-60	0	Bag1
4.56361e-64	0.696827	0.423	0.368	1.06487e-59	0	Pmpcb
2.35574e-63	0.564749	0.611	0.63	5.49689e-59	0	Hspd1
2.71663e-62	0.624031	0.488	0.456	6.33899e-58	0	Grpel1
5.30778e-62	0.669882	0.476	0.453	1.23852e-57	0	Ndufs3
6.11401e-62	0.581146	0.543	0.531	1.42664e-57	0	Sephs2
2.54843e-60	0.573057	0.544	0.532	5.94649e-56	0	Pomp
1.23706e-58	0.648392	0.515	0.5	2.88657e-54	0	Ndufs4
3.25579e-58	0.618098	0.352	0.278	7.59706e-54	0	Apoo
4.66326e-57	0.616786	0.572	0.588	1.08813e-52	0	Sdha
2.85617e-56	0.66196	0.53	0.521	6.6646e-52	0	Pdha1
3.49283e-56	0.606722	0.356	0.286	8.15017e-52	0	Glod5
4.95323e-56	0.561989	0.502	0.482	1.15579e-51	0	Glrx5
7.7078e-56	0.6338	0.515	0.511	1.79854e-51	0	Mrpl42
1.16006e-55	0.642069	0.436	0.387	2.70687e-51	0	Bpnt1
6.11247e-55	0.607463	0.534	0.535	1.42628e-50	0	Mrpl51
3.86353e-53	0.6462	0.44	0.399	9.01516e-49	0	Acaa1a
9.96819e-53	0.619117	0.469	0.444	2.32598e-48	0	Rtraf
3.94624e-51	0.599771	0.507	0.492	9.20815e-47	0	Cox7a2l
1.29165e-50	0.583869	0.519	0.529	3.01393e-46	0	Vps29
2.13015e-50	0.543115	0.555	0.561	4.9705e-46	0	Cops9
2.66318e-50	0.532718	0.596	0.611	6.21427e-46	0	Hspa9
6.60046e-50	0.652118	0.454	0.421	1.54015e-45	0	Erich4
3.78799e-49	0.584715	0.471	0.451	8.83889e-45	0	Snx3
9.88698e-49	0.628456	0.471	0.447	2.30703e-44	0	Ndufa9
1.03921e-48	1.09906	0.274	0.203	2.4249e-44	0	Clu
1.50714e-48	0.614662	0.475	0.445	3.51676e-44	0	Fmc1
3.49349e-48	0.581798	0.589	0.61	8.15171e-44	0	St13
4.25501e-48	0.545928	0.54	0.532	9.92864e-44	0	Tagln2
1.97397e-47	0.648839	0.404	0.358	4.60606e-43	0	Thnsl2
3.5749e-47	0.527368	0.566	0.589	8.34166e-43	0	Zfp706
9.74827e-47	0.586399	0.559	0.588	2.27466e-42	0	Atp5l
1.06604e-45	0.578737	0.505	0.493	2.48749e-41	0	Sec61b
1.94451e-45	0.56453	0.515	0.502	4.53732e-41	0	Mgst3
1.99456e-45	0.522601	0.518	0.519	4.6541e-41	0	Mrfap1
4.18453e-45	-1.15123	0.719	0.824	9.76418e-41	0	Lars2
2.98411e-44	0.602773	0.434	0.408	6.96313e-40	0	Mrpl28
6.23219e-44	0.575164	0.472	0.444	1.45422e-39	0	Lap3
1.06704e-43	-0.580871	0.84	0.898	2.48983e-39	0	Spp1
4.31019e-43	0.519509	0.557	0.574	1.00574e-38	0	Cdc42
5.27358e-43	0.596325	0.469	0.459	1.23054e-38	0	Mrpl34
6.99828e-43	0.600562	0.441	0.404	1.63298e-38	0	Gstt1
2.13616e-42	0.646967	0.391	0.348	4.98453e-38	0	Renbp
4.67582e-42	0.58244	0.479	0.469	1.09106e-37	0	Lamtor5
9.51982e-42	0.535931	0.577	0.602	2.22135e-37	0	4833439L19Rik
1.05624e-41	0.581623	0.273	0.205	2.46463e-37	0	Spns3
4.9986e-41	0.57268	0.486	0.477	1.16637e-36	0	Dhrs4
8.8022e-41	0.511472	0.548	0.569	2.05391e-36	0	H2afz
1.81193e-40	0.582887	0.497	0.489	4.22795e-36	0	Skp1a
8.39156e-40	0.570282	0.524	0.542	1.95809e-35	0	Bola3
2.80875e-39	0.526169	0.534	0.545	6.55394e-35	0	Rpl24
3.42847e-39	0.595688	0.428	0.402	8e-35	0	Dgcr6
4.77906e-39	0.561214	0.498	0.508	1.11515e-34	0	Dnajc19
6.29206e-39	0.573965	0.46	0.455	1.46819e-34	0	Idh3b
7.10705e-39	0.58367	0.488	0.47	1.65836e-34	0	Uqcc2
1.40984e-38	0.5591	0.527	0.531	3.28971e-34	0	Anapc13
2.61003e-38	0.546423	0.318	0.258	6.09024e-34	0	Myl12b
2.29385e-37	0.60502	0.417	0.388	5.35248e-33	0	Scrn2
6.28457e-37	0.502792	0.557	0.581	1.46644e-32	0	Hsbp1
1.57359e-36	0.58178	0.425	0.405	3.67181e-32	0	Echs1
1.8688e-36	0.557219	0.324	0.268	4.36065e-32	0	Galm
3.24464e-36	0.518807	0.5	0.502	7.57103e-32	0	Psmb1
4.07589e-36	0.537768	0.484	0.479	9.51069e-32	0	Eif3f
5.68922e-36	0.513379	0.263	0.199	1.32752e-31	0	Acmsd
7.84919e-36	0.554411	0.44	0.427	1.83153e-31	0	Ccs
8.8829e-36	0.525943	0.486	0.48	2.07274e-31	0	Eef1d
1.468e-35	0.628278	0.445	0.425	3.42542e-31	0	Bckdha
1.57439e-35	0.575705	0.435	0.415	3.67369e-31	0	Hsd17b10
2.00504e-35	0.516199	0.542	0.565	4.67856e-31	0	Ost4
3.32796e-35	0.535842	0.39	0.352	7.76547e-31	0	Mrps34
5.36128e-35	0.590826	0.473	0.465	1.251e-30	0	Rab7
8.16999e-35	0.51708	0.533	0.546	1.90639e-30	0	Pter
9.20464e-35	0.562437	0.482	0.484	2.14781e-30	0	Mrpl30
1.94674e-34	0.505238	0.268	0.207	4.54252e-30	0	Bex4
3.14416e-34	0.506169	0.49	0.494	7.33659e-30	0	Sumo2
4.87221e-34	0.524084	0.506	0.511	1.13688e-29	0	Arpc3
5.98807e-34	0.561665	0.335	0.29	1.39726e-29	0	Sqor
1.13851e-33	0.56367	0.443	0.421	2.65659e-29	0	Cmpk1
2.86846e-33	0.554356	0.4	0.376	6.69327e-29	0	Prdx3
1.09806e-32	0.523851	0.534	0.562	2.56221e-28	0	Uqcrc2
1.14172e-32	0.547244	0.373	0.336	2.66409e-28	0	Chchd3
1.15039e-32	0.546088	0.493	0.494	2.68431e-28	0	Chmp2a
1.41736e-32	0.537749	0.38	0.345	3.30726e-28	0	Bnip3
2.68278e-32	0.590051	0.376	0.333	6.25999e-28	0	Gm32461
4.11092e-32	0.527372	0.467	0.46	9.59243e-28	0	Sub1
4.6534e-32	0.554374	0.438	0.423	1.08582e-27	0	C1qbp
7.24032e-32	0.55115	0.43	0.412	1.68946e-27	0	Mcee
1.64772e-31	0.559671	0.453	0.448	3.8448e-27	0	Mrps36
1.8877e-31	0.542683	0.365	0.328	4.40476e-27	0	Rnf7
7.00362e-31	0.53523	0.321	0.274	1.63422e-26	0	Dhfr
1.13772e-30	0.533908	0.47	0.472	2.65475e-26	0	Tuba4a
2.52411e-30	0.545628	0.476	0.485	5.88975e-26	0	Rab3ip
5.70756e-30	0.563303	0.426	0.407	1.3318e-25	0	Anp32a
1.09558e-29	0.527088	0.493	0.512	2.55642e-25	0	Slc9a3r1
3.8878e-29	0.565323	0.455	0.454	9.0718e-25	0	Rab1a
1.79785e-28	0.53013	0.354	0.317	4.19509e-24	0	Hmgcl
2.29619e-28	0.523807	0.336	0.297	5.35793e-24	0	D10Jhu81e
2.32218e-28	0.512442	0.504	0.524	5.41858e-24	0	Mrpl20
2.32725e-28	0.527331	0.371	0.333	5.43041e-24	0	Alad
3.79153e-28	0.531203	0.474	0.479	8.84715e-24	0	Smim1
7.21184e-28	0.54117	0.41	0.395	1.68281e-23	0	Ufc1
7.21929e-28	0.518671	0.345	0.305	1.68455e-23	0	Arl3
9.74452e-28	0.502685	0.54	0.579	2.27379e-23	0	Lactb2
2.58684e-27	0.563999	0.398	0.373	6.03613e-23	0	Dnajc15
3.88603e-27	0.53963	0.395	0.371	9.06767e-23	0	Fuom
9.41448e-27	0.550059	0.406	0.388	2.19678e-22	0	Mrps16
1.40469e-26	0.555435	0.352	0.311	3.27771e-22	0	Gmpr
2.66161e-26	0.531821	0.369	0.344	6.21061e-22	0	Mrpl50
9.9543e-26	0.536935	0.385	0.361	2.32274e-21	0	Gcsh
1.20476e-25	0.509465	0.424	0.408	2.81118e-21	0	Higd1a
4.95474e-25	0.525633	0.423	0.416	1.15614e-20	0	Ube2s
9.71609e-25	0.55631	0.409	0.399	2.26715e-20	0	Fh1
9.99671e-25	0.517862	0.503	0.51	2.33263e-20	0	Capns1
1.03309e-24	0.502952	0.344	0.309	2.41061e-20	0	Nit2
1.13074e-24	0.526886	0.45	0.449	2.63846e-20	0	Cyb5b
2.17275e-24	0.539652	0.397	0.377	5.06989e-20	0	Ugp2
4.52648e-24	0.513347	0.346	0.317	1.05621e-19	0	Auh
4.62498e-24	0.503469	0.271	0.224	1.07919e-19	0	Clybl
5.67156e-24	0.542528	0.441	0.435	1.3234e-19	0	Mrpl54
8.22418e-24	0.503537	0.334	0.3	1.91903e-19	0	Amdhd2
2.76581e-23	0.516068	0.429	0.424	6.45374e-19	0	Aurkaip1
6.26454e-23	0.506969	0.353	0.325	1.46177e-18	0	Sucla2
7.28621e-23	0.522783	0.405	0.397	1.70016e-18	0	Csnk2b
7.87526e-23	0.530727	0.39	0.368	1.83761e-18	0	Psmb7
1.25414e-22	0.511872	0.468	0.474	2.92642e-18	0	Fah
1.74514e-22	0.529274	0.481	0.497	4.07212e-18	0	Cox17
2.24581e-22	0.573149	0.357	0.32	5.24036e-18	0	Ccnd1
6.09535e-22	0.504019	0.46	0.479	1.42229e-17	0	Cox14
9.28536e-22	0.537422	0.351	0.322	2.16665e-17	0	Pdk2
3.20542e-20	0.518465	0.349	0.33	7.47953e-16	0	Idh3a
1.05542e-19	0.500194	0.368	0.351	2.46271e-15	0	Mrpl4
2.03499e-19	0.51456	0.351	0.328	4.74844e-15	0	Abat
9.52087e-18	0.544396	0.365	0.348	2.2216e-13	0	Paics
5.70805e-16	0.523137	0.411	0.415	1.33192e-11	0	Snx6
5.71721e-12	0.504759	0.463	0.5	1.33405e-07	0	Vcp
0	3.96337	0.975	0.584	0	1	Gm26917
0	2.73719	0.963	0.766	0	1	Lars2
0	1.99435	0.438	0.088	0	1	n-R5-8s1
0	1.92265	1	0.97	0	1	Malat1
0	1.65577	0.634	0.263	0	1	Col27a1
0	1.61359	0.597	0.306	0	1	Gm47283
0	1.51699	0.627	0.288	0	1	Snhg11
0	1.4687	0.916	0.487	0	1	Neat1
0	1.43278	1	0.995	0	1	Gm42418
0	1.41035	0.828	0.556	0	1	Srrm2
0	1.39633	0.728	0.402	0	1	Syne2
0	1.35996	0.488	0.196	0	1	Snx29
0	1.35812	0.777	0.541	0	1	Mir6236
0	1.32881	0.552	0.265	0	1	Mlxipl
0	1.25695	0.581	0.302	0	1	Pnisr
0	1.14802	0.855	0.649	0	1	Lrp2
0	1.08201	0.826	0.62	0	1	Tns1
0	1.04902	0.757	0.527	0	1	Son
0	1.0486	0.959	0.796	0	1	Slc34a1
0	-0.909355	0.844	0.962	0	1	Rps29
0	-0.991775	0.767	0.943	0	1	Rpl28
0	-0.997125	0.696	0.915	0	1	Rps20
0	-1.00895	0.699	0.908	0	1	Rpl26
0	-1.01424	0.547	0.845	0	1	Rpl22
0	-1.03818	0.421	0.756	0	1	Ndufb11
0	-1.0417	0.601	0.885	0	1	Hsp90ab1
0	-1.05695	0.636	0.897	0	1	Atp5j2
0	-1.05706	0.506	0.829	0	1	Rps17
0	-1.06524	0.282	0.675	0	1	D8Ertd738e
0	-1.06712	0.552	0.837	0	1	Ndufa6
0	-1.07719	0.751	0.935	0	1	Rpl37a
0	-1.07832	0.29	0.687	0	1	Ubl5
0	-1.09099	0.323	0.699	0	1	Txndc17
0	-1.0921	0.439	0.771	0	1	Aes
0	-1.09523	0.569	0.859	0	1	Atp5k
0	-1.10641	0.524	0.843	0	1	Ndufa2
0	-1.10725	0.414	0.752	0	1	Hint2
0	-1.10756	0.409	0.757	0	1	Ndufb10
0	-1.10811	0.438	0.772	0	1	Rpl36a
0	-1.10991	0.318	0.708	0	1	Calm1
0	-1.11317	0.268	0.666	0	1	Timm8b
0	-1.11644	0.405	0.776	0	1	Ndufb1-ps
0	-1.12428	0.567	0.859	0	1	Hspa8
0	-1.13249	0.372	0.755	0	1	Minos1
0	-1.14292	0.243	0.643	0	1	Clta
0	-1.14353	0.377	0.727	0	1	Cda
0	-1.14872	0.379	0.752	0	1	Pfn1
0	-1.14925	0.537	0.801	0	1	Atp6v0c
0	-1.15093	0.638	0.895	0	1	Rps28
0	-1.15267	0.396	0.778	0	1	Elob
0	-1.15654	0.582	0.862	0	1	Uqcr11
0	-1.15672	0.337	0.728	0	1	Ndufb3
0	-1.15817	0.652	0.906	0	1	Rpl39
0	-1.15879	0.225	0.621	0	1	Pgk1
0	-1.16271	0.299	0.685	0	1	Ndufv2
0	-1.16537	0.469	0.792	0	1	Sult1d1
0	-1.16593	0.351	0.754	0	1	Romo1
0	-1.17154	0.538	0.852	0	1	Rps26
0	-1.17259	0.519	0.838	0	1	Cox7b
0	-1.17479	0.487	0.816	0	1	H3f3b
0	-1.17499	0.18	0.59	0	1	Psmb4
0	-1.17822	0.42	0.764	0	1	Tpi1
0	-1.17833	0.691	0.923	0	1	Atp5e
0	-1.18591	0.268	0.673	0	1	Prdx2
0	-1.18905	0.352	0.746	0	1	Edf1
0	-1.19167	0.349	0.722	0	1	Ndufb5
0	-1.19549	0.589	0.882	0	1	Ndufa13
0	-1.1957	0.27	0.678	0	1	Cfl1
0	-1.19584	0.4	0.747	0	1	Sod2
0	-1.19719	0.575	0.87	0	1	Rpl6
0	-1.20034	0.55	0.849	0	1	Rps19
0	-1.20195	0.495	0.827	0	1	Ndufc1
0	-1.20232	0.314	0.722	0	1	Npm1
0	-1.20416	0.548	0.851	0	1	Rps27
0	-1.20671	0.347	0.72	0	1	Eef1b2
0	-1.20815	0.233	0.629	0	1	Rpl5
0	-1.21183	0.509	0.83	0	1	Rps15
0	-1.21222	0.479	0.828	0	1	Aldoa
0	-1.21405	0.383	0.773	0	1	Smdt1
0	-1.21758	0.323	0.724	0	1	Eif5a
0	-1.21967	0.302	0.712	0	1	S100a1
0	-1.22081	0.449	0.784	0	1	Rpl30
0	-1.22487	0.904	0.973	0	1	Aldob
0	-1.22507	0.323	0.723	0	1	Cystm1
0	-1.2258	0.321	0.715	0	1	2410015M20Rik
0	-1.22584	0.534	0.852	0	1	Usmg5
0	-1.22652	0.514	0.846	0	1	Rpl14
0	-1.22674	0.463	0.8	0	1	Cox6a1
0	-1.22936	0.654	0.918	0	1	Atpif1
0	-1.22955	0.368	0.767	0	1	Atp6v1f
0	-1.23482	0.628	0.893	0	1	Rps21
0	-1.23793	0.672	0.896	0	1	Slc25a3
0	-1.24133	0.431	0.8	0	1	Rpl29
0	-1.24405	0.643	0.902	0	1	Rpl13
0	-1.24644	0.435	0.805	0	1	Ndufa5
0	-1.24706	0.46	0.804	0	1	Etfb
0	-1.24746	0.237	0.662	0	1	Pgam1
0	-1.25083	0.405	0.799	0	1	Gng5
0	-1.25562	0.262	0.673	0	1	Gstm5
0	-1.25921	0.416	0.778	0	1	Cisd1
0	-1.26056	0.268	0.692	0	1	Ndufa8
0	-1.26334	0.57	0.893	0	1	Ptma
0	-1.26497	0.31	0.722	0	1	Ndufa11
0	-1.26792	0.328	0.72	0	1	Mdh2
0	-1.26885	0.462	0.798	0	1	Atp5c1
0	-1.27022	0.832	0.966	0	1	Rpl41
0	-1.27788	0.134	0.561	0	1	Psmb5
0	-1.27909	0.616	0.904	0	1	Rps11
0	-1.28461	0.359	0.741	0	1	Uqcrfs1
0	-1.28859	0.514	0.851	0	1	Atox1
0	-1.28875	0.306	0.714	0	1	Hist1h2bc
0	-1.29253	0.283	0.686	0	1	Ndufab1
0	-1.29497	0.331	0.745	0	1	Ndufa7
0	-1.29571	0.647	0.909	0	1	Cox7c
0	-1.29576	0.391	0.768	0	1	Rpl3
0	-1.29753	0.339	0.733	0	1	Rpl7
0	-1.29921	0.343	0.737	0	1	Ldha
0	-1.29929	0.439	0.792	0	1	Atp6v1g1
0	-1.30083	0.521	0.873	0	1	Myl6
0	-1.3011	0.303	0.714	0	1	Suclg1
0	-1.3024	0.437	0.814	0	1	Rpl7a
0	-1.30545	0.263	0.686	0	1	Taldo1
0	-1.30962	0.53	0.843	0	1	Cyb5a
0	-1.3101	0.563	0.878	0	1	Rps9
0	-1.31558	0.347	0.766	0	1	Ndufs6
0	-1.32086	0.442	0.808	0	1	Rack1
0	-1.32461	0.465	0.784	0	1	Slc25a4
0	-1.32551	0.324	0.716	0	1	Rps7
0	-1.32763	0.634	0.909	0	1	Actb
0	-1.33012	0.458	0.829	0	1	Atp5g3
0	-1.33438	0.63	0.91	0	1	Rps12
0	-1.33546	0.7	0.937	0	1	Cox6c
0	-1.33601	0.741	0.94	0	1	Atp5b
0	-1.33773	0.421	0.814	0	1	Gabarap
0	-1.33827	0.316	0.712	0	1	Hsp90aa1
0	-1.34162	0.377	0.783	0	1	Hspe1
0	-1.34207	0.612	0.898	0	1	Uqcrq
0	-1.34228	0.575	0.882	0	1	Uqcrh
0	-1.34502	0.263	0.671	0	1	Ddt
0	-1.34789	0.518	0.862	0	1	Rplp2
0	-1.3517	0.594	0.891	0	1	Ybx1
0	-1.35489	0.552	0.871	0	1	Rpl35a
0	-1.35671	0.458	0.821	0	1	Atp5mpl
0	-1.35681	0.447	0.796	0	1	Rpl12
0	-1.36252	0.596	0.889	0	1	Rps27a
0	-1.36332	0.591	0.898	0	1	Atp5h
0	-1.36643	0.284	0.66	0	1	Pcbd1
0	-1.36861	0.6	0.899	0	1	Rps18
0	-1.37138	0.611	0.891	0	1	Atp5a1
0	-1.38085	0.435	0.822	0	1	Naca
0	-1.38641	0.537	0.868	0	1	Rpl21
0	-1.38807	0.332	0.751	0	1	Ndufc2
0	-1.39019	0.345	0.789	0	1	H3f3a
0	-1.39669	0.394	0.774	0	1	Mpc1
0	-1.39883	0.839	0.977	0	1	Eef1a1
0	-1.40044	0.936	0.989	0	1	Fxyd2
0	-1.40209	0.482	0.835	0	1	Atp5o.1
0	-1.40369	0.638	0.92	0	1	Cox5b
0	-1.40369	0.567	0.899	0	1	Rpl11
0	-1.40414	0.383	0.774	0	1	Oaz1
0	-1.40428	0.576	0.904	0	1	Atp5j
0	-1.40873	0.605	0.901	0	1	Rida
0	-1.41415	0.492	0.839	0	1	Ndufb9
0	-1.4166	0.407	0.8	0	1	Ndufb8
0	-1.41793	0.724	0.943	0	1	Rps24
0	-1.42058	0.498	0.86	0	1	Park7
0	-1.42357	0.562	0.882	0	1	Rps5
0	-1.4243	0.7	0.937	0	1	Rpl32
0	-1.42568	0.629	0.911	0	1	Uqcr10
0	-1.43193	0.646	0.923	0	1	Fau
0	-1.43467	0.287	0.736	0	1	Btf3
0	-1.43945	0.282	0.722	0	1	Nme1
0	-1.44485	0.551	0.873	0	1	Atp5d
0	-1.45108	0.513	0.838	0	1	Mpc2
0	-1.45113	0.563	0.89	0	1	Rpl8
0	-1.4526	0.422	0.816	0	1	Rpl34
0	-1.46011	0.473	0.819	0	1	Actg1
0	-1.46201	0.746	0.96	0	1	Rplp1
0	-1.46726	0.541	0.878	0	1	Eif1
0	-1.47523	0.508	0.853	0	1	Mif
0	-1.47561	0.58	0.888	0	1	Cox7a2
0	-1.47755	0.595	0.911	0	1	Rps14
0	-1.47858	0.781	0.981	0	1	Dbi
0	-1.48531	0.745	0.961	0	1	Rpl23
0	-1.48827	0.541	0.882	0	1	Rps16
0	-1.48872	0.435	0.82	0	1	Rpl17
0	-1.48994	0.656	0.928	0	1	Rps8
0	-1.49161	0.454	0.826	0	1	Rps15a
0	-1.49396	0.749	0.954	0	1	Cox4i1
0	-1.49646	0.779	0.939	0	1	Spink1
0	-1.49942	0.415	0.837	0	1	Txn1
0	-1.50101	0.594	0.907	0	1	Chchd10
0	-1.50601	0.402	0.81	0	1	Cycs
0	-1.50921	0.565	0.905	0	1	Cox6b1
0	-1.51908	0.164	0.589	0	1	Cstb
0	-1.52813	0.332	0.774	0	1	Rpl18
0	-1.52872	0.465	0.863	0	1	Rpl18a
0	-1.53961	0.445	0.83	0	1	Rps13
0	-1.54416	0.473	0.87	0	1	Uqcrb
0	-1.54537	0.343	0.793	0	1	Pebp1
0	-1.55611	0.411	0.824	0	1	Atp5f1
0	-1.55957	0.473	0.862	0	1	Rps23
0	-1.56842	0.468	0.847	0	1	Rpl10
0	-1.57233	0.492	0.856	0	1	Slc25a5
0	-1.57545	0.487	0.866	0	1	Rpsa
0	-1.58101	0.416	0.805	0	1	Gpx4
0	-1.60642	0.279	0.741	0	1	Ndufb6
0	-1.60758	0.408	0.812	0	1	Ubb
0	-1.61131	0.513	0.882	0	1	Rps3
0	-1.61396	0.707	0.947	0	1	Cox8a
0	-1.6308	0.527	0.876	0	1	Atp5g1
0	-1.63561	0.455	0.798	0	1	Gsta2
0	-1.64467	0.394	0.798	0	1	Rps27l
0	-1.64686	0.539	0.859	0	1	Mdh1
0	-1.64859	0.949	0.993	0	1	Ftl1
0	-1.65261	0.538	0.884	0	1	Hint1
0	-1.65871	0.985	0.999	0	1	Fth1
0	-1.66899	0.718	0.956	0	1	Prdx5
0	-1.68643	0.601	0.918	0	1	Rpl19
0	-1.69116	0.888	0.993	0	1	Tpt1
0	-1.69916	0.626	0.923	0	1	Rps2
0	-1.71507	0.513	0.88	0	1	Rps3a1
0	-1.7217	0.64	0.947	0	1	Ppia
0	-1.72597	0.637	0.921	0	1	Ldhb
0	-1.73566	0.452	0.853	0	1	Rps4x
0	-1.74542	0.582	0.905	0	1	Rplp0
0	-1.78528	0.606	0.928	0	1	Ndufa4
0	-1.79196	0.696	0.946	0	1	Gapdh
0	-1.79256	0.701	0.917	0	1	Akr1a1
0	-1.81665	0.711	0.955	0	1	Gpx1
0	-1.82211	0.694	0.962	0	1	Chchd2
0	-1.83095	0.424	0.84	0	1	Esd
0	-1.84653	0.556	0.91	0	1	Prdx1
0	-1.84688	0.474	0.855	0	1	Cox5a
0	-1.88169	0.459	0.855	0	1	Rpl9
6.40248e-308	-0.940086	0.636	0.875	1.49395e-303	1	Rpl36
1.12194e-307	-1.10844	0.352	0.722	2.61793e-303	1	Rpl4
3.36652e-307	-1.11006	0.289	0.673	7.85544e-303	1	Ndufb2
4.37184e-306	-0.911669	0.664	0.891	1.02013e-301	1	Rpl37
5.62371e-306	-1.08849	0.319	0.69	1.31224e-301	1	Ndufs7
8.36e-306	-1.15421	0.387	0.736	1.95072e-301	1	Rpl10a
4.03235e-305	-1.09925	0.228	0.62	9.40909e-301	1	Ghitm
7.32069e-305	-1.09164	0.196	0.594	1.70821e-300	1	Lamtor2
7.08584e-303	1.19093	0.499	0.231	1.65341e-298	1	Pkhd1
2.8107e-302	1.19664	0.542	0.278	6.55849e-298	1	Vegfa
7.03522e-302	1.3774	0.672	0.43	1.6416e-297	1	Slc5a12
3.91943e-301	-1.384	0.244	0.628	9.14559e-297	1	Lgals1
6.3871e-301	-1.02351	0.311	0.692	1.49037e-296	1	Timm13
1.53193e-299	-1.13555	0.324	0.691	3.5746e-295	1	Ech1
2.76502e-299	-1.06194	0.252	0.638	6.45189e-295	1	Lamtor4
4.07338e-299	-1.10457	0.233	0.623	9.50483e-295	1	Psmb6
4.09806e-299	-1.0901	0.233	0.629	9.56241e-295	1	Cdc42
6.74876e-299	-1.05965	0.303	0.682	1.57476e-294	1	Hspd1
2.2029e-297	-1.05391	0.231	0.623	5.14025e-293	1	Bri3
9.26098e-297	-1.09767	0.167	0.562	2.16096e-292	1	Psmb3
1.37568e-296	-0.868606	0.713	0.91	3.21002e-292	1	Rpl38
8.79726e-295	-1.10091	0.226	0.623	2.05275e-290	1	H2afz
1.59412e-294	-1.05772	0.289	0.665	3.71973e-290	1	Tmem256
2.01305e-293	-1.09961	0.227	0.612	4.69725e-289	1	Nop10
5.44641e-293	-1.02912	0.253	0.644	1.27086e-288	1	Nedd8
8.71301e-293	-1.07707	0.449	0.756	2.03309e-288	1	Scp2
1.90197e-292	-1.02586	0.312	0.682	4.43806e-288	1	Tomm20
1.99018e-292	-1.09411	0.277	0.656	4.64389e-288	1	Sdhc
6.4321e-292	-1.18383	0.181	0.564	1.50087e-287	1	Rpl15
4.12847e-291	-1.05587	0.203	0.594	9.63337e-287	1	Pomp
2.94995e-290	-1.0498	0.266	0.648	6.88341e-286	1	Calm3
3.29144e-290	-1.03564	0.231	0.618	7.68025e-286	1	Cops9
3.95766e-290	-1.05237	0.262	0.65	9.2348e-286	1	Rpl27
7.42931e-289	-1.14993	0.397	0.722	1.73355e-284	1	Comt
1.33244e-288	-1.17432	0.687	0.854	3.1091e-284	1	Cd63
1.50882e-287	-1.17555	0.238	0.605	3.52068e-283	1	Acaa2
2.24253e-286	-1.05281	0.18	0.563	5.23272e-282	1	Mgst3
1.16473e-285	-1.05143	0.19	0.577	2.71779e-281	1	Mrfap1
1.24646e-285	-1.04413	0.254	0.631	2.90849e-281	1	Iscu
3.88425e-285	-1.05432	0.164	0.545	9.06351e-281	1	Glrx5
4.61719e-285	-1.04124	0.142	0.522	1.07737e-280	1	Grpel1
2.85849e-284	-1.09889	0.248	0.631	6.66999e-280	1	Dstn
5.99115e-284	1.17577	0.573	0.319	1.39797e-279	1	Dst
1.75391e-283	-1.05383	0.262	0.639	4.09258e-279	1	Vdac2
9.87503e-281	-1.04588	0.261	0.636	2.30424e-276	1	Tbca
7.66932e-279	-1.00569	0.25	0.632	1.78956e-274	1	Hsbp1
1.96433e-278	-1.03213	0.348	0.708	4.58357e-274	1	Ndufa1
2.47008e-278	-1.05189	0.157	0.534	5.76368e-274	1	Sdhd
2.5229e-278	-0.935647	0.454	0.8	5.88694e-274	1	Gnas
4.14737e-278	-1.04772	0.154	0.531	9.67748e-274	1	Adh5
1.15648e-277	-0.95627	0.324	0.699	2.69853e-273	1	Sem1
1.34144e-277	-1.04316	0.162	0.54	3.13012e-273	1	Psma2
2.80864e-277	0.904821	0.792	0.582	6.55367e-273	1	Rsrp1
2.77164e-276	-1.01557	0.356	0.714	6.46735e-272	1	Scand1
1.52039e-275	-0.99079	0.171	0.554	3.54767e-271	1	Sec61b
2.51887e-275	-1.01951	0.172	0.55	5.87753e-271	1	Sumo2
7.9743e-275	-1.00573	0.298	0.664	1.86072e-270	1	Swi5
1.1141e-272	-0.972	0.264	0.635	2.59964e-268	1	Higd2a
1.03713e-271	-1.00624	0.239	0.615	2.42004e-267	1	Ost4
3.97956e-270	-0.994329	0.427	0.742	9.28591e-266	1	Calml4
5.61699e-270	-1.026	0.251	0.619	1.31067e-265	1	Acot13
5.22562e-269	-0.965161	0.307	0.668	1.21935e-264	1	Tomm7
9.17967e-269	-1.09492	0.146	0.511	2.14198e-264	1	Ethe1
3.97027e-268	-0.995199	0.162	0.537	9.26422e-264	1	Eif3f
7.99251e-266	-0.972597	0.202	0.571	1.86497e-261	1	Mrps24
7.94291e-265	-1.01756	0.24	0.613	1.8534e-260	1	Psma7
1.12899e-264	-0.957834	0.271	0.644	2.63439e-260	1	Rhoa
3.52491e-264	-1.1362	0.6	0.808	8.22503e-260	1	Itm2b
6.98429e-264	-1.16667	0.25	0.598	1.62971e-259	1	Qdpr
1.29749e-263	-0.972191	0.201	0.575	3.02755e-259	1	Mrpl20
1.41995e-263	-1.09428	0.345	0.674	3.31331e-259	1	Akr7a5
2.0218e-263	-0.973966	0.282	0.651	4.71766e-259	1	Ywhae
6.11341e-263	-1.02877	0.221	0.59	1.4265e-258	1	Ndufv1
6.91609e-262	-0.968153	0.195	0.564	1.6138e-257	1	Selenof
2.03132e-261	-1.01062	0.286	0.648	4.73989e-257	1	Map1lc3b
6.28612e-261	-1.00389	0.145	0.511	1.4668e-256	1	Dynlrb1
1.8985e-260	-1.19961	0.493	0.774	4.42997e-256	1	Tmem176b
5.06979e-260	-1.05302	0.139	0.502	1.18298e-255	1	Ran
7.67697e-260	-1.35345	0.506	0.746	1.79134e-255	1	Akr1c21
4.04763e-259	-1.05646	0.229	0.587	9.44473e-255	1	Msrb1
4.17645e-259	-1.31845	0.19	0.529	9.74532e-255	1	Fabp3
6.22335e-259	-0.983368	0.399	0.717	1.45216e-254	1	Cyc1
1.00672e-258	-0.920112	0.386	0.732	2.34907e-254	1	Ndufa3
1.88773e-258	-0.910233	0.438	0.758	4.40482e-254	1	Pfdn5
2.04206e-258	-0.973473	0.188	0.557	4.76494e-254	1	Psmb1
2.74448e-258	-1.62655	0.251	0.595	6.40397e-254	1	S100a10
3.9039e-258	-0.942629	0.159	0.528	9.10936e-254	1	Mrps14
4.84734e-258	-1.07698	0.405	0.732	1.13108e-253	1	Rps25
4.60076e-257	-1.00007	0.305	0.661	1.07354e-252	1	Hspa9
5.72076e-256	-0.968771	0.233	0.597	1.33488e-251	1	Eif3k
3.40993e-254	-0.99945	0.206	0.571	7.95673e-250	1	Arpc2
6.13723e-254	-0.952249	0.201	0.565	1.43206e-249	1	Dad1
8.66287e-254	1.20483	0.598	0.384	2.02139e-249	1	Kif12
1.62303e-253	0.95751	0.339	0.121	3.78717e-249	1	E130102H24Rik
1.02442e-252	-0.959719	0.379	0.715	2.39038e-248	1	Aldh2
1.09185e-252	-0.945487	0.183	0.552	2.54772e-248	1	Cox7a2l
1.26673e-252	-0.978138	0.168	0.529	2.95579e-248	1	Fdx1
3.11171e-252	-0.988075	0.246	0.605	7.26087e-248	1	Ndufs8
3.66492e-252	-0.956442	0.176	0.538	8.55172e-248	1	Spr
1.12564e-251	-0.937318	0.229	0.597	2.62656e-247	1	Ndufs5
2.21466e-251	-1.16237	0.364	0.666	5.1677e-247	1	Dcxr
5.78144e-251	-0.963173	0.286	0.645	1.34904e-246	1	Rbx1
7.5473e-251	-0.906337	0.442	0.754	1.76109e-246	1	Serf2
1.58863e-250	-0.926623	0.16	0.523	3.70691e-246	1	Mien1
3.25318e-250	-0.880046	0.483	0.786	7.59096e-246	1	Ndufb7
1.12751e-248	-1.04066	0.191	0.545	2.63093e-244	1	Selenow
9.22495e-248	-0.919285	0.28	0.639	2.15255e-243	1	Vamp8
1.14186e-247	-0.943806	0.249	0.608	2.66441e-243	1	Uqcrc2
4.24516e-247	-1.05914	0.566	0.784	9.90567e-243	1	Cyba
5.41459e-247	-1.25697	0.222	0.569	1.26344e-242	1	Tubb4b
1.06743e-246	-0.966293	0.256	0.611	2.49074e-242	1	Ndufa12
1.95952e-246	-1.04572	0.236	0.587	4.57235e-242	1	Tagln2
2.08434e-246	1.00992	0.558	0.322	4.86361e-242	1	Ddx17
2.80845e-246	-0.936947	0.441	0.749	6.55324e-242	1	Ndufv3
7.0435e-246	-1.38673	0.214	0.564	1.64353e-241	1	S100a11
2.17559e-245	-0.898057	0.148	0.508	5.07652e-241	1	Snrpe
1.20505e-244	-0.932037	0.223	0.58	2.81185e-240	1	Vps29
2.69612e-244	-0.938759	0.536	0.803	6.29112e-240	1	Car2
9.8768e-244	-0.920433	0.291	0.644	2.30465e-239	1	Ndufs2
1.18077e-243	-0.928997	0.156	0.51	2.75521e-239	1	Snx3
1.22141e-243	1.06468	0.599	0.377	2.85005e-239	1	Itpr1
2.51078e-243	-0.961856	0.236	0.596	5.85864e-239	1	Rpl24
1.43723e-242	-0.896843	0.15	0.507	3.35363e-238	1	Fmc1
1.82129e-242	-1.01137	0.183	0.54	4.24979e-238	1	Clic1
8.81828e-242	-0.908979	0.219	0.579	2.05766e-237	1	Cib1
1.79068e-241	-0.914011	0.162	0.515	4.17838e-237	1	Mrpl34
3.39902e-241	-0.980168	0.2	0.557	7.93127e-237	1	Hmgn1
4.5573e-241	-1.10622	0.252	0.61	1.0634e-236	1	Dynll1
1.32284e-240	-0.942419	0.346	0.679	3.08673e-236	1	Uqcrc1
1.11974e-238	-0.942201	0.204	0.561	2.61281e-234	1	Mrpl33
1.12001e-238	1.09101	0.631	0.421	2.61344e-234	1	Golga4
1.98326e-238	-1.10781	0.293	0.616	4.62774e-234	1	Cela1
2.10406e-237	-0.914372	0.192	0.547	4.90962e-233	1	Chmp2a
1.02843e-236	-1.17591	0.597	0.791	2.39974e-232	1	Igfbp7
1.47277e-236	-0.94159	0.205	0.562	3.43657e-232	1	Capns1
3.59672e-236	-0.911563	0.278	0.629	8.39258e-232	1	Ndufa10
7.60805e-236	-0.958822	0.222	0.574	1.77526e-231	1	Prdx6
8.34087e-236	-0.861802	0.104	0.443	1.94626e-231	1	Brk1
3.33282e-235	-0.888413	0.155	0.503	7.77681e-231	1	Rtraf
5.70137e-235	-1.01658	0.352	0.659	1.33036e-230	1	Tmbim4
6.28573e-235	1.02149	0.658	0.443	1.46671e-230	1	Abcc2
6.56849e-235	-0.954699	0.148	0.496	1.53269e-230	1	Tspo
1.00661e-234	-0.938886	0.532	0.787	2.34882e-230	1	H2afj
1.2224e-234	1.12532	0.55	0.336	2.85236e-230	1	Pcyt2
5.85107e-234	-1.03437	0.365	0.691	1.36529e-229	1	Rpl27a
1.26124e-233	0.885414	0.291	0.094	2.94297e-229	1	Pisd-ps2
1.36167e-233	-0.910246	0.28	0.629	3.17732e-229	1	Bag1
1.59439e-233	1.05152	0.528	0.292	3.72036e-229	1	Ogt
4.90822e-233	-0.929076	0.277	0.631	1.14528e-228	1	Rpl23a
7.45615e-233	-0.915545	0.23	0.583	1.73982e-228	1	Etfa
3.8398e-232	-0.876549	0.233	0.588	8.95979e-228	1	Mrpl51
8.33909e-232	-0.944957	0.316	0.647	1.94584e-227	1	Hadh
1.17301e-231	-0.847371	0.134	0.478	2.7371e-227	1	Dctn3
1.71128e-231	-0.873771	0.145	0.492	3.99311e-227	1	Gabarapl2
2.2677e-231	-0.951411	0.4	0.717	5.29145e-227	1	Atp6v1e1
2.83677e-231	-0.874957	0.153	0.499	6.61931e-227	1	Timm17a
6.4556e-231	-0.927674	0.259	0.615	1.50635e-226	1	Hmgb1
2.41509e-230	1.03843	0.412	0.19	5.63537e-226	1	Leng8
5.58641e-230	-0.915505	0.209	0.562	1.30353e-225	1	Arpc3
3.33353e-229	-1.04361	0.46	0.717	7.77847e-225	1	Lamp1
4.40819e-229	-0.916145	0.325	0.657	1.02861e-224	1	Slc25a39
5.50313e-229	-0.91797	0.169	0.51	1.2841e-224	1	Ndufs3
6.32067e-229	-0.940857	0.205	0.551	1.47487e-224	1	Aprt
8.7476e-228	1.01157	0.641	0.438	2.04116e-223	1	Slc47a1
1.07583e-227	-0.970048	0.31	0.642	2.51033e-223	1	Odc1
1.23185e-227	-0.855207	0.131	0.471	2.87439e-223	1	Hsd17b10
1.63208e-227	-0.974933	0.388	0.691	3.8083e-223	1	Sdhb
1.66178e-227	-0.886689	0.118	0.453	3.8776e-223	1	Ywhaq
3.48996e-227	-1.15908	0.445	0.702	8.14347e-223	1	Ctsl
1.1759e-226	-0.885919	0.179	0.523	2.74384e-222	1	Lamtor5
3.95205e-226	-0.87832	0.212	0.557	9.22172e-222	1	Coa3
4.26809e-226	-0.928604	0.231	0.58	9.95916e-222	1	Ubxn1
4.88658e-226	-0.894039	0.267	0.622	1.14023e-221	1	Tma7
6.23368e-226	-0.852546	0.197	0.55	1.45457e-221	1	Ppp1ca
1.28457e-225	-0.868636	0.19	0.539	2.99742e-221	1	Taf10
3.12217e-224	-0.865712	0.089	0.409	7.28527e-220	1	Psma6
5.57214e-224	-0.883992	0.296	0.636	1.3002e-219	1	Hagh
5.97269e-224	-0.866961	0.1	0.428	1.39367e-219	1	Myl12a
1.12005e-223	-0.898719	0.23	0.573	2.61351e-219	1	Iah1
2.3302e-223	-0.922443	0.179	0.521	5.43729e-219	1	Eef1g
2.93481e-223	-0.952968	0.312	0.633	6.84809e-219	1	Mrpl12
3.92732e-223	-0.887937	0.446	0.739	9.16402e-219	1	Vdac1
8.89801e-223	-0.887919	0.252	0.593	2.07626e-218	1	Fis1
4.35803e-222	-0.861443	0.293	0.634	1.0169e-217	1	Zfp706
7.47882e-222	1.01651	0.581	0.364	1.74511e-217	1	Prpf4b
1.3781e-221	-0.887847	0.165	0.505	3.21567e-217	1	Psmd8
4.25365e-221	0.97036	0.661	0.473	9.92547e-217	1	Rab11fip3
9.11551e-220	-0.879578	0.311	0.645	2.12701e-215	1	Pfdn1
1.43223e-219	-0.85427	0.189	0.531	3.34195e-215	1	Polr1d
1.14007e-218	-0.833898	0.171	0.51	2.66024e-214	1	Emc6
2.38497e-218	-0.864053	0.145	0.477	5.5651e-214	1	C1qbp
4.32428e-218	-0.897794	0.224	0.566	1.00903e-213	1	Mrpl52
3.36578e-217	-0.85386	0.211	0.558	7.8537e-213	1	Srp9
6.02163e-217	-1.23225	0.6	0.773	1.40509e-212	1	Fbp1
9.53371e-216	-1.00022	0.214	0.545	2.2246e-211	1	Rps6
9.88704e-216	-1.08882	0.393	0.677	2.30704e-211	1	Oxct1
2.56117e-215	-0.858105	0.173	0.513	5.97624e-211	1	Sub1
4.50414e-214	1.05704	0.467	0.246	1.051e-209	1	BC005561
5.2005e-213	1.1116	0.463	0.235	1.21348e-208	1	Kcnq1ot1
5.4448e-213	-0.883987	0.161	0.489	1.27049e-208	1	Commd3
7.55242e-213	0.85893	0.266	0.085	1.76228e-208	1	Pik3c2g
1.77269e-212	-0.941183	0.207	0.543	4.1364e-208	1	Acadl
5.54485e-212	0.990765	0.494	0.279	1.29384e-207	1	Nsd3
7.32595e-212	-0.856114	0.219	0.555	1.70944e-207	1	Ndufs4
8.61726e-212	0.908412	0.317	0.12	2.01075e-207	1	Fam193b
1.42135e-211	-0.820371	0.131	0.461	3.31658e-207	1	1810037I17Rik
1.67562e-211	-0.807571	0.112	0.43	3.90988e-207	1	Prdx3
6.03005e-211	-0.852298	0.255	0.593	1.40705e-206	1	Psma4
1.67126e-210	-0.865852	0.224	0.559	3.89973e-206	1	Cryz
4.03758e-210	-1.05651	0.299	0.606	9.42128e-206	1	Gm10076
4.91029e-210	-0.837388	0.18	0.513	1.14577e-205	1	Eif3h
6.02856e-210	-0.81833	0.11	0.427	1.4067e-205	1	Psmb2
1.60092e-209	-0.89342	0.108	0.423	3.73558e-205	1	Eif6
1.61039e-209	-0.912873	0.235	0.565	3.75768e-205	1	Oat
1.84382e-209	-0.897991	0.513	0.782	4.30238e-205	1	Rpl35
1.98699e-209	-0.784469	0.998	0.999	4.63645e-205	1	Gpx3
3.48068e-209	-0.796861	0.154	0.487	8.12181e-205	1	H2afv
4.7435e-209	1.00492	0.322	0.125	1.10685e-204	1	Kmt2d
2.6162e-208	-0.81152	0.092	0.403	6.10464e-204	1	Mrpl17
3.40305e-207	-0.825498	0.2	0.534	7.94067e-203	1	Mrpl30
4.3166e-207	-0.829523	0.204	0.542	1.00724e-202	1	Skp1a
1.62312e-206	-0.8216	0.172	0.503	3.78738e-202	1	Ndufa9
2.675e-206	-0.966732	0.122	0.429	6.24185e-202	1	Npl
1.17806e-205	-0.801816	0.201	0.536	2.74889e-201	1	Atp6v0e
1.76079e-205	-0.820844	0.196	0.523	4.10862e-201	1	Cox14
1.84967e-205	-0.812567	0.138	0.46	4.31603e-201	1	Higd1a
1.94705e-205	-0.809068	0.183	0.513	4.54325e-201	1	Mrpl14
2.74312e-205	-0.863328	0.23	0.562	6.40079e-201	1	Mrpl42
2.97583e-205	1.01515	0.542	0.332	6.94381e-201	1	Ptprd
1.07591e-204	-0.828763	0.15	0.476	2.51053e-200	1	Cmpk1
1.7135e-204	-0.817104	0.127	0.445	3.99828e-200	1	Eif3i
2.66605e-204	-0.876744	0.316	0.631	6.22097e-200	1	Sdha
4.84286e-204	-0.757521	0.102	0.414	1.13003e-199	1	Spcs1
1.54462e-203	-0.927626	0.215	0.534	3.60422e-199	1	Grhpr
1.33669e-202	-0.754776	0.104	0.416	3.11903e-198	1	Fundc2
2.99196e-202	-0.793662	0.128	0.447	6.98145e-198	1	Ufc1
4.5818e-202	-1.4171	0.682	0.825	1.06912e-197	1	Ass1
5.99283e-202	0.998903	0.742	0.553	1.39837e-197	1	Slc5a2
6.18337e-202	-0.838045	0.124	0.436	1.44283e-197	1	Hcfc1r1
7.83683e-202	1.05482	0.365	0.164	1.82865e-197	1	Nlrp6
8.17666e-202	-0.768527	0.155	0.48	1.90794e-197	1	Fkbp1a
1.0411e-200	-0.896448	0.377	0.673	2.4293e-196	1	Phyh
2.8272e-200	-0.808194	0.177	0.504	6.59699e-196	1	Rab1a
3.04768e-200	-0.823378	0.663	0.856	7.11145e-196	1	Ubc
3.25416e-200	-0.788423	0.152	0.474	7.59325e-196	1	Mrps33
9.78618e-200	-0.778036	0.202	0.536	2.28351e-195	1	Drap1
2.54232e-199	-0.851472	0.311	0.628	5.93225e-195	1	Atp5l
7.15162e-199	-0.90022	0.129	0.437	1.66876e-194	1	Glrx3
7.36479e-199	-0.825608	0.188	0.509	1.7185e-194	1	Ppa2
1.19503e-198	-0.787552	0.108	0.414	2.78849e-194	1	Eif3m
4.12558e-198	0.909446	0.361	0.16	9.62662e-194	1	Akap8l
6.02643e-198	-0.763704	0.149	0.472	1.40621e-193	1	Eloc
8.90305e-198	-0.796704	0.253	0.584	2.07744e-193	1	Prelid1
1.21938e-197	-0.765436	0.085	0.383	2.84531e-193	1	Rnf7
5.14595e-197	-0.767438	0.084	0.38	1.20076e-192	1	Mrps18c
5.58083e-197	-0.869564	0.18	0.504	1.30223e-192	1	Calm2
6.35083e-197	-0.882615	0.227	0.543	1.4819e-192	1	Bphl
1.01102e-196	-0.782745	0.161	0.48	2.35911e-192	1	Slirp
1.05707e-196	0.831499	0.789	0.596	2.46656e-192	1	Slc27a2
1.09759e-196	-0.777402	0.153	0.474	2.56112e-192	1	Map1lc3a
6.54209e-196	-0.788924	0.14	0.454	1.52653e-191	1	Vdac3
1.42063e-195	-0.787048	0.202	0.531	3.31489e-191	1	Eef1d
1.91341e-195	-0.773213	0.226	0.555	4.46474e-191	1	Arf1
1.59002e-194	-0.770095	0.2	0.529	3.71015e-190	1	1810058I24Rik
4.44574e-194	-0.838388	0.211	0.531	1.03737e-189	1	Pgls
4.89673e-194	-0.752511	0.14	0.455	1.1426e-189	1	Rab2a
9.54005e-194	-0.779007	0.119	0.425	2.22607e-189	1	Cops6
1.1614e-193	-0.880455	0.24	0.561	2.71e-189	1	Cst3
2.0667e-193	-1.05453	0.321	0.637	4.82243e-189	1	Jund
3.7836e-193	-0.764429	0.095	0.391	8.82866e-189	1	Med28
5.41295e-193	-0.727028	0.123	0.435	1.26306e-188	1	BC031181
3.9743e-192	-0.753107	0.156	0.473	9.27364e-188	1	Aurkaip1
6.05467e-192	-0.75529	0.114	0.418	1.4128e-187	1	Vapa
2.23994e-191	0.908706	0.425	0.218	5.22668e-187	1	Kmt2a
2.5843e-191	-1.17442	0.376	0.644	6.03021e-187	1	Selenop
6.71874e-191	-0.813714	0.181	0.499	1.56775e-186	1	Lap3
1.03004e-190	0.849025	0.295	0.113	2.40349e-186	1	Firre
1.15215e-190	-0.812898	0.201	0.523	2.68842e-186	1	Uqcc2
1.21078e-190	-0.83897	0.301	0.617	2.82525e-186	1	Rps10
1.44136e-190	-0.736693	0.177	0.498	3.36326e-186	1	Mrps36
2.16614e-190	-0.713435	0.134	0.444	5.05447e-186	1	Tmem14c
8.44096e-190	-0.793794	0.168	0.484	1.96961e-185	1	Mrpl54
9.09357e-190	-0.755914	0.122	0.425	2.12189e-185	1	Snrpb
1.69455e-189	0.903041	0.652	0.492	3.95406e-185	1	Srsf2
4.75126e-189	-0.768604	0.139	0.447	1.10866e-184	1	Bpnt1
4.82949e-189	-0.761191	0.16	0.473	1.12691e-184	1	Ninj1
1.34788e-188	0.988296	0.566	0.367	3.14515e-184	1	Luc7l2
1.39153e-188	-0.794889	0.235	0.559	3.24699e-184	1	Idh3g
2.4721e-188	-0.741872	0.132	0.439	5.7684e-184	1	Mrps16
3.67815e-188	-0.789835	0.253	0.575	8.58258e-184	1	Rab5c
4.88711e-188	-0.75718	0.081	0.365	1.14036e-183	1	Mrpl35
9.83361e-188	-0.73651	0.234	0.557	2.29457e-183	1	Selenok
4.28045e-187	-0.882599	0.318	0.61	9.98801e-183	1	Bsg
1.45447e-185	0.963075	0.313	0.13	3.39385e-181	1	Crocc
5.4484e-185	-0.842664	0.242	0.559	1.27133e-180	1	Gclm
5.47974e-185	-0.718744	0.127	0.43	1.27864e-180	1	Rexo2
1.60539e-184	-0.757589	0.202	0.524	3.74603e-180	1	Polr2f
1.73818e-184	-0.784673	0.268	0.585	4.05587e-180	1	Bola3
4.31454e-184	-0.767195	0.234	0.55	1.00676e-179	1	Ndfip1
7.75697e-184	0.958029	0.357	0.163	1.81001e-179	1	Tet2
2.64533e-183	-0.737844	0.12	0.42	6.17261e-179	1	Tbcb
7.1134e-182	-0.722041	0.105	0.399	1.65984e-177	1	Sf3b6
1.37722e-181	-1.01618	0.132	0.423	3.21361e-177	1	Krt8
3.02566e-181	-0.727964	0.121	0.419	7.06007e-177	1	Psmb7
3.29701e-181	-0.773685	0.379	0.677	7.69324e-177	1	Arpp19
6.61513e-181	-0.699194	0.143	0.449	1.54357e-176	1	Chchd1
8.86078e-181	-0.7452	0.173	0.483	2.06757e-176	1	Pfdn2
9.16338e-181	0.953913	0.408	0.212	2.13818e-176	1	Trio
9.39661e-181	-0.708535	0.13	0.43	2.19261e-176	1	Dazap2
2.99935e-180	-0.724582	0.138	0.441	6.99868e-176	1	Psmc5
6.16092e-180	-0.7118	0.122	0.418	1.43759e-175	1	Lsm4
3.76599e-179	-0.745733	0.167	0.473	8.78756e-175	1	Dnaja2
6.04848e-179	-0.761122	0.177	0.485	1.41135e-174	1	Eci1
7.61382e-178	-0.797488	0.281	0.599	1.77661e-173	1	Eif4a1
8.44233e-178	0.98493	0.514	0.331	1.96993e-173	1	Tef
1.05836e-177	-0.948517	0.339	0.616	2.46957e-173	1	Selenbp1
2.18869e-177	-0.734209	0.202	0.514	5.10709e-173	1	Rab7
4.59449e-177	0.936179	0.41	0.219	1.07208e-172	1	Baiap2l2
5.30985e-177	-0.758895	0.128	0.42	1.239e-172	1	Rhoc
5.55521e-177	-0.7921	0.146	0.444	1.29625e-172	1	Bzw1
2.52914e-176	-0.705159	0.117	0.406	5.9015e-172	1	Mrps34
4.23933e-176	-0.715577	0.116	0.406	9.89205e-172	1	Fam162a
1.0694e-175	-0.728599	0.159	0.459	2.49534e-171	1	Ndufb4
3.49229e-174	-0.739719	0.121	0.41	8.1489e-170	1	Rab11a
1.03914e-173	-1.05789	0.463	0.708	2.42472e-169	1	Tmem176a
1.77794e-173	-0.793623	0.18	0.474	4.14864e-169	1	Tmem59
2.09375e-173	-0.752876	0.136	0.428	4.88556e-169	1	Cct5
2.12565e-173	-0.729315	0.1	0.379	4.95998e-169	1	Txnl1
3.55378e-173	-0.810488	0.283	0.581	8.29239e-169	1	Aldh7a1
5.15881e-173	-0.720537	0.152	0.45	1.20376e-168	1	Snrpd2
5.42569e-173	-0.724241	0.159	0.456	1.26603e-168	1	Tomm5
7.03215e-173	-0.754735	0.233	0.544	1.64088e-168	1	Cotl1
1.965e-172	-0.720852	0.1	0.379	4.58512e-168	1	Ube2l3
4.17594e-172	-0.702239	0.147	0.444	9.74414e-168	1	Csnk2b
4.30431e-172	-0.698956	0.096	0.375	1.00437e-167	1	Commd6
8.99585e-172	-0.932422	0.263	0.564	2.09909e-167	1	Gstm1
1.67507e-171	-0.669079	0.101	0.382	3.90861e-167	1	Mrps18a
2.16214e-171	-0.800492	0.329	0.631	5.04513e-167	1	Acadm
4.92361e-171	-0.751814	0.17	0.47	1.14888e-166	1	Prkar1a
5.29465e-171	1.01828	0.408	0.223	1.23545e-166	1	Plekha6
6.44529e-171	-0.729566	0.132	0.421	1.50394e-166	1	Fuom
9.33638e-171	-0.676026	0.149	0.448	2.17855e-166	1	Pop5
9.795e-171	-0.666829	0.141	0.436	2.28556e-166	1	Rer1
1.49078e-170	-0.706279	0.17	0.469	3.47859e-166	1	Rabac1
2.46397e-170	-1.1118	0.213	0.503	5.74942e-166	1	Plin2
2.96533e-170	-0.739879	0.332	0.635	6.91929e-166	1	Mrps21
7.21468e-170	-0.721968	0.165	0.461	1.68347e-165	1	Mcee
8.30023e-170	-0.696473	0.191	0.497	1.93678e-165	1	Rpl36al
1.93193e-169	-0.913333	0.342	0.622	4.50795e-165	1	Ctsd
3.96185e-169	-0.715542	0.179	0.481	9.24459e-165	1	Cenpx
1.73118e-168	-0.701353	0.134	0.424	4.03953e-164	1	Glo1
2.23193e-168	-0.719565	0.186	0.491	5.20799e-164	1	Nol7
8.03678e-168	-0.692108	0.187	0.491	1.8753e-163	1	Gtf2h5
3.35767e-167	-0.669205	0.108	0.389	7.83478e-163	1	Rnaseh2c
6.38621e-167	-0.623096	0.113	0.397	1.49016e-162	1	Tomm22
3.88075e-166	-0.687743	0.076	0.337	9.05535e-162	1	Nhp2
3.90022e-166	-0.68141	0.151	0.443	9.10076e-162	1	Mrpl57
4.00307e-166	-0.708368	0.118	0.397	9.34076e-162	1	Hras
4.26822e-166	-0.711056	0.247	0.553	9.95947e-162	1	Slc9a3r1
5.41157e-166	0.930181	0.322	0.138	1.26274e-161	1	Gm37376
5.55625e-166	-0.699597	0.181	0.482	1.2965e-161	1	Pdcd5
7.31589e-166	-0.666818	0.132	0.418	1.70709e-161	1	Rab5if
1.4028e-165	-0.781671	0.166	0.452	3.27328e-161	1	Decr1
2.27758e-165	0.928784	0.461	0.276	5.3145e-161	1	Tnrc6a
2.43675e-165	-0.663807	0.144	0.435	5.6859e-161	1	Tmem160
3.34749e-165	-0.992312	0.632	0.788	7.81103e-161	1	Cltrn
3.78171e-165	-0.641975	0.122	0.409	8.82423e-161	1	Rex1bd
4.9193e-165	-0.706852	0.094	0.363	1.14787e-160	1	Pnp
8.96752e-165	-0.730109	0.445	0.708	2.09248e-160	1	Stard10
1.14621e-164	-0.723866	0.338	0.645	2.67456e-160	1	Rpl31
3.54903e-164	-0.877275	0.17	0.448	8.28132e-160	1	Ascc1
3.57988e-164	-0.646607	0.558	0.799	8.3533e-160	1	Eef2
4.95693e-164	-0.674004	0.107	0.38	1.15665e-159	1	Mrpl58
6.22629e-164	-0.619884	0.102	0.376	1.45284e-159	1	Naa38
7.73156e-164	-0.820367	0.641	0.783	1.80408e-159	1	Pdzk1ip1
1.05788e-163	-0.694654	0.162	0.453	2.46846e-159	1	Dgcr6
1.69398e-163	-0.684861	0.103	0.375	3.95274e-159	1	Sumo1
1.95944e-163	-0.652428	0.126	0.41	4.57215e-159	1	Sf3b5
2.51442e-163	-0.678252	0.147	0.437	5.86715e-159	1	Abracl
3.65336e-163	-0.669874	0.262	0.571	8.52474e-159	1	Pcbp1
3.70864e-163	-0.678451	0.182	0.481	8.65374e-159	1	Paip2
5.20587e-163	-0.676078	0.119	0.396	1.21474e-158	1	Eif3e
7.86703e-163	-0.692511	0.188	0.483	1.83569e-158	1	Mlf2
1.4388e-162	-0.671796	0.207	0.507	3.35729e-158	1	Ssr4
1.60125e-162	-0.67406	0.068	0.322	3.73636e-158	1	Hprt
3.05355e-162	1.02712	0.349	0.17	7.12514e-158	1	BC024386
6.14801e-162	-0.673132	0.1	0.369	1.43458e-157	1	Polr2k
7.1178e-162	0.96494	0.453	0.27	1.66087e-157	1	Itpr2
9.38845e-162	-0.771012	0.538	0.751	2.1907e-157	1	Idh1
1.92167e-161	-0.69287	0.189	0.484	4.48403e-157	1	Cox20
3.95003e-161	-0.655817	0.11	0.382	9.21699e-157	1	Tmem238
4.65879e-161	-0.715781	0.138	0.417	1.08708e-156	1	Rpl13a
6.54223e-161	-0.71416	0.254	0.55	1.52656e-156	1	Dnajc19
8.42721e-161	-0.672512	0.137	0.419	1.9664e-156	1	Snrpg
1.53736e-160	-0.665233	0.1	0.368	3.58726e-156	1	Cript
2.38111e-160	-1.03607	0.125	0.387	5.55607e-156	1	Ccng1
5.33285e-160	-0.64414	0.08	0.342	1.24437e-155	1	Supt4a
1.81133e-159	-0.645833	0.124	0.401	4.22657e-155	1	Tmem126a
1.44219e-158	-0.643653	0.126	0.402	3.36521e-154	1	Fkbp3
5.10656e-158	-0.654359	0.11	0.381	1.19156e-153	1	Polr2j
5.94132e-158	-0.693044	0.171	0.461	1.38635e-153	1	Sri
6.16706e-158	-0.741882	0.29	0.586	1.43902e-153	1	Eno1
6.9511e-158	-0.656165	0.189	0.482	1.62197e-153	1	Txn2
9.23789e-158	-0.656271	0.081	0.337	2.15557e-153	1	Apoo
1.03009e-157	-0.814712	0.267	0.551	2.40362e-153	1	Acat1
1.06088e-157	-0.682356	0.154	0.438	2.47545e-153	1	Cct2
1.13526e-157	-0.640489	0.094	0.357	2.64902e-153	1	Eif1ax
1.26929e-157	-0.679929	0.146	0.425	2.96177e-153	1	Pmpcb
2.93673e-157	-0.67522	0.146	0.424	6.85257e-153	1	Krtcap2
9.46703e-157	-0.620399	0.14	0.421	2.20904e-152	1	Tmem147
1.08551e-156	-0.869479	0.16	0.44	2.53293e-152	1	Sh3bgrl3
1.17909e-156	-0.686993	0.14	0.419	2.75128e-152	1	Arpc5
1.53913e-156	-0.609618	0.079	0.336	3.59141e-152	1	Mrps12
1.69703e-156	-0.711424	0.424	0.693	3.95985e-152	1	Plscr2
3.75921e-156	0.923501	0.429	0.248	8.77174e-152	1	Srek1
3.7638e-156	-0.823463	0.074	0.323	8.78245e-152	1	Stmn1
3.79473e-156	-0.627188	0.08	0.333	8.85463e-152	1	C1d
4.88494e-156	-0.832595	0.146	0.415	1.13985e-151	1	Dnajc12
2.17919e-155	-0.6147	0.098	0.36	5.08493e-151	1	Naxe
5.73096e-155	0.879027	0.293	0.128	1.33726e-150	1	Srcin1
1.15811e-154	-0.649995	0.124	0.396	2.70233e-150	1	Pdcd6
1.49227e-154	-0.648515	0.09	0.346	3.48207e-150	1	Chmp5
6.1698e-154	-0.799123	0.278	0.558	1.43966e-149	1	Msra
7.31974e-154	-0.720014	0.256	0.549	1.70799e-149	1	Atp6v1a
9.16625e-154	-0.652963	0.178	0.464	2.13885e-149	1	Atp6v1d
9.2243e-154	-0.642124	0.087	0.34	2.1524e-149	1	Sqor
9.8421e-154	0.866268	0.471	0.288	2.29655e-149	1	Nktr
2.32574e-153	-0.665704	0.115	0.38	5.42689e-149	1	Lamtor1
2.39742e-153	-0.685709	0.164	0.444	5.59413e-149	1	Fh1
4.57475e-153	0.908852	0.466	0.288	1.06747e-148	1	Pnn
6.03845e-153	-0.704656	0.436	0.708	1.40901e-148	1	Eif4g2
9.75613e-153	-0.726103	0.297	0.584	2.2765e-148	1	Hibadh
1.33039e-152	-0.685884	0.323	0.62	3.10432e-148	1	Tkt
1.78771e-152	-0.686291	0.299	0.598	4.17145e-148	1	Hnrnpk
2.99951e-152	-0.565377	0.082	0.336	6.99905e-148	1	Mrpl11
5.51297e-152	-0.713843	0.19	0.467	1.2864e-147	1	Smpdl3a
5.69979e-152	-0.835547	0.267	0.544	1.32999e-147	1	Cd81
6.48438e-152	-0.619401	0.088	0.342	1.51307e-147	1	Mrpl21
6.80616e-152	-0.614063	0.15	0.431	1.58815e-147	1	Cltb
9.33168e-152	-1.01259	0.508	0.723	2.17745e-147	1	Ttc36
1.20614e-151	-0.668562	0.252	0.55	2.81441e-147	1	Psma3
1.52901e-151	-0.626749	0.144	0.422	3.56778e-147	1	Dnajc15
2.49882e-151	-0.645808	0.127	0.394	5.83076e-147	1	Snrpd3
3.20115e-151	-0.629819	0.119	0.385	7.46957e-147	1	Vps28
3.96533e-151	-0.688211	0.315	0.609	9.2527e-147	1	Gpi1
5.08518e-151	-0.696875	0.126	0.394	1.18658e-146	1	Tceal9
2.76839e-150	0.877192	0.403	0.225	6.45976e-146	1	Cdk12
3.08439e-150	-0.68023	0.176	0.456	7.19711e-146	1	Gstt1
3.48047e-150	-0.646329	0.091	0.343	8.12133e-146	1	Glod5
3.84097e-150	-0.666972	0.277	0.574	8.96253e-146	1	Anapc13
4.32023e-150	-0.629632	0.128	0.396	1.00808e-145	1	Sap18
4.59238e-150	-0.63799	0.125	0.391	1.07159e-145	1	Mrpl50
1.43989e-149	-0.658225	0.154	0.43	3.35985e-145	1	Rac1
4.42558e-149	0.857293	0.386	0.212	1.03266e-144	1	Smg6
6.26558e-149	-0.750153	0.181	0.449	1.46201e-144	1	Cmbl
7.1409e-149	-0.653035	0.221	0.51	1.66626e-144	1	Gng12
7.58008e-149	-0.674368	0.097	0.35	1.76873e-144	1	Acp1
1.28972e-148	-0.672906	0.244	0.538	3.00944e-144	1	Hnrnpf
2.67536e-148	0.804154	0.591	0.449	6.24269e-144	1	Nisch
3.5104e-148	-0.773566	0.124	0.381	8.19116e-144	1	Gsta3
3.78982e-148	1.07059	0.41	0.233	8.84316e-144	1	Trim7
7.18733e-148	-0.726824	0.229	0.514	1.67709e-143	1	Tuba4a
1.18486e-147	0.846165	0.3	0.136	2.76476e-143	1	Lama5
4.61431e-147	-0.573579	0.08	0.328	1.0767e-142	1	Mrpl27
1.7132e-146	-0.623844	0.127	0.393	3.99759e-142	1	Srp14
2.05405e-146	-0.672206	0.302	0.599	4.79292e-142	1	Serbp1
8.14474e-146	-0.641599	0.149	0.419	1.90049e-141	1	Gsr
9.25872e-146	-0.623645	0.189	0.473	2.16043e-141	1	Npc2
9.90683e-146	-0.648843	0.217	0.504	2.31166e-141	1	Ube2m
1.14945e-145	-0.581599	0.104	0.36	2.68213e-141	1	Arpc5l
1.31128e-145	-0.64203	0.18	0.461	3.05974e-141	1	Ywhab
1.83972e-145	-0.646748	0.224	0.51	4.2928e-141	1	Tpd52
4.93192e-145	-0.604704	0.1	0.353	1.15081e-140	1	Mrpl36
7.59066e-145	-0.623263	0.126	0.388	1.77121e-140	1	Cct4
1.38309e-144	-0.639277	0.195	0.473	3.22731e-140	1	Ccs
1.9261e-144	-0.67126	0.544	0.776	4.49436e-140	1	Ptms
2.28586e-144	-0.6782	0.277	0.567	5.33384e-140	1	Pdha1
2.38672e-144	-1.3297	0.742	0.907	5.56918e-140	1	Spp1
2.39603e-144	0.884187	0.375	0.204	5.5909e-140	1	Zcchc7
2.49826e-144	-0.627356	0.181	0.464	5.82944e-140	1	Cct6a
4.04929e-144	-0.60142	0.116	0.376	9.44861e-140	1	Churc1
4.75093e-144	-0.662292	0.234	0.522	1.10858e-139	1	Got2
5.71863e-144	-0.59688	0.125	0.385	1.33438e-139	1	Acads
1.06568e-143	-0.635263	0.227	0.519	2.48666e-139	1	Hdgf
1.74265e-143	-0.593266	0.119	0.377	4.06631e-139	1	Snf8
1.75262e-143	-0.562478	0.073	0.311	4.08957e-139	1	Ube2a
2.60098e-143	0.936931	0.39	0.22	6.06912e-139	1	Ccdc141
3.4412e-143	0.865976	0.458	0.291	8.0297e-139	1	Trpm7
7.83051e-143	-0.572501	0.146	0.416	1.82717e-138	1	Nenf
2.23728e-142	-0.650219	0.239	0.523	5.22048e-138	1	Dhrs4
4.27551e-142	-0.587186	0.132	0.396	9.97647e-138	1	Mrps7
4.5399e-142	-0.846819	0.304	0.584	1.05934e-137	1	Tsc22d1
7.49049e-142	-0.590178	0.135	0.398	1.74783e-137	1	Sra1
1.65539e-141	-0.584746	0.075	0.311	3.86269e-137	1	Pcbd2
2.42945e-141	-0.724478	0.276	0.548	5.66888e-137	1	Ddah1
2.44998e-141	-0.621314	0.217	0.5	5.71678e-137	1	Ap2m1
2.63502e-141	-0.610471	0.084	0.324	6.14855e-137	1	Ranbp1
3.81004e-141	-0.637016	0.238	0.528	8.89034e-137	1	Morf4l1
5.46883e-141	-0.673879	0.123	0.38	1.2761e-136	1	Llph
5.98137e-141	-0.613738	0.081	0.319	1.39569e-136	1	1110008P14Rik
6.50714e-141	-0.636634	0.194	0.473	1.51838e-136	1	Psmc3
1.06321e-140	-0.627772	0.154	0.42	2.48089e-136	1	Ppp1r14b
1.24548e-140	-0.611403	0.231	0.52	2.90621e-136	1	Phb2
1.39157e-140	-0.571441	0.079	0.316	3.2471e-136	1	Wdr83os
1.63294e-140	-0.692083	0.213	0.485	3.81029e-136	1	Pepd
2.54663e-140	-0.727548	0.304	0.575	5.94231e-136	1	Sephs2
1.15614e-139	-0.610403	0.097	0.342	2.69773e-135	1	Nudc
1.19911e-139	0.930051	0.427	0.265	2.798e-135	1	Wdfy3
2.04831e-139	-0.704837	0.269	0.555	4.77952e-135	1	Eif2s2
2.51197e-139	-0.596799	0.107	0.356	5.86143e-135	1	Nit2
2.55852e-139	-0.626192	0.236	0.523	5.97006e-135	1	Arf5
2.99852e-139	-0.596079	0.09	0.33	6.99674e-135	1	Psmd13
6.66157e-139	-0.714152	0.252	0.532	1.55441e-134	1	Dnaja1
8.1518e-139	-0.701959	0.163	0.426	1.90214e-134	1	Bax
9.93887e-139	-0.579148	0.157	0.426	2.31914e-134	1	Trappc2l
1.01191e-138	-0.72314	0.189	0.457	2.36119e-134	1	Ifi27
1.26994e-138	-0.570902	0.069	0.299	2.96327e-134	1	Snu13
1.53518e-138	-0.59836	0.119	0.372	3.5822e-134	1	Rheb
3.12208e-138	-0.587495	0.147	0.412	7.28507e-134	1	Tmem258
7.79884e-138	-0.612928	0.078	0.31	1.81978e-133	1	Psme2
9.06282e-138	-0.667245	0.279	0.559	2.11472e-133	1	Rpl22l1
1.26311e-137	-0.616999	0.147	0.406	2.94735e-133	1	Gcsh
1.77742e-137	-0.646164	0.184	0.451	4.14743e-133	1	Echs1
2.06957e-137	0.857615	0.472	0.31	4.82913e-133	1	Ccnl2
2.2525e-137	-0.795	0.408	0.641	5.25598e-133	1	Arl6ip1
3.51282e-137	0.966333	0.319	0.159	8.19681e-133	1	Chrna4
1.76955e-136	-0.603802	0.189	0.464	4.12908e-132	1	Cnbp
2.10324e-136	-0.596941	0.076	0.307	4.9077e-132	1	Pin4
2.63461e-136	-0.540583	0.096	0.339	6.14761e-132	1	Ccdc124
2.69474e-136	-0.591837	0.202	0.479	6.28791e-132	1	Trir
3.3465e-136	-0.572185	0.129	0.383	7.80872e-132	1	Sar1b
6.07878e-136	-0.611467	0.182	0.451	1.41842e-131	1	Rnf187
8.04569e-136	-0.590448	0.12	0.371	1.87738e-131	1	Ndufaf8
8.63286e-136	-0.876297	0.45	0.659	2.01439e-131	1	Ctsb
9.70784e-136	-0.612283	0.182	0.451	2.26523e-131	1	Capzb
9.79511e-136	-0.668463	0.268	0.541	2.28559e-131	1	Ppib
1.73137e-135	-0.605969	0.171	0.439	4.03998e-131	1	Cct8
4.28568e-135	-0.567994	0.184	0.457	1.00002e-130	1	Cuta
6.33707e-135	-0.588725	0.167	0.431	1.47869e-130	1	Cnpy2
2.17776e-134	-0.60216	0.132	0.388	5.08157e-130	1	Capza2
2.36544e-134	-0.613368	0.145	0.404	5.51951e-130	1	Set
2.93496e-134	-0.566357	0.089	0.324	6.84844e-130	1	Snapc5
3.37873e-134	-0.554576	0.071	0.298	7.88392e-130	1	Tmem223
1.66397e-133	-0.588084	0.092	0.328	3.8827e-129	1	Snrpd1
1.69679e-133	0.894185	0.382	0.22	3.9593e-129	1	Abcd4
1.91416e-133	-0.730852	0.45	0.679	4.46651e-129	1	Khk
2.0568e-133	-0.633802	0.361	0.647	4.79933e-129	1	St13
3.00138e-133	-0.562365	0.095	0.333	7.00342e-129	1	Elof1
3.69482e-133	-0.554313	0.132	0.388	8.62148e-129	1	Polr2i
4.30212e-133	-0.559672	0.124	0.375	1.00386e-128	1	Ube2n
8.57058e-133	-0.615796	0.157	0.418	1.99986e-128	1	Cct7
1.40304e-132	-0.579693	0.159	0.422	3.27386e-128	1	Ugp2
2.79803e-132	-0.558144	0.061	0.28	6.52893e-128	1	Mrpl16
3.33856e-132	1.55803	0.284	0.123	7.7902e-128	1	Xist
4.33904e-132	0.802803	0.415	0.248	1.01247e-127	1	Macf1
6.26234e-132	-0.689584	0.264	0.529	1.46125e-127	1	Glul
7.68661e-132	-0.640258	0.101	0.335	1.79359e-127	1	Ei24
1.52968e-131	-0.582844	0.186	0.453	3.56935e-127	1	Pnkd
2.09836e-131	-0.625749	0.227	0.501	4.89631e-127	1	Acadvl
2.32031e-131	-0.563525	0.136	0.391	5.4142e-127	1	Ap2s1
5.05902e-131	-0.551055	0.151	0.41	1.18047e-126	1	Me1
5.28778e-131	-0.570027	0.095	0.328	1.23385e-126	1	Cnih4
6.46913e-131	-0.598315	0.074	0.296	1.50951e-126	1	Lyplal1
7.82775e-131	-0.52787	0.114	0.358	1.82653e-126	1	Mrpl2
7.87016e-131	-0.585778	0.135	0.387	1.83642e-126	1	Twf1
9.33836e-131	-0.609561	0.19	0.455	2.17901e-126	1	Mrpl28
2.07908e-130	-0.636207	0.255	0.531	4.85132e-126	1	Vcp
2.12157e-130	-0.765696	0.35	0.6	4.95048e-126	1	Idh2
2.17283e-130	-0.568725	0.159	0.419	5.07009e-126	1	Mtch1
2.71143e-130	-0.537223	0.097	0.332	6.32685e-126	1	Cebpzos
2.76153e-130	0.771923	0.473	0.306	6.44375e-126	1	Clk1
3.06418e-130	-0.646593	0.228	0.498	7.14995e-126	1	Rbm3
3.45229e-130	-0.52645	0.093	0.327	8.05558e-126	1	Guk1
3.52202e-130	-0.524742	0.11	0.354	8.21829e-126	1	Ufm1
4.51857e-130	-0.544764	0.11	0.352	1.05436e-125	1	Arl3
6.58482e-130	-0.605795	0.254	0.535	1.5365e-125	1	Cox17
2.26486e-129	-0.594294	0.19	0.459	5.28483e-125	1	Arhgdia
2.78046e-129	-0.504115	0.175	0.439	6.48792e-125	1	Hadhb
3.30991e-129	-0.724034	0.13	0.367	7.72335e-125	1	Mgst1
3.35272e-129	-0.543051	0.156	0.415	7.82323e-125	1	Ube2r2
3.69188e-129	-0.58027	0.071	0.291	8.61463e-125	1	Jpt1
5.54146e-129	-0.580353	0.084	0.312	1.29304e-124	1	Wdr61
9.85264e-129	0.819668	0.366	0.206	2.29902e-124	1	Pabpn1
1.53056e-128	-0.510598	0.132	0.384	3.57142e-124	1	Dpm3
2.77605e-128	-0.522523	0.078	0.301	6.47765e-124	1	Gm5617
7.44877e-128	-0.669944	0.185	0.437	1.7381e-123	1	1700016C15Rik
9.66815e-128	-0.565129	0.155	0.411	2.25597e-123	1	Serp1
1.15332e-127	-0.570441	0.135	0.382	2.69115e-123	1	Psmd6
1.19102e-127	-0.55871	0.075	0.294	2.77913e-123	1	Dynlt3
2.57511e-127	-1.31035	0.298	0.55	6.00876e-123	1	Mt1
2.67998e-127	-0.589195	0.139	0.386	6.25348e-123	1	Ptges3
4.4864e-127	-0.54539	0.12	0.362	1.04686e-122	1	Ppdpf
5.00289e-127	-0.57904	0.192	0.458	1.16737e-122	1	Ube2s
6.80999e-127	-0.556883	0.119	0.359	1.58904e-122	1	Ssu72
7.02059e-127	0.851116	0.366	0.206	1.63819e-122	1	Myo9a
1.0231e-126	-0.845724	0.093	0.313	2.3873e-122	1	Gsta4
1.04599e-126	0.784563	0.544	0.395	2.4407e-122	1	Cgnl1
1.07055e-126	-0.538455	0.08	0.303	2.49802e-122	1	Dpy30
1.07572e-126	-0.579696	0.145	0.395	2.51008e-122	1	Zmat2
1.84085e-126	-0.561895	0.209	0.481	4.29543e-122	1	Thoc7
2.37507e-126	-0.680109	0.346	0.608	5.54198e-122	1	Gabarapl1
4.58771e-126	-0.593428	0.117	0.355	1.0705e-121	1	Rab18
6.07278e-126	-0.538783	0.098	0.327	1.41702e-121	1	Mrpl13
7.03249e-126	-0.590401	0.143	0.39	1.64096e-121	1	Paics
1.22552e-125	-0.518839	0.056	0.264	2.85964e-121	1	Timm10
2.15629e-125	-0.537517	0.125	0.369	5.0315e-121	1	Rtn4
2.3134e-125	-0.563987	0.113	0.35	5.3981e-121	1	Rbm8a
3.43275e-125	-0.559273	0.051	0.254	8.00998e-121	1	Bex4
3.64487e-125	-0.516264	0.119	0.359	8.50493e-121	1	Polr2m
4.56778e-125	-0.554267	0.124	0.365	1.06585e-120	1	Psmc4
7.2679e-125	0.937591	0.542	0.411	1.69589e-120	1	Prodh2
9.5937e-125	-0.557616	0.142	0.389	2.23859e-120	1	Sdcbp
1.57184e-124	0.856521	0.339	0.185	3.66774e-120	1	Vps13a
2.25353e-124	-0.545854	0.122	0.363	5.25838e-120	1	Cdc37
2.66668e-124	-0.774688	0.296	0.541	6.22244e-120	1	Pecr
2.99e-124	-0.514942	0.086	0.309	6.97688e-120	1	Coq7
3.05067e-124	-0.59594	0.282	0.556	7.11844e-120	1	Gdi2
4.17156e-124	-0.525888	0.069	0.284	9.73391e-120	1	Med29
4.36386e-124	-0.588728	0.148	0.392	1.01826e-119	1	Bnip3
6.32756e-124	-0.543106	0.145	0.394	1.47647e-119	1	Ift20
1.54109e-123	-0.611683	0.156	0.404	3.59597e-119	1	Rnh1
1.85491e-123	-0.626269	0.125	0.358	4.32825e-119	1	Defb29
3.30481e-123	0.733435	0.277	0.13	7.71145e-119	1	Zfc3h1
5.18052e-123	-0.518716	0.067	0.278	1.20882e-118	1	Phf5a
6.53451e-123	-0.594605	0.182	0.435	1.52476e-118	1	Laptm4a
7.61394e-123	-0.585835	0.176	0.433	1.77664e-118	1	Fkbp4
1.03908e-122	-0.540909	0.085	0.306	2.42458e-118	1	Rala
1.48307e-122	0.813231	0.525	0.386	3.4606e-118	1	Prrc2c
1.90899e-122	-0.574831	0.111	0.343	4.45445e-118	1	Syf2
2.65424e-122	-0.538846	0.108	0.339	6.19342e-118	1	Psmc2
3.72381e-122	-0.512139	0.068	0.28	8.68914e-118	1	Psma5
5.86357e-122	-0.545144	0.17	0.425	1.36821e-117	1	Dld
1.89915e-121	-0.545927	0.123	0.36	4.43148e-117	1	Pccb
2.02034e-121	-0.501351	0.092	0.316	4.71425e-117	1	Trmt112
2.91678e-121	-0.592734	0.296	0.566	6.80602e-117	1	Eny2
3.49395e-121	-0.521065	0.091	0.312	8.15278e-117	1	Hypk
6.06964e-121	-0.548564	0.065	0.272	1.41629e-116	1	Sumo3
6.97669e-121	-0.559666	0.122	0.356	1.62794e-116	1	Tst
7.43882e-121	-0.572166	0.255	0.527	1.73577e-116	1	Gnb2
7.89916e-121	-0.50004	0.094	0.318	1.84319e-116	1	Emc7
8.01197e-121	0.787943	0.392	0.234	1.86951e-116	1	Ttc14
9.59645e-121	0.77126	0.555	0.423	2.23924e-116	1	Srsf11
1.1566e-120	0.80387	0.382	0.228	2.69882e-116	1	Rapgef3
2.04511e-120	-0.649494	0.353	0.601	4.77206e-116	1	Bdh2
3.38557e-120	-0.527086	0.104	0.332	7.89988e-116	1	Glrx2
4.18224e-120	0.788978	0.44	0.282	9.75884e-116	1	Taf1d
7.29509e-120	-0.554106	0.112	0.341	1.70224e-115	1	Bcas2
1.05155e-119	0.799518	0.361	0.211	2.45368e-115	1	Glb1l
1.34268e-119	-0.585471	0.236	0.496	3.133e-115	1	Idh3b
1.97333e-119	-0.557057	0.127	0.363	4.60457e-115	1	Cct3
2.06272e-119	-0.509012	0.101	0.325	4.81314e-115	1	Bnip3l
3.48842e-119	-0.502817	0.124	0.36	8.13987e-115	1	Polr2e
4.46441e-119	-0.51549	0.095	0.315	1.04173e-114	1	Tceal8
4.61341e-119	-0.518936	0.088	0.308	1.07649e-114	1	Eif1b
8.72983e-119	-0.530267	0.141	0.383	2.03702e-114	1	Ostf1
1.01703e-118	-0.530674	0.256	0.521	2.37313e-114	1	0610012G03Rik
1.1849e-118	-0.525422	0.131	0.366	2.76486e-114	1	2310039H08Rik
1.93246e-118	-0.531329	0.088	0.304	4.50921e-114	1	Cfdp1
2.37317e-118	-0.985761	0.158	0.382	5.53756e-114	1	Gc
4.29791e-118	0.593184	0.806	0.721	1.00287e-113	1	Ddx5
5.65233e-118	-0.543852	0.122	0.352	1.31892e-113	1	Psmc1
5.89499e-118	-0.513465	0.212	0.476	1.37554e-113	1	Bola2
9.17718e-118	0.812172	0.36	0.21	2.1414e-113	1	Rbm26
1.20344e-117	-0.522989	0.139	0.378	2.8081e-113	1	Pfdn6
1.22602e-117	-0.585753	0.145	0.38	2.8608e-113	1	Pgrmc1
1.48173e-117	-0.542124	0.188	0.446	3.45748e-113	1	Aamp
1.55527e-117	-0.540078	0.179	0.433	3.62906e-113	1	Tcp1
2.03573e-117	-0.57796	0.072	0.279	4.75017e-113	1	Tuba1b
2.86381e-117	0.801651	0.348	0.198	6.6824e-113	1	Gigyf1
5.58196e-117	-0.539068	0.091	0.307	1.30249e-112	1	Myl12b
8.31726e-117	-0.503869	0.138	0.376	1.94075e-112	1	Atp6v0d1
1.17166e-116	-0.501171	0.088	0.303	2.73395e-112	1	Mrpl32
1.68785e-116	-0.623039	0.309	0.574	3.93843e-112	1	Sod1
2.16971e-116	-0.531522	0.135	0.369	5.0628e-112	1	Got1
2.36838e-116	-0.547435	0.134	0.368	5.52637e-112	1	Gnb1
2.63502e-116	-0.522181	0.092	0.308	6.14854e-112	1	Snrpf
4.28892e-116	0.818063	0.339	0.191	1.00078e-111	1	Celsr2
4.43373e-116	-0.671341	0.317	0.566	1.03457e-111	1	Suclg2
5.83824e-116	-0.538477	0.108	0.331	1.36229e-111	1	Gcat
6.64816e-116	-0.562522	0.246	0.515	1.55128e-111	1	Eif3c
7.63925e-116	-0.562325	0.197	0.45	1.78254e-111	1	Anp32a
1.00652e-115	-0.524336	0.13	0.362	2.34862e-111	1	Hmgcl
1.24321e-115	0.796817	0.297	0.15	2.9009e-111	1	Cttnbp2
2.68715e-115	-0.50199	0.087	0.3	6.2702e-111	1	Nfu1
2.86772e-115	-0.504932	0.066	0.268	6.69153e-111	1	Cacybp
3.28402e-115	-0.590491	0.186	0.427	7.66294e-111	1	Creg1
3.42225e-115	-0.65748	0.651	0.783	7.98547e-111	1	Glyat
3.49809e-115	-0.609048	0.409	0.655	8.16245e-111	1	Cat
2.5602e-114	-0.542397	0.098	0.314	5.97397e-110	1	Ywhah
3.01959e-114	-0.524221	0.136	0.367	7.04591e-110	1	Chchd7
3.20574e-114	-0.533919	0.136	0.37	7.48028e-110	1	Vps35
3.30487e-114	-0.508454	0.115	0.339	7.71159e-110	1	Psmd12
6.03128e-114	-0.565406	0.1	0.315	1.40734e-109	1	Commd1
6.18999e-114	-0.628008	0.2	0.442	1.44437e-109	1	Tmem205
6.22825e-114	-0.634222	0.064	0.259	1.4533e-109	1	Acot1
7.41091e-114	-0.572153	0.216	0.472	1.72926e-109	1	Gnai2
7.94379e-114	-0.516667	0.114	0.337	1.8536e-109	1	Gadd45gip1
3.11808e-113	-0.834117	0.073	0.267	7.27574e-109	1	Tnfrsf12a
3.59275e-113	-0.827079	0.319	0.57	8.38332e-109	1	B2m
3.92304e-113	-0.671556	0.317	0.561	9.15403e-109	1	Uba52
8.31752e-113	-0.522927	0.101	0.318	1.94081e-108	1	Sfr1
8.60367e-113	0.725199	0.262	0.125	2.00758e-108	1	Vps13b
1.05507e-112	-0.780827	0.299	0.55	2.46191e-108	1	Acy3
1.64207e-112	-0.506114	0.062	0.257	3.83161e-108	1	Magoh
2.44918e-112	-0.565887	0.095	0.305	5.71492e-108	1	Dap
2.76873e-112	0.763664	0.526	0.397	6.46055e-108	1	Snrnp70
3.28611e-112	-0.615918	0.212	0.456	7.66782e-108	1	ccdc198
1.06966e-111	-0.762079	0.636	0.764	2.49595e-107	1	Sord
1.38471e-111	-0.572475	0.165	0.4	3.23108e-107	1	Fahd2a
1.48187e-111	-0.521418	0.07	0.267	3.45779e-107	1	Sec61g
2.35545e-111	-0.519369	0.138	0.367	5.4962e-107	1	Sucla2
4.07643e-111	-0.502454	0.14	0.371	9.51193e-107	1	Rnf11
5.33509e-111	-0.530016	0.221	0.468	1.24489e-106	1	Ddrgk1
5.60933e-111	-0.556418	0.085	0.289	1.30888e-106	1	Fbp2
8.40974e-111	0.80115	0.314	0.168	1.96233e-106	1	Pde4d
1.5917e-110	-0.634809	0.256	0.496	3.71407e-106	1	Pdia3
1.61556e-110	-0.597146	0.402	0.636	3.76975e-106	1	Marc2
2.39971e-110	0.808929	0.426	0.286	5.59949e-106	1	Arhgef28
2.5117e-110	-0.602363	0.214	0.453	5.8608e-106	1	Ctsz
3.37216e-110	0.759792	0.314	0.171	7.8686e-106	1	Brwd1
5.10771e-110	-0.615285	0.268	0.519	1.19183e-105	1	Sqstm1
7.34409e-110	0.673815	0.262	0.124	1.71367e-105	1	Snhg20
1.01994e-109	0.794513	0.497	0.356	2.37994e-105	1	Igf1r
1.64863e-109	-0.592614	0.111	0.326	3.84691e-105	1	Ifitm2
1.15745e-108	-0.517331	0.099	0.31	2.70079e-104	1	Cetn2
1.40922e-108	-0.58172	0.235	0.479	3.28828e-104	1	Csrp2
2.0918e-108	0.67491	0.669	0.572	4.88101e-104	1	Ivns1abp
2.94834e-108	-0.61819	0.082	0.281	6.87965e-104	1	Anxa5
3.95889e-108	-0.537783	0.132	0.354	9.23767e-104	1	Vps36
9.44725e-108	-0.577315	0.134	0.356	2.20442e-103	1	Gmpr
2.81821e-107	-0.509567	0.084	0.284	6.57601e-103	1	Cetn3
4.2472e-107	0.726839	0.308	0.165	9.91042e-103	1	Smg1
6.41468e-107	-0.554613	0.216	0.459	1.4968e-102	1	Fkbp2
9.88808e-107	-0.541762	0.198	0.444	2.30728e-102	1	Hnrnpab
2.8091e-106	-0.510515	0.113	0.326	6.55474e-102	1	Rap1b
2.86965e-106	-0.508813	0.119	0.336	6.69604e-102	1	Prr13
3.18897e-106	-0.523543	0.208	0.455	7.44115e-102	1	Metap2
3.62106e-106	-0.724681	0.181	0.41	8.44938e-102	1	Cndp2
6.25865e-106	-0.543082	0.193	0.429	1.46039e-101	1	Tmco1
1.22846e-105	-0.533556	0.219	0.466	2.8665e-101	1	Nsa2
1.46581e-105	-0.524847	0.122	0.339	3.42032e-101	1	Anp32b
1.97108e-105	-0.528938	0.155	0.382	4.59932e-101	1	Cks2
3.65151e-105	0.843698	0.43	0.289	8.52044e-101	1	Car12
1.01162e-104	-0.541846	0.223	0.467	2.36052e-100	1	Bckdha
2.12192e-104	-0.53335	0.201	0.442	4.9513e-100	1	Sars
2.46802e-104	0.750377	0.349	0.207	5.75888e-100	1	Mprip
3.79457e-104	-0.539759	0.37	0.624	8.85424e-100	1	Tax1bp1
8.63243e-104	0.738902	0.413	0.275	2.01429e-99	1	Dmxl1
8.80085e-104	-0.551282	0.45	0.671	2.05359e-99	1	Mettl26
1.23482e-103	-0.50352	0.168	0.396	2.88133e-99	1	Tmed10
1.32203e-103	-0.518153	0.244	0.493	3.08481e-99	1	Dynll2
1.52704e-103	-1.38124	0.08	0.257	3.56319e-99	1	Cdkn1a
3.58002e-103	-0.583766	0.384	0.639	8.35362e-99	1	Ncl
8.0874e-103	0.514121	0.844	0.727	1.88711e-98	1	Maf
1.49932e-102	0.759348	0.337	0.199	3.49852e-98	1	Slc36a1
5.15792e-102	-0.544954	0.167	0.39	1.20355e-97	1	Manf
6.35753e-102	-0.590439	0.204	0.431	1.48347e-97	1	Tspan3
6.39333e-102	-0.758881	0.536	0.689	1.49182e-97	1	Lgmn
6.45544e-102	0.695983	0.286	0.15	1.50631e-97	1	Paxbp1
7.75288e-102	-0.503571	0.185	0.418	1.80906e-97	1	Cnn3
2.02674e-101	0.727244	0.402	0.264	4.7292e-97	1	Myo18a
2.6123e-101	0.798234	0.469	0.341	6.09555e-97	1	Mafg
9.5953e-101	-0.567996	0.415	0.652	2.23897e-96	1	Gas5
1.27155e-100	-0.630189	0.173	0.397	2.96704e-96	1	Cbr1
2.01044e-100	-0.638768	0.558	0.709	4.69116e-96	1	Tmbim6
2.87983e-100	-0.729264	0.124	0.323	6.71979e-96	1	2200002D01Rik
3.23828e-100	0.660647	0.726	0.61	7.55621e-96	1	Zbtb20
4.39176e-100	-0.501565	0.077	0.265	1.02477e-95	1	Ifi30
9.89614e-100	0.753473	0.418	0.285	2.30917e-95	1	Nsd1
1.29676e-98	0.72887	0.295	0.162	3.02586e-94	1	Vps13d
4.13545e-98	0.677434	0.696	0.611	9.64967e-94	1	Errfi1
5.23627e-98	-0.513441	0.244	0.486	1.22183e-93	1	Ephx2
7.99334e-98	0.725506	0.38	0.24	1.86516e-93	1	Rbm5
1.24792e-97	-0.510622	0.182	0.411	2.91189e-93	1	Hsd17b4
1.60843e-97	-0.54194	0.312	0.56	3.75312e-93	1	Ywhaz
2.02217e-97	-0.516642	0.303	0.554	4.71854e-93	1	Pabpc1
5.00046e-97	0.750905	0.338	0.202	1.16681e-92	1	Trpc1
1.29322e-96	-0.563472	0.14	0.349	3.0176e-92	1	Lmna
5.57174e-96	0.805645	0.53	0.403	1.30011e-91	1	Galnt11
9.70582e-96	0.765428	0.459	0.329	2.26476e-91	1	Atrx
2.09713e-95	0.747468	0.417	0.292	4.89345e-91	1	Tpcn1
3.2047e-95	0.7429	0.308	0.176	7.47784e-91	1	Lrrk2
6.87749e-95	0.73066	0.447	0.316	1.60479e-90	1	Prpf38b
1.85193e-94	-0.503341	0.162	0.377	4.32129e-90	1	Gm32461
2.29531e-94	0.72292	0.462	0.34	5.35589e-90	1	Huwe1
4.08963e-94	0.74218	0.589	0.498	9.54275e-90	1	Chd3
4.21743e-94	-0.883151	0.409	0.601	9.84096e-90	1	Apoe
4.91568e-94	-0.860333	0.433	0.631	1.14703e-89	1	Guca2b
1.11036e-93	-0.501332	0.231	0.465	2.59091e-89	1	Erich4
1.59406e-93	-0.548522	0.406	0.629	3.71959e-89	1	4833439L19Rik
7.79414e-93	-0.515471	0.128	0.328	1.81869e-88	1	Psme1
1.26926e-92	-0.64152	0.076	0.252	2.96169e-88	1	Pold4
2.6281e-91	-0.520598	0.218	0.447	6.13241e-87	1	Psmd4
2.14474e-90	-0.505326	0.282	0.513	5.00454e-86	1	Smim1
5.86804e-90	-0.520469	0.441	0.671	1.36925e-85	1	Glud1
6.97043e-90	0.714333	0.373	0.244	1.62648e-85	1	Akap13
1.0069e-89	-0.561292	0.189	0.404	2.34949e-85	1	Pnrc1
1.37209e-89	0.773479	0.319	0.187	3.20163e-85	1	Cpeb3
1.01898e-87	0.661453	0.603	0.524	2.37769e-83	1	Srsf5
2.76229e-87	0.638723	0.278	0.154	6.44553e-83	1	Pdzd2
5.29305e-87	0.656598	0.255	0.135	1.23508e-82	1	Dgkq
6.1779e-87	0.729407	0.352	0.227	1.44155e-82	1	Frmd4b
9.75978e-87	0.715457	0.465	0.345	2.27735e-82	1	Cubn
1.00431e-86	0.616561	0.688	0.605	2.34345e-82	1	mt-Atp6
1.93324e-86	0.662175	0.281	0.157	4.51103e-82	1	Chd6
5.96256e-86	-0.608951	0.455	0.644	1.3913e-81	1	Pah
1.2701e-85	0.67693	0.321	0.19	2.96365e-81	1	4632427E13Rik
1.772e-85	0.681722	0.374	0.25	4.13478e-81	1	Brd1
2.40853e-85	0.62773	0.534	0.422	5.62007e-81	1	Ank3
2.63842e-85	-0.526503	0.14	0.335	6.15649e-81	1	Nudt19
2.76083e-85	-0.579338	0.215	0.425	6.44212e-81	1	H2-D1
3.50899e-85	0.727598	0.404	0.279	8.18788e-81	1	Col4a4
4.92616e-85	0.721592	0.494	0.385	1.14947e-80	1	Nmrk1
1.05898e-84	0.678024	0.288	0.166	2.47102e-80	1	Kmt2c
2.6292e-84	0.712019	0.438	0.322	6.13497e-80	1	Ash1l
6.30605e-84	0.696982	0.302	0.181	1.47145e-79	1	Dmxl2
5.81569e-83	0.650323	0.27	0.149	1.35703e-78	1	Spen
9.21081e-83	0.674324	0.286	0.167	2.14925e-78	1	BC034090
1.34317e-82	-0.504309	0.223	0.437	3.13415e-78	1	Uap1l1
2.46497e-82	0.709756	0.435	0.323	5.75177e-78	1	Rufy3
7.4329e-82	0.713942	0.301	0.18	1.73439e-77	1	Zfp292
2.21825e-81	0.663346	0.277	0.158	5.17607e-77	1	Plekha7
4.53792e-81	0.702457	0.362	0.242	1.05888e-76	1	Mycbp2
5.50991e-81	-0.51919	0.358	0.575	1.28568e-76	1	Pter
1.49503e-80	-0.645499	0.351	0.551	3.48851e-76	1	Sdc4
6.34145e-80	-0.51684	0.15	0.338	1.47971e-75	1	Btg1
7.91491e-80	0.651618	0.275	0.157	1.84686e-75	1	Dido1
1.14203e-79	0.714691	0.388	0.267	2.66482e-75	1	Ankrd11
5.0801e-79	-0.549851	0.543	0.704	1.18539e-74	1	Pdzk1
8.76828e-79	0.739971	0.428	0.317	2.04599e-74	1	Golgb1
9.24342e-79	0.642366	0.452	0.344	2.15686e-74	1	Birc6
1.4274e-78	0.694386	0.342	0.22	3.33069e-74	1	Dleu2
2.98051e-78	0.665748	0.253	0.138	6.95471e-74	1	Gria3
3.85353e-78	0.679179	0.341	0.223	8.99183e-74	1	Safb2
2.47538e-77	0.712814	0.331	0.214	5.77605e-73	1	Ubn2
2.86342e-77	0.674765	0.314	0.198	6.68151e-73	1	Dvl1
4.72929e-77	0.660609	0.31	0.191	1.10353e-72	1	Fam208a
6.71181e-76	0.643945	0.252	0.14	1.56613e-71	1	Pcsk5
9.07796e-76	0.698576	0.28	0.163	2.11825e-71	1	Mylk
3.05979e-75	-0.504871	0.307	0.508	7.13972e-71	1	Canx
2.09819e-74	-0.566294	0.382	0.574	4.89592e-70	1	Calr
7.1183e-74	-0.523419	0.51	0.684	1.66098e-69	1	4931406C07Rik
1.13617e-73	0.621606	0.367	0.248	2.65114e-69	1	Ccnl1
1.68721e-73	0.757349	0.355	0.241	3.93693e-69	1	Ankrd12
1.68628e-72	0.760297	0.695	0.626	3.93477e-68	1	Tnfaip8
5.25357e-72	0.643673	0.267	0.156	1.22587e-67	1	Gpatch8
8.01549e-72	-0.71674	0.124	0.288	1.87034e-67	1	Klf6
1.50292e-71	0.603066	0.693	0.588	3.50692e-67	1	Fut9
1.63769e-71	0.525071	0.665	0.585	3.82138e-67	1	Kcnj15
2.24388e-71	0.655309	0.31	0.2	5.23587e-67	1	Kansl3
4.82393e-71	0.67038	0.347	0.235	1.12561e-66	1	Cspp1
9.23453e-71	-0.529544	0.239	0.424	2.15479e-66	1	D630023F18Rik
1.80337e-70	0.694259	0.535	0.42	4.20797e-66	1	Slc6a19
3.50367e-70	-0.543806	0.222	0.408	8.17547e-66	1	Id3
1.17316e-69	0.653652	0.35	0.239	2.73745e-65	1	Kansl1l
2.75375e-69	0.687183	0.314	0.205	6.4256e-65	1	Kcnk5
4.80827e-69	0.626372	0.31	0.198	1.12196e-64	1	Zeb2
2.53122e-68	0.666939	0.551	0.476	5.90634e-64	1	Prodh
5.11471e-68	0.629259	0.313	0.201	1.19347e-63	1	Nfat5
2.75196e-67	-0.580856	0.209	0.389	6.42141e-63	1	Tmem252
3.0789e-67	0.566383	0.261	0.152	7.1843e-63	1	5031425E22Rik
9.58175e-67	0.746013	0.27	0.163	2.2358e-62	1	Slc16a14
1.69316e-66	0.649348	0.313	0.207	3.95082e-62	1	Dennd5b
2.04522e-64	0.67669	0.317	0.212	4.77231e-60	1	Trps1
4.12327e-63	0.599504	0.521	0.44	9.62124e-59	1	Fus
5.22599e-63	-0.537422	0.47	0.619	1.21943e-58	1	Lamp2
6.72826e-63	0.645945	0.308	0.205	1.56997e-58	1	Zkscan3
1.33655e-62	0.62036	0.252	0.151	3.1187e-58	1	Tnrc18
2.30905e-62	0.597963	0.259	0.156	5.38794e-58	1	Zfp318
3.13174e-62	0.591502	0.288	0.185	7.30759e-58	1	Herc1
4.96411e-62	0.656522	0.389	0.298	1.15833e-57	1	Osbpl6
2.07492e-60	0.582203	0.48	0.399	4.84163e-56	1	Sfpq
2.27925e-60	0.610313	0.255	0.157	5.3184e-56	1	Lzts3
2.91578e-60	-0.53298	0.392	0.565	6.80369e-56	1	Hspa5
7.56555e-60	0.590815	0.283	0.183	1.76535e-55	1	Itsn2
3.20776e-59	0.585473	0.276	0.177	7.485e-55	1	Tmem245
3.25606e-59	0.65497	0.405	0.311	7.59769e-55	1	Akap9
8.32228e-59	0.631324	0.311	0.213	1.94192e-54	1	Ptprk
1.58565e-58	0.603788	0.291	0.192	3.69995e-54	1	Ankhd1
2.18702e-58	0.565571	0.311	0.21	5.10319e-54	1	Zfp638
1.39398e-57	-0.780796	0.148	0.291	3.25272e-53	1	Tmsb10
1.73973e-57	0.583202	0.274	0.175	4.05948e-53	1	Tia1
2.24327e-57	0.604724	0.481	0.399	5.23444e-53	1	Steap2
4.38879e-57	0.592363	0.291	0.193	1.02408e-52	1	4932438A13Rik
4.52187e-57	0.642295	0.429	0.349	1.05513e-52	1	Sirt3
6.08275e-57	0.560748	0.259	0.161	1.41935e-52	1	Khdc4
7.52936e-57	0.597969	0.383	0.292	1.7569e-52	1	Clmn
9.22659e-57	0.576885	0.267	0.169	2.15293e-52	1	Setd2
1.61536e-56	0.637127	0.315	0.218	3.76928e-52	1	Bod1l
8.01663e-56	0.610528	0.313	0.213	1.8706e-51	1	Col4a3
8.97791e-56	0.602301	0.296	0.202	2.0949e-51	1	Tanc2
1.06103e-55	0.583496	0.253	0.159	2.47581e-51	1	Bnc2
2.1613e-54	0.623399	0.318	0.228	5.04317e-50	1	Gcn1l1
1.35599e-53	0.626563	0.277	0.184	3.16406e-49	1	Rhobtb1
1.43174e-53	-0.731368	0.155	0.292	3.34081e-49	1	Wfdc2
3.45343e-53	0.631531	0.347	0.258	8.05823e-49	1	Bcl7a
3.6673e-53	0.579554	0.251	0.16	8.55727e-49	1	Insr
5.24909e-53	-0.978759	0.298	0.465	1.22482e-48	1	Jun
5.62623e-53	0.561339	0.285	0.193	1.31282e-48	1	Clk4
5.95177e-53	0.567074	0.35	0.262	1.38879e-48	1	Usp24
1.17003e-52	0.592535	0.297	0.206	2.73015e-48	1	Afdn
3.57492e-52	0.604388	0.478	0.414	8.34171e-48	1	Xylb
4.29928e-52	0.60477	0.458	0.387	1.00319e-47	1	Rbm25
9.09934e-52	0.538411	0.275	0.182	2.12324e-47	1	Cep350
9.28251e-52	-0.853496	0.466	0.608	2.16598e-47	1	S100g
9.58631e-52	0.576487	0.273	0.183	2.23687e-47	1	Auts2
1.6329e-51	0.574094	0.369	0.283	3.8102e-47	1	Usp34
2.26759e-51	-0.763065	0.165	0.303	5.29121e-47	1	Ly6a
1.73867e-50	-0.513932	0.494	0.629	4.05701e-46	1	Psap
1.88937e-50	-0.909408	0.468	0.57	4.40866e-46	1	Spp2
4.02719e-50	0.589622	0.262	0.174	9.39705e-46	1	Asxl2
9.97298e-50	-0.604467	0.589	0.681	2.32709e-45	1	Tcn2
1.5305e-49	-0.55987	0.171	0.314	3.57127e-45	1	Junb
3.09982e-49	0.645884	0.363	0.285	7.23311e-45	1	Baiap2
4.57625e-49	0.528357	0.498	0.428	1.06782e-44	1	Atp2a2
6.41778e-49	0.590598	0.406	0.332	1.49752e-44	1	Kmt2e
9.09915e-49	0.610104	0.261	0.171	2.1232e-44	1	Agrn
1.41294e-48	0.619942	0.405	0.331	3.29696e-44	1	Cdc37l1
1.43167e-48	0.608993	0.386	0.309	3.34066e-44	1	Zfp871
3.0554e-48	0.592214	0.44	0.378	7.12947e-44	1	Rgl1
3.93462e-48	0.575714	0.251	0.163	9.18104e-44	1	Nhs
4.12582e-48	0.545215	0.442	0.376	9.6272e-44	1	Dcaf8
1.13926e-47	0.601619	0.27	0.184	2.65835e-43	1	Ubr4
5.66308e-47	0.619742	0.435	0.366	1.32142e-42	1	Ppp2r3a
8.20924e-47	0.558507	0.281	0.195	1.91554e-42	1	Tnrc6c
8.73051e-47	0.643883	0.337	0.257	2.03718e-42	1	Slc6a20b
2.90895e-46	0.591852	0.323	0.244	6.78774e-42	1	Acox3
1.63037e-45	0.552293	0.355	0.277	3.80429e-41	1	Ankrd17
3.20232e-45	0.556152	0.41	0.34	7.47229e-41	1	Phldb2
9.51699e-45	0.57826	0.306	0.228	2.22069e-40	1	Pyroxd2
1.56121e-44	0.596965	0.383	0.31	3.64293e-40	1	Fubp1
6.21438e-44	0.588651	0.338	0.259	1.45006e-39	1	Plekha1
7.54997e-44	0.539756	0.395	0.323	1.76171e-39	1	Itch
8.16559e-43	0.569066	0.401	0.337	1.90536e-38	1	Dusp11
1.61095e-42	0.745258	0.26	0.173	3.75899e-38	1	Slc13a3
1.6211e-42	0.582306	0.342	0.264	3.78269e-38	1	Atxn1
3.46636e-42	0.568032	0.353	0.278	8.0884e-38	1	Kidins220
1.14056e-41	0.551427	0.405	0.338	2.66138e-37	1	Ncoa7
1.30777e-41	0.542896	0.315	0.237	3.05154e-37	1	Tnrc6b
1.80112e-41	0.564902	0.259	0.183	4.20273e-37	1	Slc12a7
7.13366e-41	0.539302	0.278	0.2	1.66457e-36	1	Fut8
7.34632e-40	0.534181	0.301	0.225	1.71419e-35	1	Pkd2
8.38864e-40	0.554174	0.346	0.276	1.95741e-35	1	Epb41
8.63414e-40	0.633626	0.285	0.21	2.01469e-35	1	Flrt1
6.19705e-39	0.521909	0.258	0.182	1.44602e-34	1	Pikfyve
1.82617e-38	0.573276	0.351	0.278	4.26118e-34	1	Resf1
2.83329e-38	0.56479	0.25	0.177	6.61121e-34	1	Sypl2
1.91336e-37	0.513782	0.291	0.217	4.46464e-33	1	Pcm1
5.93375e-37	0.511654	0.413	0.352	1.38458e-32	1	Hnrnph1
1.83358e-36	0.554097	0.281	0.208	4.27847e-32	1	Ptpn13
4.98712e-36	0.525331	0.33	0.264	1.16369e-31	1	Tmem259
1.08294e-35	0.549593	0.359	0.298	2.52693e-31	1	Tmem150a
2.99789e-35	0.505546	0.276	0.203	6.99527e-31	1	Baz1b
3.24455e-35	-0.697571	0.146	0.254	7.57083e-31	1	Fos
6.17214e-35	0.506116	0.292	0.223	1.44021e-30	1	Gramd1b
5.36413e-34	0.511954	0.255	0.185	1.25167e-29	1	Gm10804
9.86665e-33	0.50215	0.314	0.248	2.30228e-28	1	Bptf
1.13542e-32	0.535624	0.366	0.307	2.64938e-28	1	Tacc2
1.13771e-32	0.521063	0.39	0.333	2.65474e-28	1	Kl
1.90494e-32	0.511701	0.377	0.326	4.44499e-28	1	Rere
2.79245e-32	0.537595	0.298	0.235	6.51591e-28	1	Osbpl3
1.25371e-30	0.523511	0.327	0.273	2.9254e-26	1	Dalrd3
1.07449e-27	0.512277	0.354	0.302	2.50723e-23	1	Slc23a1
1.09684e-27	0.505173	0.338	0.287	2.55937e-23	1	Slc25a36
2.14033e-26	0.517026	0.368	0.33	4.99426e-22	1	Ggnbp2
5.33843e-24	0.566474	0.496	0.485	1.24567e-19	1	Mat2a
3.11141e-23	0.503783	0.274	0.218	7.26017e-19	1	Wsb1
4.79305e-23	-0.712653	0.717	0.712	1.11841e-18	1	Gatm
2.32157e-21	0.527394	0.389	0.358	5.41714e-17	1	Slc17a3
1.06847e-11	-0.508175	0.799	0.806	2.49317e-07	1	Miox
6.48913e-10	0.506079	0.299	0.279	1.51417e-05	1	Nuak2
1.41234e-06	-0.550482	0.27	0.317	0.0329556	1	Cd74
0	2.1525	0.976	0.869	0	2	Spp1
0	2.03872	0.532	0.127	0	2	C3
0	1.38722	0.404	0.057	0	2	Cp
0	1.37944	0.661	0.304	0	2	Gc
0	1.33911	0.694	0.183	0	2	Col18a1
0	1.3112	0.915	0.637	0	2	Tmem176a
0	1.25371	0.93	0.703	0	2	Tmem176b
0	1.17397	0.759	0.394	0	2	H2-K1
0	0.941091	0.626	0.221	0	2	Adgrg1
0	0.924101	0.493	0.162	0	2	Lgals3bp
0	0.890207	0.279	0.05	0	2	Fgb
0	0.883781	0.449	0.121	0	2	Aebp1
0	0.867472	0.564	0.175	0	2	Col4a1
0	0.854381	0.714	0.342	0	2	Cdhr5
0	0.833307	0.568	0.191	0	2	Tnfrsf12a
0	0.797803	0.519	0.162	0	2	Itgb6
0	0.764466	0.572	0.21	0	2	Myh9
0	0.752082	0.562	0.213	0	2	H6pd
0	0.684158	0.463	0.135	0	2	Tapbp
0	0.596087	0.304	0.057	0	2	Mfge8
0	-1.708	0.496	0.74	0	2	Akr1c21
0	-2.06967	0.688	0.82	0	2	Ass1
0	-2.49641	0.563	0.839	0	2	Miox
3.70742e-305	0.882323	0.709	0.334	8.6509e-301	2	Vmp1
4.59285e-304	-1.01315	0.969	0.982	1.0717e-299	2	Fxyd2
1.9268e-302	0.982256	0.881	0.592	4.496e-298	2	Ctsb
7.09795e-302	-1.43664	0.862	0.888	1.65623e-297	2	Akr1a1
1.65729e-300	0.744178	0.573	0.228	3.86713e-296	2	Sptlc2
3.26051e-300	0.525628	0.417	0.119	7.60808e-296	2	Myof
1.38179e-299	0.943887	0.927	0.682	3.22427e-295	2	mt-Nd3
1.99276e-295	0.652151	0.448	0.141	4.6499e-291	2	Cd9
5.25162e-294	0.736578	0.455	0.146	1.22541e-289	2	Agrn
2.5536e-284	0.78804	0.712	0.36	5.95857e-280	2	Spint2
5.05087e-284	1.11501	0.864	0.58	1.17857e-279	2	Slc13a1
5.16962e-283	0.924363	0.704	0.349	1.20628e-278	2	H2-D1
1.59808e-281	0.642396	0.35	0.093	3.72896e-277	2	Icam1
2.87912e-280	0.76017	0.75	0.382	6.71814e-276	2	Rrbp1
3.80155e-278	1.1228	0.825	0.49	8.87055e-274	2	B2m
4.38343e-278	0.542956	0.334	0.088	1.02283e-273	2	Steap1
5.21127e-278	0.610222	0.525	0.199	1.216e-273	2	Ddr1
1.45091e-274	0.946439	0.943	0.813	3.38555e-270	2	Cd63
6.3063e-270	0.882493	0.838	0.526	1.47151e-265	2	App
2.79096e-265	-1.53854	0.63	0.764	6.51243e-261	2	Fbp1
8.99024e-265	1.03183	0.317	0.083	2.09778e-260	2	Adamts1
3.29472e-263	0.930879	0.373	0.115	7.6879e-259	2	Fga
6.95562e-259	-1.36197	0.645	0.758	1.62302e-254	2	Sord
8.54057e-258	0.613334	0.417	0.136	1.99286e-253	2	Angptl4
3.23891e-254	0.563959	0.282	0.068	7.55767e-250	2	Nrg1
4.19955e-254	-1.72089	0.557	0.735	9.79924e-250	2	Gatm
2.63423e-253	0.519707	0.333	0.092	6.1467e-249	2	Fat1
7.39807e-253	-1.30672	0.767	0.817	1.72627e-248	2	Mdh1
6.3842e-252	0.641814	0.57	0.244	1.48969e-247	2	Itgb1
7.45706e-252	1.04858	0.421	0.147	1.74003e-247	2	Sparc
2.89718e-249	0.510905	0.407	0.134	6.76028e-245	2	Nectin1
5.59533e-249	-0.992462	0.944	0.965	1.30561e-244	2	Aldob
5.57012e-247	0.685145	0.587	0.252	1.29973e-242	2	2200002D01Rik
1.44531e-236	-1.01304	0.978	0.987	3.37248e-232	2	Ftl1
6.06354e-233	-1.11326	0.903	0.909	1.41487e-228	2	Gapdh
1.08181e-231	0.828472	0.743	0.41	2.52429e-227	2	Syne2
1.23713e-229	0.769135	0.808	0.48	2.88671e-225	2	Sdc4
1.20514e-226	0.667613	0.364	0.115	2.81207e-222	2	Sox4
5.2232e-223	0.832876	0.772	0.464	1.21878e-218	2	Cd81
1.26474e-220	0.932947	0.416	0.154	2.95114e-216	2	Gdf15
6.96153e-220	0.638338	0.434	0.159	1.6244e-215	2	Tmigd1
6.96792e-218	0.615018	0.608	0.292	1.62589e-213	2	Mgst1
6.30754e-216	0.71626	0.413	0.149	1.4718e-211	2	Ccn1
8.19925e-214	0.709819	0.685	0.373	1.91321e-209	2	Steap2
3.84774e-213	0.67822	0.993	0.975	8.97832e-209	2	mt-Nd1
4.99034e-213	0.502808	0.352	0.115	1.16445e-208	2	Col4a2
6.64867e-213	0.660966	0.672	0.353	1.5514e-208	2	Cldn2
1.04701e-212	-1.46295	0.54	0.712	2.44308e-208	2	Ttc36
1.19223e-212	0.681648	0.268	0.073	2.78196e-208	2	Ephx1
5.98542e-211	0.739327	0.737	0.418	1.39664e-206	2	Rbpms
3.42345e-209	1.16241	0.385	0.143	7.98827e-205	2	Fgg
4.09583e-209	-0.822664	0.909	0.91	9.55721e-205	2	Atp5b
1.75039e-204	0.6744	0.98	0.911	4.08435e-200	2	mt-Co1
2.84355e-204	0.770973	0.885	0.632	6.63514e-200	2	Ctsl
7.49874e-201	0.734463	0.804	0.502	1.74976e-196	2	Cdh16
1.14434e-200	0.583915	0.584	0.283	2.67021e-196	2	Rpn1
5.35322e-197	0.598542	0.664	0.359	1.24912e-192	2	Laptm4a
2.44668e-196	0.772642	0.71	0.397	5.70908e-192	2	Zfp36l1
1.42282e-194	0.663854	0.737	0.429	3.32001e-190	2	Sptbn1
1.0571e-193	0.529694	0.57	0.273	2.46663e-189	2	Nceh1
7.80413e-192	0.670723	0.352	0.123	1.82102e-187	2	Nfkbiz
1.75761e-191	-0.805826	0.903	0.923	4.10121e-187	2	Prdx5
2.28887e-186	0.981623	0.783	0.518	5.34085e-182	2	Neat1
2.16903e-185	0.751483	0.505	0.231	5.06122e-181	2	Cyp4a10
3.02421e-185	0.698984	0.673	0.368	7.0567e-181	2	Slc6a6
1.06357e-184	-0.789369	0.92	0.922	2.48173e-180	2	Chchd2
2.54981e-184	0.808025	0.416	0.172	5.94972e-180	2	H2-Ab1
8.8465e-183	0.618093	0.326	0.112	2.06424e-178	2	Bst2
8.44053e-180	0.754903	0.908	0.707	1.96951e-175	2	Slc4a4
5.72703e-178	0.534114	0.648	0.347	1.33635e-173	2	Rtn3
4.65051e-177	0.563835	0.475	0.21	1.08515e-172	2	Itga1
4.36409e-176	0.672876	0.796	0.509	1.01832e-171	2	Calr
2.93473e-174	0.507969	0.506	0.233	6.84789e-170	2	Nbeal1
1.70628e-173	-0.869375	0.84	0.853	3.98143e-169	2	Atp5h
1.51075e-172	0.634905	0.836	0.563	3.52518e-168	2	Lamp2
6.63223e-171	-1.01593	0.77	0.806	1.54756e-166	2	Keg1
1.3725e-170	0.580651	0.721	0.423	3.20259e-166	2	Pdia3
5.69706e-168	-0.820533	0.842	0.85	1.32935e-163	2	Atp5a1
2.48238e-167	0.600578	0.978	0.891	5.7924e-163	2	mt-Nd5
2.53487e-166	-0.795221	0.881	0.889	5.91487e-162	2	Atp5e
2.98566e-165	0.509353	0.583	0.301	6.96675e-161	2	Wls
1.09618e-164	0.545277	0.613	0.326	2.55783e-160	2	Chd9
9.26081e-164	0.525176	0.67	0.38	2.16092e-159	2	Cd2ap
2.34168e-163	0.644511	0.815	0.546	5.46409e-159	2	Ctsd
1.25631e-161	0.629716	0.92	0.739	2.93148e-157	2	Igfbp7
2.12287e-161	0.52907	0.628	0.342	4.95352e-157	2	Tpp1
6.51029e-161	0.501281	0.622	0.332	1.51911e-156	2	Bicc1
8.13697e-158	0.756164	0.353	0.139	1.89868e-153	2	Gm37376
[truncated: 2,679 more rows]

## Sheet: PTC_celltypes_DEGs
p_val	avg_log2FC	pct.1	pct.2	p_val_adj	Celltypes	gene
0	1.50051	0.644	0.375	0	HealthyS1	Spp2
0	-1.02637	0.148	0.396	0	HealthyS1	Btg2
0	-0.848144	0.061	0.271	0	HealthyS1	Phlda3
0	1.3732	0.848	0.715	0	HealthyS1	Ass1
0	-0.894152	0.69	0.85	0	HealthyS1	Rpl12
0	1.18292	0.56	0.277	0	HealthyS1	Slc5a12
0	0.893544	0.79	0.651	0	HealthyS1	Sord
0	1.82137	0.813	0.51	0	HealthyS1	Gatm
0	-1.14408	0.392	0.752	0	HealthyS1	S100a11
0	-1.5816	0.432	0.767	0	HealthyS1	S100a10
0	0.73567	0.973	0.943	0	HealthyS1	Aldob
0	-1.19649	0.382	0.614	0	HealthyS1	Plin2
0	-0.992981	0.18	0.449	0	HealthyS1	Tmsb10
0	0.954538	0.383	0.132	0	HealthyS1	Clec2h
0	-0.922899	0.196	0.491	0	HealthyS1	2200002D01Rik
0	-2.41086	0.126	0.366	0	HealthyS1	Napsa
0	1.19833	0.666	0.41	0	HealthyS1	Slc5a2
0	-1.17547	0.445	0.687	0	HealthyS1	Cstb
0	0.846137	0.802	0.627	0	HealthyS1	Maf
0	-1.47329	0.127	0.372	0	HealthyS1	Cryab
0	-0.989375	0.105	0.37	0	HealthyS1	Tmigd1
0	1.20127	0.872	0.715	0	HealthyS1	Slc34a1
0	1.21384	0.804	0.632	0	HealthyS1	Fbp1
0	1.22978	0.872	0.669	0	HealthyS1	Miox
0	-1.25968	0.131	0.454	0	HealthyS1	Tnfrsf12a
0	-1.70676	0.135	0.423	0	HealthyS1	Cdkn1a
0	-0.727524	0.12	0.374	0	HealthyS1	Reep5
0	1.00228	0.694	0.519	0	HealthyS1	Tnfaip8
3.95638e-301	0.848793	0.997	0.992	9.23182e-297	HealthyS1	Gm42418
1.58885e-295	0.557277	0.999	0.997	3.70743e-291	HealthyS1	Gpx3
9.26167e-294	1.18139	0.457	0.214	2.16112e-289	HealthyS1	G6pc
6.18854e-293	-0.775644	0.578	0.771	1.44403e-288	HealthyS1	Rpl27a
6.23244e-289	-0.94267	0.615	0.786	1.45428e-284	HealthyS1	Tmem176a
7.75278e-288	-0.900008	0.683	0.829	1.80903e-283	HealthyS1	Tmem176b
1.46371e-286	0.883602	0.639	0.461	3.41541e-282	HealthyS1	Cryl1
3.91638e-282	-0.844687	0.688	0.835	9.13849e-278	HealthyS1	Rps27l
8.76408e-276	0.906217	0.474	0.239	2.04501e-271	HealthyS1	D630023F18Rik
1.10593e-275	-0.855896	0.114	0.323	2.58058e-271	HealthyS1	Lgals3
2.05361e-275	-0.771044	0.715	0.857	4.79189e-271	HealthyS1	Rpl17
1.01922e-273	-0.707861	0.622	0.806	2.37825e-269	HealthyS1	Rps25
1.05432e-273	0.655209	0.831	0.705	2.46014e-269	HealthyS1	Acsm2
1.40165e-273	-0.664945	0.157	0.376	3.27062e-269	HealthyS1	Acot1
9.1321e-272	0.692593	0.773	0.583	2.13088e-267	HealthyS1	Akr1c21
2.61307e-271	0.981155	0.637	0.484	6.09733e-267	HealthyS1	Asl
1.21305e-270	1.04027	0.51	0.291	2.83052e-266	HealthyS1	Slc6a19
5.7427e-265	-0.654091	0.738	0.871	1.34e-260	HealthyS1	Rps15
1.43135e-264	-0.684101	0.411	0.638	3.33991e-260	HealthyS1	Clic1
4.69219e-264	-1.28651	0.112	0.309	1.09488e-259	HealthyS1	C3
1.1035e-260	0.592658	0.984	0.973	2.5749e-256	HealthyS1	Fxyd2
1.2492e-260	-0.681075	0.693	0.839	2.91489e-256	HealthyS1	Rpl35
2.42178e-260	0.65947	0.844	0.716	5.65099e-256	HealthyS1	Keg1
1.87727e-257	-0.796531	0.111	0.308	4.38043e-253	HealthyS1	Slc6a18
6.03072e-257	-0.779059	0.317	0.546	1.40721e-252	HealthyS1	H2-D1
3.57689e-255	-0.624119	0.86	0.941	8.34631e-251	HealthyS1	Rps8
4.46969e-254	0.781692	0.436	0.21	1.04296e-249	HealthyS1	Acss1
1.73747e-251	-0.720424	0.705	0.851	4.05422e-247	HealthyS1	Rack1
3.10659e-244	0.944015	0.546	0.34	7.24891e-240	HealthyS1	Fabp3
4.83437e-243	-0.950739	0.16	0.356	1.12805e-238	HealthyS1	Pold4
9.60774e-243	-0.668987	0.766	0.885	2.24187e-238	HealthyS1	Rps27
1.22094e-241	-0.64801	0.821	0.92	2.84895e-237	HealthyS1	Rps18
2.08268e-241	0.9846	0.482	0.262	4.85972e-237	HealthyS1	Dnase1
3.51553e-241	-0.605521	0.739	0.864	8.20313e-237	HealthyS1	Rps17
1.24855e-238	0.846248	0.888	0.878	2.91335e-234	HealthyS1	Akr1a1
3.93642e-238	-0.663483	0.586	0.785	9.18524e-234	HealthyS1	Hsp90aa1
3.65143e-233	-0.547312	0.84	0.924	8.52024e-229	HealthyS1	Rpl39
4.25469e-233	-0.567456	0.771	0.89	9.92789e-229	HealthyS1	Rplp2
9.22811e-233	-0.867385	0.463	0.672	2.15329e-228	HealthyS1	B2m
3.3089e-229	0.857654	0.678	0.546	7.72098e-225	HealthyS1	Oxct1
5.25121e-227	-0.517133	0.854	0.934	1.22532e-222	HealthyS1	Rpl38
6.57748e-227	-0.680579	0.261	0.473	1.53479e-222	HealthyS1	Mgst1
1.62319e-226	-0.590704	0.838	0.928	3.78756e-222	HealthyS1	Rps12
6.35454e-225	-0.584248	0.858	0.932	1.48277e-220	HealthyS1	Rps20
8.55754e-225	0.748205	0.763	0.682	1.99682e-220	HealthyS1	Slc25a4
3.66124e-223	-0.624303	0.797	0.899	8.54314e-219	HealthyS1	Rps16
1.2692e-222	0.705519	0.291	0.096	2.96156e-218	HealthyS1	Dpep1
8.31638e-222	-0.557039	0.913	0.956	1.94054e-217	HealthyS1	Rplp1
9.55617e-221	-0.846305	0.307	0.514	2.22984e-216	HealthyS1	Cndp2
1.87882e-220	-0.553021	0.197	0.401	4.38403e-216	HealthyS1	Nap1l1
1.05339e-219	0.782095	0.819	0.793	2.45798e-215	HealthyS1	Mdh1
1.76593e-219	0.688386	0.293	0.099	4.12062e-215	HealthyS1	Slc34a3
1.87828e-219	-0.802375	0.28	0.484	4.38277e-215	HealthyS1	Ccng1
1.47903e-214	0.80567	0.412	0.208	3.45118e-210	HealthyS1	Cyp2d26
2.01315e-214	0.826963	0.618	0.465	4.69749e-210	HealthyS1	Cela1
2.50481e-214	0.764508	0.548	0.365	5.84473e-210	HealthyS1	Prodh
4.0816e-214	-0.67508	0.128	0.301	9.52401e-210	HealthyS1	Perp
9.29547e-213	-0.59036	0.677	0.813	2.16901e-208	HealthyS1	Rpl36a
1.10246e-211	-0.603936	0.768	0.876	2.57247e-207	HealthyS1	Rps19
1.25379e-211	-0.506614	0.912	0.961	2.9256e-207	HealthyS1	Rpl23
1.44694e-211	-0.796931	0.489	0.692	3.37628e-207	HealthyS1	Dynll1
1.97416e-210	-0.653276	0.183	0.374	4.60651e-206	HealthyS1	Col18a1
7.87988e-208	-0.624355	0.834	0.924	1.83869e-203	HealthyS1	Rpl13
8.12394e-208	-0.525054	0.093	0.257	1.89564e-203	HealthyS1	Ier5
7.39837e-204	-0.598857	0.814	0.909	1.72634e-199	HealthyS1	Rps27a
7.342e-203	-0.537502	0.83	0.912	1.71318e-198	HealthyS1	Rpl37
3.53052e-202	-0.527848	0.827	0.916	8.23813e-198	HealthyS1	Rps28
5.26329e-202	-0.61727	0.767	0.878	1.22814e-197	HealthyS1	Rps23
2.81058e-199	0.711729	0.497	0.299	6.55821e-195	HealthyS1	Prodh2
5.05751e-199	-0.536838	0.128	0.299	1.18012e-194	HealthyS1	Carhsp1
2.03891e-198	0.833	0.828	0.698	4.7576e-194	HealthyS1	Pck1
4.83392e-198	-0.653863	0.732	0.847	1.12795e-193	HealthyS1	Rps15a
8.56259e-198	0.730205	0.623	0.471	1.99799e-193	HealthyS1	Nox4
3.60851e-196	0.671316	0.32	0.132	8.42011e-192	HealthyS1	Car14
7.51431e-195	-0.575887	0.833	0.924	1.75339e-190	HealthyS1	Rps14
8.65239e-195	-0.672919	0.199	0.398	2.01895e-190	HealthyS1	Cyp4a10
1.06726e-193	-0.748423	0.456	0.646	2.49036e-189	HealthyS1	Gstm1
1.26974e-192	0.591338	0.272	0.092	2.9628e-188	HealthyS1	Cdkl1
4.13103e-190	0.772203	0.468	0.282	9.63935e-186	HealthyS1	Ascc1
6.47267e-190	0.714199	0.524	0.327	1.51033e-185	HealthyS1	Nat8f1
4.81644e-189	-0.661287	0.432	0.622	1.12387e-184	HealthyS1	Rps6
1.04798e-188	-0.661996	0.624	0.773	2.44536e-184	HealthyS1	Rpl7
9.62558e-188	-0.553822	0.853	0.922	2.24603e-183	HealthyS1	Rpl26
1.25641e-184	-0.583306	0.499	0.682	2.93171e-180	HealthyS1	Gm10076
3.40006e-184	0.610835	0.548	0.358	7.93371e-180	HealthyS1	0610005C13Rik
1.89987e-183	-0.612795	0.332	0.53	4.43316e-179	HealthyS1	Sh3bgrl3
5.92092e-182	-0.61625	0.446	0.628	1.38159e-177	HealthyS1	Rpl15
6.17251e-182	0.722301	0.666	0.538	1.44029e-177	HealthyS1	Errfi1
1.16029e-181	-0.513707	0.788	0.892	2.70743e-177	HealthyS1	Rpl35a
6.35371e-180	-0.576733	0.131	0.299	1.48257e-175	HealthyS1	Gdf15
6.66911e-180	0.744206	0.608	0.47	1.55617e-175	HealthyS1	Idh2
8.44667e-176	0.882521	0.632	0.546	1.97095e-171	HealthyS1	Pcbd1
9.41972e-175	0.565724	0.273	0.101	2.198e-170	HealthyS1	Hsd3b2
3.62504e-173	-0.610408	0.371	0.568	8.45868e-169	HealthyS1	Zfp36l1
2.57284e-172	0.67016	0.52	0.346	6.00347e-168	HealthyS1	Slc7a7
1.64325e-169	-0.78709	0.379	0.559	3.83435e-165	HealthyS1	H2-K1
1.93627e-169	-0.520786	0.882	0.941	4.51808e-165	HealthyS1	Rpl32
4.83163e-169	-0.525838	0.614	0.77	1.12741e-164	HealthyS1	Rpl4
3.01518e-168	-0.513208	0.13	0.286	7.03563e-164	HealthyS1	Thyn1
4.81683e-168	0.773799	0.587	0.46	1.12396e-163	HealthyS1	Qdpr
5.74202e-168	-0.597612	0.443	0.622	1.33984e-163	HealthyS1	Cd81
1.21978e-167	0.742904	0.648	0.514	2.84623e-163	HealthyS1	Fut9
7.48573e-167	0.591588	0.715	0.609	1.74672e-162	HealthyS1	Pdzk1
2.33344e-166	-0.574853	0.845	0.921	5.44485e-162	HealthyS1	Rpl19
5.85414e-166	-0.520138	0.448	0.627	1.36601e-161	HealthyS1	Mrpl33
1.09917e-165	-0.626997	0.318	0.491	2.5648e-161	HealthyS1	Eif6
1.62924e-163	0.646873	0.655	0.535	3.80167e-159	HealthyS1	Pah
5.61947e-161	-0.648505	0.319	0.5	1.31125e-156	HealthyS1	Krt8
2.42688e-158	-0.839563	0.213	0.379	5.66288e-154	HealthyS1	Mep1a
3.38639e-157	0.558387	0.292	0.127	7.90179e-153	HealthyS1	Ppp1r16b
2.78385e-155	-0.51639	0.259	0.435	6.49584e-151	HealthyS1	Lmna
3.55614e-153	0.597459	0.445	0.272	8.2979e-149	HealthyS1	Pbld1
5.90994e-153	-0.57927	0.245	0.41	1.37902e-148	HealthyS1	Ei24
6.36557e-153	-0.522886	0.233	0.409	1.48534e-148	HealthyS1	Cebpb
2.24412e-150	-0.544489	0.695	0.812	5.23643e-146	HealthyS1	Rpl30
2.67286e-150	-0.556146	0.251	0.427	6.23686e-146	HealthyS1	Btg1
4.6637e-148	0.544311	0.785	0.719	1.08823e-143	HealthyS1	Glyat
1.07969e-145	-0.501134	0.348	0.516	2.51935e-141	HealthyS1	Spint2
1.53527e-145	-0.569863	0.332	0.498	3.5824e-141	HealthyS1	Bax
1.92165e-145	-0.50236	0.735	0.851	4.48398e-141	HealthyS1	Txn1
5.87759e-144	0.538865	0.827	0.816	1.37148e-139	HealthyS1	Atp5g1
1.11787e-143	-0.739147	0.764	0.861	2.60844e-139	HealthyS1	Rpl9
3.84658e-143	-0.540938	0.127	0.275	8.97562e-139	HealthyS1	Ly6e
3.2435e-142	0.925901	0.391	0.233	7.56839e-138	HealthyS1	Snhg11
9.80056e-142	0.537085	0.701	0.597	2.28686e-137	HealthyS1	Fmo1
2.91643e-140	-0.509588	0.796	0.888	6.80521e-136	HealthyS1	Rps3
9.34774e-138	-0.587567	0.738	0.841	2.1812e-133	HealthyS1	Rps13
1.09907e-133	0.619411	0.551	0.41	2.56458e-129	HealthyS1	Pecr
1.34681e-133	-0.578399	0.52	0.669	3.14266e-129	HealthyS1	Rpl5
4.26802e-132	0.617299	0.551	0.4	9.959e-128	HealthyS1	Rab11fip3
6.21164e-132	0.510439	0.678	0.576	1.44943e-127	HealthyS1	Khk
8.65734e-132	-0.5155	0.667	0.788	2.0201e-127	HealthyS1	Rpl18
2.51653e-131	-0.580191	0.238	0.403	5.87206e-127	HealthyS1	Junb
1.8029e-130	-0.521902	0.497	0.66	4.20689e-126	HealthyS1	Eif4a1
5.88332e-130	-0.538011	0.793	0.889	1.37281e-125	HealthyS1	Rps3a1
8.13949e-129	-0.588341	0.228	0.391	1.89927e-124	HealthyS1	Ly6a
5.25382e-128	0.586811	0.253	0.113	1.22593e-123	HealthyS1	Cpeb3
7.59582e-126	-0.515316	0.171	0.311	1.77241e-121	HealthyS1	Srxn1
3.69513e-124	-1.18468	0.867	0.913	8.62221e-120	HealthyS1	Spp1
1.16558e-122	-0.631888	0.525	0.659	2.71977e-118	HealthyS1	Lgals1
6.72764e-118	-0.546702	0.292	0.442	1.56983e-113	HealthyS1	Llph
1.79105e-112	0.868027	0.366	0.224	4.17924e-108	HealthyS1	Col27a1
2.01587e-112	-0.554224	0.195	0.335	4.70383e-108	HealthyS1	Nfkbia
1.34213e-111	0.598491	0.646	0.582	3.13173e-107	HealthyS1	Akr7a5
2.6065e-111	0.579073	0.356	0.218	6.08201e-107	HealthyS1	Car12
3.33974e-111	0.626876	0.419	0.285	7.79295e-107	HealthyS1	Dnajc12
9.25993e-108	0.561653	0.432	0.295	2.16071e-103	HealthyS1	Gldc
6.79525e-106	0.568294	0.4	0.268	1.5856e-101	HealthyS1	Slc7a8
1.1271e-103	0.511507	0.697	0.619	2.62998e-99	HealthyS1	Igfbp4
1.72627e-103	0.56471	0.408	0.281	4.02808e-99	HealthyS1	Tmem106a
7.93346e-103	0.528674	0.293	0.157	1.85119e-98	HealthyS1	Ces1d
6.91124e-102	-0.535696	0.331	0.481	1.61267e-97	HealthyS1	Vmp1
1.12745e-100	1.00776	0.825	0.737	2.63078e-96	HealthyS1	Lars2
3.63012e-100	0.567172	0.581	0.489	8.47053e-96	HealthyS1	Acaa2
2.06968e-99	-0.584525	0.244	0.379	4.82939e-95	HealthyS1	Gclc
3.04271e-99	0.531022	0.903	0.92	7.09987e-95	HealthyS1	Gapdh
4.97181e-99	0.540673	0.736	0.671	1.16012e-94	HealthyS1	Timp3
2.99441e-95	0.519199	0.43	0.302	6.98715e-91	HealthyS1	Rgl1
3.06181e-88	0.520016	0.601	0.521	7.14442e-84	HealthyS1	Selenbp1
1.92851e-86	0.547836	0.519	0.42	4.49997e-82	HealthyS1	Grhpr
3.96148e-86	-0.751614	0.165	0.278	9.24372e-82	HealthyS1	H2-Ab1
6.16621e-86	0.516002	0.428	0.316	1.43882e-81	HealthyS1	Slc7a9
3.70093e-84	-0.542274	0.317	0.452	8.63574e-80	HealthyS1	Tmem252
4.87252e-84	-0.763516	0.31	0.425	1.13695e-79	HealthyS1	Gc
9.31321e-83	-0.59097	0.476	0.598	2.17314e-78	HealthyS1	Tubb4b
1.3752e-79	0.508148	0.357	0.239	3.2089e-75	HealthyS1	Vegfa
6.56343e-74	-0.558907	0.325	0.44	1.53151e-69	HealthyS1	Cbr1
2.17892e-72	0.574059	0.68	0.642	5.08428e-68	HealthyS1	Tcn2
6.26132e-70	-0.994123	0.274	0.381	1.46102e-65	HealthyS1	Cd74
1.25482e-66	-0.512314	0.271	0.375	2.92801e-62	HealthyS1	Nudt19
3.44099e-66	-3.35309	0.27	0.347	8.02922e-62	HealthyS1	Kap
4.8182e-65	0.507503	0.449	0.351	1.12428e-60	HealthyS1	Kif12
2.90843e-64	-1.03505	0.477	0.583	6.78653e-60	HealthyS1	Mt1
1.29054e-59	-0.508142	0.749	0.833	3.01135e-55	HealthyS1	Esd
8.71138e-53	-0.609177	0.16	0.256	2.03271e-48	HealthyS1	Igkc
8.30917e-47	-0.542275	0.252	0.336	1.93886e-42	HealthyS1	Gsta4
4.47061e-39	0.519486	0.263	0.182	1.04317e-34	HealthyS1	Klk1
1.62459e-34	1.45266	0.664	0.6	3.79082e-30	HealthyS1	Gm26917
5.18529e-22	-0.625087	0.481	0.566	1.20994e-17	HealthyS1	Tmsb4x
0	1.58892	0.713	0.159	0	HealthyS2	Slc13a3
0	1.85724	0.823	0.338	0	HealthyS2	Hao2
0	1.32878	0.279	0.011	0	HealthyS2	Slc7a13
0	1.10269	0.324	0.021	0	HealthyS2	Hpd
0	1.85895	0.572	0.118	0	HealthyS2	Inmt
0	1.26628	0.487	0.072	0	HealthyS2	Nat8f6
0	1.35323	0.559	0.127	0	HealthyS2	Nat8
0	1.04376	0.264	0.02	0	HealthyS2	Cyp2a4
0	1.63245	0.76	0.282	0	HealthyS2	Nudt19
0	1.29243	0.799	0.175	0	HealthyS2	Napsa
0	1.3507	0.479	0.073	0	HealthyS2	Gm45792
0	1.82546	0.574	0.142	0	HealthyS2	Cyp2e1
0	1.64306	0.857	0.373	0	HealthyS2	Ggt1
0	1.01051	0.407	0.019	0	HealthyS2	Slc5a8
0	0.916134	0.415	0.063	0	HealthyS2	D630029K05Rik
0	1.48383	0.595	0.111	0	HealthyS2	Rdh16f2
0	1.36961	0.595	0.129	0	HealthyS2	Lpl
0	0.801271	0.351	0.025	0	HealthyS2	Irx3
0	1.40982	0.705	0.188	0	HealthyS2	Eci3
0	1.38407	0.632	0.153	0	HealthyS2	Slc6a18
0	1.03703	0.456	0.043	0	HealthyS2	Bhmt2
0	0.58032	0.252	0.023	0	HealthyS2	Dmgdh
0	1.13698	0.521	0.116	0	HealthyS2	Slc22a2
0	1.61105	0.77	0.242	0	HealthyS2	Mep1a
0	1.65474	0.84	0.271	0	HealthyS2	Slc22a12
0	2.06529	0.818	0.168	0	HealthyS2	Slc22a6
4.48836e-302	1.13834	0.608	0.158	1.04731e-297	HealthyS2	Aqp1
1.81635e-301	1.61415	0.829	0.365	4.23827e-297	HealthyS2	Acaa1b
2.61541e-293	1.43008	0.52	0.12	6.10279e-289	HealthyS2	Ces1f
5.17615e-292	3.5391	0.708	0.274	1.2078e-287	HealthyS2	Kap
3.26288e-287	1.88162	0.813	0.353	7.61361e-283	HealthyS2	Cndp2
3.87876e-281	1.70875	0.964	0.676	9.0507e-277	HealthyS2	Ttc36
7.99841e-279	0.792628	0.393	0.069	1.86635e-274	HealthyS2	Ugt3a1
2.18539e-267	0.735426	0.26	0.031	5.09939e-263	HealthyS2	Cd36
1.1864e-263	0.805729	0.389	0.069	2.76835e-259	HealthyS2	Slc5a10
3.80843e-254	0.800202	0.385	0.072	8.8866e-250	HealthyS2	Cyp2j11
3.90153e-251	1.35101	0.685	0.244	9.10383e-247	HealthyS2	Papss2
3.75941e-237	1.91698	0.873	0.493	8.7722e-233	HealthyS2	Acy3
6.65935e-236	0.979574	0.461	0.112	1.55389e-231	HealthyS2	Car4
4.54577e-235	1.4906	0.923	0.609	1.06071e-230	HealthyS2	Slc27a2
5.10119e-234	1.27891	0.971	0.786	1.19031e-229	HealthyS2	Cyb5a
5.49058e-232	1.12547	0.576	0.176	1.28117e-227	HealthyS2	Ak4
5.30959e-221	0.598337	0.319	0.056	1.23894e-216	HealthyS2	Mogat1
5.01064e-219	1.26787	0.561	0.174	1.16918e-214	HealthyS2	Tmigd1
2.23388e-216	0.629278	0.349	0.068	5.21254e-212	HealthyS2	Cndp1
4.51588e-213	0.906144	0.556	0.175	1.05374e-208	HealthyS2	Mpv17l
8.88467e-199	1.00209	0.966	0.76	2.07315e-194	HealthyS2	Chpt1
4.8045e-193	1.0193	0.549	0.179	1.12108e-188	HealthyS2	Adh1
9.44993e-189	0.64775	0.435	0.114	2.20505e-184	HealthyS2	Aadat
4.96607e-179	1.05651	0.983	0.85	1.15878e-174	HealthyS2	Rida
4.35297e-172	0.937917	0.441	0.128	1.01572e-167	HealthyS2	Atp11a
5.35198e-168	0.58845	0.353	0.085	1.24883e-163	HealthyS2	Ggct
5.55094e-166	1.11542	0.954	0.697	1.29526e-161	HealthyS2	Akr1c21
8.15943e-165	1.23064	0.708	0.338	1.90392e-160	HealthyS2	Slc22a8
3.52384e-160	0.81584	0.586	0.229	8.22253e-156	HealthyS2	Tpmt
3.8786e-157	1.85475	0.709	0.383	9.05032e-153	HealthyS2	Cyp4b1
1.83571e-156	1.02126	0.753	0.401	4.28345e-152	HealthyS2	Gm19950
2.1307e-155	0.622178	0.42	0.125	4.97177e-151	HealthyS2	Adtrp
2.41898e-155	0.939023	0.732	0.366	5.64445e-151	HealthyS2	Abhd14b
1.04415e-153	1.04011	0.752	0.409	2.43643e-149	HealthyS2	AI314278
8.52182e-150	1.02069	0.452	0.143	1.98848e-145	HealthyS2	Cyp4a14
4.35289e-146	-2.00256	0.213	0.601	1.0157e-141	HealthyS2	Slc5a2
1.26171e-142	0.529653	0.33	0.083	2.94407e-138	HealthyS2	Slco3a1
1.19874e-141	0.743409	0.569	0.225	2.79714e-137	HealthyS2	Macrod2
6.69063e-141	1.23057	0.617	0.264	1.56119e-136	HealthyS2	Ly6a
1.37157e-139	0.98243	0.686	0.345	3.20042e-135	HealthyS2	Slc17a3
1.86979e-139	0.681923	0.542	0.206	4.36296e-135	HealthyS2	Haao
1.12628e-133	0.68016	0.409	0.131	2.62806e-129	HealthyS2	Slco1a6
4.80822e-133	1.028	0.785	0.442	1.12195e-128	HealthyS2	Nat8f1
3.98457e-130	0.781505	0.478	0.179	9.2976e-126	HealthyS2	Ces2c
1.0973e-128	0.758423	0.675	0.335	2.56045e-124	HealthyS2	Ghr
2.07362e-128	0.601511	0.425	0.141	4.83858e-124	HealthyS2	Sugct
4.68873e-128	0.909109	0.832	0.502	1.09407e-123	HealthyS2	Gstm1
1.12054e-127	0.884781	0.843	0.527	2.61467e-123	HealthyS2	Pter
1.56466e-127	0.871339	0.327	0.092	3.65098e-123	HealthyS2	Cyp2a5
1.91083e-124	0.675188	0.345	0.1	4.45872e-120	HealthyS2	Slc22a30
1.5813e-121	0.591586	0.306	0.084	3.6898e-117	HealthyS2	Cyp2j13
1.22992e-119	0.677154	0.465	0.174	2.86988e-115	HealthyS2	Them7
6.58651e-119	0.875481	0.817	0.503	1.5369e-114	HealthyS2	Cyp2j5
8.72093e-119	0.657569	0.342	0.104	2.03494e-114	HealthyS2	Serpinf2
2.67478e-118	-1.71491	0.109	0.485	6.24133e-114	HealthyS2	Slc5a12
4.13356e-118	0.787554	0.682	0.35	9.64524e-114	HealthyS2	Aass
6.44914e-118	0.613419	0.388	0.13	1.50484e-113	HealthyS2	Gchfr
6.59585e-117	0.640153	0.546	0.233	1.53908e-112	HealthyS2	Wwp1
3.18359e-116	0.793529	0.545	0.238	7.42859e-112	HealthyS2	Pank1
1.10782e-115	0.744828	0.777	0.456	2.58498e-111	HealthyS2	Fah
8.6634e-115	0.714538	0.546	0.239	2.02152e-110	HealthyS2	Cth
3.53469e-114	0.619007	0.439	0.16	8.24786e-110	HealthyS2	Hsd3b3
2.44387e-113	0.768469	0.623	0.29	5.70253e-109	HealthyS2	Ugt3a2
7.56651e-113	0.747268	0.657	0.331	1.76557e-108	HealthyS2	Mfsd4b5
2.78404e-112	0.93375	0.969	0.796	6.49629e-108	HealthyS2	Miox
1.38612e-111	0.570016	0.483	0.189	3.23437e-107	HealthyS2	Reep5
2.96444e-110	0.856922	0.867	0.605	6.91721e-106	HealthyS2	Cat
6.96487e-109	0.683322	0.533	0.238	1.62518e-104	HealthyS2	Coasy
5.74927e-108	0.848188	0.816	0.541	1.34154e-103	HealthyS2	Gk
8.69922e-106	0.824612	0.717	0.428	2.02988e-101	HealthyS2	Csrp2
1.61377e-105	-1.6337	0.172	0.494	3.76556e-101	HealthyS2	Fabp3
2.08555e-104	0.669656	0.378	0.132	4.86641e-100	HealthyS2	Apom
1.36478e-103	0.739169	0.754	0.436	3.18457e-99	HealthyS2	Lap3
1.37788e-103	0.720417	0.825	0.526	3.21514e-99	HealthyS2	Hibadh
2.18142e-102	0.665677	0.677	0.355	5.09013e-98	HealthyS2	Me1
6.63535e-100	0.840377	0.556	0.25	1.54829e-95	HealthyS2	Cyp4a10
1.58262e-99	0.717494	0.791	0.496	3.6929e-95	HealthyS2	Gclm
3.13002e-99	0.755902	0.818	0.54	7.30359e-95	HealthyS2	Aldh6a1
3.34001e-98	0.62313	0.58	0.276	7.79357e-94	HealthyS2	Ivd
8.4948e-98	0.753139	0.717	0.41	1.98218e-93	HealthyS2	Cryzl2
8.71569e-98	0.564948	0.549	0.25	2.03372e-93	HealthyS2	Nap1l1
3.79713e-97	0.706275	0.54	0.245	8.86023e-93	HealthyS2	Trim7
7.18934e-95	0.743788	0.875	0.632	1.67756e-90	HealthyS2	Khk
1.61046e-94	0.676745	0.849	0.582	3.75784e-90	HealthyS2	4833439L19Rik
1.09048e-93	0.812419	0.704	0.407	2.54452e-89	HealthyS2	Galnt11
4.79729e-93	0.70861	0.697	0.394	1.1194e-88	HealthyS2	Cmbl
4.87764e-93	0.669641	0.842	0.572	1.13815e-88	HealthyS2	Acadm
1.44196e-92	0.78879	0.802	0.52	3.36466e-88	HealthyS2	Sod1
3.41798e-91	0.559076	0.47	0.202	7.97552e-87	HealthyS2	Mfsd4b1
6.04504e-91	0.66621	0.519	0.234	1.41055e-86	HealthyS2	Ces1d
6.24849e-89	0.62668	0.735	0.435	1.45802e-84	HealthyS2	Ephx2
9.98919e-88	-1.2522	0.104	0.411	2.33088e-83	HealthyS2	D630023F18Rik
1.05508e-87	0.70558	0.418	0.163	2.46193e-83	HealthyS2	Ly6e
7.16855e-87	0.630961	0.434	0.186	1.67271e-82	HealthyS2	Csad
1.01796e-86	0.624704	0.497	0.229	2.37531e-82	HealthyS2	Ehhadh
1.59083e-86	0.58211	0.61	0.32	3.71204e-82	HealthyS2	Adhfe1
4.9754e-85	0.806788	0.666	0.392	1.16096e-80	HealthyS2	Tmem205
5.09389e-85	0.647299	0.734	0.441	1.18861e-80	HealthyS2	Gcdh
9.59387e-85	0.561949	0.617	0.329	2.23863e-80	HealthyS2	Aldh1l1
2.05939e-84	0.540516	0.282	0.092	4.80539e-80	HealthyS2	Cyp2c23
6.85428e-84	0.669046	0.749	0.466	1.59938e-79	HealthyS2	Dhrs4
6.0433e-83	0.621927	0.67	0.394	1.41014e-78	HealthyS2	Gstz1
6.37411e-83	0.71816	0.782	0.49	1.48733e-78	HealthyS2	Pecr
9.55906e-82	-1.84995	0.349	0.566	2.23051e-77	HealthyS2	Spp2
1.07593e-81	0.566337	0.59	0.306	2.51057e-77	HealthyS2	Tst
1.93872e-81	0.582502	0.534	0.26	4.52381e-77	HealthyS2	Hykk
2.47849e-81	0.543664	0.383	0.156	5.78331e-77	HealthyS2	Retsat
3.62712e-80	0.600311	0.556	0.285	8.46353e-76	HealthyS2	Cgref1
3.88107e-80	0.518219	0.437	0.191	9.05608e-76	HealthyS2	Fitm1
7.34923e-80	0.637415	0.614	0.342	1.71487e-75	HealthyS2	Mcrip2
8.03313e-78	0.592443	0.915	0.699	1.87445e-73	HealthyS2	Scp2
1.56521e-77	-0.842478	1	0.999	3.65226e-73	HealthyS2	Gpx3
4.60776e-77	0.533425	0.766	0.478	1.07517e-72	HealthyS2	Acadl
5.53004e-77	0.509484	0.497	0.232	1.29038e-72	HealthyS2	Aspdh
2.10822e-76	0.641841	0.663	0.397	4.91931e-72	HealthyS2	Aldh9a1
6.16463e-76	0.638536	0.88	0.653	1.43845e-71	HealthyS2	Aldh2
1.3505e-75	0.51754	0.465	0.22	3.15127e-71	HealthyS2	Pxmp2
8.49587e-75	0.54024	0.504	0.247	1.98243e-70	HealthyS2	Entpd5
1.85304e-74	0.582862	0.635	0.362	4.32388e-70	HealthyS2	Upb1
1.88324e-74	0.592394	0.616	0.345	4.39436e-70	HealthyS2	Slc3a1
1.78125e-73	0.570894	0.703	0.427	4.15637e-69	HealthyS2	Hmgcs1
4.71082e-71	0.602347	0.873	0.646	1.09922e-66	HealthyS2	4931406C07Rik
6.35967e-69	0.673247	0.55	0.298	1.48397e-64	HealthyS2	Amacr
9.61729e-69	0.746072	0.867	0.671	2.2441e-64	HealthyS2	Lrp2
4.77072e-67	0.622275	0.862	0.664	1.1132e-62	HealthyS2	Cda
1.57512e-66	0.629152	0.733	0.506	3.67538e-62	HealthyS2	Ccdc107
2.07709e-66	0.510855	0.498	0.258	4.84668e-62	HealthyS2	Mettl7b
5.00807e-66	0.52007	0.532	0.281	1.16858e-61	HealthyS2	Tmem229a
1.72042e-65	0.537106	0.741	0.48	4.01443e-61	HealthyS2	Aldh8a1
2.21973e-64	0.548128	0.76	0.495	5.17952e-60	HealthyS2	Acat1
3.4403e-64	0.505288	0.499	0.257	8.02759e-60	HealthyS2	Slc6a20b
1.29807e-63	-0.783704	0.046	0.292	3.02892e-59	HealthyS2	Tbx2
1.33735e-63	0.53355	0.701	0.444	3.12057e-59	HealthyS2	Gas2
4.06865e-63	0.533671	0.858	0.624	9.49379e-59	HealthyS2	Ech1
4.31916e-63	-1.16091	0.797	0.887	1.00783e-58	HealthyS2	Spp1
4.13682e-62	0.505209	0.928	0.735	9.65285e-58	HealthyS2	Sord
4.60991e-62	0.550906	0.831	0.589	1.07568e-57	HealthyS2	Guca2b
7.81229e-61	0.562605	0.737	0.483	1.82292e-56	HealthyS2	Bphl
9.77756e-59	0.527776	0.921	0.743	2.2815e-54	HealthyS2	Etfb
3.87109e-58	-0.891859	0.13	0.373	9.0328e-54	HealthyS2	Acss1
1.22815e-57	0.625156	0.822	0.604	2.86577e-53	HealthyS2	Pah
7.9482e-57	-0.987983	0.285	0.503	1.85463e-52	HealthyS2	Selenow
1.76613e-56	-1.18362	0.122	0.36	4.12109e-52	HealthyS2	Gc
3.02053e-56	-1.00693	0.08	0.315	7.04812e-52	HealthyS2	Apob
3.04777e-56	0.518336	0.873	0.676	7.11167e-52	HealthyS2	Tmbim6
3.12111e-54	0.598555	0.625	0.395	7.28281e-50	HealthyS2	Ldhd
3.48946e-52	0.531924	0.711	0.477	8.14232e-48	HealthyS2	Lrpap1
7.31472e-52	0.510471	0.699	0.46	1.70682e-47	HealthyS2	Fmo2
1.64546e-51	0.58817	0.858	0.662	3.83952e-47	HealthyS2	Tmem176a
1.22898e-50	0.50346	0.687	0.457	2.86771e-46	HealthyS2	Slc47a1
7.28422e-50	0.545293	0.666	0.444	1.6997e-45	HealthyS2	Tcea3
8.19651e-48	-0.696741	0.071	0.278	1.91257e-43	HealthyS2	Epb41l3
1.54331e-47	0.504585	0.662	0.436	3.60117e-43	HealthyS2	Slc17a1
5.6889e-46	0.525756	0.377	0.198	1.32745e-41	HealthyS2	Hsd17b11
1.10735e-45	0.502437	0.732	0.512	2.58389e-41	HealthyS2	Hnf4a
1.12576e-45	0.600935	0.921	0.782	2.62685e-41	HealthyS2	Acsm2
5.65393e-44	-1.09736	0.272	0.446	1.31929e-39	HealthyS2	Slc6a19
3.11535e-43	-1.5095	0.159	0.348	7.26936e-39	HealthyS2	Snhg11
1.84034e-40	-0.809011	0.612	0.677	4.29425e-36	HealthyS2	Comt
2.05306e-40	-0.910496	0.316	0.47	4.7906e-36	HealthyS2	Slc7a7
3.08307e-40	-0.700441	0.166	0.357	7.19403e-36	HealthyS2	Cxcl16
4.63475e-39	-1.11491	0.65	0.716	1.08147e-34	HealthyS2	Gatm
1.70898e-38	0.722854	0.524	0.355	3.98774e-34	HealthyS2	Cbr1
3.91375e-34	-0.850112	0.23	0.391	9.13235e-30	HealthyS2	Npl
2.75612e-30	-0.669108	0.17	0.323	6.43114e-26	HealthyS2	Slc43a2
1.31558e-28	-0.73226	0.78	0.766	3.06978e-24	HealthyS2	Actg1
3.28315e-28	-0.767679	0.377	0.485	7.66089e-24	HealthyS2	Slc3a2
2.37175e-27	-0.687812	0.753	0.735	5.53423e-23	HealthyS2	Slc25a4
2.55142e-26	-0.593817	0.135	0.278	5.95349e-22	HealthyS2	Plekha1
5.00159e-26	-1.32737	0.405	0.518	1.16707e-21	HealthyS2	Mt1
1.13721e-24	-0.90866	0.275	0.404	2.65357e-20	HealthyS2	Sh3bgrl3
8.36263e-24	-0.633922	0.761	0.743	1.95134e-19	HealthyS2	Maf
4.64056e-23	-0.592595	0.232	0.363	1.08283e-18	HealthyS2	Slc7a8
8.89991e-22	-0.729026	0.474	0.538	2.0767e-17	HealthyS2	Tagln2
6.43189e-21	-0.509409	0.146	0.272	1.50082e-16	HealthyS2	Etv1
2.51507e-20	-0.51152	0.791	0.762	5.86867e-16	HealthyS2	Car2
2.64926e-20	-0.770182	0.144	0.267	6.18179e-16	HealthyS2	Cyp24a1
2.71057e-19	-0.712026	0.51	0.575	6.32486e-15	HealthyS2	Apoe
7.41294e-19	-0.645442	0.191	0.305	1.72974e-14	HealthyS2	Clec2h
1.35969e-18	-0.529288	0.299	0.423	3.1727e-14	HealthyS2	Ifi27
5.47455e-18	-0.511614	0.168	0.282	1.27743e-13	HealthyS2	Atxn1
6.42779e-17	-0.532992	0.289	0.392	1.49986e-12	HealthyS2	Gldc
4.77636e-16	-0.568574	0.284	0.382	1.11452e-11	HealthyS2	Ppp2r3a
2.11345e-15	-0.636386	0.709	0.663	4.93152e-11	HealthyS2	Lgmn
5.19298e-15	-0.573129	0.326	0.409	1.21173e-10	HealthyS2	Uap1l1
6.18535e-14	-0.627481	0.634	0.628	1.44329e-09	HealthyS2	Ctsb
5.37342e-13	-0.533328	0.163	0.251	1.25383e-08	HealthyS2	Col18a1
1.75141e-12	-0.736482	1	0.995	4.08673e-08	HealthyS2	Gm42418
2.45196e-12	-0.609444	0.304	0.384	5.72141e-08	HealthyS2	Id3
3.78947e-12	-0.509992	0.341	0.415	8.84234e-08	HealthyS2	Steap2
8.35539e-12	-0.503809	0.243	0.323	1.94965e-07	HealthyS2	Rcan1
5.58844e-10	-0.541224	0.261	0.334	1.30401e-05	HealthyS2	Ccnd1
1.11243e-09	-0.707707	0.569	0.57	2.59574e-05	HealthyS2	Lgals1
1.26805e-08	-0.572443	0.238	0.303	0.000295887	HealthyS2	Chka
3.01721e-08	-0.763618	0.209	0.272	0.000704036	HealthyS2	Tmsb10
1.37799e-06	-0.608316	0.209	0.266	0.032154	HealthyS2	Klf6
5.92307e-06	-0.841395	0.588	0.586	0.138209	HealthyS2	S100g
2.46096e-05	-0.691079	0.395	0.442	0.574241	HealthyS2	Jun
0.000380249	-0.593733	0.364	0.38	1	HealthyS2	Krt8
0.00363479	-0.52743	0.551	0.524	1	HealthyS2	Cstb
0.00391377	-0.942324	0.627	0.547	1	HealthyS2	Neat1
0.00699287	-0.639721	0.31	0.32	1	HealthyS2	Col27a1
0.0102729	-0.629131	0.234	0.253	1	HealthyS2	Dusp1
0.0513683	-0.975639	0.562	0.506	1	HealthyS2	Tmsb4x
0.0715138	-0.528151	0.979	0.974	1	HealthyS2	Malat1
0.135738	-0.601765	0.572	0.508	1	HealthyS2	S100a11
0.271347	-1.66725	0.727	0.638	1	HealthyS2	Gm26917
0.275257	-0.575119	0.866	0.792	1	HealthyS2	Lars2
0	-2.06967	0.688	0.82	0	InjuredS1	Ass1
0	0.797803	0.519	0.162	0	InjuredS1	Itgb6
0	1.38722	0.404	0.057	0	InjuredS1	Cp
0	0.890207	0.279	0.05	0	InjuredS1	Fgb
0	0.752082	0.562	0.213	0	InjuredS1	H6pd
0	1.37944	0.661	0.304	0	InjuredS1	Gc
0	2.1525	0.976	0.869	0	InjuredS1	Spp1
0	1.25371	0.93	0.703	0	InjuredS1	Tmem176b
0	1.3112	0.915	0.637	0	InjuredS1	Tmem176a
0	0.596087	0.304	0.057	0	InjuredS1	Mfge8
0	0.854381	0.714	0.342	0	InjuredS1	Cdhr5
0	1.33911	0.694	0.183	0	InjuredS1	Col18a1
0	0.867472	0.564	0.175	0	InjuredS1	Col4a1
0	0.941091	0.626	0.221	0	InjuredS1	Adgrg1
0	0.883781	0.449	0.121	0	InjuredS1	Aebp1
0	0.924101	0.493	0.162	0	InjuredS1	Lgals3bp
0	-1.708	0.496	0.74	0	InjuredS1	Akr1c21
0	0.764466	0.572	0.21	0	InjuredS1	Myh9
0	-2.49641	0.563	0.839	0	InjuredS1	Miox
0	0.833307	0.568	0.191	0	InjuredS1	Tnfrsf12a
0	0.684158	0.463	0.135	0	InjuredS1	Tapbp
0	1.17397	0.759	0.394	0	InjuredS1	H2-K1
0	2.03872	0.532	0.127	0	InjuredS1	C3
3.70742e-305	0.882323	0.709	0.334	8.6509e-301	InjuredS1	Vmp1
4.59285e-304	-1.01315	0.969	0.982	1.0717e-299	InjuredS1	Fxyd2
1.9268e-302	0.982256	0.881	0.592	4.496e-298	InjuredS1	Ctsb
7.09795e-302	-1.43664	0.862	0.888	1.65623e-297	InjuredS1	Akr1a1
1.65729e-300	0.744178	0.573	0.228	3.86713e-296	InjuredS1	Sptlc2
3.26051e-300	0.525628	0.417	0.119	7.60808e-296	InjuredS1	Myof
1.38179e-299	0.943887	0.927	0.682	3.22427e-295	InjuredS1	mt-Nd3
1.99276e-295	0.652151	0.448	0.141	4.6499e-291	InjuredS1	Cd9
5.25162e-294	0.736578	0.455	0.146	1.22541e-289	InjuredS1	Agrn
2.5536e-284	0.78804	0.712	0.36	5.95857e-280	InjuredS1	Spint2
5.05087e-284	1.11501	0.864	0.58	1.17857e-279	InjuredS1	Slc13a1
5.16962e-283	0.924363	0.704	0.349	1.20628e-278	InjuredS1	H2-D1
1.59808e-281	0.642396	0.35	0.093	3.72896e-277	InjuredS1	Icam1
2.87912e-280	0.76017	0.75	0.382	6.71814e-276	InjuredS1	Rrbp1
3.80155e-278	1.1228	0.825	0.49	8.87055e-274	InjuredS1	B2m
4.38343e-278	0.542956	0.334	0.088	1.02283e-273	InjuredS1	Steap1
5.21127e-278	0.610222	0.525	0.199	1.216e-273	InjuredS1	Ddr1
1.45091e-274	0.946439	0.943	0.813	3.38555e-270	InjuredS1	Cd63
6.3063e-270	0.882493	0.838	0.526	1.47151e-265	InjuredS1	App
2.79096e-265	-1.53854	0.63	0.764	6.51243e-261	InjuredS1	Fbp1
8.99024e-265	1.03183	0.317	0.083	2.09778e-260	InjuredS1	Adamts1
3.29472e-263	0.930879	0.373	0.115	7.6879e-259	InjuredS1	Fga
6.95562e-259	-1.36197	0.645	0.758	1.62302e-254	InjuredS1	Sord
8.54057e-258	0.613334	0.417	0.136	1.99286e-253	InjuredS1	Angptl4
3.23891e-254	0.563959	0.282	0.068	7.55767e-250	InjuredS1	Nrg1
4.19955e-254	-1.72089	0.557	0.735	9.79924e-250	InjuredS1	Gatm
2.63423e-253	0.519707	0.333	0.092	6.1467e-249	InjuredS1	Fat1
7.39807e-253	-1.30672	0.767	0.817	1.72627e-248	InjuredS1	Mdh1
6.3842e-252	0.641814	0.57	0.244	1.48969e-247	InjuredS1	Itgb1
7.45706e-252	1.04858	0.421	0.147	1.74003e-247	InjuredS1	Sparc
2.89718e-249	0.510905	0.407	0.134	6.76028e-245	InjuredS1	Nectin1
5.59533e-249	-0.992462	0.944	0.965	1.30561e-244	InjuredS1	Aldob
5.57012e-247	0.685145	0.587	0.252	1.29973e-242	InjuredS1	2200002D01Rik
1.44531e-236	-1.01304	0.978	0.987	3.37248e-232	InjuredS1	Ftl1
6.06354e-233	-1.11326	0.903	0.909	1.41487e-228	InjuredS1	Gapdh
1.08181e-231	0.828472	0.743	0.41	2.52429e-227	InjuredS1	Syne2
1.23713e-229	0.769135	0.808	0.48	2.88671e-225	InjuredS1	Sdc4
1.20514e-226	0.667613	0.364	0.115	2.81207e-222	InjuredS1	Sox4
5.2232e-223	0.832876	0.772	0.464	1.21878e-218	InjuredS1	Cd81
1.26474e-220	0.932947	0.416	0.154	2.95114e-216	InjuredS1	Gdf15
6.96153e-220	0.638338	0.434	0.159	1.6244e-215	InjuredS1	Tmigd1
6.96792e-218	0.615018	0.608	0.292	1.62589e-213	InjuredS1	Mgst1
6.30754e-216	0.71626	0.413	0.149	1.4718e-211	InjuredS1	Ccn1
8.19925e-214	0.709819	0.685	0.373	1.91321e-209	InjuredS1	Steap2
3.84774e-213	0.67822	0.993	0.975	8.97832e-209	InjuredS1	mt-Nd1
4.99034e-213	0.502808	0.352	0.115	1.16445e-208	InjuredS1	Col4a2
6.64867e-213	0.660966	0.672	0.353	1.5514e-208	InjuredS1	Cldn2
1.04701e-212	-1.46295	0.54	0.712	2.44308e-208	InjuredS1	Ttc36
1.19223e-212	0.681648	0.268	0.073	2.78196e-208	InjuredS1	Ephx1
5.98542e-211	0.739327	0.737	0.418	1.39664e-206	InjuredS1	Rbpms
3.42345e-209	1.16241	0.385	0.143	7.98827e-205	InjuredS1	Fgg
4.09583e-209	-0.822664	0.909	0.91	9.55721e-205	InjuredS1	Atp5b
1.75039e-204	0.6744	0.98	0.911	4.08435e-200	InjuredS1	mt-Co1
2.84355e-204	0.770973	0.885	0.632	6.63514e-200	InjuredS1	Ctsl
7.49874e-201	0.734463	0.804	0.502	1.74976e-196	InjuredS1	Cdh16
1.14434e-200	0.583915	0.584	0.283	2.67021e-196	InjuredS1	Rpn1
5.35322e-197	0.598542	0.664	0.359	1.24912e-192	InjuredS1	Laptm4a
2.44668e-196	0.772642	0.71	0.397	5.70908e-192	InjuredS1	Zfp36l1
1.42282e-194	0.663854	0.737	0.429	3.32001e-190	InjuredS1	Sptbn1
1.0571e-193	0.529694	0.57	0.273	2.46663e-189	InjuredS1	Nceh1
7.80413e-192	0.670723	0.352	0.123	1.82102e-187	InjuredS1	Nfkbiz
1.75761e-191	-0.805826	0.903	0.923	4.10121e-187	InjuredS1	Prdx5
2.28887e-186	0.981623	0.783	0.518	5.34085e-182	InjuredS1	Neat1
2.16903e-185	0.751483	0.505	0.231	5.06122e-181	InjuredS1	Cyp4a10
3.02421e-185	0.698984	0.673	0.368	7.0567e-181	InjuredS1	Slc6a6
1.06357e-184	-0.789369	0.92	0.922	2.48173e-180	InjuredS1	Chchd2
2.54981e-184	0.808025	0.416	0.172	5.94972e-180	InjuredS1	H2-Ab1
8.8465e-183	0.618093	0.326	0.112	2.06424e-178	InjuredS1	Bst2
8.44053e-180	0.754903	0.908	0.707	1.96951e-175	InjuredS1	Slc4a4
5.72703e-178	0.534114	0.648	0.347	1.33635e-173	InjuredS1	Rtn3
4.65051e-177	0.563835	0.475	0.21	1.08515e-172	InjuredS1	Itga1
4.36409e-176	0.672876	0.796	0.509	1.01832e-171	InjuredS1	Calr
2.93473e-174	0.507969	0.506	0.233	6.84789e-170	InjuredS1	Nbeal1
1.70628e-173	-0.869375	0.84	0.853	3.98143e-169	InjuredS1	Atp5h
1.51075e-172	0.634905	0.836	0.563	3.52518e-168	InjuredS1	Lamp2
6.63223e-171	-1.01593	0.77	0.806	1.54756e-166	InjuredS1	Keg1
1.3725e-170	0.580651	0.721	0.423	3.20259e-166	InjuredS1	Pdia3
5.69706e-168	-0.820533	0.842	0.85	1.32935e-163	InjuredS1	Atp5a1
2.48238e-167	0.600578	0.978	0.891	5.7924e-163	InjuredS1	mt-Nd5
2.53487e-166	-0.795221	0.881	0.889	5.91487e-162	InjuredS1	Atp5e
2.98566e-165	0.509353	0.583	0.301	6.96675e-161	InjuredS1	Wls
1.09618e-164	0.545277	0.613	0.326	2.55783e-160	InjuredS1	Chd9
9.26081e-164	0.525176	0.67	0.38	2.16092e-159	InjuredS1	Cd2ap
2.34168e-163	0.644511	0.815	0.546	5.46409e-159	InjuredS1	Ctsd
1.25631e-161	0.629716	0.92	0.739	2.93148e-157	InjuredS1	Igfbp7
2.12287e-161	0.52907	0.628	0.342	4.95352e-157	InjuredS1	Tpp1
6.51029e-161	0.501281	0.622	0.332	1.51911e-156	InjuredS1	Bicc1
8.13697e-158	0.756164	0.353	0.139	1.89868e-153	InjuredS1	Gm37376
1.74651e-155	0.571929	0.779	0.498	4.07531e-151	InjuredS1	Hsp90b1
5.45459e-155	0.633083	0.411	0.177	1.27277e-150	InjuredS1	Slc38a2
7.18124e-155	-0.873955	0.85	0.858	1.67567e-150	InjuredS1	Rida
3.48638e-150	0.647053	0.87	0.637	8.13512e-146	InjuredS1	Lgmn
1.42676e-149	0.519842	0.541	0.279	3.32919e-145	InjuredS1	Folh1
1.64525e-149	0.526249	0.66	0.383	3.83903e-145	InjuredS1	Ctsz
7.73949e-149	0.513336	0.515	0.251	1.80593e-144	InjuredS1	Cyp4a31
4.39059e-148	0.511882	0.998	0.988	1.0245e-143	InjuredS1	mt-Nd2
4.64624e-147	0.589641	0.814	0.555	1.08415e-142	InjuredS1	Abcg2
1.98624e-146	0.574685	0.865	0.652	4.63468e-142	InjuredS1	Lamp1
6.96525e-146	0.530676	0.255	0.084	1.62527e-141	InjuredS1	Plau
1.31792e-145	-0.874822	0.79	0.803	3.07523e-141	InjuredS1	Slc25a5
2.56844e-144	-1.00024	0.565	0.671	5.9932e-140	InjuredS1	4931406C07Rik
2.06006e-143	0.761946	0.787	0.541	4.80696e-139	InjuredS1	Apoe
1.32911e-142	1.09406	0.511	0.281	3.10135e-138	InjuredS1	Cd74
1.74877e-142	0.518284	0.822	0.568	4.08059e-138	InjuredS1	Grina
3.37615e-142	0.686794	0.911	0.757	7.87791e-138	InjuredS1	Itm2b
7.80201e-142	0.609991	0.93	0.771	1.82052e-137	InjuredS1	Atp1a1
6.70337e-141	0.503042	0.495	0.24	1.56416e-136	InjuredS1	Pkhd1
8.20046e-141	-1.18026	0.338	0.528	1.9135e-136	InjuredS1	Pecr
4.02713e-140	0.542037	0.781	0.508	9.3969e-136	InjuredS1	Tsc22d1
9.66588e-140	-0.678549	0.902	0.901	2.25544e-135	InjuredS1	Cox6c
1.34034e-139	0.589457	0.251	0.085	3.12755e-135	InjuredS1	Pdgfb
2.62858e-139	0.565554	0.831	0.577	6.13352e-135	InjuredS1	Psap
2.13663e-138	0.660775	0.433	0.202	4.98561e-134	InjuredS1	Btg2
1.90049e-136	0.533643	0.78	0.51	4.43461e-132	InjuredS1	S100a10
2.23812e-136	-0.985396	0.632	0.69	5.22243e-132	InjuredS1	Uqcrfs1
2.87524e-136	0.56126	0.414	0.191	6.70908e-132	InjuredS1	Nfat5
3.2883e-136	-0.742064	0.853	0.856	7.67292e-132	InjuredS1	Uqcrq
4.51116e-136	-0.70563	0.882	0.86	1.05263e-131	InjuredS1	Slc25a3
1.41108e-135	0.513896	0.885	0.658	3.29261e-131	InjuredS1	Tmbim6
3.26557e-133	-0.787794	0.828	0.824	7.61989e-129	InjuredS1	Atp5d
1.89148e-132	-1.19872	0.513	0.617	4.41357e-128	InjuredS1	Pcbd1
1.10401e-131	-0.722178	0.859	0.854	2.57611e-127	InjuredS1	Atp5j
1.19265e-131	-1.12638	0.543	0.648	2.78292e-127	InjuredS1	Oxct1
2.03052e-131	-0.858655	0.767	0.783	4.73803e-127	InjuredS1	Atp5o.1
2.21415e-127	-1.11605	0.452	0.584	5.16651e-123	InjuredS1	Cela1
1.00073e-124	-1.0322	0.997	0.995	2.33511e-120	InjuredS1	Gm42418
1.03147e-124	0.55323	0.634	0.384	2.40684e-120	InjuredS1	Slc2a2
2.54217e-123	-0.814788	0.749	0.763	5.93191e-119	InjuredS1	Atp5f1
1.2415e-121	-0.997985	0.547	0.635	2.89691e-117	InjuredS1	Akr7a5
1.26244e-120	0.503842	0.759	0.509	2.94577e-116	InjuredS1	Gas6
2.51383e-120	-1.04026	0.526	0.628	5.86577e-116	InjuredS1	Pah
1.01035e-119	-0.668181	0.861	0.86	2.35756e-115	InjuredS1	Chchd10
1.26155e-119	-1.05379	0.568	0.646	2.9437e-115	InjuredS1	Tnfaip8
9.41597e-118	-0.649568	0.863	0.857	2.19712e-113	InjuredS1	Atp5j2
2.97329e-117	-0.781147	0.823	0.824	6.93788e-113	InjuredS1	Atp5g1
1.87579e-116	0.525659	0.804	0.586	4.37697e-112	InjuredS1	Tmbim4
1.46344e-114	-0.746635	0.865	0.856	3.41479e-110	InjuredS1	Prdx1
9.00125e-114	0.529035	0.457	0.236	2.10035e-109	InjuredS1	Klf6
1.44845e-113	-0.932774	0.59	0.653	3.3798e-109	InjuredS1	Sdhb
2.75433e-113	0.614315	0.272	0.107	6.42696e-109	InjuredS1	Igha
2.27757e-111	-1.12541	0.298	0.482	5.31448e-107	InjuredS1	Nat8f1
7.64864e-111	-0.809459	0.794	0.796	1.78473e-106	InjuredS1	Cyb5a
3.3434e-109	-0.711528	0.818	0.815	7.80148e-105	InjuredS1	Atp5k
3.63376e-109	-0.67988	0.801	0.793	8.47901e-105	InjuredS1	Ndufa6
3.73095e-108	-0.871455	0.573	0.654	8.70581e-104	InjuredS1	Khk
8.2277e-107	0.646489	0.359	0.168	1.91985e-102	InjuredS1	Igkc
3.2797e-106	-1.03105	0.443	0.56	7.65284e-102	InjuredS1	Qdpr
1.15178e-105	-0.673323	0.832	0.819	2.68755e-101	InjuredS1	Uqcr11
1.53263e-105	-0.942571	0.496	0.592	3.57623e-101	InjuredS1	Cryl1
2.86573e-105	-0.825428	0.663	0.7	6.68688e-101	InjuredS1	Sod2
6.49611e-105	-0.766627	0.763	0.767	1.5158e-100	InjuredS1	Atp5mpl
3.30649e-104	-0.814778	0.711	0.724	7.71536e-100	InjuredS1	Hspe1
4.20301e-104	-0.807641	0.702	0.711	9.80731e-100	InjuredS1	Scp2
5.29101e-103	-0.984079	0.249	0.429	1.2346e-98	InjuredS1	Ascc1
6.06188e-101	-0.532244	0.935	0.921	1.41448e-96	InjuredS1	Cox4i1
1.91908e-100	-0.6182	0.855	0.854	4.47798e-96	InjuredS1	Cox6b1
4.2801e-100	0.788522	0.978	0.974	9.98719e-96	InjuredS1	Malat1
2.48887e-99	0.614043	0.569	0.34	5.80753e-95	InjuredS1	mt-Nd6
7.34861e-99	-0.99304	0.505	0.598	1.71472e-94	InjuredS1	Asl
6.30538e-98	-0.758792	0.746	0.748	1.4713e-93	InjuredS1	Atp5c1
8.71018e-97	-0.895867	0.27	0.448	2.03243e-92	InjuredS1	AI314278
1.23002e-95	-0.759322	0.745	0.753	2.87013e-91	InjuredS1	Etfb
1.7254e-95	-0.775049	0.712	0.718	4.02605e-91	InjuredS1	Mpc1
1.00666e-94	-0.568373	0.882	0.879	2.34894e-90	InjuredS1	Ndufa4
1.75141e-94	0.621545	0.487	0.274	4.08675e-90	InjuredS1	Chka
2.062e-94	-0.83128	0.747	0.735	4.81147e-90	InjuredS1	Slc25a4
4.60009e-94	-0.949694	0.224	0.396	1.07339e-89	InjuredS1	Dnajc12
1.03269e-93	-0.594035	0.834	0.836	2.40967e-89	InjuredS1	Uqcrh
1.2534e-93	-0.796351	0.651	0.684	2.92468e-89	InjuredS1	Pdzk1
1.66e-89	-0.856644	0.59	0.634	3.87345e-85	InjuredS1	Phyh
8.61228e-89	-0.564324	0.89	0.876	2.00959e-84	InjuredS1	Cox5b
1.61591e-88	-0.761739	0.707	0.713	3.77057e-84	InjuredS1	Tpi1
3.14034e-87	-1.06565	0.392	0.529	7.32767e-83	InjuredS1	Acy3
5.22844e-87	-0.990667	0.204	0.378	1.22001e-82	InjuredS1	Slc22a8
1.15307e-86	-0.684548	0.778	0.777	2.69057e-82	InjuredS1	Ndufc1
1.59813e-86	-0.656358	0.833	0.801	3.72907e-82	InjuredS1	Park7
2.35159e-86	-0.851502	0.606	0.659	5.4872e-82	InjuredS1	Hist1h2bc
2.76497e-86	-0.65785	0.87	0.843	6.45178e-82	InjuredS1	Ybx1
3.75586e-86	-0.75256	0.755	0.737	8.76391e-82	InjuredS1	Atp6v1g1
5.50436e-86	-0.801361	0.64	0.674	1.28439e-81	InjuredS1	Atp6v1e1
8.84657e-86	-0.716903	0.611	0.674	2.06426e-81	InjuredS1	Fmo1
2.87688e-85	-0.867677	0.275	0.428	6.71292e-81	InjuredS1	Cmbl
1.66941e-84	-0.793607	0.529	0.634	3.89541e-80	InjuredS1	Dcxr
3.56964e-84	-0.649119	0.094	0.267	8.3294e-80	InjuredS1	Aspdh
8.37685e-84	-0.920286	0.491	0.572	1.95465e-79	InjuredS1	Idh2
2.25951e-83	-0.90424	0.407	0.522	5.27233e-79	InjuredS1	Acat1
3.27569e-83	-0.717621	0.785	0.76	7.6435e-79	InjuredS1	Glyat
1.07642e-82	-0.58781	0.917	0.899	2.51172e-78	InjuredS1	Ppia
1.80862e-82	-0.69206	0.795	0.798	4.22024e-78	InjuredS1	Cox5a
1.36206e-81	-0.741878	0.744	0.718	3.17824e-77	InjuredS1	Aes
5.33567e-81	-0.526036	0.886	0.867	1.24503e-76	InjuredS1	Uqcr10
1.12836e-79	-0.719409	0.687	0.704	2.63292e-75	InjuredS1	Ndufv3
3.28616e-78	-0.660932	0.826	0.798	7.66794e-74	InjuredS1	Mif
8.52082e-78	-0.598797	0.822	0.809	1.98825e-73	InjuredS1	Uqcrb
8.79988e-78	0.54492	0.529	0.338	2.05336e-73	InjuredS1	Tmem252
1.2456e-77	-0.717106	0.708	0.704	2.90648e-73	InjuredS1	Ndufb10
2.90229e-76	-0.701726	0.687	0.695	6.77219e-72	InjuredS1	Calml4
1.52107e-75	-0.746896	0.106	0.268	3.54926e-71	InjuredS1	Ces1d
2.04187e-74	-0.657229	0.727	0.723	4.7645e-70	InjuredS1	Cisd1
3.19984e-74	-0.748591	0.498	0.578	7.46652e-70	InjuredS1	Lactb2
1.84691e-73	-0.66421	0.764	0.746	4.30958e-69	InjuredS1	Cycs
8.4394e-73	-0.775208	0.159	0.32	1.96925e-68	InjuredS1	Clec2h
2.37573e-72	-0.788147	0.567	0.615	5.54352e-68	InjuredS1	Ddt
5.39983e-72	-0.66346	0.723	0.714	1.26e-67	InjuredS1	Oaz1
2.78213e-71	-0.520244	0.85	0.84	6.49182e-67	InjuredS1	Cox7a2
1.49983e-70	-0.698057	0.376	0.5	3.4997e-66	InjuredS1	0610005C13Rik
2.65309e-69	0.551818	0.947	0.911	6.19073e-65	InjuredS1	Spink1
2.90836e-69	-0.514891	0.837	0.831	6.78637e-65	InjuredS1	Hint1
7.8358e-68	-0.529473	0.938	0.916	1.82841e-63	InjuredS1	Gpx1
3.36554e-67	-0.811122	0.728	0.793	7.85316e-63	InjuredS1	Pck1
6.23596e-66	-0.543209	0.823	0.801	1.4551e-61	InjuredS1	Usmg5
1.21047e-65	-0.619233	0.851	0.81	2.82451e-61	InjuredS1	Hspa8
1.76333e-65	-0.725574	0.293	0.437	4.11456e-61	InjuredS1	Gm19950
2.11702e-65	-0.781865	0.463	0.547	4.93986e-61	InjuredS1	Aldh7a1
1.87711e-64	-0.579306	0.802	0.787	4.38006e-60	InjuredS1	Acsm2
3.07632e-64	-0.810037	0.529	0.581	7.17829e-60	InjuredS1	Selenbp1
1.38233e-63	-0.74607	0.543	0.591	3.22552e-59	InjuredS1	Mrpl12
3.6359e-63	-0.611523	0.708	0.705	8.48401e-59	InjuredS1	Ndufb11
1.88309e-61	-0.640674	0.266	0.405	4.39401e-57	InjuredS1	Pbld1
4.11891e-61	-0.793368	0.285	0.412	9.61108e-57	InjuredS1	D630023F18Rik
4.82532e-61	-0.807829	0.409	0.497	1.12594e-56	InjuredS1	Grhpr
7.54487e-60	-0.75082	0.575	0.6	1.76052e-55	InjuredS1	Hadh
1.16062e-59	-0.625589	0.75	0.722	2.70819e-55	InjuredS1	Pebp1
1.88771e-59	-0.73027	0.604	0.629	4.40479e-55	InjuredS1	Ndufab1
3.45719e-59	-0.620789	0.256	0.392	8.06701e-55	InjuredS1	Upb1
4.20049e-59	-0.516053	0.792	0.789	9.80143e-55	InjuredS1	Mpc2
7.14559e-59	-0.560413	0.787	0.772	1.66735e-54	InjuredS1	Atp5g3
1.24911e-58	-0.655798	0.645	0.657	2.91467e-54	InjuredS1	2410015M20Rik
5.46625e-58	-0.775738	0.499	0.557	1.2755e-53	InjuredS1	Acaa2
6.4925e-58	-0.737736	0.515	0.568	1.51496e-53	InjuredS1	Pgk1
1.25834e-57	-0.748304	0.489	0.548	2.9362e-53	InjuredS1	Hibadh
2.24712e-57	-0.596382	0.702	0.701	5.24342e-53	InjuredS1	Hint2
4.68045e-57	-0.92096	0.263	0.393	1.09214e-52	InjuredS1	G6pc
9.0835e-56	-0.758679	0.846	0.816	2.11954e-51	InjuredS1	Slc34a1
2.35655e-55	-0.512406	0.809	0.784	5.49877e-51	InjuredS1	Ndufb9
1.3763e-54	-0.617537	0.672	0.669	3.21146e-50	InjuredS1	Cyc1
2.04451e-54	-0.69142	0.331	0.439	4.77066e-50	InjuredS1	Cryzl2
5.98638e-54	-0.65084	0.366	0.468	1.39686e-49	InjuredS1	Gcdh
1.0934e-53	-2.31685	0.174	0.313	2.55133e-49	InjuredS1	Kap
4.77434e-52	-0.657703	0.629	0.635	1.11404e-47	InjuredS1	Ndufs7
6.88038e-52	-0.609558	0.712	0.692	1.60547e-47	InjuredS1	Vdac1
9.48418e-50	-0.701038	0.557	0.597	2.21304e-45	InjuredS1	Odc1
6.27301e-49	-0.625236	0.56	0.6	1.46374e-44	InjuredS1	4833439L19Rik
1.81886e-48	-0.648963	0.481	0.542	4.24413e-44	InjuredS1	Sephs2
1.96456e-47	-0.582251	0.748	0.746	4.58411e-43	InjuredS1	Gsta2
2.06793e-47	-0.639459	0.62	0.628	4.82532e-43	InjuredS1	Ndufv2
6.98874e-47	-0.546173	0.801	0.772	1.63075e-42	InjuredS1	Aldoa
8.25512e-47	-0.616289	0.672	0.66	1.92625e-42	InjuredS1	Mdh2
5.45479e-46	-0.704034	0.416	0.486	1.27282e-41	InjuredS1	Sdhd
1.2501e-45	-0.621928	0.424	0.502	2.91698e-41	InjuredS1	Aldh8a1
3.30872e-45	-0.537935	0.171	0.29	7.72057e-41	InjuredS1	Dbp
5.8426e-45	-0.61749	0.649	0.653	1.36331e-40	InjuredS1	Suclg1
6.32426e-45	-0.700788	0.439	0.504	1.4757e-40	InjuredS1	Bphl
2.06878e-44	-0.616806	0.65	0.641	4.8273e-40	InjuredS1	Txndc17
5.25435e-44	-0.541316	0.676	0.664	1.22605e-39	InjuredS1	Ndufb5
1.75985e-43	-0.659315	0.591	0.6	4.10644e-39	InjuredS1	Sdhc
5.96659e-43	-0.58168	0.261	0.369	1.39224e-38	InjuredS1	Mcrip2
1.92156e-42	-0.573894	0.212	0.324	4.48378e-38	InjuredS1	Amacr
2.9073e-42	-0.579691	0.241	0.359	6.78389e-38	InjuredS1	Cyp2d26
3.41968e-42	-0.658599	0.411	0.481	7.97949e-38	InjuredS1	Fmo2
8.5602e-42	-0.511466	0.158	0.272	1.99744e-37	InjuredS1	Car14
3.73327e-41	-0.531505	0.722	0.7	8.7112e-37	InjuredS1	Ndufs6
7.93715e-41	-0.616051	0.537	0.568	1.85205e-36	InjuredS1	Bdh2
1.31359e-40	-0.588398	0.31	0.423	3.06513e-36	InjuredS1	Dnase1
2.19736e-40	-0.519498	0.796	0.758	5.12732e-36	InjuredS1	Car2
2.71948e-40	-0.58703	0.633	0.624	6.34563e-36	InjuredS1	Hspd1
4.0636e-40	-0.549329	0.202	0.311	9.482e-36	InjuredS1	Gcat
1.11242e-39	-0.549579	0.723	0.683	2.59572e-35	InjuredS1	Ndufc2
1.54218e-39	-0.57226	0.406	0.481	3.59853e-35	InjuredS1	Hgd
1.66593e-39	-0.52581	0.737	0.702	3.88727e-35	InjuredS1	Atp6v1f
3.51207e-39	-0.580913	0.584	0.592	8.19506e-35	InjuredS1	Ndufs2
3.58852e-39	-0.503476	0.154	0.266	8.37345e-35	InjuredS1	Tln2
7.04375e-39	-0.52529	0.68	0.666	1.64359e-34	InjuredS1	Stard10
1.17262e-38	-0.641162	0.466	0.515	2.73619e-34	InjuredS1	Cryz
8.03903e-37	-0.609516	0.292	0.381	1.87583e-32	InjuredS1	Thnsl2
1.00276e-36	-0.562228	0.636	0.628	2.33983e-32	InjuredS1	Uqcrc1
1.142e-36	-0.650275	0.411	0.467	2.66475e-32	InjuredS1	Ppa2
1.95005e-36	-0.554798	0.677	0.658	4.55025e-32	InjuredS1	Ndufa11
9.74803e-36	-0.639519	0.507	0.533	2.27461e-31	InjuredS1	Etfa
2.27167e-34	-0.588853	0.347	0.42	5.30071e-30	InjuredS1	Echs1
2.84796e-34	0.622628	0.689	0.588	6.64543e-30	InjuredS1	Guca2b
3.80006e-34	-0.760342	0.281	0.373	8.86706e-30	InjuredS1	Hao2
1.76411e-33	0.701771	0.659	0.576	4.11637e-29	InjuredS1	S100g
1.85108e-33	-0.53238	0.237	0.332	4.31931e-29	InjuredS1	Tst
4.16391e-33	-0.590574	0.311	0.393	9.71606e-29	InjuredS1	Pmpcb
6.29708e-33	-0.520535	0.18	0.274	1.46936e-28	InjuredS1	Lyplal1
1.91849e-32	-0.517012	0.227	0.319	4.47661e-28	InjuredS1	D10Jhu81e
1.29239e-31	-0.537552	0.251	0.341	3.01567e-27	InjuredS1	Pdk2
1.65937e-31	-0.589102	0.482	0.514	3.87198e-27	InjuredS1	Idh3g
1.98874e-31	-0.624883	0.364	0.43	4.64053e-27	InjuredS1	Galnt11
2.20278e-31	-0.575112	0.575	0.574	5.13997e-27	InjuredS1	Iscu
5.86525e-31	-0.594288	0.591	0.581	1.3686e-26	InjuredS1	Vdac2
9.67511e-31	-0.527997	0.642	0.626	2.25759e-26	InjuredS1	Ndufa8
1.19455e-30	-0.526379	0.257	0.345	2.78737e-26	InjuredS1	Abat
2.49875e-30	-0.584361	0.557	0.57	5.83058e-26	InjuredS1	Gabarapl1
4.3207e-30	-0.555001	0.557	0.568	1.00819e-25	InjuredS1	Dao
9.86055e-30	-0.554268	0.539	0.556	2.30086e-25	InjuredS1	Aldh6a1
1.14384e-29	-0.534362	0.695	0.66	2.66905e-25	InjuredS1	Eif5a
1.51143e-29	-0.554061	0.321	0.393	3.52677e-25	InjuredS1	Abhd14b
2.06124e-29	-0.52942	0.349	0.417	4.80969e-25	InjuredS1	Gstz1
2.34451e-29	-0.506443	0.694	0.66	5.47068e-25	InjuredS1	Aldh2
3.55019e-29	-0.508669	0.812	0.76	8.28401e-25	InjuredS1	Actg1
7.91026e-29	-0.576419	0.54	0.553	1.84578e-24	InjuredS1	Ndufs8
1.19643e-28	-0.574631	0.637	0.609	2.79176e-24	InjuredS1	Prdx2
1.25559e-28	-0.576519	0.614	0.596	2.92979e-24	InjuredS1	Pgam1
1.73215e-28	-0.57223	0.45	0.488	4.0418e-24	InjuredS1	Spr
5.39991e-28	-0.601489	0.759	0.626	1.26002e-23	InjuredS1	Gm26917
6.82716e-28	-0.565348	0.426	0.479	1.59305e-23	InjuredS1	Fah
9.23544e-28	-0.525143	0.452	0.493	2.155e-23	InjuredS1	Prodh
1.29016e-27	-0.578513	0.303	0.374	3.01046e-23	InjuredS1	Fahd2a
2.143e-27	-0.533076	0.622	0.615	5.00047e-23	InjuredS1	Ndufb2
2.45528e-27	-0.55814	0.549	0.558	5.72916e-23	InjuredS1	Ndufa12
2.6651e-27	-0.516503	0.414	0.468	6.21873e-23	InjuredS1	Ankrd13c
2.77257e-27	-0.596335	0.497	0.518	6.46951e-23	InjuredS1	Msra
3.08667e-27	-0.561272	0.525	0.536	7.20243e-23	InjuredS1	Ndufv1
7.18344e-27	-0.525121	0.6	0.588	1.67618e-22	InjuredS1	Mrps21
1.14167e-26	-0.581271	0.403	0.45	2.66397e-22	InjuredS1	Pepd
4.53961e-26	-0.576066	0.533	0.534	1.05927e-21	InjuredS1	Lamtor2
1.05684e-25	-0.522253	0.415	0.462	2.46603e-21	InjuredS1	Fahd1
1.57258e-25	-0.551539	0.564	0.56	3.66946e-21	InjuredS1	Ghitm
2.43336e-25	-0.553394	0.385	0.437	5.67801e-21	InjuredS1	Bckdha
2.70434e-25	-0.573546	0.451	0.478	6.31031e-21	InjuredS1	Fdx1
3.63482e-25	-0.539752	0.303	0.369	8.48149e-21	InjuredS1	Acss1
3.75195e-25	-0.556305	0.465	0.493	8.75479e-21	InjuredS1	Glul
5.97367e-25	-0.527168	0.537	0.542	1.3939e-20	InjuredS1	Fis1
1.89039e-24	-0.675354	0.457	0.481	4.41104e-20	InjuredS1	Fabp3
1.9667e-24	-0.586679	0.671	0.648	4.58909e-20	InjuredS1	S100a1
2.80331e-24	-0.523659	0.424	0.461	6.54123e-20	InjuredS1	Idh3b
3.27674e-24	-0.521007	0.623	0.617	7.64593e-20	InjuredS1	Cat
9.42775e-24	-0.548551	0.517	0.522	2.19987e-19	InjuredS1	Iah1
9.53575e-24	-0.543742	0.431	0.463	2.22507e-19	InjuredS1	Ndufs3
1.69571e-23	-0.538608	0.571	0.563	3.95676e-19	InjuredS1	Acot13
2.30825e-23	-0.50632	0.589	0.574	5.38608e-19	InjuredS1	Ndufa10
3.21415e-23	-0.572948	0.454	0.477	7.49991e-19	InjuredS1	Adh5
1.59757e-22	-0.526498	0.593	0.585	3.72778e-18	InjuredS1	Acadm
1.60734e-22	-0.550334	0.575	0.568	3.75058e-18	InjuredS1	Rps10
3.55635e-22	-0.51167	0.5	0.506	8.29839e-18	InjuredS1	Dnajc19
2.02946e-21	-0.548688	0.441	0.469	4.73554e-17	InjuredS1	Grpel1
3.56711e-21	-0.527618	0.479	0.498	8.32348e-17	InjuredS1	Cox7a2l
4.51033e-21	-0.55777	0.366	0.411	1.05244e-16	InjuredS1	Uap1l1
1.18912e-20	-0.544335	0.447	0.475	2.7747e-16	InjuredS1	Tuba4a
3.52201e-20	-0.500521	0.376	0.415	8.21826e-16	InjuredS1	Acaa1a
1.86536e-19	-0.72588	0.549	0.556	4.35264e-15	InjuredS1	Spp2
2.4907e-19	-0.520167	0.531	0.533	5.81179e-15	InjuredS1	Msrb1
9.11967e-19	-0.570951	0.442	0.458	2.12798e-14	InjuredS1	Ethe1
5.18808e-18	-0.520682	0.471	0.481	1.21059e-13	InjuredS1	Dhrs4
2.3447e-17	-0.510253	0.541	0.543	5.47113e-13	InjuredS1	Pter
7.71328e-14	-0.504641	0.587	0.559	1.79982e-09	InjuredS1	H2afz
1.3616e-11	-0.811335	0.268	0.197	3.17715e-07	InjuredS1	Napsa
3.33733e-08	-0.574161	0.815	0.793	0.000778732	InjuredS1	Lars2
4.74275e-07	0.606273	0.574	0.504	0.0110667	InjuredS1	Mt1
0.00174323	-0.746794	0.271	0.216	1	InjuredS1	Clu
0.00181975	-0.751445	0.602	0.496	1	InjuredS1	Tmsb4x
0	1.40592	0.302	0.013	0	InjuredS3	Gm853
0	1.52523	0.33	0.009	0	InjuredS3	Cldn3
0	2.58112	0.57	0.024	0	InjuredS3	Cyp2a4
0	5.69434	0.952	0.195	0	InjuredS3	Napsa
0	2.60014	0.646	0.015	0	InjuredS3	Kcnk1
0	1.20485	0.292	0.01	0	InjuredS3	Myo5a
0	1.89777	0.471	0.003	0	InjuredS3	Slc22a13
0	1.03465	0.258	0.004	0	InjuredS3	Abcc3
0	1.77496	0.405	0.015	0	InjuredS3	Arg2
0	1.6317	0.416	0.004	0	InjuredS3	Methig1
0	1.50708	0.371	0.009	0	InjuredS3	Mettl7a2
0	1.45262	0.357	0.013	0	InjuredS3	Bdh1
0	1.90596	0.519	0.031	0	InjuredS3	Ppic
0	1.67827	0.409	0.004	0	InjuredS3	Slc22a19
0	2.71472	0.629	0.006	0	InjuredS3	Scd1
0	1.69528	0.333	0.001	0	InjuredS3	Slc22a7
0	1.6754	0.347	0.001	0	InjuredS3	Mep1b
0	3.14891	0.577	0.004	0	InjuredS3	Slc7a12
0	2.46425	0.553	0.003	0	InjuredS3	Serpina1f
0	2.25334	0.416	0.001	0	InjuredS3	Akr1c18
1.27082e-292	1.91356	0.591	0.06	2.96534e-288	InjuredS3	Kng2
2.35973e-279	1.23496	0.34	0.019	5.5062e-275	InjuredS3	Ace
9.04765e-255	1.68637	0.433	0.036	2.11118e-250	InjuredS3	Cd36
6.41104e-232	3.70408	0.698	0.121	1.49595e-227	InjuredS3	Aadat
1.37847e-216	4.45456	0.942	0.286	3.21652e-212	InjuredS3	Kap
9.0738e-211	1.28491	0.364	0.03	2.11728e-206	InjuredS3	Pou3f3
5.48013e-196	1.66131	0.44	0.049	1.27873e-191	InjuredS3	Cdo1
9.61214e-188	2.71881	0.749	0.168	2.2429e-183	InjuredS3	Slc6a18
1.46974e-172	1.23374	0.282	0.022	3.4295e-168	InjuredS3	Foxq1
1.79296e-169	2.58481	0.498	0.076	4.18369e-165	InjuredS3	Apoc3
2.77807e-165	1.253	0.34	0.033	6.48235e-161	InjuredS3	Slc5a8
3.70706e-165	2.92665	0.787	0.2	8.65005e-161	InjuredS3	Cryab
1.61939e-164	2.836	0.821	0.26	3.77868e-160	InjuredS3	Mep1a
3.37315e-163	2.76168	0.718	0.186	7.87092e-159	InjuredS3	Mpv17l
1.13331e-157	1.4972	0.385	0.046	2.64447e-153	InjuredS3	Slc10a2
1.5307e-151	1.45698	0.43	0.061	3.57174e-147	InjuredS3	Kyat3
2.35423e-149	0.956506	0.292	0.027	5.49335e-145	InjuredS3	Cldn7
1.56411e-148	2.35391	0.536	0.094	3.64969e-144	InjuredS3	Cp
1.5283e-140	1.3749	0.405	0.055	3.56613e-136	InjuredS3	Epcam
4.82116e-122	1.13907	0.337	0.045	1.12497e-117	InjuredS3	Mme
5.45011e-117	0.983514	0.302	0.037	1.27173e-112	InjuredS3	BC035947
1.479e-113	1.44521	0.505	0.106	3.45109e-109	InjuredS3	Agt
5.20955e-110	2.01564	0.619	0.174	1.2156e-105	InjuredS3	Aqp1
1.27628e-98	1.60867	0.412	0.08	2.97806e-94	InjuredS3	Slc5a10
8.39007e-96	-1.72639	0.997	0.999	1.95774e-91	InjuredS3	Gpx3
3.01055e-93	1.76942	0.739	0.265	7.02481e-89	InjuredS3	Wfdc2
7.78723e-92	2.34057	0.694	0.283	1.81707e-87	InjuredS3	Gclc
1.09305e-91	1.49174	0.405	0.085	2.55053e-87	InjuredS3	Cyp51
2.05776e-89	-2.95592	0.306	0.828	4.80157e-85	InjuredS3	Slc34a1
6.90728e-89	1.08557	0.423	0.088	1.61174e-84	InjuredS3	Capg
7.02717e-87	1.52538	0.608	0.198	1.63972e-82	InjuredS3	Reep5
4.88324e-86	1.91828	0.505	0.138	1.13946e-81	InjuredS3	Atp11a
1.05692e-85	0.775893	0.268	0.038	2.46622e-81	InjuredS3	Vill
3.43198e-81	1.64938	0.588	0.187	8.00819e-77	InjuredS3	Tmigd1
5.37345e-81	-3.04442	0.137	0.721	1.25384e-76	InjuredS3	Gatm
1.93765e-78	1.50959	0.371	0.081	4.52132e-74	InjuredS3	Ugt3a1
5.11647e-78	1.4642	0.347	0.072	1.19388e-73	InjuredS3	Hmgcr
1.8003e-75	1.13932	0.423	0.101	4.20082e-71	InjuredS3	Plau
7.92214e-75	-2.11222	0.216	0.752	1.84855e-70	InjuredS3	Maf
2.38848e-74	-1.49808	0.9	0.982	5.57328e-70	InjuredS3	Fxyd2
8.13811e-74	-1.63089	0.512	0.893	1.89895e-69	InjuredS3	Ndrg1
9.18563e-74	-1.79828	0.23	0.771	2.14337e-69	InjuredS3	Car2
9.80469e-73	-1.92237	0.241	0.797	2.28783e-68	InjuredS3	Acsm2
5.95775e-70	-1.8749	0.189	0.727	1.39018e-65	InjuredS3	Idh1
8.37357e-70	-2.675	0.423	0.811	1.95389e-65	InjuredS3	Miox
2.67274e-64	1.06243	0.299	0.062	6.23658e-60	InjuredS3	Gpm6a
2.30984e-61	1.99314	0.656	0.347	5.38977e-57	InjuredS3	Ghr
1.48993e-59	-1.67763	0.168	0.679	3.47659e-55	InjuredS3	Igfbp4
1.59311e-59	-1.91918	0.113	0.623	3.71736e-55	InjuredS3	Pah
3.02059e-59	-2.2249	0.076	0.589	7.04825e-55	InjuredS3	Slc5a2
4.18744e-59	0.998445	0.278	0.056	9.77097e-55	InjuredS3	Cebpd
9.26171e-57	1.64724	0.77	0.507	2.16113e-52	InjuredS3	Gclm
1.30171e-56	0.751941	0.271	0.056	3.0374e-52	InjuredS3	Htatip2
3.01851e-56	-1.47388	0.801	0.92	7.04339e-52	InjuredS3	Gpx1
3.58197e-56	1.65027	0.715	0.392	8.35817e-52	InjuredS3	Ggt1
4.97317e-56	1.28383	0.433	0.131	1.16044e-51	InjuredS3	Rdh16f2
1.41277e-55	1.068	0.447	0.135	3.29656e-51	InjuredS3	Ces1f
4.12951e-55	1.0873	0.361	0.099	9.63579e-51	InjuredS3	Slc15a2
4.27883e-54	1.67502	0.794	0.515	9.98423e-50	InjuredS3	Gstm1
1.48404e-53	2.04255	0.797	0.622	3.46286e-49	InjuredS3	Slc27a2
5.18475e-53	-1.90129	0.378	0.737	1.20981e-48	InjuredS3	Slc4a4
8.54699e-53	1.31352	0.261	0.057	1.99435e-48	InjuredS3	Abcb1b
2.79148e-52	-1.5956	0.096	0.58	6.51365e-48	InjuredS3	Nox4
4.18098e-52	-1.61403	0.361	0.752	9.75589e-48	InjuredS3	Gsta2
7.79925e-52	-1.78032	0.1	0.574	1.81988e-47	InjuredS3	Cela1
2.98316e-51	1.35409	0.893	0.729	6.9609e-47	InjuredS3	Tmem176b
3.90835e-51	-2.32495	0.096	0.562	9.11974e-47	InjuredS3	Spp2
2.02234e-50	1.3703	0.409	0.135	4.71892e-46	InjuredS3	Fgf1
3.2999e-50	0.753334	0.265	0.058	7.7e-46	InjuredS3	Acsl5
1.36594e-49	1.25491	0.876	0.769	3.18727e-45	InjuredS3	Chpt1
4.73735e-49	-2.13372	0.57	0.807	1.10541e-44	InjuredS3	Ass1
1.08307e-48	0.700808	0.254	0.056	2.52723e-44	InjuredS3	Acox2
1.69719e-48	0.727599	0.333	0.086	3.96022e-44	InjuredS3	Pkm
4.04379e-48	0.67046	0.268	0.06	9.43579e-44	InjuredS3	Bhmt2
4.32442e-48	1.30052	0.313	0.083	1.00906e-43	InjuredS3	Prlr
5.09839e-48	1.45051	0.866	0.669	1.18966e-43	InjuredS3	Tmem176a
6.46089e-48	-1.36775	0.67	0.882	1.50758e-43	InjuredS3	Ldhb
2.37595e-47	1.46879	0.595	0.305	5.54405e-43	InjuredS3	Slc23a1
3.57908e-47	-1.53349	0.1	0.557	8.35143e-43	InjuredS3	Acaa2
5.65731e-47	1.47599	0.646	0.355	1.32008e-42	InjuredS3	Slc3a1
9.87887e-47	1.42863	0.825	0.605	2.30514e-42	InjuredS3	Psap
1.31584e-46	0.947625	0.313	0.084	3.07038e-42	InjuredS3	Cyp2j11
1.49553e-46	1.32989	0.478	0.194	3.48968e-42	InjuredS3	Csad
1.72327e-46	1.61157	0.649	0.357	4.02108e-42	InjuredS3	Hao2
2.355e-46	1.24796	0.557	0.255	5.49515e-42	InjuredS3	Entpd5
6.53822e-46	1.51656	0.787	0.583	1.52563e-41	InjuredS3	Acadm
7.38668e-46	-1.93161	0.031	0.473	1.72361e-41	InjuredS3	Slc5a12
1.14476e-45	0.983737	0.419	0.147	2.67119e-41	InjuredS3	Slc6a13
1.20697e-45	-1.57499	0.23	0.642	2.81635e-41	InjuredS3	Tnfaip8
9.57926e-45	1.18608	0.821	0.507	2.23523e-40	InjuredS3	S100a11
1.03124e-43	-1.79621	0.062	0.497	2.40629e-39	InjuredS3	Ugt2b38
1.29609e-42	-1.48557	0.048	0.473	3.0243e-38	InjuredS3	Alpl
2.93942e-42	1.83877	0.574	0.306	6.85885e-38	InjuredS3	Nceh1
2.79313e-41	1.76847	0.622	0.359	6.51749e-37	InjuredS3	Cbr1
1.2745e-40	-1.3835	0.323	0.716	2.97391e-36	InjuredS3	Akr1c21
2.61298e-40	-1.23926	0.564	0.805	6.09712e-36	InjuredS3	Mif
4.49724e-40	-1.40203	0.732	0.887	1.04938e-35	InjuredS3	Akr1a1
5.83012e-40	1.27646	0.598	0.319	1.3604e-35	InjuredS3	Defb29
1.55572e-39	0.987859	0.381	0.132	3.63012e-35	InjuredS3	Slc22a2
1.99642e-39	-1.53796	0.416	0.719	4.65846e-35	InjuredS3	Timp3
2.00836e-39	1.37979	0.299	0.089	4.6863e-35	InjuredS3	Ces2e
3.46889e-39	1.39417	0.402	0.149	8.0943e-35	InjuredS3	Lpl
4.93468e-39	1.05994	0.426	0.171	1.15146e-34	InjuredS3	Proc
3.29522e-38	-1.19306	0.134	0.535	7.68907e-34	InjuredS3	Suclg2
4.13484e-38	1.2334	0.595	0.323	9.64823e-34	InjuredS3	Aplp2
1.3334e-37	1.04789	0.488	0.223	3.11135e-33	InjuredS3	Tmem19
3.44223e-37	-1.36135	0.079	0.468	8.0321e-33	InjuredS3	Slc7a7
2.33659e-36	-1.16426	0.048	0.437	5.45219e-32	InjuredS3	Prodh2
3.13171e-36	-1.6098	0.526	0.789	7.30753e-32	InjuredS3	Pck1
9.20396e-36	-1.09919	0.471	0.768	2.14765e-31	InjuredS3	Glyat
2.12686e-35	-1.19813	0.11	0.498	4.96282e-31	InjuredS3	Selenow
2.59637e-35	1.03298	0.838	0.684	6.05836e-31	InjuredS3	Tmbim6
5.86044e-35	-1.36518	0.234	0.591	1.36747e-30	InjuredS3	Asl
7.14853e-35	-1.52271	0.117	0.483	1.66804e-30	InjuredS3	Fabp3
1.59688e-34	1.65404	0.529	0.261	3.72616e-30	InjuredS3	Cyp4a10
5.41864e-34	-1.20349	0.1	0.471	1.26439e-29	InjuredS3	Enpp2
7.63319e-34	-1.19089	0.227	0.621	1.78113e-29	InjuredS3	Slc13a1
2.11177e-33	-1.19105	0.069	0.434	4.9276e-29	InjuredS3	Lipa
7.96689e-33	0.81051	0.326	0.113	1.85899e-28	InjuredS3	Agps
4.5729e-32	-1.44398	0.093	0.442	1.06704e-27	InjuredS3	Slc6a19
4.6825e-32	1.17558	0.285	0.095	1.09262e-27	InjuredS3	Slc9a8
1.55546e-31	-1.11571	0.481	0.74	3.62952e-27	InjuredS3	Slc25a4
1.90636e-31	-1.19849	0.048	0.401	4.4483e-27	InjuredS3	D630023F18Rik
4.68629e-31	-1.07777	0.584	0.765	1.0935e-26	InjuredS3	Pdzk1ip1
7.23588e-31	-1.35878	0.529	0.75	1.68842e-26	InjuredS3	Fbp1
1.16868e-30	-1.12492	0.491	0.748	2.727e-26	InjuredS3	Sord
1.35473e-30	-1.04975	0.027	0.366	3.16112e-26	InjuredS3	Acss1
1.55307e-30	1.22717	0.543	0.302	3.62395e-26	InjuredS3	Nudt19
1.65153e-30	1.14262	0.488	0.251	3.85367e-26	InjuredS3	Cth
4.07458e-30	1.15025	0.543	0.314	9.50763e-26	InjuredS3	Fam213a
1.9068e-29	-1.56717	0.055	0.381	4.44932e-25	InjuredS3	G6pc
3.72779e-29	-1.12041	0.093	0.42	8.69842e-25	InjuredS3	Slc2a2
5.28637e-29	-0.91303	0.907	0.964	1.23352e-24	InjuredS3	Aldob
5.30469e-29	1.0126	0.467	0.226	1.2378e-24	InjuredS3	Acot1
5.69009e-29	-1.97434	0.271	0.591	1.32773e-24	InjuredS3	S100g
8.87925e-29	-1.06934	0.162	0.492	2.07188e-24	InjuredS3	Prodh
1.08949e-28	1.00474	0.282	0.098	2.54222e-24	InjuredS3	Socs2
1.76853e-28	-1.14171	0.058	0.388	4.1267e-24	InjuredS3	Npl
4.22245e-28	0.712759	0.278	0.092	9.85267e-24	InjuredS3	Slco3a1
4.39587e-28	1.22638	0.581	0.359	1.02573e-23	InjuredS3	Slc17a3
9.31707e-28	-0.858852	0.966	0.996	2.17405e-23	InjuredS3	Gm42418
1.25775e-27	-0.990634	0.519	0.742	2.93483e-23	InjuredS3	Atp6v1g1
1.51553e-27	-0.998895	0.045	0.361	3.53633e-23	InjuredS3	Slc7a8
2.28009e-27	0.988239	0.44	0.223	5.32036e-23	InjuredS3	Tmem189
3.07011e-27	-1.12285	0.337	0.628	7.16379e-23	InjuredS3	Errfi1
3.97152e-27	1.01143	0.907	0.759	9.26716e-23	InjuredS3	Igfbp7
4.00043e-27	0.95006	0.32	0.126	9.3346e-23	InjuredS3	Nqo1
5.63819e-27	-0.947351	0.038	0.349	1.31561e-22	InjuredS3	Gm32461
8.2553e-27	0.772426	0.309	0.118	1.92629e-22	InjuredS3	Slc16a4
1.08451e-26	-0.939167	0.392	0.671	2.53059e-22	InjuredS3	Fmo1
1.13662e-26	0.633039	0.268	0.093	2.6522e-22	InjuredS3	Cdhr2
1.35885e-26	1.10679	0.395	0.182	3.17073e-22	InjuredS3	Perp
1.82699e-26	0.872932	0.371	0.164	4.2631e-22	InjuredS3	Retsat
2.24625e-26	-1.16716	0.01	0.304	5.24139e-22	InjuredS3	Clec2h
3.66305e-26	-1.50762	0.027	0.323	8.54735e-22	InjuredS3	Col27a1
4.39782e-26	0.721408	0.302	0.114	1.02619e-21	InjuredS3	Gltp
1.24475e-25	0.681354	0.271	0.096	2.90449e-21	InjuredS3	Ggct
7.38446e-25	-1.20073	0.065	0.361	1.72309e-20	InjuredS3	Slc22a8
9.60661e-25	-0.985966	0.027	0.314	2.24161e-20	InjuredS3	Car12
1.04242e-24	-0.977825	0.845	0.909	2.43238e-20	InjuredS3	Gapdh
1.64752e-24	-0.882862	0.165	0.477	3.84431e-20	InjuredS3	Fmo2
2.05573e-24	-0.693764	0.962	0.986	4.79684e-20	InjuredS3	Ftl1
9.10494e-24	-0.885317	0.684	0.826	2.12455e-19	InjuredS3	Atp5g1
1.02666e-23	-0.864644	0.082	0.381	2.39561e-19	InjuredS3	Ppp2r3a
1.36892e-23	-0.991529	0.203	0.49	3.19424e-19	InjuredS3	Cpn1
1.4499e-23	-0.894213	0.027	0.302	3.3832e-19	InjuredS3	Itpr2
1.81358e-23	-0.91487	0.1	0.391	4.2318e-19	InjuredS3	Gldc
2.24831e-23	0.996059	0.471	0.267	5.24622e-19	InjuredS3	Mettl7b
2.49349e-23	-0.818934	0.481	0.718	5.81832e-19	InjuredS3	Dab2
3.19523e-23	-0.891697	0.21	0.516	7.45574e-19	InjuredS3	Chd3
3.87324e-23	0.886653	0.402	0.198	9.03781e-19	InjuredS3	Ugdh
3.90401e-23	-0.947569	0.302	0.584	9.10961e-19	InjuredS3	Cryl1
8.74758e-23	-0.820062	0.021	0.284	2.04116e-18	InjuredS3	Tbx2
2.2193e-22	1.24041	0.375	0.187	5.17852e-18	InjuredS3	Npnt
3.02271e-22	1.32083	0.423	0.23	7.05319e-18	InjuredS3	Gramd1b
8.21171e-22	-1.15853	0.131	0.413	1.91612e-17	InjuredS3	Dnase1
9.17831e-22	1.08078	0.674	0.509	2.14167e-17	InjuredS3	Acy3
1.64773e-21	0.762668	0.515	0.296	3.84482e-17	InjuredS3	Slc22a12
1.91327e-21	-0.859102	0.014	0.261	4.46443e-17	InjuredS3	Car14
2.5295e-21	0.878149	0.601	0.404	5.90232e-17	InjuredS3	Ldhd
3.79491e-21	-0.799942	0.021	0.27	8.85505e-17	InjuredS3	Etv1
4.06178e-21	0.993623	0.54	0.344	9.47777e-17	InjuredS3	Med28
5.86275e-21	2.01403	0.323	0.144	1.36802e-16	InjuredS3	Fga
1.01852e-20	-0.799116	0.058	0.319	2.37662e-16	InjuredS3	Slc43a2
1.03125e-20	-0.860466	0.591	0.751	2.40632e-16	InjuredS3	Cycs
1.19616e-20	0.883903	0.608	0.427	2.79113e-16	InjuredS3	Tmem59
1.21241e-20	-0.683657	0.017	0.265	2.82904e-16	InjuredS3	Enpp6
2.18512e-20	-0.805436	0.309	0.58	5.09875e-16	InjuredS3	Tkt
2.41206e-20	-0.689208	0.969	0.977	5.6283e-16	InjuredS3	Tpt1
3.59285e-20	-0.785509	0.292	0.57	8.38356e-16	InjuredS3	Dao
3.60971e-20	1.10227	0.746	0.599	8.4229e-16	InjuredS3	Guca2b
3.88795e-20	0.872828	0.574	0.401	9.07215e-16	InjuredS3	Spint2
4.30285e-20	0.768785	0.289	0.124	1.00403e-15	InjuredS3	Sqle
4.98779e-20	0.657431	0.268	0.11	1.16385e-15	InjuredS3	Id4
6.16936e-20	-0.721784	0.048	0.3	1.43956e-15	InjuredS3	Palld
7.58985e-20	0.722973	0.873	0.775	1.77102e-15	InjuredS3	Itm2b
7.73518e-20	-0.696444	0.031	0.273	1.80493e-15	InjuredS3	Habp2
8.11332e-20	-0.704148	0.027	0.271	1.89316e-15	InjuredS3	Epb41l3
8.79671e-20	-0.743391	0.038	0.286	2.05263e-15	InjuredS3	Tceal8
1.84335e-19	-0.798608	0.299	0.568	4.30127e-15	InjuredS3	Bdh2
1.9255e-19	0.605453	0.309	0.137	4.49296e-15	InjuredS3	Shisa5
2.11233e-19	0.967627	0.309	0.143	4.9289e-15	InjuredS3	Slco1a6
2.23163e-19	0.883888	0.502	0.303	5.20729e-15	InjuredS3	Ugt3a2
2.25413e-19	0.786506	0.674	0.5	5.25978e-15	InjuredS3	Cd81
2.69719e-19	0.974823	0.515	0.344	6.29363e-15	InjuredS3	Ctsh
2.7034e-19	-0.795013	0.326	0.596	6.30812e-15	InjuredS3	Odc1
2.97914e-19	0.888634	0.694	0.531	6.95153e-15	InjuredS3	Hsp90b1
3.5519e-19	0.707015	0.533	0.349	8.28802e-15	InjuredS3	Erp29
5.50616e-19	-0.709757	0.065	0.315	1.28481e-14	InjuredS3	Folh1
5.65576e-19	0.657439	0.306	0.137	1.31971e-14	InjuredS3	Adtrp
6.06446e-19	-0.726673	0.148	0.421	1.41508e-14	InjuredS3	Cgnl1
8.01987e-19	-0.769043	0.027	0.258	1.87136e-14	InjuredS3	Fam151a
8.65042e-19	0.916998	0.467	0.294	2.01849e-14	InjuredS3	Slc1a1
8.78501e-19	0.846206	0.395	0.213	2.0499e-14	InjuredS3	Mfsd4b1
1.00562e-18	0.922609	0.646	0.486	2.34653e-14	InjuredS3	Lrpap1
1.42439e-18	0.664052	0.378	0.194	3.32368e-14	InjuredS3	Lamb1
2.24714e-18	-0.609134	0.189	0.452	5.24347e-14	InjuredS3	Slc6a8
2.27468e-18	-0.764479	0.251	0.518	5.30775e-14	InjuredS3	Slc25a10
3.16785e-18	0.858321	0.577	0.42	7.39186e-14	InjuredS3	Gss
3.41955e-18	-0.839778	0.33	0.565	7.97918e-14	InjuredS3	Idh2
4.30868e-18	0.838519	0.485	0.294	1.00539e-13	InjuredS3	Wwc1
1.02316e-17	0.867691	0.495	0.323	2.38744e-13	InjuredS3	Crot
1.0973e-17	-0.750266	0.667	0.783	2.56043e-13	InjuredS3	Atp5o.1
1.1692e-17	-0.657075	0.1	0.352	2.72822e-13	InjuredS3	Cxcl16
1.23503e-17	0.731606	0.344	0.173	2.88181e-13	InjuredS3	Lpgat1
1.31799e-17	-1.06773	0.942	0.975	3.0754e-13	InjuredS3	Malat1
1.42983e-17	0.741921	0.495	0.291	3.33636e-13	InjuredS3	2200002D01Rik
1.5362e-17	0.754295	0.364	0.192	3.58457e-13	InjuredS3	Ces2c
1.61428e-17	0.64745	0.285	0.13	3.76675e-13	InjuredS3	Mccc2
1.66818e-17	-0.721481	0.68	0.803	3.89253e-13	InjuredS3	Slc25a5
2.19436e-17	-0.854414	0.158	0.41	5.12031e-13	InjuredS3	Ascc1
2.2145e-17	-0.721184	0.141	0.388	5.16731e-13	InjuredS3	Nr1h4
2.41983e-17	-0.80411	0.069	0.306	5.64644e-13	InjuredS3	G0s2
2.6937e-17	0.552576	0.268	0.115	6.28549e-13	InjuredS3	Smagp
3.17021e-17	0.663539	0.746	0.54	7.39736e-13	InjuredS3	S100a10
4.68602e-17	-0.681298	0.113	0.363	1.09344e-12	InjuredS3	Renbp
6.26514e-17	0.713808	0.491	0.313	1.46191e-12	InjuredS3	Cd164
7.39074e-17	-0.836771	0.313	0.54	1.72456e-12	InjuredS3	Aldh7a1
8.72149e-17	-1.08084	0.048	0.264	2.03507e-12	InjuredS3	Cyp24a1
1.08274e-16	-0.865034	0.326	0.548	2.52648e-12	InjuredS3	Qdpr
1.38137e-16	-0.863432	0.732	0.812	3.22329e-12	InjuredS3	Mdh1
1.58433e-16	0.614535	0.381	0.207	3.69687e-12	InjuredS3	Tex264
1.60067e-16	0.760998	0.381	0.217	3.73501e-12	InjuredS3	9530068E07Rik
1.87516e-16	0.7185	0.54	0.345	4.37549e-12	InjuredS3	Ccng1
1.89423e-16	0.79797	0.412	0.245	4.41998e-12	InjuredS3	Tmem30a
2.20586e-16	0.735577	0.491	0.313	5.14716e-12	InjuredS3	Sypl
2.62099e-16	-0.674423	0.244	0.505	6.11583e-12	InjuredS3	Rab11fip3
5.42982e-16	0.664138	0.845	0.735	1.26699e-11	InjuredS3	Rps27l
7.06286e-16	0.786105	0.536	0.376	1.64805e-11	InjuredS3	Myl12a
8.71764e-16	-0.659138	0.158	0.391	2.03418e-11	InjuredS3	Pbld1
1.60548e-15	0.620624	0.509	0.33	3.74622e-11	InjuredS3	Snhg18
1.64199e-15	0.783374	0.595	0.435	3.83143e-11	InjuredS3	Slc22a18
1.84835e-15	-0.783333	0.124	0.348	4.31294e-11	InjuredS3	Cyp2d26
2.02028e-15	0.701454	0.811	0.74	4.71413e-11	InjuredS3	Ndufb8
2.09519e-15	-0.723739	0.481	0.672	4.88893e-11	InjuredS3	Atp6v1e1
2.11033e-15	-0.730675	0.347	0.572	4.92424e-11	InjuredS3	Gabarapl1
2.2964e-15	-0.555529	0.065	0.277	5.35843e-11	InjuredS3	Slc16a12
2.55645e-15	-0.712728	0.086	0.301	5.96522e-11	InjuredS3	Gcat
3.76622e-15	-0.851161	0.158	0.378	8.7881e-11	InjuredS3	Dnajc12
4.3304e-15	0.558483	0.254	0.116	1.01046e-10	InjuredS3	Asah1
4.67336e-15	-0.684889	0.141	0.368	1.09048e-10	InjuredS3	Fahd2a
5.47961e-15	-0.624889	0.117	0.345	1.27861e-10	InjuredS3	Kl
7.00762e-15	-0.694991	0.309	0.532	1.63516e-10	InjuredS3	Klf9
7.57693e-15	0.668217	0.436	0.262	1.768e-10	InjuredS3	Nap1l1
8.83105e-15	-0.58256	0.907	0.922	2.06064e-10	InjuredS3	Chchd2
9.69607e-15	0.771366	0.536	0.366	2.26248e-10	InjuredS3	mt-Nd6
1.08928e-14	-0.630224	0.388	0.6	2.54172e-10	InjuredS3	Hadh
1.11919e-14	0.673249	0.306	0.16	2.61152e-10	InjuredS3	Itfg1
1.2451e-14	0.557855	0.55	0.373	2.90531e-10	InjuredS3	Cndp2
1.32488e-14	-0.664292	0.141	0.365	3.09147e-10	InjuredS3	Cxxc5
1.3398e-14	0.813437	0.509	0.36	3.12629e-10	InjuredS3	Fuca2
1.48834e-14	-0.662169	0.186	0.415	3.4729e-10	InjuredS3	Steap2
1.53349e-14	0.555981	0.89	0.822	3.57824e-10	InjuredS3	Rpl35a
1.59347e-14	0.504054	0.296	0.135	3.7182e-10	InjuredS3	Defb1
1.68958e-14	-0.663625	0.076	0.279	3.94247e-10	InjuredS3	Atxn1
2.11964e-14	0.676423	0.354	0.2	4.94597e-10	InjuredS3	Rnf128
2.18236e-14	-0.511058	0.148	0.37	5.09232e-10	InjuredS3	Kmt5a
2.5029e-14	0.528585	0.344	0.182	5.84027e-10	InjuredS3	Agrn
2.6077e-14	0.77867	0.364	0.211	6.0848e-10	InjuredS3	Eci3
2.83086e-14	0.832345	0.405	0.25	6.60553e-10	InjuredS3	Tmem37
2.95878e-14	0.62068	0.457	0.281	6.90402e-10	InjuredS3	Cyp4a31
3.00811e-14	-0.673397	0.478	0.676	7.01911e-10	InjuredS3	Comt
3.41082e-14	0.562227	0.856	0.772	7.9588e-10	InjuredS3	Txn1
3.66985e-14	-0.584482	0.175	0.417	8.56323e-10	InjuredS3	Gstt1
3.78503e-14	0.676126	0.684	0.564	8.832e-10	InjuredS3	Bsg
5.43419e-14	0.631969	0.258	0.123	1.26801e-09	InjuredS3	H2-T23
5.71569e-14	-0.699838	0.23	0.461	1.3337e-09	InjuredS3	Rbpms
6.25683e-14	-0.668626	0.192	0.413	1.45997e-09	InjuredS3	Acaa1a
7.18756e-14	0.673295	0.656	0.532	1.67715e-09	InjuredS3	Sod1
7.3118e-14	-0.639681	0.409	0.604	1.70614e-09	InjuredS3	Sfxn1
7.73563e-14	0.601609	0.436	0.274	1.80503e-09	InjuredS3	Tmed9
9.98137e-14	-0.656592	0.326	0.543	2.32905e-09	InjuredS3	Gas6
1.04411e-13	0.965479	0.543	0.403	2.43632e-09	InjuredS3	Tmem205
1.34127e-13	-0.586779	0.189	0.42	3.12972e-09	InjuredS3	Ifi27
1.60582e-13	0.824973	0.44	0.296	3.74701e-09	InjuredS3	Prnp
2.00365e-13	-0.653582	0.065	0.255	4.67531e-09	InjuredS3	Tln2
2.23193e-13	0.778098	0.43	0.277	5.20798e-09	InjuredS3	Bcap31
3.57833e-13	0.602769	0.333	0.188	8.34967e-09	InjuredS3	Nucb1
3.58486e-13	0.642134	0.316	0.176	8.36491e-09	InjuredS3	Ebp
4.74124e-13	-0.636048	0.625	0.769	1.10632e-08	InjuredS3	Actg1
5.01424e-13	0.616969	0.278	0.142	1.17002e-08	InjuredS3	Zbtb44
5.75133e-13	0.621486	0.34	0.195	1.34201e-08	InjuredS3	Amfr
5.80179e-13	-0.716459	0.206	0.408	1.35379e-08	InjuredS3	Uap1l1
6.69474e-13	0.620292	0.643	0.515	1.56215e-08	InjuredS3	Ccdc107
6.92043e-13	0.622747	0.56	0.425	1.61481e-08	InjuredS3	Rrbp1
7.54896e-13	-0.75258	0.175	0.383	1.76147e-08	InjuredS3	Id3
8.32974e-13	-0.589102	0.096	0.29	1.94366e-08	InjuredS3	Dhfr
8.97491e-13	0.673087	0.44	0.299	2.09421e-08	InjuredS3	Gde1
1.09888e-12	-0.574466	0.258	0.469	2.56412e-08	InjuredS3	Epn1
1.37379e-12	-0.644956	0.203	0.403	3.20561e-08	InjuredS3	Bpnt1
1.37879e-12	-0.627335	0.395	0.616	3.21728e-08	InjuredS3	Rsrp1
1.54948e-12	0.519343	0.306	0.164	3.61556e-08	InjuredS3	Slc33a1
1.57271e-12	0.596776	0.333	0.189	3.66976e-08	InjuredS3	Cpd
1.59897e-12	0.841855	0.43	0.297	3.73104e-08	InjuredS3	Cgref1
2.56371e-12	-0.562316	0.416	0.598	5.98215e-08	InjuredS3	4833439L19Rik
2.90345e-12	-0.572201	0.258	0.459	6.77492e-08	InjuredS3	Ethe1
4.79241e-12	-0.62691	0.674	0.768	1.11826e-07	InjuredS3	Atp5mpl
5.06454e-12	0.540487	0.385	0.24	1.18176e-07	InjuredS3	Fads3
5.21778e-12	0.536261	0.296	0.163	1.21752e-07	InjuredS3	Glb1
6.41714e-12	-0.569163	0.144	0.337	1.49738e-07	InjuredS3	Itch
7.47135e-12	-0.511485	0.742	0.806	1.74336e-07	InjuredS3	Park7
7.52767e-12	0.617522	0.766	0.677	1.75651e-07	InjuredS3	Lamp1
8.6676e-12	0.643818	0.667	0.543	2.0225e-07	InjuredS3	Calr
9.39176e-12	0.535774	0.285	0.154	2.19147e-07	InjuredS3	2810025M15Rik
1.0903e-11	0.631411	0.392	0.246	2.5441e-07	InjuredS3	Wwp1
1.28738e-11	-0.539142	0.292	0.5	3.00396e-07	InjuredS3	Cotl1
1.50428e-11	0.586377	0.268	0.14	3.51008e-07	InjuredS3	Gm15217
1.69796e-11	-0.536051	0.842	0.889	3.96203e-07	InjuredS3	Atp5e
1.71846e-11	0.562346	0.598	0.458	4.00985e-07	InjuredS3	Pdia3
1.96516e-11	-0.553753	0.103	0.284	4.58551e-07	InjuredS3	Trp53bp2
1.99198e-11	-0.781534	0.454	0.606	4.64808e-07	InjuredS3	Pcbd1
2.17131e-11	-0.622495	0.144	0.333	5.06653e-07	InjuredS3	Ccnd1
2.24992e-11	0.559588	0.361	0.224	5.24997e-07	InjuredS3	Mgat4b
2.4115e-11	0.723393	0.265	0.141	5.62699e-07	InjuredS3	Gchfr
2.49579e-11	-0.521787	0.107	0.282	5.82369e-07	InjuredS3	Ppp2r5e
3.36368e-11	-0.57965	0.134	0.321	7.84882e-07	InjuredS3	Vegfa
3.95912e-11	-0.754734	0.21	0.402	9.23822e-07	InjuredS3	Cyp4b1
4.02859e-11	-0.540438	0.34	0.529	9.40032e-07	InjuredS3	Mpp1
4.27579e-11	-0.55063	0.749	0.816	9.97712e-07	InjuredS3	Atp5k
5.98941e-11	-0.519759	0.667	0.779	1.39757e-06	InjuredS3	Ndufc1
6.08629e-11	-0.525026	0.392	0.583	1.42017e-06	InjuredS3	Lamtor4
6.26051e-11	0.715226	0.505	0.366	1.46083e-06	InjuredS3	P4hb
7.23923e-11	0.574311	0.729	0.641	1.6892e-06	InjuredS3	Rpl27a
7.95762e-11	-0.509923	0.316	0.511	1.85683e-06	InjuredS3	Ogdh
8.57867e-11	0.549392	0.667	0.554	2.00175e-06	InjuredS3	Dynll1
9.02391e-11	0.645124	0.68	0.573	2.10564e-06	InjuredS3	Iscu
9.06898e-11	0.581664	0.605	0.476	2.11616e-06	InjuredS3	Canx
1.03747e-10	0.638447	0.292	0.166	2.42084e-06	InjuredS3	Tmed7
1.04272e-10	0.583137	0.663	0.537	2.43308e-06	InjuredS3	Hspa5
1.38565e-10	-0.603808	0.33	0.518	3.23328e-06	InjuredS3	Msra
1.65794e-10	-0.525757	0.1	0.274	3.86863e-06	InjuredS3	Plekha1
1.72709e-10	-0.607824	0.457	0.615	4.03e-06	InjuredS3	Prdx2
1.74641e-10	0.592911	0.292	0.168	4.07508e-06	InjuredS3	Pdia4
1.93276e-10	-0.536939	0.175	0.359	4.5099e-06	InjuredS3	Esrra
2.22488e-10	-0.560861	0.199	0.389	5.19153e-06	InjuredS3	Pcx
2.43427e-10	-0.510354	0.179	0.36	5.68012e-06	InjuredS3	Smarca2
2.45544e-10	-0.759679	0.371	0.554	5.72952e-06	InjuredS3	Neat1
2.53322e-10	-0.544706	0.089	0.253	5.91101e-06	InjuredS3	Plekha6
2.80546e-10	0.669737	0.485	0.358	6.54625e-06	InjuredS3	Tgoln1
3.04869e-10	0.523251	0.313	0.187	7.11381e-06	InjuredS3	Hexb
3.32609e-10	1.01052	0.495	0.36	7.76109e-06	InjuredS3	Tmem252
4.18746e-10	-0.514767	0.216	0.401	9.77101e-06	InjuredS3	Atp6v0a4
4.28521e-10	-1.65379	0.464	0.645	9.99911e-06	InjuredS3	Gm26917
4.99071e-10	-0.532688	0.268	0.449	1.16453e-05	InjuredS3	Gpd1
5.20989e-10	-0.994534	0.254	0.442	1.21568e-05	InjuredS3	Jun
5.636e-10	0.593113	0.526	0.41	1.3151e-05	InjuredS3	1810037I17Rik
5.74377e-10	0.629844	0.56	0.446	1.34025e-05	InjuredS3	Slc17a1
6.00236e-10	0.575621	0.481	0.36	1.40059e-05	InjuredS3	Tmed10
6.22182e-10	-0.562764	0.265	0.455	1.4518e-05	InjuredS3	Fus
9.37519e-10	0.514112	0.282	0.163	2.18761e-05	InjuredS3	Ormdl2
9.88288e-10	-0.651928	0.096	0.25	2.30607e-05	InjuredS3	Ces1d
1.12707e-09	0.555397	0.296	0.175	2.62991e-05	InjuredS3	Spint1
1.21248e-09	-0.513272	0.804	0.856	2.82919e-05	InjuredS3	Uqcrq
1.48776e-09	0.597815	0.412	0.283	3.47153e-05	InjuredS3	Stmn1
1.68304e-09	0.576005	0.378	0.255	3.92721e-05	InjuredS3	Tm9sf2
1.74654e-09	-0.569352	0.619	0.706	4.07538e-05	InjuredS3	Ndufb10
1.77199e-09	0.651805	0.553	0.45	4.13477e-05	InjuredS3	Lap3
1.86292e-09	0.574743	0.515	0.395	4.34693e-05	InjuredS3	Laptm4a
2.3074e-09	-0.540914	0.223	0.39	5.38408e-05	InjuredS3	Rgl1
2.60191e-09	0.613717	0.423	0.303	6.0713e-05	InjuredS3	Cers2
2.72022e-09	-0.525316	0.278	0.44	6.34736e-05	InjuredS3	Mocs2
3.0918e-09	-0.513764	0.564	0.697	7.2144e-05	InjuredS3	Sod2
3.28104e-09	0.65288	0.454	0.329	7.65597e-05	InjuredS3	Sod3
3.48547e-09	0.58286	0.447	0.319	8.13301e-05	InjuredS3	Rpn1
4.00632e-09	-0.521733	0.57	0.69	9.34834e-05	InjuredS3	Ndufc2
4.03667e-09	0.5588	0.485	0.372	9.41916e-05	InjuredS3	Selenot
5.11384e-09	-0.501912	0.66	0.749	0.000119326	InjuredS3	Atp5c1
5.11897e-09	-0.513269	0.615	0.714	0.000119446	InjuredS3	Tpi1
6.91192e-09	-0.520616	0.481	0.631	0.000161283	InjuredS3	Phyh
6.92895e-09	0.662873	0.502	0.402	0.00016168	InjuredS3	Gm2a
7.67895e-09	-0.640251	0.567	0.667	0.000179181	InjuredS3	Lgmn
8.70217e-09	0.533826	0.533	0.429	0.000203056	InjuredS3	Ddrgk1
8.79026e-09	0.525884	0.337	0.216	0.000205112	InjuredS3	Lpcat3
9.43571e-09	0.784809	0.302	0.176	0.000220173	InjuredS3	C3
1.07045e-08	0.647783	0.457	0.351	0.000249778	InjuredS3	Por
1.13306e-08	0.576916	0.385	0.274	0.000264389	InjuredS3	Slc25a17
1.30921e-08	0.752546	0.326	0.217	0.000305491	InjuredS3	Hist1h1c
1.35014e-08	-0.630493	0.687	0.766	0.000315041	InjuredS3	Cltrn
1.42651e-08	0.577991	0.495	0.39	0.000332861	InjuredS3	Rer1
1.43664e-08	0.568883	0.46	0.356	0.000335226	InjuredS3	Tmed2
1.46549e-08	0.541001	0.591	0.498	0.000341958	InjuredS3	Ppib
1.69428e-08	0.598821	0.399	0.29	0.000395343	InjuredS3	Bnip3l
3.12723e-08	-0.518816	0.11	0.253	0.000729709	InjuredS3	Anxa5
3.74673e-08	-0.502396	0.251	0.411	0.000874262	InjuredS3	Cmbl
4.31393e-08	0.521813	0.251	0.148	0.00100661	InjuredS3	Bmp4
5.16242e-08	0.554707	0.354	0.245	0.0012046	InjuredS3	Tpmt
5.57469e-08	0.619015	0.804	0.742	0.0013008	InjuredS3	Sult1d1
5.60551e-08	0.752405	0.33	0.226	0.00130799	InjuredS3	Col4a3
6.14616e-08	0.568239	0.34	0.231	0.00143414	InjuredS3	Mpst
7.07802e-08	0.56937	0.574	0.491	0.00165159	InjuredS3	Acadl
7.1426e-08	0.515842	0.454	0.343	0.00166665	InjuredS3	Pgrmc1
9.38767e-08	0.511706	0.687	0.612	0.00219052	InjuredS3	Tmbim4
9.45577e-08	0.536645	0.808	0.746	0.00220641	InjuredS3	Gpx4
9.53074e-08	-0.510374	0.296	0.444	0.0022239	InjuredS3	Kcnj16
1.04555e-07	0.560486	0.351	0.241	0.00243968	InjuredS3	Ehhadh
1.14702e-07	-0.805526	0.113	0.254	0.00267646	InjuredS3	Dusp1
1.56535e-07	0.534985	0.481	0.381	0.0036526	InjuredS3	Krtcap2
1.95451e-07	-0.82062	0.663	0.798	0.00456065	InjuredS3	Lars2
2.24476e-07	-0.669839	0.347	0.515	0.00523793	InjuredS3	Mt1
2.53415e-07	0.55145	0.392	0.283	0.00591319	InjuredS3	Itgb1
2.56816e-07	0.507516	0.436	0.334	0.00599254	InjuredS3	Tnfrsf21
2.65894e-07	1.30962	0.526	0.486	0.00620436	InjuredS3	Mat2a
4.23598e-07	0.514958	0.326	0.224	0.00988423	InjuredS3	Pold4
1.01962e-06	0.981544	0.694	0.68	0.0237918	InjuredS3	Lrp2
1.10149e-06	0.509491	0.337	0.241	0.0257021	InjuredS3	Tmem33
1.27994e-06	0.538423	0.296	0.2	0.029866	InjuredS3	Lasp1
1.89054e-06	0.55432	0.302	0.205	0.0441138	InjuredS3	Ikbkb
2.10498e-06	0.678208	0.498	0.427	0.0491176	InjuredS3	Gcnt1
3.57833e-06	-0.623678	0.144	0.265	0.0834968	InjuredS3	Klf6
3.91369e-06	-0.552173	0.179	0.302	0.0913221	InjuredS3	Chka
4.19239e-06	0.50039	0.344	0.253	0.0978253	InjuredS3	Sec11a
5.39636e-06	0.525289	0.323	0.233	0.125919	InjuredS3	Ssr2
5.70429e-06	0.510439	0.33	0.242	0.133104	InjuredS3	Itga1
8.06451e-06	0.729937	0.32	0.237	0.188177	InjuredS3	Tnfrsf12a
9.58038e-06	0.644943	0.591	0.542	0.223549	InjuredS3	Pter
1.0093e-05	0.559274	0.323	0.236	0.23551	InjuredS3	Ifi30
1.88868e-05	0.519028	0.502	0.436	0.440704	InjuredS3	Pfdn2
2.58945e-05	0.608069	0.584	0.52	0.604223	InjuredS3	Sdc4
4.21706e-05	0.517232	0.337	0.255	0.98401	InjuredS3	Osbpl8
4.41097e-05	0.94083	0.447	0.405	1	InjuredS3	Slc6a6
7.35341e-05	0.59043	0.375	0.281	1	InjuredS3	Ly6a
9.76199e-05	0.61685	0.546	0.555	1	InjuredS3	Gk
0.000111052	0.537314	0.464	0.379	1	InjuredS3	Vmp1
0.000156209	0.547292	0.261	0.186	1	InjuredS3	Gdf15
0.000182385	0.522345	0.34	0.269	1	InjuredS3	Ar
0.00049773	1.07562	0.388	0.347	1	InjuredS3	Gc
0.000681964	0.521706	0.296	0.229	1	InjuredS3	Btg2
0.0016405	0.515617	0.44	0.402	1	InjuredS3	Hyi
0.00263916	0.539909	0.344	0.299	1	InjuredS3	Ei24
0.00276023	-0.596228	0.237	0.311	1	InjuredS3	Cd74
0.00944818	0.562697	0.423	0.412	1	InjuredS3	Echdc2
0.0939875	1.08042	0.247	0.34	1	InjuredS3	Snhg11
0.801833	0.650403	0.282	0.332	1	InjuredS3	Mgst1
0	1.87282	0.414	0.02	0	MaladaptiveS1	Ptprc
0	1.90429	0.441	0.034	0	MaladaptiveS1	Laptm5
0	2.69	0.612	0.078	0	MaladaptiveS1	Cd52
0	2.13709	0.465	0.054	0	MaladaptiveS1	Srgn
0	1.67912	0.322	0.01	0	MaladaptiveS1	Fyb
6.12207e-300	1.82074	0.437	0.049	1.42852e-295	MaladaptiveS1	Coro1a
4.23357e-287	2.75772	0.398	0.043	9.8786e-283	MaladaptiveS1	Il1b
7.29051e-280	1.45753	0.331	0.029	1.70117e-275	MaladaptiveS1	Arhgdib
3.40864e-268	1.62787	0.376	0.04	7.95372e-264	MaladaptiveS1	Lcp1
5.5557e-261	3.29532	0.963	0.498	1.29637e-256	MaladaptiveS1	Tmsb4x
5.49808e-251	1.22053	0.271	0.021	1.28292e-246	MaladaptiveS1	Rac2
1.53479e-226	1.81438	0.388	0.051	3.58128e-222	MaladaptiveS1	Fxyd5
3.01224e-204	2.49072	0.429	0.071	7.02877e-200	MaladaptiveS1	Tyrobp
9.14642e-203	2.1455	0.433	0.073	2.13422e-198	MaladaptiveS1	Fcer1g
1.32254e-198	1.29687	0.257	0.024	3.08601e-194	MaladaptiveS1	Slfn2
3.02037e-195	1.23965	0.261	0.026	7.04773e-191	MaladaptiveS1	Lsp1
8.16973e-171	1.04127	0.257	0.029	1.90632e-166	MaladaptiveS1	Stk17b
1.24622e-167	1.48434	0.304	0.041	2.90793e-163	MaladaptiveS1	Pim1
3.3489e-160	3.23877	0.427	0.088	7.81433e-156	MaladaptiveS1	Cxcl2
7.74308e-132	1.62794	0.559	0.165	1.80677e-127	MaladaptiveS1	S100a6
1.3393e-127	2.04725	0.627	0.228	3.12512e-123	MaladaptiveS1	Fos
1.13245e-126	1.51921	0.953	0.866	2.64245e-122	MaladaptiveS1	Actb
3.2495e-123	1.61044	0.631	0.212	7.58238e-119	MaladaptiveS1	Clu
5.54079e-123	1.68312	0.302	0.054	1.29289e-118	MaladaptiveS1	Ctss
1.11809e-119	1.79474	0.384	0.088	2.60896e-115	MaladaptiveS1	Klf2
5.01465e-116	1.45301	0.541	0.167	1.17012e-111	MaladaptiveS1	Ly6e
7.35976e-113	1.40279	0.369	0.083	1.71733e-108	MaladaptiveS1	Pkm
1.69004e-112	2.32823	0.437	0.12	3.94354e-108	MaladaptiveS1	Lyz2
1.87458e-112	4.3505	0.394	0.1	4.37415e-108	MaladaptiveS1	S100a9
2.11772e-107	2.10905	0.429	0.121	4.94149e-103	MaladaptiveS1	Atf3
1.48433e-105	1.84185	0.641	0.284	3.46354e-101	MaladaptiveS1	Junb
2.44322e-104	1.40652	0.337	0.074	5.701e-100	MaladaptiveS1	Vim
4.30434e-89	4.07168	0.343	0.092	1.00437e-84	MaladaptiveS1	S100a8
1.06609e-83	1.79465	0.318	0.081	2.48761e-79	MaladaptiveS1	Ifi27l2a
1.2844e-72	1.26039	0.359	0.105	2.99701e-68	MaladaptiveS1	Lcn2
2.19352e-72	1.892	0.518	0.235	5.11835e-68	MaladaptiveS1	Nfkbia
7.72364e-69	1.47777	0.404	0.142	1.80223e-64	MaladaptiveS1	Ifitm3
1.50174e-68	1.47488	0.557	0.262	3.50417e-64	MaladaptiveS1	Tmsb10
1.74109e-65	1.35948	0.304	0.087	4.06266e-61	MaladaptiveS1	Fosb
4.66167e-65	2.11674	0.302	0.089	1.08775e-60	MaladaptiveS1	Ccl4
2.00786e-61	2.5382	0.565	0.303	4.68515e-57	MaladaptiveS1	Cd74
2.94519e-59	1.12788	0.404	0.152	6.8723e-55	MaladaptiveS1	Ucp2
2.95143e-57	1.41365	0.478	0.226	6.88686e-53	MaladaptiveS1	Arpc1b
6.38255e-57	1.38621	0.635	0.392	1.4893e-52	MaladaptiveS1	Sh3bgrl3
9.39897e-56	1.21134	0.853	0.765	2.19316e-51	MaladaptiveS1	H3f3b
2.33144e-54	1.30584	0.431	0.179	5.44018e-50	MaladaptiveS1	Umod
1.03856e-52	1.37929	0.598	0.388	2.42337e-48	MaladaptiveS1	H2-D1
1.98496e-52	2.11629	0.341	0.13	4.6317e-48	MaladaptiveS1	H2-Aa
3.12241e-51	1.23423	0.476	0.224	7.28583e-47	MaladaptiveS1	Btg2
1.4854e-47	1.1622	0.655	0.434	3.46602e-43	MaladaptiveS1	Jun
2.24402e-46	2.0665	0.337	0.135	5.23619e-42	MaladaptiveS1	H2-Eb1
3.33011e-43	1.42099	0.51	0.304	7.77047e-39	MaladaptiveS1	Btg1
3.94796e-43	0.879693	1	0.995	9.21217e-39	MaladaptiveS1	Gm42418
1.5646e-41	1.61055	0.382	0.177	3.65083e-37	MaladaptiveS1	Hspa1a
3.59252e-40	1.22067	0.28	0.104	8.38278e-36	MaladaptiveS1	Ppp1r15a
7.75844e-40	-1.12452	0.6	0.826	1.81035e-35	MaladaptiveS1	Slc34a1
1.01769e-39	1.14565	0.665	0.529	2.37467e-35	MaladaptiveS1	B2m
1.0059e-38	1.40443	0.418	0.219	2.34716e-34	MaladaptiveS1	Zfp36
7.13912e-38	1.10764	0.331	0.143	1.66584e-33	MaladaptiveS1	Iqgap1
1.97526e-37	-0.853643	0.306	0.629	4.60907e-33	MaladaptiveS1	Dcxr
2.01893e-37	1.35418	0.288	0.115	4.71098e-33	MaladaptiveS1	Hspa1b
6.2699e-37	1.19532	0.59	0.435	1.46302e-32	MaladaptiveS1	H2-K1
3.00645e-35	1.20513	0.29	0.12	7.01526e-31	MaladaptiveS1	Ahnak
7.51249e-33	1.19145	0.343	0.163	1.75296e-28	MaladaptiveS1	Crip1
1.20168e-32	1.10637	0.308	0.133	2.804e-28	MaladaptiveS1	Defb1
1.68631e-32	0.934044	0.486	0.277	3.93483e-28	MaladaptiveS1	Ly6a
7.78055e-32	-0.724568	0.294	0.587	1.81551e-27	MaladaptiveS1	Cryl1
2.41476e-31	-0.889601	0.322	0.611	5.63461e-27	MaladaptiveS1	Fut9
2.27656e-30	-0.678582	0.265	0.561	5.31212e-26	MaladaptiveS1	Aldh6a1
5.00981e-30	-1.00953	0.594	0.809	1.16899e-25	MaladaptiveS1	Ass1
5.78146e-30	0.968322	0.684	0.507	1.34905e-25	MaladaptiveS1	S100a11
8.29542e-30	-0.723031	0.788	0.918	1.93565e-25	MaladaptiveS1	Spink1
1.18948e-29	-0.640928	0.322	0.608	2.77553e-25	MaladaptiveS1	Marc2
1.31544e-29	0.717013	0.251	0.099	3.06944e-25	MaladaptiveS1	Anxa2
2.52061e-29	-0.758662	0.573	0.807	5.88158e-25	MaladaptiveS1	Keg1
5.46492e-29	-0.678311	0.512	0.77	1.27518e-24	MaladaptiveS1	Glyat
5.90539e-29	2.19004	0.365	0.198	1.37796e-24	MaladaptiveS1	H2-Ab1
1.01972e-28	1.30474	0.614	0.51	2.37941e-24	MaladaptiveS1	Cst3
1.24398e-28	-0.773443	0.349	0.631	2.90271e-24	MaladaptiveS1	Errfi1
1.44995e-28	-0.912483	0.21	0.465	3.3833e-24	MaladaptiveS1	Nat8f1
1.66944e-28	-0.541828	1	0.999	3.89546e-24	MaladaptiveS1	Gpx3
1.97922e-28	-0.595986	0.167	0.432	4.6183e-24	MaladaptiveS1	Cryzl2
2.72685e-28	-0.655991	0.312	0.604	6.36282e-24	MaladaptiveS1	Kcnj15
8.96423e-28	-0.629988	0.22	0.492	2.09171e-23	MaladaptiveS1	0610005C13Rik
1.87049e-27	-0.844916	0.539	0.752	4.36461e-23	MaladaptiveS1	Gsta2
2.14336e-27	-0.803323	0.382	0.642	5.00132e-23	MaladaptiveS1	Tnfaip8
2.70164e-27	-0.625685	0.259	0.524	6.304e-23	MaladaptiveS1	Ccdc107
3.11313e-27	1.03796	0.435	0.259	7.26417e-23	MaladaptiveS1	Klf6
3.47368e-27	0.937228	0.418	0.247	8.10548e-23	MaladaptiveS1	Dusp1
6.86898e-27	0.989713	0.449	0.267	1.60281e-22	MaladaptiveS1	Wfdc2
1.47321e-26	0.94136	0.298	0.144	3.43758e-22	MaladaptiveS1	Ier5
2.3806e-26	-0.63769	0.469	0.723	5.55489e-22	MaladaptiveS1	Mpc1
2.54536e-26	-0.622346	0.343	0.62	5.93935e-22	MaladaptiveS1	Tmbim4
2.80198e-26	-0.673821	0.294	0.574	6.53814e-22	MaladaptiveS1	Cela1
3.73383e-26	-0.523919	0.402	0.687	8.71252e-22	MaladaptiveS1	Pdzk1
6.42006e-26	1.1192	0.253	0.112	1.49806e-21	MaladaptiveS1	Ier3
7.74361e-26	-0.594897	0.396	0.675	1.80689e-21	MaladaptiveS1	Stard10
1.66682e-25	-0.68353	0.5	0.751	3.88936e-21	MaladaptiveS1	Sord
4.99014e-25	0.898735	0.314	0.159	1.1644e-20	MaladaptiveS1	Ier2
6.30341e-25	-0.627763	0.306	0.579	1.47084e-20	MaladaptiveS1	Nox4
6.38472e-25	-0.523671	0.376	0.644	1.48981e-20	MaladaptiveS1	Mettl26
1.54348e-24	0.981219	0.267	0.124	3.60155e-20	MaladaptiveS1	Egr1
1.82182e-24	-0.69258	0.186	0.422	4.25104e-20	MaladaptiveS1	Kif12
2.10035e-24	-0.511878	0.178	0.418	4.90096e-20	MaladaptiveS1	Echdc2
2.74503e-24	-0.594819	0.237	0.494	6.40525e-20	MaladaptiveS1	Prodh
3.72793e-24	-0.619639	0.22	0.475	8.69874e-20	MaladaptiveS1	Slc47a1
3.73927e-24	-0.514596	0.365	0.636	8.7252e-20	MaladaptiveS1	Gstt2
6.24265e-24	1.12955	0.39	0.232	1.45666e-19	MaladaptiveS1	Klk1
1.0226e-23	-0.689787	0.233	0.482	2.38614e-19	MaladaptiveS1	Abcc2
1.35057e-23	-0.548878	0.239	0.489	3.15142e-19	MaladaptiveS1	Spr
2.22721e-23	-0.525866	0.269	0.524	5.19697e-19	MaladaptiveS1	Nus1
4.19153e-23	-0.914785	0.243	0.472	9.78053e-19	MaladaptiveS1	Slc5a12
4.84831e-23	-0.586898	0.263	0.507	1.13131e-18	MaladaptiveS1	Rab11fip3
4.8558e-23	-0.578031	0.508	0.755	1.13305e-18	MaladaptiveS1	Cox6a1
6.27889e-23	-0.735783	0.447	0.686	1.46512e-18	MaladaptiveS1	Lrp2
7.12559e-23	-0.74655	0.343	0.587	1.66269e-18	MaladaptiveS1	Slc5a2
1.03807e-22	-0.639166	0.212	0.445	2.42222e-18	MaladaptiveS1	Ank3
1.08217e-22	0.557735	0.892	0.881	2.52513e-18	MaladaptiveS1	Fau
1.31094e-22	-0.577236	0.32	0.581	3.05894e-18	MaladaptiveS1	Selenbp1
2.75385e-22	-0.535443	0.204	0.437	6.42582e-18	MaladaptiveS1	Prodh2
2.92875e-22	-0.514824	0.159	0.382	6.83395e-18	MaladaptiveS1	Hoga1
4.80861e-22	-0.564234	0.584	0.795	1.12204e-17	MaladaptiveS1	Mpc2
6.03219e-22	-0.579226	0.222	0.453	1.40755e-17	MaladaptiveS1	Slc17a1
6.92648e-22	-0.554918	0.376	0.631	1.61623e-17	MaladaptiveS1	Akr7a5
7.97174e-22	0.604975	0.865	0.842	1.86013e-17	MaladaptiveS1	Hsp90ab1
8.2597e-22	1.12973	0.357	0.215	1.92732e-17	MaladaptiveS1	Zfp36l2
8.78642e-22	0.71849	0.39	0.226	2.05022e-17	MaladaptiveS1	Txnip
8.93826e-22	-0.591826	0.322	0.556	2.08565e-17	MaladaptiveS1	Neu1
1.3521e-21	-0.540709	0.229	0.471	3.155e-17	MaladaptiveS1	Enpp2
2.03114e-21	-0.543614	0.155	0.371	4.73946e-17	MaladaptiveS1	Tmem106a
2.22513e-21	0.842012	0.286	0.148	5.19211e-17	MaladaptiveS1	Nfkbiz
2.76062e-21	-0.53643	0.341	0.61	6.44163e-17	MaladaptiveS1	Pcbd1
3.25883e-21	-0.57478	0.614	0.806	7.60416e-17	MaladaptiveS1	Mif
3.45527e-21	0.771261	0.333	0.179	8.06254e-17	MaladaptiveS1	Lgals3
3.73006e-21	-0.613483	0.18	0.401	8.70371e-17	MaladaptiveS1	D630023F18Rik
5.34204e-21	0.789868	0.706	0.696	1.24651e-16	MaladaptiveS1	Pfn1
5.78439e-21	-0.584757	0.159	0.373	1.34973e-16	MaladaptiveS1	Pcyt2
1.17826e-20	-0.512173	0.204	0.424	2.74934e-16	MaladaptiveS1	Gm19950
1.45755e-20	-0.531143	0.104	0.302	3.40104e-16	MaladaptiveS1	Gcat
2.06317e-20	-0.585134	0.178	0.392	4.81419e-16	MaladaptiveS1	Gldc
2.56567e-20	-0.553615	0.382	0.633	5.98673e-16	MaladaptiveS1	Zbtb20
2.69629e-20	-1.09637	0.145	0.344	6.29152e-16	MaladaptiveS1	Snhg11
2.93343e-20	-0.64896	0.502	0.72	6.84487e-16	MaladaptiveS1	Timp3
3.10995e-20	-0.565974	0.494	0.738	7.25676e-16	MaladaptiveS1	Slc4a4
3.11422e-20	-0.681774	0.092	0.285	7.26671e-16	MaladaptiveS1	Gsta4
3.97488e-20	-0.581469	0.551	0.752	9.27499e-16	MaladaptiveS1	Gpx4
6.35478e-20	-0.668358	0.227	0.443	1.48282e-15	MaladaptiveS1	Slc6a19
7.24528e-20	-0.602052	0.157	0.363	1.69061e-15	MaladaptiveS1	Tef
9.28546e-20	-0.646341	0.386	0.631	2.16667e-15	MaladaptiveS1	Slc27a2
2.39512e-19	-0.794788	0.155	0.352	5.58876e-15	MaladaptiveS1	Ccng1
3.97226e-19	-0.750291	0.547	0.742	9.26886e-15	MaladaptiveS1	Rps27l
5.68581e-19	-0.535961	0.096	0.28	1.32673e-14	MaladaptiveS1	Dbp
6.58505e-19	-0.51159	0.163	0.366	1.53656e-14	MaladaptiveS1	Sirt3
9.38688e-19	-0.502855	0.488	0.718	2.19034e-14	MaladaptiveS1	Tpi1
2.4902e-18	-0.634216	0.161	0.361	5.81063e-14	MaladaptiveS1	Slc22a8
2.4981e-18	-0.529757	0.182	0.38	5.82907e-14	MaladaptiveS1	Upb1
3.10532e-18	-0.567424	0.218	0.427	7.24596e-14	MaladaptiveS1	Galnt11
3.57737e-18	0.522945	0.637	0.509	8.34743e-14	MaladaptiveS1	Mt1
4.26628e-18	-0.599781	0.596	0.782	9.95494e-14	MaladaptiveS1	Esd
5.21806e-18	-0.53186	0.394	0.621	1.21758e-13	MaladaptiveS1	Pah
6.28896e-18	-0.50036	0.596	0.792	1.46747e-13	MaladaptiveS1	Ndufb9
7.78958e-18	0.599381	0.8	0.806	1.81762e-13	MaladaptiveS1	Rps27
7.98108e-18	-0.518833	0.165	0.361	1.86231e-13	MaladaptiveS1	Slc7a8
8.01768e-18	-0.553084	0.414	0.64	1.87084e-13	MaladaptiveS1	Oxct1
8.49551e-18	-0.505817	0.216	0.421	1.98234e-13	MaladaptiveS1	Retreg1
1.5909e-17	-0.527673	0.445	0.677	3.71221e-13	MaladaptiveS1	Igfbp4
2.63019e-17	-0.807106	0.141	0.324	6.13727e-13	MaladaptiveS1	Col27a1
3.46894e-17	-0.829903	0.169	0.353	8.09441e-13	MaladaptiveS1	Gc
3.80417e-17	-0.525691	0.447	0.673	8.87664e-13	MaladaptiveS1	Tcn2
9.99545e-17	-0.621809	0.341	0.561	2.33234e-12	MaladaptiveS1	Spp2
2.68165e-16	-0.590714	0.218	0.414	6.25736e-12	MaladaptiveS1	Dnase1
2.84415e-16	-0.525831	0.555	0.77	6.63653e-12	MaladaptiveS1	Cltrn
2.86432e-16	-0.646803	0.192	0.381	6.6836e-12	MaladaptiveS1	G6pc
4.85673e-16	1.14939	0.396	0.289	1.13327e-11	MaladaptiveS1	Cebpb
7.5502e-16	-0.56251	0.682	0.801	1.76176e-11	MaladaptiveS1	Cox5a
4.00391e-15	-0.577901	0.561	0.752	9.34271e-11	MaladaptiveS1	Fbp1
5.3384e-15	-0.574086	0.145	0.312	1.24566e-10	MaladaptiveS1	Mlxipl
6.59932e-15	0.907598	0.645	0.575	1.53989e-10	MaladaptiveS1	Mir6236
1.48084e-14	-0.506185	0.151	0.314	3.4554e-10	MaladaptiveS1	Car12
2.09391e-14	0.774689	0.318	0.203	4.88592e-10	MaladaptiveS1	Slc38a2
5.56621e-14	-0.512201	0.957	0.963	1.29882e-09	MaladaptiveS1	Aldob
6.99664e-14	-0.753532	0.58	0.716	1.6326e-09	MaladaptiveS1	Gatm
8.78817e-14	-0.599083	0.427	0.62	2.05063e-09	MaladaptiveS1	Slc13a1
2.18166e-13	-0.525694	0.118	0.272	5.09069e-09	MaladaptiveS1	Mep1a
3.96435e-13	-0.553404	0.339	0.521	9.25041e-09	MaladaptiveS1	Tubb4b
6.53271e-13	-0.605548	0.802	0.887	1.52434e-08	MaladaptiveS1	Akr1a1
8.63325e-13	-0.829975	0.737	0.807	2.01448e-08	MaladaptiveS1	Miox
1.3029e-12	0.534747	0.743	0.722	3.04019e-08	MaladaptiveS1	H3f3a
4.25668e-12	0.758849	0.355	0.253	9.93253e-08	MaladaptiveS1	Myh9
4.41489e-12	1.10846	0.308	0.212	1.03017e-07	MaladaptiveS1	Zeb2
4.52847e-12	1.02945	0.376	0.291	1.05667e-07	MaladaptiveS1	Ifitm2
1.10139e-11	0.647862	0.616	0.579	2.56999e-07	MaladaptiveS1	Ctsd
2.50084e-11	0.865562	0.48	0.424	5.83545e-07	MaladaptiveS1	Mcl1
2.95983e-11	0.58619	0.659	0.649	6.90647e-07	MaladaptiveS1	Calm1
1.93123e-09	0.62108	0.635	0.616	4.50633e-05	MaladaptiveS1	Cfl1
2.26368e-09	0.843052	0.441	0.373	5.28206e-05	MaladaptiveS1	CT010467.1
2.80841e-08	-0.512149	0.157	0.268	0.000655313	MaladaptiveS1	Cyp4a10
6.10271e-08	0.89608	0.331	0.257	0.00142401	MaladaptiveS1	Hmgb2
2.40731e-06	0.645027	0.261	0.194	0.0561721	MaladaptiveS1	Tubb5
3.41953e-06	0.551212	0.38	0.318	0.0797913	MaladaptiveS1	Msn
3.75193e-06	0.680252	0.318	0.262	0.0875475	MaladaptiveS1	Akap13
4.76584e-06	0.549747	0.569	0.563	0.111206	MaladaptiveS1	H2afz
1.77492e-05	0.641632	0.341	0.293	0.414159	MaladaptiveS1	Rap1b
2.76293e-05	0.542672	0.476	0.455	0.644702	MaladaptiveS1	Calm2
2.97689e-05	0.522155	0.569	0.57	0.694627	MaladaptiveS1	Cdc42
3.07494e-05	-1.21934	0.376	0.294	0.717506	MaladaptiveS1	Kap
3.98674e-05	0.603782	0.304	0.257	0.930267	MaladaptiveS1	Mbnl1
9.50119e-05	0.723481	0.312	0.265	1	MaladaptiveS1	Ccnl1
0.00014237	0.621546	0.286	0.242	1	MaladaptiveS1	Actr3
0.000142674	0.549999	0.253	0.201	1	MaladaptiveS1	Tpm4
0.000232218	0.528364	0.443	0.433	1	MaladaptiveS1	Gnai2
0.000244299	0.645892	0.333	0.295	1	MaladaptiveS1	Wnk1
0.000464461	0.569849	0.341	0.311	1	MaladaptiveS1	Serinc3
0.00139327	0.554399	0.282	0.247	1	MaladaptiveS1	Tuba1b
0.00168276	0.534277	0.529	0.539	1	MaladaptiveS1	Hspa5
0.00182988	0.565242	0.335	0.315	1	MaladaptiveS1	Tln1
0.00389201	0.503572	0.361	0.336	1	MaladaptiveS1	Tpm3
0.00393016	0.699402	0.286	0.259	1	MaladaptiveS1	Mycbp2
0.0068701	0.534762	0.255	0.227	1	MaladaptiveS1	Ptbp3
0.00962654	0.684661	0.331	0.317	1	MaladaptiveS1	Grn
0.05353	0.554966	0.284	0.273	1	MaladaptiveS1	Macf1
0.0573626	0.539367	0.363	0.377	1	MaladaptiveS1	Arpc5
0.0860358	-0.766881	0.998	0.974	1	MaladaptiveS1	Malat1
0.172331	0.503105	0.355	0.379	1	MaladaptiveS1	Myl12a
0.177961	0.601485	0.308	0.324	1	MaladaptiveS1	Nudt4
0.301984	-0.868084	0.604	0.644	1	MaladaptiveS1	Gm26917
0.394075	0.764991	0.247	0.259	1	MaladaptiveS1	Cdk2ap2
0.494673	0.533182	0.5	0.573	1	MaladaptiveS1	Apoe
0	1.41505	0.313	0.005	0	ProliferativeS1	Aspm
0	2.89554	0.644	0.008	0	ProliferativeS1	Cenpf
0	1.22937	0.337	0.004	0	ProliferativeS1	Knstrn
0	1.72536	0.35	0.002	0	ProliferativeS1	Knl1
0	1.10641	0.337	0.002	0	ProliferativeS1	Ckap2l
0	1.2677	0.331	0.006	0	ProliferativeS1	Tpx2
0	2.20243	0.491	0.011	0	ProliferativeS1	Ube2c
0	0.954838	0.276	0.002	0	ProliferativeS1	Kif4
0	1.02969	0.264	0.005	0	ProliferativeS1	Ect2
0	1.2426	0.319	0.007	0	ProliferativeS1	Ccna2
0	1.7693	0.417	0.01	0	ProliferativeS1	Cdc20
0	1.27636	0.38	0.012	0	ProliferativeS1	Cdca8
0	1.33204	0.337	0.007	0	ProliferativeS1	Cenpa
0	1.75583	0.46	0.01	0	ProliferativeS1	Cdca3
0	1.63012	0.454	0.008	0	ProliferativeS1	Lockd
0	1.92035	0.466	0.006	0	ProliferativeS1	Prc1
0	1.27543	0.294	0.004	0	ProliferativeS1	Plk1
0	3.05894	0.669	0.011	0	ProliferativeS1	Mki67
0	1.90318	0.448	0.009	0	ProliferativeS1	Cdk1
0	1.12208	0.288	0.005	0	ProliferativeS1	Cdkn3
0	1.06226	0.252	0.002	0	ProliferativeS1	Dlgap5
0	1.12813	0.282	0.003	0	ProliferativeS1	Pbk
0	1.16107	0.264	0.003	0	ProliferativeS1	Anln
0	1.39846	0.362	0.007	0	ProliferativeS1	Kif23
0	1.52323	0.411	0.007	0	ProliferativeS1	Ccnb2
0	1.98474	0.515	0.005	0	ProliferativeS1	Hmmr
0	0.991339	0.307	0.004	0	ProliferativeS1	Aurkb
0	2.88337	0.687	0.012	0	ProliferativeS1	Top2a
0	1.56595	0.423	0.014	0	ProliferativeS1	Birc5
0	0.912564	0.258	0.002	0	ProliferativeS1	Mis18bp1
0	1.17243	0.344	0.006	0	ProliferativeS1	Racgap1
0	1.70004	0.411	0.013	0	ProliferativeS1	Kif20b
0	1.0857	0.276	0.003	0	ProliferativeS1	Kif11
0	1.40504	0.282	0.002	0	ProliferativeS1	Esco2
2.47882e-294	1.82447	0.411	0.016	5.78408e-290	ProliferativeS1	Ckap2
4.91726e-293	1.51748	0.331	0.01	1.14739e-288	ProliferativeS1	Nusap1
1.62334e-290	1.6672	0.331	0.01	3.7879e-286	ProliferativeS1	Cenpe
2.37812e-209	1.42768	0.325	0.014	5.54911e-205	ProliferativeS1	Rrm2
1.21856e-193	1.29817	0.331	0.016	2.8434e-189	ProliferativeS1	Incenp
3.69481e-174	1.43157	0.393	0.026	8.62146e-170	ProliferativeS1	Smc2
1.41043e-110	0.956216	0.264	0.018	3.29109e-106	ProliferativeS1	Mad2l1
5.6349e-100	2.06167	0.675	0.141	1.31485e-95	ProliferativeS1	Ccdc34
1.38129e-99	0.83618	0.258	0.019	3.22311e-95	ProliferativeS1	Dbf4
3.45975e-71	1.13272	0.294	0.035	8.07299e-67	ProliferativeS1	G2e3
2.96071e-70	1.64137	0.472	0.091	6.90851e-66	ProliferativeS1	Smc4
1.41844e-67	1.11889	0.288	0.035	3.30979e-63	ProliferativeS1	Neurl1b
9.53057e-66	0.890422	0.252	0.027	2.22386e-61	ProliferativeS1	Cks1b
2.17494e-64	0.8052	0.252	0.028	5.07501e-60	ProliferativeS1	Lmnb1
7.6395e-60	1.00221	0.282	0.037	1.7826e-55	ProliferativeS1	Tk1
8.79428e-58	1.05433	0.264	0.034	2.05206e-53	ProliferativeS1	Serpinb8
5.46119e-56	2.18688	0.607	0.192	1.27431e-51	ProliferativeS1	Tubb5
1.00606e-54	2.34179	0.706	0.282	2.34753e-50	ProliferativeS1	Stmn1
2.70456e-48	2.11571	0.65	0.256	6.31081e-44	ProliferativeS1	Hmgb2
1.32797e-45	1.07388	0.35	0.071	3.09869e-41	ProliferativeS1	Spc24
6.02372e-45	0.934015	0.288	0.05	1.40557e-40	ProliferativeS1	Ezh2
3.9436e-37	1.05021	0.319	0.071	9.202e-33	ProliferativeS1	Ckap5
2.92007e-36	0.712003	0.258	0.048	6.8137e-32	ProliferativeS1	Cdkn2d
8.04661e-35	1.64163	0.718	0.408	1.8776e-30	ProliferativeS1	Nucks1
3.31937e-32	1.20651	0.509	0.191	7.74542e-28	ProliferativeS1	Tmpo
5.83989e-31	1.61629	0.564	0.25	1.36268e-26	ProliferativeS1	Dek
1.92421e-30	1.00476	0.589	0.22	4.48996e-26	ProliferativeS1	Clu
7.43743e-30	1.11999	0.945	0.843	1.73545e-25	ProliferativeS1	Ptma
4.29332e-29	1.00451	0.405	0.129	1.0018e-24	ProliferativeS1	Selenoh
1.84132e-28	1.44455	0.693	0.415	4.29654e-24	ProliferativeS1	Ube2s
8.56845e-28	1.34411	0.546	0.245	1.99936e-23	ProliferativeS1	Tuba1b
3.31005e-26	1.63992	0.755	0.561	7.72367e-22	ProliferativeS1	H2afz
3.71244e-26	0.844028	0.294	0.079	8.66262e-22	ProliferativeS1	H2afx
1.6481e-25	1.7371	0.356	0.119	3.84568e-21	ProliferativeS1	Hjurp
2.68767e-25	0.787219	0.258	0.064	6.27142e-21	ProliferativeS1	Pmf1
1.76509e-23	1.26394	0.503	0.229	4.11866e-19	ProliferativeS1	Rad21
3.52662e-22	0.938909	0.374	0.136	8.22902e-18	ProliferativeS1	Rangap1
3.25739e-21	0.931832	0.834	0.506	7.6008e-17	ProliferativeS1	Tmsb4x
8.17357e-21	1.11516	0.442	0.173	1.90722e-16	ProliferativeS1	S100a6
4.27992e-20	1.15223	0.301	0.099	9.98676e-16	ProliferativeS1	Cit
1.07084e-19	1.40124	0.331	0.119	2.4987e-15	ProliferativeS1	Hist1h1e
3.4531e-19	1.01581	0.804	0.693	8.05747e-15	ProliferativeS1	Hnrnpa2b1
1.20493e-18	-1.24264	0.761	0.886	2.81157e-14	ProliferativeS1	Akr1a1
1.39182e-17	-1.40658	0.626	0.822	3.24768e-13	ProliferativeS1	Slc34a1
1.68329e-17	-1.61458	0.601	0.805	3.92779e-13	ProliferativeS1	Ass1
2.51509e-17	0.960935	0.521	0.28	5.8687e-13	ProliferativeS1	Ywhah
3.17754e-17	0.838705	0.319	0.11	7.41446e-13	ProliferativeS1	Lcn2
3.46846e-17	1.15291	0.669	0.454	8.09329e-13	ProliferativeS1	Calm2
4.43096e-17	0.881778	0.816	0.651	1.03392e-12	ProliferativeS1	Hsp90aa1
1.15047e-16	1.07394	0.362	0.156	2.68451e-12	ProliferativeS1	Hmgn2
2.25111e-16	0.720221	0.264	0.088	5.25275e-12	ProliferativeS1	Nsd2
4.29459e-16	-1.17955	0.331	0.623	1.0021e-11	ProliferativeS1	Dcxr
5.02355e-16	-1.06656	0.503	0.749	1.1722e-11	ProliferativeS1	Gsta2
7.05167e-16	0.989958	0.577	0.365	1.64544e-11	ProliferativeS1	Kmt5a
9.45667e-16	0.901696	0.411	0.196	2.20662e-11	ProliferativeS1	Smc1a
1.7371e-15	-1.19613	0.485	0.716	4.05335e-11	ProliferativeS1	Timp3
5.01203e-15	0.767118	0.264	0.095	1.16951e-10	ProliferativeS1	Gmnn
8.38476e-15	-0.82536	1	0.999	1.9565e-10	ProliferativeS1	Gpx3
2.32467e-14	-1.30589	0.178	0.461	5.42438e-10	ProliferativeS1	Nat8f1
3.14173e-14	-0.905679	0.957	0.986	7.33092e-10	ProliferativeS1	Ftl1
4.29414e-14	0.690223	0.27	0.101	1.002e-09	ProliferativeS1	Psip1
4.29673e-14	-0.940763	0.38	0.646	1.0026e-09	ProliferativeS1	Khk
4.31551e-14	0.91651	0.344	0.152	1.00698e-09	ProliferativeS1	Suz12
5.07926e-14	0.956259	0.368	0.174	1.18519e-09	ProliferativeS1	Brd8
5.52416e-14	-0.983497	0.27	0.575	1.28901e-09	ProliferativeS1	Nox4
7.24659e-14	0.868702	0.521	0.294	1.69092e-09	ProliferativeS1	Kap
8.24927e-14	0.814195	0.313	0.13	1.92488e-09	ProliferativeS1	Nop58
1.60098e-13	0.97282	0.387	0.191	3.73572e-09	ProliferativeS1	Cbx5
2.31638e-13	-1.35334	0.123	0.411	5.40504e-09	ProliferativeS1	Dnase1
5.95923e-13	0.959556	0.491	0.294	1.39053e-08	ProliferativeS1	Ubald2
5.95947e-13	-0.971567	0.307	0.588	1.39058e-08	ProliferativeS1	Asl
8.09359e-13	0.715702	0.276	0.113	1.88856e-08	ProliferativeS1	Cdkn2c
1.62544e-12	-0.801962	0.196	0.49	3.79279e-08	ProliferativeS1	Prodh
1.93e-12	0.994927	0.387	0.183	4.50347e-08	ProliferativeS1	Umod
2.93816e-12	0.773042	0.405	0.212	6.8559e-08	ProliferativeS1	Baz1b
3.47323e-12	-0.946386	0.429	0.669	8.10443e-08	ProliferativeS1	Tcn2
3.49254e-12	0.747339	0.258	0.103	8.1495e-08	ProliferativeS1	Vars
3.85547e-12	-0.794277	0.11	0.389	8.99636e-08	ProliferativeS1	Gldc
7.60172e-12	1.01039	0.681	0.561	1.77379e-07	ProliferativeS1	Hmgb1
7.96082e-12	1.03154	0.325	0.154	1.85758e-07	ProliferativeS1	Pcna
8.14009e-12	-0.728174	0.638	0.788	1.89941e-07	ProliferativeS1	Ndufb9
8.7069e-12	-0.933712	0.393	0.626	2.03167e-07	ProliferativeS1	Errfi1
9.36996e-12	-1.24001	0.123	0.379	2.18639e-07	ProliferativeS1	G6pc
1.11823e-11	-1.07806	0.325	0.583	2.60927e-07	ProliferativeS1	Slc5a2
1.54727e-11	-1.04763	0.19	0.439	3.61039e-07	ProliferativeS1	Slc6a19
1.80071e-11	-0.780387	0.859	0.919	4.20179e-07	ProliferativeS1	Gpx1
2.81787e-11	-0.826104	0.368	0.627	6.57522e-07	ProliferativeS1	Akr7a5
3.0273e-11	-1.0471	0.595	0.748	7.0639e-07	ProliferativeS1	Fbp1
3.28729e-11	-0.82896	0.521	0.746	7.67056e-07	ProliferativeS1	Sord
3.40582e-11	-0.799509	0.19	0.465	7.94715e-07	ProliferativeS1	Slc7a7
4.9001e-11	0.724875	0.712	0.51	1.14339e-06	ProliferativeS1	S100a11
7.92812e-11	-0.838068	0.442	0.667	1.84995e-06	ProliferativeS1	Lgmn
1.02645e-10	1.09667	0.319	0.163	2.39512e-06	ProliferativeS1	Spc25
1.32373e-10	-1.00279	0.117	0.359	3.08879e-06	ProliferativeS1	Slc22a8
1.958e-10	-0.797814	0.233	0.477	4.56881e-06	ProliferativeS1	Herpud1
2.22362e-10	-0.814928	0.221	0.463	5.1886e-06	ProliferativeS1	Slc22a1
2.67675e-10	-1.09058	0.319	0.557	6.24592e-06	ProliferativeS1	Spp2
4.96556e-10	-0.550905	0.853	0.923	1.15866e-05	ProliferativeS1	Cox4i1
5.29778e-10	0.74118	0.35	0.174	1.23619e-05	ProliferativeS1	Ly6e
5.33428e-10	0.663698	0.288	0.136	1.2447e-05	ProliferativeS1	Smchd1
5.66592e-10	-0.858498	0.577	0.733	1.32209e-05	ProliferativeS1	Slc4a4
5.9951e-10	-0.756875	0.626	0.763	1.3989e-05	ProliferativeS1	Pdzk1ip1
6.13579e-10	-0.624215	0.08	0.309	1.43173e-05	ProliferativeS1	Tmem150a
7.08948e-10	-0.601855	0.337	0.597	1.65426e-05	ProliferativeS1	4833439L19Rik
7.30862e-10	-0.668366	0.172	0.417	1.70539e-05	ProliferativeS1	Prss8
7.8195e-10	-0.714392	0.307	0.571	1.8246e-05	ProliferativeS1	Gabarapl1
8.35285e-10	-0.692901	0.11	0.342	1.94905e-05	ProliferativeS1	Slc37a4
1.04008e-09	-0.653373	0.589	0.763	2.42693e-05	ProliferativeS1	Atp6v0c
1.35226e-09	0.754622	0.798	0.741	3.15536e-05	ProliferativeS1	Ptms
1.69379e-09	-0.786748	0.699	0.802	3.95229e-05	ProliferativeS1	Keg1
2.10931e-09	0.514104	1	0.996	4.92187e-05	ProliferativeS1	Gm42418
2.14487e-09	0.678596	0.307	0.155	5.00483e-05	ProliferativeS1	Zc3h7a
2.15193e-09	-0.699732	0.681	0.802	5.02132e-05	ProliferativeS1	Mif
2.45797e-09	-0.582608	0.35	0.582	5.73542e-05	ProliferativeS1	Lamtor4
2.63297e-09	0.733357	0.638	0.505	6.14377e-05	ProliferativeS1	Hnrnpa3
2.67446e-09	-0.7454	0.331	0.577	6.2406e-05	ProliferativeS1	Selenbp1
3.33893e-09	0.60664	0.337	0.177	7.79105e-05	ProliferativeS1	Phip
3.416e-09	-0.661925	0.528	0.718	7.97089e-05	ProliferativeS1	Mpc1
3.44932e-09	-0.582725	0.141	0.377	8.04864e-05	ProliferativeS1	Rab5if
3.68617e-09	0.629777	0.313	0.156	8.60131e-05	ProliferativeS1	Smtn
3.71589e-09	-0.660904	0.276	0.519	8.67066e-05	ProliferativeS1	Ccdc107
3.83747e-09	-0.6731	0.399	0.602	8.95435e-05	ProliferativeS1	Marc2
4.74725e-09	0.818235	0.258	0.12	0.000110772	ProliferativeS1	Dut
4.94161e-09	-0.732934	0.706	0.798	0.000115308	ProliferativeS1	Cox5a
4.965e-09	-0.796982	0.166	0.398	0.000115853	ProliferativeS1	D630023F18Rik
5.15408e-09	-0.712991	0.166	0.392	0.000120265	ProliferativeS1	Creg1
5.65908e-09	-0.683168	0.307	0.547	0.000132049	ProliferativeS1	Qdpr
6.89679e-09	0.865999	0.356	0.192	0.00016093	ProliferativeS1	Tmigd1
7.95269e-09	-0.633721	0.153	0.386	0.000185568	ProliferativeS1	Nr1h4
8.32609e-09	0.659286	0.491	0.318	0.000194281	ProliferativeS1	Msn
9.71046e-09	-0.522282	0.877	0.911	0.000226584	ProliferativeS1	Cox8a
1.05839e-08	-0.667849	0.387	0.601	0.000246965	ProliferativeS1	Grina
1.11805e-08	0.758349	0.54	0.41	0.000260885	ProliferativeS1	Sfpq
1.16625e-08	0.780373	0.515	0.375	0.000272133	ProliferativeS1	Tpr
1.28657e-08	-0.754666	0.38	0.606	0.000300209	ProliferativeS1	Pcbd1
1.453e-08	0.596738	0.325	0.175	0.000339042	ProliferativeS1	Maz
1.58025e-08	0.752155	0.423	0.263	0.000368736	ProliferativeS1	Nap1l1
2.02241e-08	-0.555308	0.202	0.45	0.000471908	ProliferativeS1	Slc6a8
2.0597e-08	0.812786	0.264	0.133	0.000480611	ProliferativeS1	Tyms
2.13151e-08	0.699955	0.442	0.284	0.000497367	ProliferativeS1	Pkn2
2.35335e-08	-0.663904	0.264	0.488	0.00054913	ProliferativeS1	Grhpr
2.65397e-08	-0.661603	0.202	0.427	0.000619278	ProliferativeS1	Smpdl3a
2.73838e-08	-0.628909	0.172	0.394	0.000638973	ProliferativeS1	Cldn2
3.05311e-08	0.814918	0.423	0.274	0.000712413	ProliferativeS1	Cbx1
3.34406e-08	-1.08959	0.123	0.321	0.000780304	ProliferativeS1	Col27a1
3.58451e-08	-0.802092	0.258	0.48	0.000836411	ProliferativeS1	Fabp3
3.59328e-08	-0.633684	0.215	0.427	0.000838457	ProliferativeS1	Cryzl2
4.03298e-08	0.620866	0.92	0.868	0.000941056	ProliferativeS1	Actb
4.85646e-08	-0.757425	0.423	0.638	0.00113321	ProliferativeS1	Tnfaip8
4.98772e-08	0.612774	0.331	0.182	0.00116383	ProliferativeS1	Setd2
4.9981e-08	-0.581836	0.595	0.75	0.00116626	ProliferativeS1	Cox6a1
5.47546e-08	-0.734343	0.288	0.506	0.00127764	ProliferativeS1	Pecr
5.67758e-08	-0.951662	0.521	0.714	0.00132481	ProliferativeS1	Gatm
7.24237e-08	-0.550032	0.209	0.442	0.00168994	ProliferativeS1	Commd3
8.27255e-08	-0.612887	0.521	0.712	0.00193032	ProliferativeS1	Scp2
8.94871e-08	0.606751	0.313	0.17	0.00208809	ProliferativeS1	Sept11
1.0926e-07	-0.573654	0.393	0.617	0.00254947	ProliferativeS1	Pah
1.21067e-07	0.569042	0.313	0.175	0.00282497	ProliferativeS1	Kpnb1
1.23673e-07	0.709689	0.595	0.489	0.00288578	ProliferativeS1	Mlec
1.31408e-07	0.785549	0.429	0.291	0.00306628	ProliferativeS1	Snrpd1
1.35696e-07	-0.507104	0.209	0.439	0.00316633	ProliferativeS1	Slc22a18
1.35841e-07	0.867013	0.472	0.347	0.00316971	ProliferativeS1	Cks2
1.44969e-07	0.868033	0.442	0.305	0.0033827	ProliferativeS1	Anp32b
1.49972e-07	-0.670679	0.147	0.346	0.00349945	ProliferativeS1	Cyp2d26
1.51042e-07	0.732735	0.515	0.378	0.00352442	ProliferativeS1	Krt8
1.54252e-07	-0.830137	0.503	0.692	0.00359931	ProliferativeS1	Ttc36
1.61656e-07	-0.574946	0.344	0.552	0.00377209	ProliferativeS1	Acaa2
1.64746e-07	-0.511896	0.074	0.256	0.00384419	ProliferativeS1	Fam151a
1.77803e-07	0.73615	0.638	0.555	0.00414886	ProliferativeS1	Dynll1
1.85763e-07	-0.620177	0.08	0.259	0.0043346	ProliferativeS1	Car14
2.05354e-07	-0.818527	0.258	0.468	0.00479173	ProliferativeS1	Slc5a12
2.1305e-07	0.733456	0.534	0.406	0.00497131	ProliferativeS1	Prrc2c
2.26785e-07	-0.657674	0.178	0.376	0.00529181	ProliferativeS1	Dnajc12
2.69294e-07	-0.589506	0.853	0.916	0.0062837	ProliferativeS1	Spink1
2.81729e-07	-0.567962	0.27	0.481	0.00657386	ProliferativeS1	Slc3a2
3.08141e-07	0.712793	0.503	0.367	0.00719015	ProliferativeS1	Bicc1
3.38896e-07	-0.59601	0.411	0.615	0.00790779	ProliferativeS1	Tmbim4
3.46826e-07	0.750073	0.448	0.314	0.00809283	ProliferativeS1	Luc7l3
4.16314e-07	0.670033	0.564	0.451	0.00971427	ProliferativeS1	Nedd4
4.20113e-07	0.674157	0.577	0.447	0.00980291	ProliferativeS1	Ran
4.61421e-07	-0.556051	0.301	0.492	0.0107668	ProliferativeS1	Ugt2b38
4.65148e-07	0.727272	0.393	0.26	0.0108538	ProliferativeS1	Rbbp7
4.71069e-07	-0.556853	0.35	0.552	0.0109919	ProliferativeS1	Neu1
5.5271e-07	0.580388	0.258	0.135	0.0128969	ProliferativeS1	Fnbp4
6.19027e-07	0.723067	0.301	0.172	0.0144444	ProliferativeS1	Supt16
6.28174e-07	-0.559271	0.534	0.689	0.0146578	ProliferativeS1	Ndufc2
6.52613e-07	0.748798	0.436	0.299	0.0152281	ProliferativeS1	Hnrnpa1
6.68075e-07	-0.61658	0.135	0.317	0.0155889	ProliferativeS1	Slc43a2
6.94425e-07	-0.791607	0.16	0.349	0.0162037	ProliferativeS1	Ccng1
6.97549e-07	-0.616023	0.638	0.778	0.0162766	ProliferativeS1	Itm2b
7.0297e-07	-1.04332	0.724	0.805	0.0164031	ProliferativeS1	Miox
7.15989e-07	-0.518707	0.35	0.567	0.0167069	ProliferativeS1	Bsg
7.45916e-07	0.701168	0.534	0.411	0.0174052	ProliferativeS1	1810037I17Rik
8.38718e-07	-0.657424	0.699	0.811	0.0195706	ProliferativeS1	Mdh1
9.5699e-07	-0.585398	0.209	0.407	0.0223304	ProliferativeS1	Tmem205
9.70843e-07	-0.595104	0.215	0.407	0.0226537	ProliferativeS1	Uap1l1
1.16261e-06	-0.531747	0.472	0.657	0.0271283	ProliferativeS1	2410015M20Rik
1.24774e-06	0.678357	0.301	0.177	0.0291148	ProliferativeS1	Tuba1c
1.29175e-06	-0.698154	0.632	0.766	0.0301417	ProliferativeS1	Cltrn
1.46364e-06	-0.604376	0.669	0.797	0.0341527	ProliferativeS1	Rpl9
1.48462e-06	-0.536005	0.46	0.639	0.0346422	ProliferativeS1	Mettl26
1.55124e-06	0.794689	0.423	0.304	0.0361965	ProliferativeS1	G3bp1
1.64441e-06	-0.576553	0.276	0.477	0.0383706	ProliferativeS1	Fdx1
1.66669e-06	-0.506027	0.153	0.339	0.0388905	ProliferativeS1	Pim3
1.68927e-06	-0.566554	0.644	0.778	0.0394173	ProliferativeS1	Esd
1.68981e-06	0.588372	0.319	0.192	0.03943	ProliferativeS1	Aktip
1.77988e-06	0.525915	0.436	0.281	0.0415317	ProliferativeS1	Ly6a
2.00307e-06	0.525961	0.853	0.795	0.0467396	ProliferativeS1	Lars2
2.27032e-06	-0.506607	0.178	0.367	0.0529757	ProliferativeS1	Tmem106a
2.71946e-06	0.665147	0.546	0.434	0.0634559	ProliferativeS1	Rdx
2.73026e-06	0.609689	0.417	0.27	0.0637078	ProliferativeS1	Wfdc2
2.83692e-06	0.619713	0.264	0.147	0.0661966	ProliferativeS1	Atf7ip
2.91534e-06	-0.54116	0.595	0.75	0.0680266	ProliferativeS1	H2afj
3.03659e-06	-0.504443	0.264	0.448	0.0708558	ProliferativeS1	Ctsa
3.08155e-06	-0.54095	0.84	0.878	0.071905	ProliferativeS1	Rps2
3.09669e-06	0.516181	0.687	0.576	0.0722582	ProliferativeS1	Mir6236
3.1664e-06	0.591092	0.325	0.201	0.0738848	ProliferativeS1	Ehmt2
3.21329e-06	0.648735	0.374	0.252	0.0749789	ProliferativeS1	Hp1bp3
3.28151e-06	-0.576508	0.35	0.506	0.0765707	ProliferativeS1	Tmem174
3.30278e-06	-0.536245	0.644	0.791	0.077067	ProliferativeS1	Rpl10
3.42274e-06	0.641103	0.638	0.564	0.0798662	ProliferativeS1	Pcbp2
3.63322e-06	-0.532965	0.454	0.627	0.0847775	ProliferativeS1	Ndufab1
4.28151e-06	0.64568	0.27	0.157	0.0999047	ProliferativeS1	Hmgn5
4.60306e-06	0.591857	0.442	0.328	0.107408	ProliferativeS1	Anapc5
5.57291e-06	0.579888	0.35	0.227	0.130038	ProliferativeS1	Pcm1
5.59616e-06	0.612951	0.276	0.166	0.130581	ProliferativeS1	Nasp
6.63315e-06	0.51133	0.325	0.211	0.154778	ProliferativeS1	Dtymk
6.81204e-06	-0.543765	0.497	0.659	0.158952	ProliferativeS1	Rps7
7.19883e-06	-0.567082	0.528	0.673	0.167977	ProliferativeS1	Igfbp4
8.48731e-06	0.625015	0.613	0.516	0.198043	ProliferativeS1	Tubb4b
8.99767e-06	0.686377	0.528	0.436	0.209952	ProliferativeS1	H2afv
9.81428e-06	0.710667	0.405	0.268	0.229006	ProliferativeS1	Tmsb10
1.03395e-05	-0.563976	0.153	0.311	0.241261	ProliferativeS1	Car12
1.30183e-05	0.54042	0.595	0.519	0.303768	ProliferativeS1	Hnrnpu
1.35772e-05	0.701827	0.368	0.254	0.31681	ProliferativeS1	Myh9
1.41733e-05	0.898788	0.307	0.2	0.330721	ProliferativeS1	Gm43305
1.42488e-05	-0.50769	0.656	0.747	0.332482	ProliferativeS1	Gpx4
1.47133e-05	0.545603	0.325	0.205	0.343321	ProliferativeS1	Napsa
1.51063e-05	-0.608101	0.123	0.282	0.352491	ProliferativeS1	Gsta4
2.05162e-05	-0.521873	0.699	0.79	0.478725	ProliferativeS1	Acsm2
2.23298e-05	0.601426	0.466	0.367	0.521043	ProliferativeS1	Hnrnpa0
2.4062e-05	-0.580467	0.313	0.47	0.561463	ProliferativeS1	Slc47a1
2.95047e-05	0.678523	0.491	0.374	0.688462	ProliferativeS1	CT010467.1
2.97688e-05	0.659113	0.387	0.284	0.694626	ProliferativeS1	Ankrd11
3.05916e-05	-0.784445	0.485	0.605	0.713825	ProliferativeS1	Selenop
3.25539e-05	0.575938	0.27	0.167	0.759614	ProliferativeS1	Anxa4
3.58552e-05	0.621759	0.669	0.6	0.836646	ProliferativeS1	Ncl
3.73151e-05	0.715319	0.485	0.406	0.87071	ProliferativeS1	Hnrnpab
4.46136e-05	0.558765	0.399	0.292	1	ProliferativeS1	Cbx3
4.51291e-05	-0.507743	0.153	0.303	1	ProliferativeS1	G0s2
4.65087e-05	0.643833	0.411	0.305	1	ProliferativeS1	Taf1d
5.06452e-05	0.52909	0.399	0.296	1	ProliferativeS1	Hnrnpl
5.80339e-05	0.568402	0.564	0.511	1	ProliferativeS1	Gclm
5.91207e-05	0.529574	0.607	0.553	1	ProliferativeS1	Hnrnpk
8.25433e-05	0.645713	0.466	0.385	1	ProliferativeS1	Zfp91
8.32144e-05	0.615873	0.331	0.225	1	ProliferativeS1	Stard7
9.24922e-05	0.62487	0.46	0.376	1	ProliferativeS1	Snrpg
9.37452e-05	-0.568221	0.595	0.738	1	ProliferativeS1	Rps27l
0.000110274	0.521764	0.613	0.554	1	ProliferativeS1	Serbp1
0.00011414	0.697045	0.472	0.397	1	ProliferativeS1	Rbm25
0.000135246	-0.520219	0.319	0.449	1	ProliferativeS1	Slc17a1
0.000135321	0.530819	0.491	0.397	1	ProliferativeS1	Dync1i2
0.000150768	-0.528046	0.546	0.665	1	ProliferativeS1	Ctsl
0.000153369	0.583225	0.436	0.342	1	ProliferativeS1	Srrm1
0.00016919	0.52389	0.356	0.257	1	ProliferativeS1	Jpt1
0.000186459	0.52687	0.429	0.341	1	ProliferativeS1	Ewsr1
0.000193933	0.518818	0.282	0.189	1	ProliferativeS1	Phf14
0.000217511	0.551112	0.405	0.309	1	ProliferativeS1	Actr2
0.000230137	-0.691713	0.258	0.4	1	ProliferativeS1	Cyp4b1
0.000262818	0.506515	0.252	0.158	1	ProliferativeS1	Ucp2
0.00032176	0.551446	0.442	0.348	1	ProliferativeS1	Atrx
0.000416228	0.61974	0.331	0.245	1	ProliferativeS1	Srsf1
0.000454125	-0.51778	0.613	0.711	1	ProliferativeS1	Akr1c21
0.000466097	0.651564	0.429	0.353	1	ProliferativeS1	Tceal9
0.000516426	0.613533	0.387	0.304	1	ProliferativeS1	H1f0
0.000646391	-0.729747	0.227	0.349	1	ProliferativeS1	Gc
0.000647197	-0.611035	0.221	0.34	1	ProliferativeS1	Snhg11
0.000740251	0.508698	0.282	0.201	1	ProliferativeS1	Tpm4
0.000751112	0.559285	0.479	0.408	1	ProliferativeS1	Pdap1
0.000850885	0.507371	0.417	0.333	1	ProliferativeS1	Golgb1
0.00086447	0.660767	0.405	0.322	1	ProliferativeS1	Nudt4
0.000945043	0.539997	0.325	0.241	1	ProliferativeS1	Dnajc8
0.00100907	0.530327	0.491	0.439	1	ProliferativeS1	Thoc7
0.00103532	0.635829	0.362	0.288	1	ProliferativeS1	Gclc
0.00111376	0.812773	0.429	0.349	1	ProliferativeS1	Gm47283
0.00112195	0.589967	0.417	0.345	1	ProliferativeS1	Tardbp
0.00112761	-0.624802	0.325	0.46	1	ProliferativeS1	Plin2
0.00132238	0.544846	0.362	0.287	1	ProliferativeS1	Ranbp1
0.00139504	0.513183	0.35	0.267	1	ProliferativeS1	Pgp
0.00157124	0.780585	0.387	0.328	1	ProliferativeS1	Zc3h15
0.00178336	0.539989	0.521	0.481	1	ProliferativeS1	Ncor1
0.00194036	0.539255	0.288	0.214	1	ProliferativeS1	Phactr4
0.0021781	0.515021	0.294	0.218	1	ProliferativeS1	Snx7
0.00250611	0.626644	0.368	0.303	1	ProliferativeS1	Tnrc6a
0.00264308	0.51054	0.35	0.279	1	ProliferativeS1	Nipbl
0.00268671	0.728321	0.601	0.606	1	ProliferativeS1	Arl6ip1
0.00293669	0.56347	0.362	0.297	1	ProliferativeS1	Gspt1
0.00425284	0.500773	0.429	0.369	1	ProliferativeS1	Kif5b
0.0049998	-0.796107	0.46	0.587	1	ProliferativeS1	S100g
0.00531621	0.508897	0.46	0.396	1	ProliferativeS1	Prpf4b
0.00552191	0.513467	0.301	0.232	1	ProliferativeS1	Bod1l
0.00603173	0.521619	0.503	0.483	1	ProliferativeS1	Csnk1a1
0.00675251	0.546374	0.362	0.305	1	ProliferativeS1	Nudc
0.00700783	0.55986	0.436	0.378	1	ProliferativeS1	Cct7
0.00828705	0.561001	0.331	0.282	1	ProliferativeS1	Scly
0.00981958	-0.6343	0.166	0.252	1	ProliferativeS1	Dusp1
0.0142626	0.509828	0.294	0.237	1	ProliferativeS1	Ddx46
0.0174953	0.745655	0.387	0.344	1	ProliferativeS1	Pnisr
0.0186205	0.543455	0.423	0.395	1	ProliferativeS1	Tcp1
0.0224657	0.633522	0.344	0.288	1	ProliferativeS1	Resf1
0.022819	0.594611	0.301	0.259	1	ProliferativeS1	Pak2
0.0267231	0.522109	0.276	0.227	1	ProliferativeS1	Magoh
0.0302599	0.54337	0.442	0.422	1	ProliferativeS1	Gss
0.0686454	0.526702	0.288	0.261	1	ProliferativeS1	Larp4b
0.108286	-0.500574	0.521	0.644	1	ProliferativeS1	Gm26917
0.160868	0.616059	0.399	0.397	1	ProliferativeS1	Luc7l2
0.213701	0.502	0.325	0.316	1	ProliferativeS1	Trpm7
0.226089	0.548394	0.38	0.368	1	ProliferativeS1	mt-Nd6
0.5556	0.632186	0.362	0.403	1	ProliferativeS1	Hyi
0	1.28256	0.855	0.651	0	InjuredNewPT	Rpl7
0	1.42811	0.463	0.089	0	InjuredNewPT	Phlda3
0	1.09279	0.307	0.048	0	InjuredNewPT	1700007K13Rik
0	1.56142	0.918	0.722	0	InjuredNewPT	Rpl12
0	1.15441	0.888	0.723	0	InjuredNewPT	Rpl35
0	-1.79333	0.337	0.723	0	InjuredNewPT	Lrp2
0	1.04826	0.92	0.773	0	InjuredNewPT	Rpl10
0	1.15248	0.929	0.776	0	InjuredNewPT	Rps4x
0	1.04458	0.866	0.704	0	InjuredNewPT	Rpl36a
0	1.22293	0.944	0.81	0	InjuredNewPT	Rps3a1
0	1.04919	0.916	0.792	0	InjuredNewPT	Rps27
0	1.5557	0.835	0.471	0	InjuredNewPT	S100a11
0	2.04432	0.865	0.503	0	InjuredNewPT	S100a10
0	1.02077	0.896	0.739	0	InjuredNewPT	Rpl34
0	0.921943	0.305	0.056	0	InjuredNewPT	Ddit4l
0	1.09355	0.962	0.872	0	InjuredNewPT	Rps20
0	1.31552	0.765	0.462	0	InjuredNewPT	Rps6
0	1.1725	0.967	0.877	0	InjuredNewPT	Rps8
0	1.27276	0.273	0.032	0	InjuredNewPT	Sfn
0	1.04298	0.942	0.837	0	InjuredNewPT	Rpl11
0	1.51102	0.934	0.779	0	InjuredNewPT	Rpl9
0	-1.69822	0.455	0.766	0	InjuredNewPT	Slc4a4
0	1.48049	0.795	0.526	0	InjuredNewPT	Dynll1
0	1.14312	0.945	0.845	0	InjuredNewPT	Rplp0
0	1.035	0.932	0.812	0	InjuredNewPT	Rpl6
0	1.13327	0.938	0.803	0	InjuredNewPT	Rpl21
0	1.12791	0.971	0.893	0	InjuredNewPT	Rpl32
0	1.05648	0.934	0.821	0	InjuredNewPT	Rps5
0	1.14192	0.922	0.789	0	InjuredNewPT	Rps19
0	1.14205	0.935	0.818	0	InjuredNewPT	Rps16
0	0.967724	0.942	0.851	0	InjuredNewPT	Rps11
0	1.08343	0.868	0.688	0	InjuredNewPT	Rpl18
0	1.09563	0.914	0.764	0	InjuredNewPT	Rps17
0	1.1056	0.935	0.813	0	InjuredNewPT	Rps3
0	1.22937	0.837	0.618	0	InjuredNewPT	Rpl27a
0	1.28162	0.915	0.755	0	InjuredNewPT	Rps13
0	1.26837	0.912	0.753	0	InjuredNewPT	Rps15a
0	1.01988	0.928	0.796	0	InjuredNewPT	Rplp2
0	1.1488	0.958	0.857	0	InjuredNewPT	Rps12
0	1.70359	0.825	0.488	0	InjuredNewPT	Cstb
0	1.15913	0.913	0.766	0	InjuredNewPT	Rps15
0	-1.68799	0.409	0.752	0	InjuredNewPT	Timp3
0	0.964597	0.984	0.941	0	InjuredNewPT	Rpl41
0	0.995259	0.907	0.792	0	InjuredNewPT	Rps26
0	0.933906	0.923	0.788	0	InjuredNewPT	Rpl18a
0	1.2585	0.955	0.852	0	InjuredNewPT	Rpl13
0	1.0734	0.977	0.902	0	InjuredNewPT	Rps24
0	1.30098	0.905	0.761	0	InjuredNewPT	Esd
0	0.946436	0.996	0.974	0	InjuredNewPT	Tpt1
0	1.1804	0.86	0.661	0	InjuredNewPT	Rps25
0	1.10648	0.979	0.921	0	InjuredNewPT	Rplp1
0	1.27874	0.893	0.718	0	InjuredNewPT	Rps27l
0	1.13437	0.924	0.795	0	InjuredNewPT	Rpsa
0	1.09471	0.916	0.781	0	InjuredNewPT	Rpl14
0	1.14396	0.951	0.832	0	InjuredNewPT	Rps27a
0	1.48567	0.644	0.311	0	InjuredNewPT	Ccng1
0	1.34577	0.911	0.734	0	InjuredNewPT	Rack1
0	-1.06532	0.997	0.999	0	InjuredNewPT	Gpx3
0	1.16946	0.954	0.866	0	InjuredNewPT	Rpl26
0	1.00877	0.98	0.922	0	InjuredNewPT	Rpl23
0	1.26957	0.962	0.859	0	InjuredNewPT	Rpl19
0	1.93436	0.361	0.047	0	InjuredNewPT	Krt20
0	0.88913	0.954	0.872	0	InjuredNewPT	Rpl38
0	-2.39183	0.563	0.852	0	InjuredNewPT	Slc34a1
0	1.19214	0.929	0.788	0	InjuredNewPT	Rps23
0	1.02571	0.284	0.047	0	InjuredNewPT	Crip2
0	1.09999	0.874	0.716	0	InjuredNewPT	Rpl30
0	1.13353	0.943	0.828	0	InjuredNewPT	Rpl8
0	0.958121	0.928	0.81	0	InjuredNewPT	Rpl35a
0	1.43002	0.537	0.201	0	InjuredNewPT	Tnfrsf12a
0	1.0635	0.963	0.867	0	InjuredNewPT	Rps2
0	2.58889	0.656	0.178	0	InjuredNewPT	Cdkn1a
0	0.947843	0.944	0.846	0	InjuredNewPT	Rps28
0	1.21887	0.951	0.842	0	InjuredNewPT	Rps18
0	1.19494	0.959	0.852	0	InjuredNewPT	Rps14
0	0.798735	0.252	0.041	0	InjuredNewPT	Tubb6
0	1.37195	0.914	0.744	0	InjuredNewPT	Rpl17
0	1.64899	0.506	0.19	0	InjuredNewPT	Pold4
5.13151e-306	0.915636	0.945	0.846	1.19739e-301	InjuredNewPT	Rpl37
1.64237e-303	0.832313	0.987	0.953	3.83231e-299	InjuredNewPT	Eef1a1
1.75888e-301	1.20691	0.744	0.477	4.10418e-297	InjuredNewPT	Rpl15
3.39923e-299	1.05647	0.836	0.645	7.93177e-295	InjuredNewPT	Rpl4
1.08125e-298	-1.84259	0.239	0.624	2.52299e-294	InjuredNewPT	Slc5a2
4.21473e-297	1.20998	0.776	0.544	9.83464e-293	InjuredNewPT	Rpl5
1.36002e-296	1.69654	0.711	0.428	3.17347e-292	InjuredNewPT	Plin2
3.32918e-296	1.09536	0.902	0.732	7.76832e-292	InjuredNewPT	Ubb
4.28164e-294	0.804962	0.979	0.94	9.99077e-290	InjuredNewPT	Rps29
7.48645e-292	-1.77576	0.295	0.666	1.74689e-287	InjuredNewPT	Slc27a2
2.14867e-287	1.12189	0.84	0.629	5.01371e-283	InjuredNewPT	Hsp90aa1
3.26556e-287	1.11109	0.783	0.532	7.61986e-283	InjuredNewPT	Gm10076
1.87787e-282	1.03564	0.439	0.15	4.38183e-278	InjuredNewPT	Thyn1
3.91592e-282	0.865672	0.945	0.858	9.1374e-278	InjuredNewPT	Rpl39
9.74518e-281	0.775958	0.957	0.872	2.27394e-276	InjuredNewPT	Fau
1.77831e-279	0.761032	0.964	0.9	4.1495e-275	InjuredNewPT	Rpl37a
3.39187e-278	-2.07079	0.955	0.977	7.91458e-274	InjuredNewPT	Malat1
4.16489e-276	-1.67103	0.429	0.748	9.71835e-272	InjuredNewPT	Gatm
2.87324e-273	1.09101	0.826	0.636	6.70442e-269	InjuredNewPT	Rps7
2.53059e-270	1.02116	0.816	0.592	5.90487e-266	InjuredNewPT	Cfl1
2.12711e-268	-1.1175	0.981	0.996	4.9634e-264	InjuredNewPT	mt-Cytb
4.3544e-266	1.0082	0.841	0.664	1.01606e-261	InjuredNewPT	Rpl10a
6.42697e-264	0.942422	0.858	0.73	1.49967e-259	InjuredNewPT	Rpl29
1.28363e-263	0.716241	0.966	0.91	2.99522e-259	InjuredNewPT	Rpl28
3.71955e-262	-1.65758	0.115	0.51	8.67921e-258	InjuredNewPT	Slc5a12
6.4269e-255	0.839442	0.897	0.788	1.49965e-250	InjuredNewPT	Rpl22
2.84096e-253	1.01713	0.811	0.646	6.62909e-249	InjuredNewPT	Eef1b2
2.46374e-251	1.12418	0.69	0.418	5.74889e-247	InjuredNewPT	Ran
3.64275e-251	-1.86279	0.24	0.594	8.49998e-247	InjuredNewPT	Spp2
4.96331e-250	1.16044	0.626	0.345	1.15814e-245	InjuredNewPT	Eif6
2.25163e-248	1.733	0.468	0.176	5.25395e-244	InjuredNewPT	Cryab
2.42372e-243	-1.16996	0.577	0.815	5.65551e-239	InjuredNewPT	Acsm2
5.24018e-239	0.986132	0.825	0.628	1.22274e-234	InjuredNewPT	Calm1
2.76652e-235	-1.36593	0.3	0.641	6.4554e-231	InjuredNewPT	Fut9
1.06344e-233	1.09899	0.707	0.459	2.48142e-229	InjuredNewPT	Clic1
7.73977e-233	1.0212	0.849	0.736	1.806e-228	InjuredNewPT	H2afj
9.90988e-230	-1.04052	0.462	0.779	2.31237e-225	InjuredNewPT	Maf
1.564e-227	-1.28794	0.626	0.811	3.64944e-223	InjuredNewPT	Atp1a1
1.14731e-222	-1.04661	0.954	0.981	2.67712e-218	InjuredNewPT	mt-Nd4
1.31616e-222	-1.61348	0.666	0.822	3.07113e-218	InjuredNewPT	Miox
8.14049e-220	0.988954	0.747	0.534	1.8995e-215	InjuredNewPT	Psma7
1.55996e-219	0.850731	0.86	0.705	3.64001e-215	InjuredNewPT	H3f3a
4.66164e-218	0.735078	0.923	0.829	1.08775e-213	InjuredNewPT	Rpl36
1.54413e-216	-1.44507	0.333	0.65	3.60307e-212	InjuredNewPT	Slc13a1
1.60953e-215	1.3195	0.719	0.492	3.75568e-211	InjuredNewPT	Tubb4b
2.44597e-215	1.16944	0.577	0.312	5.70742e-211	InjuredNewPT	Llph
2.75921e-214	1.37582	0.414	0.155	6.43833e-210	InjuredNewPT	Lgals3
7.55261e-211	-1.32755	0.553	0.814	1.76233e-206	InjuredNewPT	Pck1
2.26912e-210	-1.5036	0.068	0.415	5.29476e-206	InjuredNewPT	G6pc
3.11133e-210	0.697155	0.915	0.808	7.25998e-206	InjuredNewPT	Myl6
[truncated: 598 more rows]
