# Supplementary material for: Single-cell sequencing reveals homogeneity and heterogeneity of the cytopathological mechanisms in different etiology-induced AKI
Source: Cell Death Dis. 2023 May 11;14(5):318. doi: 10.1038/s41419-023-05830-z (PMC10175265; doi:10.1038/s41419-023-05830-z)
Supplement: Supplementary file 6 — Supplemental Table 4 [file 41419_2023_5830_MOESM6_ESM.xlsx]

## Sheet: Sheet1
gene	Cluster		status	family	pval	qval	gene_short_name	num_cells_expressed	use_for_ordering
Atp6v1g3	1		Atp6v1g3	OK	negbinomial.size	0	0	Atp6v1g3	1984	TRUE
Mpc2	1		Mpc2	OK	negbinomial.size	0	0	Mpc2	15647	TRUE
Atf3	2		Atf3	OK	negbinomial.size	0	0	Atf3	2544	TRUE
Ass1	1		Ass1	OK	negbinomial.size	0	0	Ass1	15925	TRUE
Lcn2	2		Lcn2	OK	negbinomial.size	0	0	Lcn2	2209	TRUE
Sord	1		Sord	OK	negbinomial.size	0	0	Sord	14751	TRUE
Gatm	1		Gatm	OK	negbinomial.size	0	0	Gatm	14122	TRUE
Wfdc2	1		Wfdc2	OK	negbinomial.size	0	0	Wfdc2	5384	TRUE
Tmsb4x	2		Tmsb4x	OK	negbinomial.size	0	0	Tmsb4x	10088	TRUE
S100a6	2		S100a6	OK	negbinomial.size	0	0	S100a6	3464	TRUE
S100a8	2		S100a8	OK	negbinomial.size	0	0	S100a8	1946	TRUE
S100a9	2		S100a9	OK	negbinomial.size	0	0	S100a9	2123	TRUE
S100a11	1		S100a11	OK	negbinomial.size	0	0	S100a11	10136	TRUE
Atp1a1	1		Atp1a1	OK	negbinomial.size	0	0	Atp1a1	15670	TRUE
Aldob	1		Aldob	OK	negbinomial.size	0	0	Aldob	19079	TRUE
Jun	1		Jun	OK	negbinomial.size	0	0	Jun	8710	TRUE
Akr1a1	1		Akr1a1	OK	negbinomial.size	0	0	Akr1a1	17529	TRUE
Cxcl2	2		Cxcl2	OK	negbinomial.size	0	0	Cxcl2	1916	TRUE
Spp1	3		Spp1	OK	negbinomial.size	0	0	Spp1	17481	TRUE
Gapdh	1		Gapdh	OK	negbinomial.size	0	0	Gapdh	18002	TRUE
Kap	1		Kap	OK	negbinomial.size	0	0	Kap	5863	TRUE
Klk1	1		Klk1	OK	negbinomial.size	0	0	Klk1	4678	TRUE
Napsa	2		Napsa	OK	negbinomial.size	0	0	Napsa	4078	TRUE
Ftl1	1		Ftl1	OK	negbinomial.size	0	0	Ftl1	19539	TRUE
Umod	1		Umod	OK	negbinomial.size	0	0	Umod	3661	TRUE
Ctsd	2		Ctsd	OK	negbinomial.size	0	0	Ctsd	11490	TRUE
Pcbd1	1		Pcbd1	OK	negbinomial.size	0	0	Pcbd1	11965	TRUE
Lyz2	2		Lyz2	OK	negbinomial.size	0	0	Lyz2	2541	TRUE
Defb1	2		Defb1	OK	negbinomial.size	0	0	Defb1	2713	TRUE
Clu	2		Clu	OK	negbinomial.size	0	0	Clu	4414	TRUE
Cox5a	1		Cox5a	OK	negbinomial.size	0	0	Cox5a	15806	TRUE
Gsta2	1		Gsta2	OK	negbinomial.size	0	0	Gsta2	14797	TRUE
Gpx1	1		Gpx1	OK	negbinomial.size	0	0	Gpx1	18199	TRUE
Mir6236	3		Mir6236	OK	negbinomial.size	0	0	Mir6236	11427	TRUE
Lars2	3		Lars2	OK	negbinomial.size	0	0	Lars2	15766	TRUE
Mdh1	1		Mdh1	OK	negbinomial.size	0	0	Mdh1	16063	TRUE
Dcxr	1		Dcxr	OK	negbinomial.size	0	0	Dcxr	12298	TRUE
Fbp1	1		Fbp1	OK	negbinomial.size	0	0	Fbp1	14804	TRUE
Fos	3		Fos	OK	negbinomial.size	0	0	Fos	4709	TRUE
Ly6e	2		Ly6e	OK	negbinomial.size	0	0	Ly6e	3485	TRUE
Ly6a	2		Ly6a	OK	negbinomial.size	0	0	Ly6a	5588	TRUE
Miox	1		Miox	OK	negbinomial.size	0	0	Miox	15949	TRUE
Hspa1a	2		Hspa1a	OK	negbinomial.size	0	0	Hspa1a	3609	TRUE
Gm26917	3		Gm26917	OK	negbinomial.size	0	0	Gm26917	12735	TRUE
CT010467.1	3		CT010467.1	OK	negbinomial.size	0	0	CT010467.1	7428	TRUE
Gm42418	3		Gm42418	OK	negbinomial.size	0	0	Gm42418	19729	TRUE
Cd74	3		Cd74	OK	negbinomial.size	0	0	Cd74	6139	TRUE
Malat1	3		Malat1	OK	negbinomial.size	0	0	Malat1	19305	TRUE
Neat1	3		Neat1	OK	negbinomial.size	0	0	Neat1	10923	TRUE
Glyat	1		Glyat	OK	negbinomial.size	0	0	Glyat	15124	TRUE
Keg1	1		Keg1	OK	negbinomial.size	0	0	Keg1	15885	TRUE
mt-Rnr1	3		mt-Rnr1	OK	negbinomial.size	0	0	mt-Rnr1	19292	TRUE
mt-Rnr2	3		mt-Rnr2	OK	negbinomial.size	0	0	mt-Rnr2	19743	TRUE
mt-Nd2	3		mt-Nd2	OK	negbinomial.size	0	0	mt-Nd2	19600	TRUE
Gpx4	1		Gpx4	OK	negbinomial.size	6.7306562932953e-319	2.24583645968521e-316	Gpx4	14797	TRUE
C3	3		C3	OK	negbinomial.size	3.37882152409466e-316	1.10728808231062e-313	C3	3522	TRUE
mt-Atp8	3		mt-Atp8	OK	negbinomial.size	3.88873079934818e-310	1.25203e-307	mt-Atp8	15138	TRUE
Akr7a5	1		Akr7a5	OK	negbinomial.size	6.23112e-305	1.97161e-302	Akr7a5	12374	TRUE
Atp1b1	1		Atp1b1	OK	negbinomial.size	2.27623e-301	7.08022e-299	Atp1b1	15385	TRUE
Qdpr	1		Qdpr	OK	negbinomial.size	1.79715e-298	5.49687e-296	Qdpr	10804	TRUE
Mif	1		Mif	OK	negbinomial.size	1.91378e-297	5.75765e-295	Mif	15882	TRUE
mt-Co1	3		mt-Co1	OK	negbinomial.size	2.26936e-295	6.71731e-293	mt-Co1	18228	TRUE
Cela1	1		Cela1	OK	negbinomial.size	3.28932e-294	9.58183e-292	Cela1	11244	TRUE
Igfbp7	1		Igfbp7	OK	negbinomial.size	2.37657e-283	6.8148e-281	Igfbp7	15091	TRUE
Selenbp1	1		Selenbp1	OK	negbinomial.size	1.76958e-282	4.9962e-280	Selenbp1	11388	TRUE
Junb	2		Junb	OK	negbinomial.size	7.02057e-276	1.95214e-273	Junb	5795	TRUE
Atp5d	1		Atp5d	OK	negbinomial.size	1.05192e-273	2.88131e-271	Atp5d	16346	TRUE
Hint1	1		Hint1	OK	negbinomial.size	1.0992e-269	2.96654e-267	Hint1	16484	TRUE
Mpc1	1		Mpc1	OK	negbinomial.size	8.19911e-264	2.18073e-261	Mpc1	14206	TRUE
Prdx1	1		Prdx1	OK	negbinomial.size	2.41885e-263	6.34153e-261	Prdx1	16980	TRUE
Tmem176a	1		Tmem176a	OK	negbinomial.size	4.34064e-263	1.12196e-260	Tmem176a	13309	TRUE
mt-Nd5	3		mt-Nd5	OK	negbinomial.size	3.18407e-262	8.11585e-260	mt-Nd5	17867	TRUE
Rida	1		Rida	OK	negbinomial.size	1.68034e-257	4.22434e-255	Rida	16979	TRUE
Cryl1	1		Cryl1	OK	negbinomial.size	6.06819e-256	1.50491e-253	Cryl1	11487	TRUE
Txnip	1		Txnip	OK	negbinomial.size	1.02645e-254	2.51166e-252	Txnip	4558	TRUE
Mal	2		Mal	OK	negbinomial.size	2.23246e-253	5.39081e-251	Mal	1297	TRUE
Ctsl	1		Ctsl	OK	negbinomial.size	2.80623e-252	6.6883e-250	Ctsl	13150	TRUE
H2-Ab1	2		H2-Ab1	OK	negbinomial.size	5.65097e-245	1.32957e-242	H2-Ab1	4012	TRUE
Il1b	2		Il1b	OK	negbinomial.size	7.24288e-245	1.68255e-242	Il1b	1020	TRUE
Ddt	1		Ddt	OK	negbinomial.size	1.69442e-244	3.887e-242	Ddt	12076	TRUE
Cst3	2		Cst3	OK	negbinomial.size	4.52418e-244	1.02503e-241	Cst3	10165	TRUE
B2m	3		B2m	OK	negbinomial.size	1.61286e-243	3.60965e-241	B2m	10542	TRUE
Atp5g1	1		Atp5g1	OK	negbinomial.size	3.85651e-243	8.52708e-241	Atp5g1	16318	TRUE
Fxyd2	1		Fxyd2	OK	negbinomial.size	1.01656e-240	2.22093e-238	Fxyd2	19434	TRUE
Mt2	1		Mt2	OK	negbinomial.size	2.12638e-240	4.59098e-238	Mt2	3026	TRUE
Atp6v1g1	1		Atp6v1g1	OK	negbinomial.size	2.11672e-239	4.51699e-237	Atp6v1g1	14647	TRUE
Tmsb10	2		Tmsb10	OK	negbinomial.size	3.63524e-239	7.66828e-237	Tmsb10	5337	TRUE
Tpi1	1		Tpi1	OK	negbinomial.size	9.59264e-239	2.0005e-236	Tpi1	14111	TRUE
Mt1	1		Mt1	OK	negbinomial.size	6.93122e-238	1.42923e-235	Mt1	10153	TRUE
Fth1	1		Fth1	OK	negbinomial.size	3.28224e-237	6.69285e-235	Fth1	19750	TRUE
D630023F18Rik	1		D630023F18Rik	OK	negbinomial.size	2.73389e-234	5.51345e-232	D630023F18Rik	7845	TRUE
Igkc	2		Igkc	OK	negbinomial.size	6.61762e-234	1.32007e-231	Igkc	3804	TRUE
Ifitm3	2		Ifitm3	OK	negbinomial.size	4.48901e-232	8.85831e-230	Ifitm3	2943	TRUE
Scp2	1		Scp2	OK	negbinomial.size	1.04109e-229	2.03256e-227	Scp2	14071	TRUE
Hspa5	3		Hspa5	OK	negbinomial.size	1.51564e-229	2.9279e-227	Hspa5	10681	TRUE
Pah	1		Pah	OK	negbinomial.size	4.21076e-229	8.04957e-227	Pah	12193	TRUE
Cd52	2		Cd52	OK	negbinomial.size	1.16101e-227	2.19659e-225	Cd52	1808	TRUE
Cox8a	1		Cox8a	OK	negbinomial.size	1.59458e-226	2.98609e-224	Cox8a	18056	TRUE
Eef1a1	1		Eef1a1	OK	negbinomial.size	9.09222e-224	1.68546e-221	Eef1a1	18951	TRUE
Prdx5	1		Prdx5	OK	negbinomial.size	1.02357e-222	1.87846e-220	Prdx5	18242	TRUE
Atp5o.1	1		Atp5o.1	OK	negbinomial.size	1.56617e-222	2.84577e-220	Atp5o.1	15487	TRUE
H2-K1	3		H2-K1	OK	negbinomial.size	1.72039e-222	3.09536e-220	H2-K1	8700	TRUE
Ttc36	1		Ttc36	OK	negbinomial.size	5.89743e-222	1.05077e-219	Ttc36	13680	TRUE
Esd	1		Esd	OK	negbinomial.size	9.86807e-220	1.74133e-217	Esd	15402	TRUE
Aqp2	1		Aqp2	OK	negbinomial.size	3.54507e-219	6.1961e-217	Aqp2	1022	TRUE
Tyrobp	2		Tyrobp	OK	negbinomial.size	6.2061e-217	1.07447e-214	Tyrobp	1584	TRUE
Fosb	2		Fosb	OK	negbinomial.size	1.16807e-216	2.00341e-214	Fosb	1825	TRUE
Ndufb9	1		Ndufb9	OK	negbinomial.size	4.80527e-216	8.1654e-214	Ndufb9	15597	TRUE
Akr1c21	1		Akr1c21	OK	negbinomial.size	5.16546e-216	8.69692e-214	Akr1c21	14073	TRUE
Chchd2	1		Chchd2	OK	negbinomial.size	7.34499e-215	1.22541e-212	Chchd2	18261	TRUE
Zfp36	2		Zfp36	OK	negbinomial.size	3.23208e-213	5.34371e-211	Zfp36	4436	TRUE
Cd24a	2		Cd24a	OK	negbinomial.size	2.15632e-212	3.53328e-210	Cd24a	1367	TRUE
Psap	1		Psap	OK	negbinomial.size	1.923e-210	3.12309e-208	Psap	12056	TRUE
Calr	1		Calr	OK	negbinomial.size	1.83502e-208	2.95405e-206	Calr	10794	TRUE
Klf2	3		Klf2	OK	negbinomial.size	6.14648e-208	9.80872e-206	Klf2	1894	TRUE
Fabp3	1		Fabp3	OK	negbinomial.size	4.80812e-200	7.60677e-198	Fabp3	9471	TRUE
Cd9	2		Cd9	OK	negbinomial.size	3.09005e-198	4.84689e-196	Cd9	3555	TRUE
Khk	1		Khk	OK	negbinomial.size	3.409e-194	5.30186e-192	Khk	12766	TRUE
Ctsb	1		Ctsb	OK	negbinomial.size	8.70717e-194	1.34281e-191	Ctsb	12442	TRUE
Rps2	1		Rps2	OK	negbinomial.size	6.83824e-193	1.04579e-190	Rps2	17400	TRUE
Atp5b	1		Atp5b	OK	negbinomial.size	8.78647e-193	1.33264e-190	Atp5b	18032	TRUE
Ndufa4	1		Ndufa4	OK	negbinomial.size	5.31878e-192	8.00084e-190	Ndufa4	17429	TRUE
H2-D1	3		H2-D1	OK	negbinomial.size	1.01575e-191	1.51554e-189	H2-D1	7791	TRUE
Atp5c1	1		Atp5c1	OK	negbinomial.size	2.1689e-191	3.20998e-189	Atp5c1	14820	TRUE
Ldhb	1		Ldhb	OK	negbinomial.size	3.53509e-187	5.19008e-185	Ldhb	17410	TRUE
Slc25a4	1		Slc25a4	OK	negbinomial.size	3.65537e-187	5.32407e-185	Slc25a4	14590	TRUE
Hspa1b	2		Hspa1b	OK	negbinomial.size	3.0457e-186	4.40115e-184	Hspa1b	2361	TRUE
Ccl4	2		Ccl4	OK	negbinomial.size	1.72551e-185	2.47395e-183	Ccl4	1866	TRUE
Slc25a5	1		Slc25a5	OK	negbinomial.size	2.02843e-185	2.88571e-183	Slc25a5	15877	TRUE
Sdhb	1		Sdhb	OK	negbinomial.size	2.39149e-185	3.37605e-183	Sdhb	12782	TRUE
Fcer1g	2		Fcer1g	OK	negbinomial.size	4.15262e-185	5.81748e-183	Fcer1g	1618	TRUE
Hspb1	2		Hspb1	OK	negbinomial.size	8.23033e-185	1.14427e-182	Hspb1	1680	TRUE
Slc25a3	1		Slc25a3	OK	negbinomial.size	9.45277e-184	1.30434e-181	Slc25a3	17094	TRUE
Park7	1		Park7	OK	negbinomial.size	4.11229e-181	5.63199e-179	Park7	15955	TRUE
mt-Nd1	3		mt-Nd1	OK	negbinomial.size	4.52274e-181	6.14824e-179	mt-Nd1	19371	TRUE
App	3		App	OK	negbinomial.size	3.84267e-180	5.18535e-178	App	11199	TRUE
Sptbn1	3		Sptbn1	OK	negbinomial.size	3.01278e-179	4.03581e-177	Sptbn1	9266	TRUE
Rplp0	1		Rplp0	OK	negbinomial.size	4.61336e-179	6.1351e-177	Rplp0	16967	TRUE
Sh3bgrl3	2		Sh3bgrl3	OK	negbinomial.size	6.46196e-179	8.53165e-177	Sh3bgrl3	7886	TRUE
Tnfaip8	1		Tnfaip8	OK	negbinomial.size	1.24694e-178	1.63456e-176	Tnfaip8	12604	TRUE
Myh9	2		Myh9	OK	negbinomial.size	1.37188e-178	1.78558e-176	Myh9	5061	TRUE
Tubb4b	1		Tubb4b	OK	negbinomial.size	3.36203e-177	4.34507e-175	Tubb4b	10237	TRUE
Oaz1	1		Oaz1	OK	negbinomial.size	1.11935e-176	1.43652e-174	Oaz1	14169	TRUE
Hsp90b1	3		Hsp90b1	OK	negbinomial.size	7.86925e-174	1.00289e-171	Hsp90b1	10563	TRUE
Dnajc12	1		Dnajc12	OK	negbinomial.size	3.22582e-173	4.08278e-171	Dnajc12	7420	TRUE
Comt	1		Comt	OK	negbinomial.size	1.32333e-171	1.66341e-169	Comt	13348	TRUE
Cyb5a	1		Cyb5a	OK	negbinomial.size	2.13932e-171	2.6708e-169	Cyb5a	15765	TRUE
Cmbl	1		Cmbl	OK	negbinomial.size	1.68499e-170	2.08939e-168	Cmbl	8098	TRUE
Itgb1	3		Itgb1	OK	negbinomial.size	1.87479e-169	2.30914e-167	Itgb1	5641	TRUE
Cp	2		Cp	OK	negbinomial.size	4.91366e-168	6.0117e-166	Cp	1985	TRUE
Pkm	2		Pkm	OK	negbinomial.size	9.23323e-168	1.12217e-165	Pkm	1776	TRUE
Vim	2		Vim	OK	negbinomial.size	2.03557e-167	2.45768e-165	Vim	1596	TRUE
Vmp1	3		Vmp1	OK	negbinomial.size	4.93264e-166	5.91658e-164	Vmp1	7544	TRUE
Atp5a1	1		Atp5a1	OK	negbinomial.size	4.88006e-165	5.81551e-163	Atp5a1	16826	TRUE
Mdh2	1		Mdh2	OK	negbinomial.size	2.87873e-164	3.40841e-162	Mdh2	13102	TRUE
Tmem213	1		Tmem213	OK	negbinomial.size	2.92509e-164	3.4411e-162	Tmem213	1493	TRUE
Tmem176b	1		Tmem176b	OK	negbinomial.size	5.47704e-164	6.4022e-162	Tmem176b	14496	TRUE
Dusp1	1		Dusp1	OK	negbinomial.size	2.88259e-162	3.34818e-160	Dusp1	4987	TRUE
Slc38a2	2		Slc38a2	OK	negbinomial.size	2.91756e-161	3.36749e-159	Slc38a2	4089	TRUE
Hint2	1		Hint2	OK	negbinomial.size	2.97116e-161	3.40793e-159	Hint2	13893	TRUE
Pdzk1	1		Pdzk1	OK	negbinomial.size	3.09348e-161	3.52619e-159	Pdzk1	13477	TRUE
Atp5f1	1		Atp5f1	OK	negbinomial.size	4.99025e-161	5.65316e-159	Atp5f1	15094	TRUE
Chchd10	1		Chchd10	OK	negbinomial.size	1.66804e-159	1.87803e-157	Chchd10	17040	TRUE
Syne2	3		Syne2	OK	negbinomial.size	1.27983e-158	1.43216e-156	Syne2	8937	TRUE
Slc12a3	3		Slc12a3	OK	negbinomial.size	1.45426e-158	1.61749e-156	Slc12a3	1780	TRUE
Mrpl12	1		Mrpl12	OK	negbinomial.size	5.72104e-158	6.32485e-156	Mrpl12	11594	TRUE
Cox7a2	1		Cox7a2	OK	negbinomial.size	7.02412e-157	7.71896e-155	Cox7a2	16677	TRUE
Oxct1	1		Oxct1	OK	negbinomial.size	1.13866e-156	1.24385e-154	Oxct1	12574	TRUE
Nupr1	2		Nupr1	OK	negbinomial.size	1.73235e-156	1.88119e-154	Nupr1	959	TRUE
Uqcrfs1	1		Uqcrfs1	OK	negbinomial.size	2.71924e-156	2.9355e-154	Uqcrfs1	13539	TRUE
Mgp	2		Mgp	OK	negbinomial.size	1.58353e-155	1.69947e-153	Mgp	709	TRUE
Cycs	1		Cycs	OK	negbinomial.size	1.62311e-155	1.73182e-153	Cycs	14829	TRUE
Uqcr10	1		Uqcr10	OK	negbinomial.size	3.94047e-155	4.18009e-153	Uqcr10	17219	TRUE
Pecr	1		Pecr	OK	negbinomial.size	2.99571e-154	3.15961e-152	Pecr	9994	TRUE
Fxyd4	1		Fxyd4	OK	negbinomial.size	4.27372e-154	4.48178e-152	Fxyd4	1783	TRUE
Klf6	3		Klf6	OK	negbinomial.size	5.53127e-154	5.7676e-152	Klf6	5219	TRUE
Cdh16	1		Cdh16	OK	negbinomial.size	1.31013e-153	1.35839e-151	Cdh16	10699	TRUE
Ier3	2		Ier3	OK	negbinomial.size	3.49465e-153	3.60303e-151	Ier3	2297	TRUE
Asl	1		Asl	OK	negbinomial.size	5.91825e-153	6.06769e-151	Asl	11614	TRUE
Atp5mpl	1		Atp5mpl	OK	negbinomial.size	2.43788e-149	2.48555e-147	Atp5mpl	15188	TRUE
Acaa2	1		Acaa2	OK	negbinomial.size	2.7927e-149	2.83158e-147	Acaa2	10902	TRUE
Stard10	1		Stard10	OK	negbinomial.size	5.11456e-149	5.15727e-147	Stard10	13241	TRUE
Cox4i1	1		Cox4i1	OK	negbinomial.size	1.21004e-148	1.20688e-146	Cox4i1	18289	TRUE
Sod2	1		Sod2	OK	negbinomial.size	1.20983e-148	1.20688e-146	Sod2	13772	TRUE
Srgn	2		Srgn	OK	negbinomial.size	8.61173e-148	8.54284e-146	Srgn	1281	TRUE
Uqcrq	1		Uqcrq	OK	negbinomial.size	1.62082e-146	1.59921e-144	Uqcrq	16951	TRUE
mt-Cytb	3		mt-Cytb	OK	negbinomial.size	7.26491e-146	7.12971e-144	mt-Cytb	19711	TRUE
Tpt1	1		Tpt1	OK	negbinomial.size	1.31961e-145	1.28816e-143	Tpt1	19356	TRUE
Gsta3	1		Gsta3	OK	negbinomial.size	3.01502e-145	2.9276e-143	Gsta3	6778	TRUE
Serinc3	1		Serinc3	OK	negbinomial.size	3.87375e-145	3.74163e-143	Serinc3	6187	TRUE
Cisd1	1		Cisd1	OK	negbinomial.size	4.26547e-145	4.09842e-143	Cisd1	14340	TRUE
H2-Aa	2		H2-Aa	OK	negbinomial.size	9.35122e-144	8.93821e-142	H2-Aa	2675	TRUE
Nfkbia	2		Nfkbia	OK	negbinomial.size	2.28626e-142	2.17396e-140	Nfkbia	4787	TRUE
Calml4	1		Calml4	OK	negbinomial.size	3.27261e-142	3.09582e-140	Calml4	13759	TRUE
H2-Eb1	2		H2-Eb1	OK	negbinomial.size	4.97639e-142	4.68342e-140	H2-Eb1	2783	TRUE
Spr	1		Spr	OK	negbinomial.size	5.54076e-142	5.18796e-140	Spr	9575	TRUE
Gm43305	3		Gm43305	OK	negbinomial.size	6.02321e-142	5.61106e-140	Gm43305	3982	TRUE
Fabp4	1		Fabp4	OK	negbinomial.size	6.9188e-142	6.41282e-140	Fabp4	780	TRUE
Epcam	2		Epcam	OK	negbinomial.size	8.31136e-142	7.66483e-140	Epcam	1183	TRUE
Cryzl2	1		Cryzl2	OK	negbinomial.size	1.17884e-141	1.0817e-139	Cryzl2	8436	TRUE
Cyc1	1		Cyc1	OK	negbinomial.size	2.34111e-141	2.13751e-139	Cyc1	13267	TRUE
Aplp2	1		Aplp2	OK	negbinomial.size	5.72724e-137	5.20329e-135	Aplp2	6476	TRUE
Cd63	1		Cd63	OK	negbinomial.size	1.67683e-135	1.51592e-133	Cd63	16434	TRUE
Cox5b	1		Cox5b	OK	negbinomial.size	6.21569e-134	5.59168e-132	Cox5b	17397	TRUE
Ndufb6	1		Ndufb6	OK	negbinomial.size	7.10437e-134	6.35997e-132	Ndufb6	13307	TRUE
Ndufb8	1		Ndufb8	OK	negbinomial.size	1.70805e-133	1.52165e-131	Ndufb8	14682	TRUE
Ldha	1		Ldha	OK	negbinomial.size	1.856e-133	1.64547e-131	Ldha	13437	TRUE
Ccng1	1		Ccng1	OK	negbinomial.size	1.52293e-132	1.34369e-130	Ccng1	6885	TRUE
mt-Nd3	3		mt-Nd3	OK	negbinomial.size	1.7123e-129	1.50354e-127	mt-Nd3	14113	TRUE
Sdc4	1		Sdc4	OK	negbinomial.size	1.76075e-128	1.53873e-126	Sdc4	10320	TRUE
Phyh	1		Phyh	OK	negbinomial.size	4.52113e-128	3.93231e-126	Phyh	12456	TRUE
Gabarap	1		Gabarap	OK	negbinomial.size	6.8499e-128	5.92969e-126	Gabarap	14965	TRUE
Lgals3	2		Lgals3	OK	negbinomial.size	1.13833e-126	9.80781e-125	Lgals3	3632	TRUE
Hbegf	3		Hbegf	OK	negbinomial.size	1.85176e-126	1.58801e-124	Hbegf	2449	TRUE
Sfxn1	1		Sfxn1	OK	negbinomial.size	1.99481e-126	1.70273e-124	Sfxn1	11916	TRUE
Tmbim6	1		Tmbim6	OK	negbinomial.size	9.5867e-126	8.14514e-124	Tmbim6	13592	TRUE
Igha	2		Igha	OK	negbinomial.size	1.11737e-125	9.44979e-124	Igha	2524	TRUE
Dbp	1		Dbp	OK	negbinomial.size	1.28639e-125	1.08293e-123	Dbp	5456	TRUE
Ppp1r15a	2		Ppp1r15a	OK	negbinomial.size	6.61756e-124	5.54546e-122	Ppp1r15a	2149	TRUE
Gsta4	1		Gsta4	OK	negbinomial.size	1.19726e-123	9.98728e-122	Gsta4	5555	TRUE
Dst	3		Dst	OK	negbinomial.size	9.66208e-122	8.02346e-120	Dst	7073	TRUE
Ppia	1		Ppia	OK	negbinomial.size	1.12793e-120	9.32421e-119	Ppia	17855	TRUE
Slc27a2	3		Slc27a2	OK	negbinomial.size	6.2813e-120	5.16926e-118	Slc27a2	12384	TRUE
Uqcrh	1		Uqcrh	OK	negbinomial.size	8.82966e-120	7.23402e-118	Uqcrh	16565	TRUE
Slc12a1	1		Slc12a1	OK	negbinomial.size	4.10594e-119	3.34899e-117	Slc12a1	710	TRUE
Kng2	1		Kng2	OK	negbinomial.size	8.06512e-119	6.54916e-117	Kng2	1343	TRUE
Npl	1		Npl	OK	negbinomial.size	9.62856e-119	7.78429e-117	Npl	7588	TRUE
Fxyd5	2		Fxyd5	OK	negbinomial.size	1.16297e-118	9.36091e-117	Fxyd5	1175	TRUE
Guca2b	1		Guca2b	OK	negbinomial.size	4.1219e-118	3.30328e-116	Guca2b	11907	TRUE
Iah1	1		Iah1	OK	negbinomial.size	5.4354e-118	4.33697e-116	Iah1	10332	TRUE
Ndufab1	1		Ndufab1	OK	negbinomial.size	5.83293e-118	4.63403e-116	Ndufab1	12401	TRUE
Mpp1	1		Mpp1	OK	negbinomial.size	8.12524e-118	6.42734e-116	Mpp1	10436	TRUE
Ifi27l2a	2		Ifi27l2a	OK	negbinomial.size	1.52678e-117	1.20255e-115	Ifi27l2a	1718	TRUE
Atp5h	1		Atp5h	OK	negbinomial.size	9.36367e-117	7.34368e-115	Atp5h	16873	TRUE
Krt18	2		Krt18	OK	negbinomial.size	1.65528e-116	1.29266e-114	Krt18	1329	TRUE
Aes	1		Aes	OK	negbinomial.size	7.87812e-116	6.12624e-114	Aes	14293	TRUE
P4hb	3		P4hb	OK	negbinomial.size	1.57768e-115	1.22167e-113	P4hb	7287	TRUE
Ndufs3	1		Ndufs3	OK	negbinomial.size	1.94855e-115	1.50252e-113	Ndufs3	9096	TRUE
Grhpr	1		Grhpr	OK	negbinomial.size	6.43381e-114	4.9403e-112	Grhpr	9628	TRUE
Iscu	1		Iscu	OK	negbinomial.size	8.70278e-114	6.65473e-112	Iscu	11381	TRUE
Ndufb10	1		Ndufb10	OK	negbinomial.size	1.21451e-113	9.24846e-112	Ndufb10	13960	TRUE
Fgg	3		Fgg	OK	negbinomial.size	1.23449e-113	9.3617e-112	Fgg	3430	TRUE
Rrbp1	2		Rrbp1	OK	negbinomial.size	2.29305e-113	1.73177e-111	Rrbp1	8468	TRUE
0610005C13Rik	1		0610005C13Rik	OK	negbinomial.size	4.44096e-113	3.34019e-111	0610005C13Rik	9612	TRUE
Pdia3	1		Pdia3	OK	negbinomial.size	6.21354e-113	4.65432e-111	Pdia3	9111	TRUE
Uqcrc1	1		Uqcrc1	OK	negbinomial.size	9.13559e-113	6.8153e-111	Uqcrc1	12467	TRUE
Nfkbiz	2		Nfkbiz	OK	negbinomial.size	4.49899e-112	3.34273e-110	Nfkbiz	2994	TRUE
Bphl	1		Bphl	OK	negbinomial.size	5.27943e-112	3.90678e-110	Bphl	9819	TRUE
Ndufc2	1		Ndufc2	OK	negbinomial.size	1.40297e-111	1.03403e-109	Ndufc2	13638	TRUE
Cdkn1a	1		Cdkn1a	OK	negbinomial.size	1.65013e-111	1.21133e-109	Cdkn1a	4568	TRUE
Rps4x	1		Rps4x	OK	negbinomial.size	3.26196e-111	2.385e-109	Rps4x	15714	TRUE
Etfb	1		Etfb	OK	negbinomial.size	6.89252e-111	5.01951e-109	Etfb	14903	TRUE
Idh2	1		Idh2	OK	negbinomial.size	7.48754e-111	5.43128e-109	Idh2	11137	TRUE
Nfe2l1	3		Nfe2l1	OK	negbinomial.size	9.99284e-111	7.22002e-109	Nfe2l1	3360	TRUE
Ndufb5	1		Ndufb5	OK	negbinomial.size	1.42958e-110	1.02885e-108	Ndufb5	13192	TRUE
Rps27l	1		Rps27l	OK	negbinomial.size	3.97729e-110	2.85122e-108	Rps27l	14604	TRUE
S100a4	2		S100a4	OK	negbinomial.size	4.82767e-110	3.44737e-108	S100a4	756	TRUE
Krt7	1		Krt7	OK	negbinomial.size	6.72261e-110	4.78191e-108	Krt7	751	TRUE
Gstt2	1		Gstt2	OK	negbinomial.size	1.14675e-109	8.12554e-108	Gstt2	12473	TRUE
Grn	3		Grn	OK	negbinomial.size	1.74569e-109	1.23219e-107	Grn	6294	TRUE
Ccl2	2		Ccl2	OK	negbinomial.size	2.54287e-107	1.788e-105	Ccl2	935	TRUE
Ddah1	1		Ddah1	OK	negbinomial.size	8.07998e-107	5.65969e-105	Ddah1	10049	TRUE
2410015M20Rik	1		2410015M20Rik	OK	negbinomial.size	1.07086e-106	7.47239e-105	2410015M20Rik	12994	TRUE
Rps3a1	1		Rps3a1	OK	negbinomial.size	1.72186e-106	1.19695e-104	Rps3a1	16346	TRUE
Cxcl10	2		Cxcl10	OK	negbinomial.size	3.50387e-106	2.42653e-104	Cxcl10	1526	TRUE
Egr1	2		Egr1	OK	negbinomial.size	4.43682e-106	3.06107e-104	Egr1	2537	TRUE
Btg2	3		Btg2	OK	negbinomial.size	5.15705e-106	3.54465e-104	Btg2	4563	TRUE
Son	3		Son	OK	negbinomial.size	9.95532e-106	6.81716e-104	Son	11138	TRUE
Pebp1	1		Pebp1	OK	negbinomial.size	1.24473e-105	8.46416e-104	Pebp1	14373	TRUE
Col4a1	3		Col4a1	OK	negbinomial.size	1.24527e-105	8.46416e-104	Col4a1	4430	TRUE
Sprr1a	1		Sprr1a	OK	negbinomial.size	1.50823e-105	1.02137e-103	Sprr1a	599	TRUE
Col18a1	2		Col18a1	OK	negbinomial.size	2.87916e-105	1.94259e-103	Col18a1	4886	TRUE
Havcr1	2		Havcr1	OK	negbinomial.size	1.01231e-104	6.80512e-103	Havcr1	1118	TRUE
Iqgap1	2		Iqgap1	OK	negbinomial.size	1.30226e-104	8.72228e-103	Iqgap1	2928	TRUE
Ccn1	1		Ccn1	OK	negbinomial.size	1.60887e-104	1.07367e-102	Ccn1	3601	TRUE
Sparc	1		Sparc	OK	negbinomial.size	2.73626e-104	1.81941e-102	Sparc	3586	TRUE
Ndufc1	1		Ndufc1	OK	negbinomial.size	4.15775e-104	2.75462e-102	Ndufc1	15400	TRUE
Cox6b1	1		Cox6b1	OK	negbinomial.size	5.28486e-104	3.48877e-102	Cox6b1	16919	TRUE
Uap1l1	1		Uap1l1	OK	negbinomial.size	8.01735e-104	5.27364e-102	Uap1l1	8027	TRUE
Canx	1		Canx	OK	negbinomial.size	2.93683e-103	1.92488e-101	Canx	9471	TRUE
Hist1h1e	2		Hist1h1e	OK	negbinomial.size	3.90457e-103	2.55006e-101	Hist1h1e	2392	TRUE
Zeb2	3		Zeb2	OK	negbinomial.size	1.13363e-102	7.37743e-101	Zeb2	4250	TRUE
Tspan8	1		Tspan8	OK	negbinomial.size	1.24739e-102	8.08907e-101	Tspan8	952	TRUE
Cox6b2	1		Cox6b2	OK	negbinomial.size	1.64867e-102	1.06537e-100	Cox6b2	4413	TRUE
Laptm5	2		Laptm5	OK	negbinomial.size	3.46395e-102	2.23054e-100	Laptm5	881	TRUE
Apoe	1		Apoe	OK	negbinomial.size	2.45217e-101	1.5735e-99	Apoe	11329	TRUE
Fga	2		Fga	OK	negbinomial.size	2.65652e-101	1.69869e-99	Fga	2909	TRUE
Hagh	1		Hagh	OK	negbinomial.size	7.69237e-101	4.90175e-99	Hagh	11589	TRUE
Ascc1	1		Ascc1	OK	negbinomial.size	1.65059e-100	1.04815e-98	Ascc1	8055	TRUE
Bcam	2		Bcam	OK	negbinomial.size	3.98084e-100	2.51918e-98	Bcam	1192	TRUE
Commd3	1		Commd3	OK	negbinomial.size	8.83035e-99	5.56888e-97	Commd3	8718	TRUE
Btg1	2		Btg1	OK	negbinomial.size	2.91591e-98	1.83263e-96	Btg1	6134	TRUE
Ahnak	2		Ahnak	OK	negbinomial.size	2.31825e-97	1.45203e-95	Ahnak	2462	TRUE
Ndufa11	1		Ndufa11	OK	negbinomial.size	3.96185e-97	2.47306e-95	Ndufa11	13083	TRUE
Tmem52b	1		Tmem52b	OK	negbinomial.size	4.35765e-97	2.7109e-95	Tmem52b	810	TRUE
Idh1	1		Idh1	OK	negbinomial.size	4.56735e-97	2.83176e-95	Idh1	14243	TRUE
Dnajc19	1		Dnajc19	OK	negbinomial.size	1.12462e-96	6.94914e-95	Dnajc19	10010	TRUE
Msrb1	1		Msrb1	OK	negbinomial.size	1.50083e-96	9.24267e-95	Msrb1	10559	TRUE
Tgoln1	1		Tgoln1	OK	negbinomial.size	1.51258e-96	9.28389e-95	Tgoln1	7125	TRUE
Eno1	1		Eno1	OK	negbinomial.size	3.52576e-96	2.15682e-94	Eno1	10735	TRUE
Uqcr11	1		Uqcr11	OK	negbinomial.size	2.46521e-95	1.50304e-93	Uqcr11	16256	TRUE
Rpl10	1		Rpl10	OK	negbinomial.size	5.19366e-95	3.1561e-93	Rpl10	15648	TRUE
Aldh2	1		Aldh2	OK	negbinomial.size	8.18334e-95	4.95646e-93	Aldh2	13162	TRUE
Sdhc	1		Sdhc	OK	negbinomial.size	1.02655e-94	6.1971e-93	Sdhc	11863	TRUE
Calb1	1		Calb1	OK	negbinomial.size	1.08417e-94	6.52351e-93	Calb1	897	TRUE
Ndufa6	1		Ndufa6	OK	negbinomial.size	1.26012e-94	7.55743e-93	Ndufa6	15731	TRUE
Gadd45g	1		Gadd45g	OK	negbinomial.size	1.50962e-94	9.0243e-93	Gadd45g	4966	TRUE
Uqcrb	1		Uqcrb	OK	negbinomial.size	2.57173e-94	1.53235e-92	Uqcrb	16061	TRUE
Ctss	2		Ctss	OK	negbinomial.size	4.01964e-94	2.38733e-92	Ctss	1200	TRUE
Glrx3	1		Glrx3	OK	negbinomial.size	5.36669e-94	3.17708e-92	Glrx3	7744	TRUE
Retnlg	2		Retnlg	OK	negbinomial.size	5.71107e-94	3.37008e-92	Retnlg	372	TRUE
Wfdc15b	1		Wfdc15b	OK	negbinomial.size	6.67371e-94	3.92551e-92	Wfdc15b	803	TRUE
Mettl26	1		Mettl26	OK	negbinomial.size	6.82966e-93	4.00441e-91	Mettl26	12632	TRUE
Adamts1	2		Adamts1	OK	negbinomial.size	7.7184e-93	4.51109e-91	Adamts1	2219	TRUE
Ybx1	1		Ybx1	OK	negbinomial.size	2.55547e-92	1.48882e-90	Ybx1	16775	TRUE
Xist	3		Xist	OK	negbinomial.size	3.42074e-92	1.98662e-90	Xist	2920	TRUE
Coro1a	2		Coro1a	OK	negbinomial.size	4.53067e-92	2.62293e-90	Coro1a	1165	TRUE
Rgs2	2		Rgs2	OK	negbinomial.size	4.91163e-92	2.83454e-90	Rgs2	691	TRUE
C1qb	2		C1qb	OK	negbinomial.size	1.2184e-91	7.00944e-90	C1qb	1875	TRUE
Hadh	1		Hadh	OK	negbinomial.size	3.44669e-91	1.97668e-89	Hadh	11836	TRUE
Slc25a39	1		Slc25a39	OK	negbinomial.size	3.8874e-90	2.22248e-88	Slc25a39	12033	TRUE
Slc13a1	3		Slc13a1	OK	negbinomial.size	4.10501e-90	2.3396e-88	Slc13a1	12187	TRUE
Ccnl1	3		Ccnl1	OK	negbinomial.size	5.82082e-90	3.30723e-88	Ccnl1	5273	TRUE
Ckb	2		Ckb	OK	negbinomial.size	8.85406e-90	5.01511e-88	Ckb	1081	TRUE
Ctsc	2		Ctsc	OK	negbinomial.size	2.31531e-89	1.3074e-87	Ctsc	1062	TRUE
Fdx1	1		Fdx1	OK	negbinomial.size	3.93938e-89	2.21765e-87	Fdx1	9414	TRUE
Sult1d1	1		Sult1d1	OK	negbinomial.size	7.17366e-89	4.02603e-87	Sult1d1	14731	TRUE
Cxcl1	3		Cxcl1	OK	negbinomial.size	7.87635e-89	4.40691e-87	Cxcl1	1140	TRUE
Rpl19	1		Rpl19	OK	negbinomial.size	9.72121e-89	5.4226e-87	Rpl19	17241	TRUE
Socs3	2		Socs3	OK	negbinomial.size	1.13199e-88	6.29523e-87	Socs3	1131	TRUE
Ndufb11	1		Ndufb11	OK	negbinomial.size	1.2915e-88	7.16059e-87	Ndufb11	13980	TRUE
Ndufv2	1		Ndufv2	OK	negbinomial.size	1.26692e-87	7.00318e-86	Ndufv2	12425	TRUE
Nme1	1		Nme1	OK	negbinomial.size	1.36905e-87	7.54497e-86	Nme1	12997	TRUE
Ppp1r1a	1		Ppp1r1a	OK	negbinomial.size	1.83923e-87	1.01059e-85	Ppp1r1a	770	TRUE
Mocs2	1		Mocs2	OK	negbinomial.size	5.02446e-87	2.7525e-85	Mocs2	8676	TRUE
Aldh7a1	1		Aldh7a1	OK	negbinomial.size	3.62142e-85	1.97799e-83	Aldh7a1	10632	TRUE
Atox1	1		Atox1	OK	negbinomial.size	6.3804e-85	3.47457e-83	Atox1	15862	TRUE
Ndufv3	1		Ndufv3	OK	negbinomial.size	2.15245e-84	1.16869e-82	Ndufv3	13918	TRUE
Wfdc17	1		Wfdc17	OK	negbinomial.size	2.20886e-84	1.19578e-82	Wfdc17	648	TRUE
Bdh2	1		Bdh2	OK	negbinomial.size	6.9302e-84	3.74068e-82	Bdh2	11175	TRUE
Acaa1a	1		Acaa1a	OK	negbinomial.size	7.6493e-84	4.11671e-82	Acaa1a	8125	TRUE
Clec2d	3		Clec2d	OK	negbinomial.size	8.57011e-84	4.59879e-82	Clec2d	3484	TRUE
Macf1	3		Macf1	OK	negbinomial.size	1.07726e-82	5.7638e-81	Macf1	5407	TRUE
Atp5e	1		Atp5e	OK	negbinomial.size	1.86582e-82	9.95395e-81	Atp5e	17603	TRUE
Hspe1	1		Hspe1	OK	negbinomial.size	3.95265e-82	2.10258e-80	Hspe1	14313	TRUE
Gm19950	1		Gm19950	OK	negbinomial.size	4.43299e-82	2.35128e-80	Gm19950	8303	TRUE
mt-Nd6	2		mt-Nd6	OK	negbinomial.size	4.56097e-82	2.41219e-80	mt-Nd6	7296	TRUE
Sec62	1		Sec62	OK	negbinomial.size	8.18911e-82	4.31858e-80	Sec62	11257	TRUE
Atp5j	1		Atp5j	OK	negbinomial.size	9.62952e-82	5.06364e-80	Atp5j	16930	TRUE
Idh3b	1		Idh3b	OK	negbinomial.size	2.0823e-81	1.09184e-79	Idh3b	9050	TRUE
Psmb5	1		Psmb5	OK	negbinomial.size	2.47511e-81	1.29411e-79	Psmb5	9843	TRUE
Sephs2	1		Sephs2	OK	negbinomial.size	3.3154e-81	1.72853e-79	Sephs2	10590	TRUE
Pgk1	1		Pgk1	OK	negbinomial.size	7.24708e-81	3.76766e-79	Pgk1	11133	TRUE
Adgrg1	3		Adgrg1	OK	negbinomial.size	1.00467e-80	5.20841e-79	Adgrg1	5368	TRUE
Cebpd	2		Cebpd	OK	negbinomial.size	3.20066e-80	1.65461e-78	Cebpd	1179	TRUE
Cox6c	1		Cox6c	OK	negbinomial.size	1.23814e-79	6.38269e-78	Cox6c	17861	TRUE
Ifi27	1		Ifi27	OK	negbinomial.size	1.61227e-79	8.28807e-78	Ifi27	8255	TRUE
Mrpl28	1		Mrpl28	OK	negbinomial.size	2.0527e-79	1.05227e-77	Mrpl28	8221	TRUE
Klf4	2		Klf4	OK	negbinomial.size	2.93652e-79	1.50114e-77	Klf4	1253	TRUE
Ndufs7	1		Ndufs7	OK	negbinomial.size	3.65779e-79	1.86466e-77	Ndufs7	12566	TRUE
Arpc1b	2		Arpc1b	OK	negbinomial.size	3.74924e-79	1.90598e-77	Arpc1b	4609	TRUE
Slc5a3	3		Slc5a3	OK	negbinomial.size	2.71274e-78	1.37526e-76	Slc5a3	964	TRUE
Vdac2	1		Vdac2	OK	negbinomial.size	3.12996e-78	1.5824e-76	Vdac2	11537	TRUE
Spint2	3		Spint2	OK	negbinomial.size	3.41422e-78	1.72137e-76	Spint2	8001	TRUE
Glul	1		Glul	OK	negbinomial.size	3.51768e-78	1.76867e-76	Glul	9694	TRUE
Glrx5	1		Glrx5	OK	negbinomial.size	3.89532e-78	1.95319e-76	Glrx5	9660	TRUE
Nudt4	1		Nudt4	OK	negbinomial.size	4.88412e-78	2.44232e-76	Nudt4	6404	TRUE
Col4a2	2		Col4a2	OK	negbinomial.size	5.08253e-78	2.53463e-76	Col4a2	2855	TRUE
Ndufv1	1		Ndufv1	OK	negbinomial.size	5.72205e-78	2.84583e-76	Ndufv1	10595	TRUE
Vcam1	2		Vcam1	OK	negbinomial.size	6.87841e-78	3.41169e-76	Vcam1	700	TRUE
Ubb	1		Ubb	OK	negbinomial.size	6.99199e-78	3.45868e-76	Ubb	14881	TRUE
Sdhd	1		Sdhd	OK	negbinomial.size	8.33654e-78	4.11269e-76	Sdhd	9456	TRUE
Lcp1	2		Lcp1	OK	negbinomial.size	1.56424e-77	7.69625e-76	Lcp1	957	TRUE
Pgam1	1		Pgam1	OK	negbinomial.size	1.8722e-77	9.18678e-76	Pgam1	11856	TRUE
Ktn1	3		Ktn1	OK	negbinomial.size	2.19893e-77	1.07612e-75	Ktn1	4088	TRUE
Eif1	1		Eif1	OK	negbinomial.size	4.25259e-77	2.07563e-75	Eif1	16399	TRUE
Chil3	2		Chil3	OK	negbinomial.size	4.74805e-77	2.3113e-75	Chil3	566	TRUE
Ndufa8	1		Ndufa8	OK	negbinomial.size	5.91626e-77	2.87236e-75	Ndufa8	12440	TRUE
Pdia6	3		Pdia6	OK	negbinomial.size	8.89053e-77	4.30499e-75	Pdia6	5799	TRUE
Prrc2c	3		Prrc2c	OK	negbinomial.size	1.46749e-76	7.08721e-75	Prrc2c	8060	TRUE
Hes1	3		Hes1	OK	negbinomial.size	1.7084e-76	8.229e-75	Hes1	2237	TRUE
mt-Nd4	3		mt-Nd4	OK	negbinomial.size	3.38871e-76	1.628e-74	mt-Nd4	19377	TRUE
Ccl5	2		Ccl5	OK	negbinomial.size	5.57212e-76	2.66996e-74	Ccl5	658	TRUE
Pim1	2		Pim1	OK	negbinomial.size	9.818e-76	4.69219e-74	Pim1	948	TRUE
Ptprc	2		Ptprc	OK	negbinomial.size	1.64866e-75	7.85876e-74	Ptprc	581	TRUE
Hsd11b2	2		Hsd11b2	OK	negbinomial.size	2.27325e-75	1.08079e-73	Hsd11b2	473	TRUE
Itgav	2		Itgav	OK	negbinomial.size	3.16816e-75	1.50238e-73	Itgav	4183	TRUE
Ly6c1	1		Ly6c1	OK	negbinomial.size	7.64856e-75	3.61769e-73	Ly6c1	548	TRUE
M6pr	1		M6pr	OK	negbinomial.size	2.24293e-74	1.05815e-72	M6pr	4276	TRUE
mt-Atp6	3		mt-Atp6	OK	negbinomial.size	2.29992e-74	1.08226e-72	mt-Atp6	12239	TRUE
Clk1	3		Clk1	OK	negbinomial.size	2.38254e-74	1.11827e-72	Clk1	6569	TRUE
Atp5j2	1		Atp5j2	OK	negbinomial.size	5.04173e-74	2.36035e-72	Atp5j2	17003	TRUE
Tra2a	3		Tra2a	OK	negbinomial.size	1.1495e-73	5.36785e-72	Tra2a	4976	TRUE
Ier5	2		Ier5	OK	negbinomial.size	1.31704e-73	6.13461e-72	Ier5	2925	TRUE
Ndufa13	1		Ndufa13	OK	negbinomial.size	2.29673e-73	1.06708e-71	Ndufa13	16607	TRUE
Tgfbi	2		Tgfbi	OK	negbinomial.size	3.36877e-73	1.5612e-71	Tgfbi	833	TRUE
Tacstd2	2		Tacstd2	OK	negbinomial.size	5.12295e-73	2.36817e-71	Tacstd2	429	TRUE
Prdx2	1		Prdx2	OK	negbinomial.size	1.18573e-72	5.46747e-71	Prdx2	12135	TRUE
Kmt2a	3		Kmt2a	OK	negbinomial.size	1.19091e-72	5.47758e-71	Kmt2a	4940	TRUE
Gadd45b	2		Gadd45b	OK	negbinomial.size	1.2679e-72	5.81712e-71	Gadd45b	1158	TRUE
Pea15a	2		Pea15a	OK	negbinomial.size	1.28666e-72	5.88848e-71	Pea15a	1094	TRUE
Ccs	1		Ccs	OK	negbinomial.size	2.07188e-72	9.45849e-71	Ccs	8540	TRUE
Rpl28	1		Rpl28	OK	negbinomial.size	5.56047e-72	2.53215e-70	Rpl28	18158	TRUE
Rpn1	3		Rpn1	OK	negbinomial.size	1.19689e-71	5.43695e-70	Rpn1	6356	TRUE
Cox7c	1		Cox7c	OK	negbinomial.size	1.88846e-71	8.5573e-70	Cox7c	17240	TRUE
Rpl41	1		Rpl41	OK	negbinomial.size	5.48884e-71	2.48106e-69	Rpl41	18738	TRUE
Anxa2	2		Anxa2	OK	negbinomial.size	1.11398e-70	5.02306e-69	Anxa2	2033	TRUE
Smim1	1		Smim1	OK	negbinomial.size	1.14114e-70	5.1329e-69	Smim1	9471	TRUE
Gcat	1		Gcat	OK	negbinomial.size	1.37244e-70	6.15821e-69	Gcat	5896	TRUE
Oat	1		Oat	OK	negbinomial.size	1.54357e-70	6.90916e-69	Oat	10207	TRUE
Rpl3	1		Rpl3	OK	negbinomial.size	1.55238e-70	6.93171e-69	Rpl3	14086	TRUE
Cdh1	3		Cdh1	OK	negbinomial.size	1.89216e-70	8.42838e-69	Cdh1	955	TRUE
Cldn7	1		Cldn7	OK	negbinomial.size	3.71584e-70	1.65117e-68	Cldn7	607	TRUE
Nucb1	1		Nucb1	OK	negbinomial.size	9.16764e-70	4.06388e-68	Nucb1	3759	TRUE
Fmo1	1		Fmo1	OK	negbinomial.size	1.09997e-69	4.86424e-68	Fmo1	13208	TRUE
Ppib	1		Ppib	OK	negbinomial.size	3.01865e-69	1.33169e-67	Ppib	9904	TRUE
Arhgdib	2		Arhgdib	OK	negbinomial.size	3.92284e-69	1.72643e-67	Arhgdib	717	TRUE
Cda	1		Cda	OK	negbinomial.size	4.31881e-69	1.89614e-67	Cda	13359	TRUE
Emp3	2		Emp3	OK	negbinomial.size	5.62048e-69	2.46174e-67	Emp3	820	TRUE
Gstz1	1		Gstz1	OK	negbinomial.size	6.50976e-69	2.84446e-67	Gstz1	8089	TRUE
Rpl29	1		Rpl29	OK	negbinomial.size	7.54887e-69	3.29066e-67	Rpl29	14745	TRUE
Suclg1	1		Suclg1	OK	negbinomial.size	8.90483e-69	3.87255e-67	Suclg1	12926	TRUE
Cryab	2		Cryab	OK	negbinomial.size	1.06046e-68	4.60084e-67	Cryab	4134	TRUE
Rps7	1		Rps7	OK	negbinomial.size	1.19759e-68	5.18354e-67	Rps7	13026	TRUE
Usmg5	1		Usmg5	OK	negbinomial.size	3.14205e-68	1.35677e-66	Usmg5	15936	TRUE
Fyb	2		Fyb	OK	negbinomial.size	4.5592e-68	1.9641e-66	Fyb	356	TRUE
Prodh	1		Prodh	OK	negbinomial.size	5.25374e-68	2.258e-66	Prodh	9663	TRUE
Btf3	1		Btf3	OK	negbinomial.size	6.07964e-68	2.60686e-66	Btf3	13247	TRUE
Ifitm1	2		Ifitm1	OK	negbinomial.size	7.05496e-68	3.01801e-66	Ifitm1	315	TRUE
Ppa2	1		Ppa2	OK	negbinomial.size	1.47581e-67	6.29863e-66	Ppa2	9121	TRUE
Itm2b	1		Itm2b	OK	negbinomial.size	2.28838e-67	9.74392e-66	Itm2b	15385	TRUE
Ndufs2	1		Ndufs2	OK	negbinomial.size	3.0501e-67	1.29573e-65	Ndufs2	11707	TRUE
Cyp4b1	1		Cyp4b1	OK	negbinomial.size	5.04496e-67	2.13823e-65	Cyp4b1	7912	TRUE
Mrfap1	1		Mrfap1	OK	negbinomial.size	7.05532e-67	2.98339e-65	Mrfap1	10285	TRUE
Slc9a3r1	1		Slc9a3r1	OK	negbinomial.size	7.6666e-67	3.23443e-65	Slc9a3r1	10047	TRUE
Gm10639	1		Gm10639	OK	negbinomial.size	1.25822e-66	5.29605e-65	Gm10639	2550	TRUE
Gcdh	1		Gcdh	OK	negbinomial.size	1.75229e-66	7.35882e-65	Gcdh	9031	TRUE
Aebp1	2		Aebp1	OK	negbinomial.size	2.32366e-66	9.73601e-65	Aebp1	3198	TRUE
Ndufa5	1		Ndufa5	OK	negbinomial.size	3.2657e-66	1.3652e-64	Ndufa5	14847	TRUE
AI314278	1		AI314278	OK	negbinomial.size	3.96335e-66	1.65308e-64	AI314278	8439	TRUE
Gm47283	3		Gm47283	OK	negbinomial.size	4.34389e-66	1.80769e-64	Gm47283	6936	TRUE
Pbxip1	3		Pbxip1	OK	negbinomial.size	6.99086e-66	2.90263e-64	Pbxip1	3127	TRUE
Rtn4	2		Rtn4	OK	negbinomial.size	8.10708e-66	3.35849e-64	Rtn4	6581	TRUE
Aspdh	1		Aspdh	OK	negbinomial.size	8.49239e-66	3.51019e-64	Aspdh	4866	TRUE
Id2	1		Id2	OK	negbinomial.size	1.03632e-65	4.27383e-64	Id2	14044	TRUE
Pnisr	3		Pnisr	OK	negbinomial.size	1.72196e-65	7.08552e-64	Pnisr	6820	TRUE
Snx3	1		Snx3	OK	negbinomial.size	3.43025e-65	1.40832e-63	Snx3	9052	TRUE
Gm37376	3		Gm37376	OK	negbinomial.size	4.43952e-65	1.81862e-63	Gm37376	3280	TRUE
Eif3a	3		Eif3a	OK	negbinomial.size	5.22673e-65	2.13633e-63	Eif3a	9130	TRUE
Tnfaip2	2		Tnfaip2	OK	negbinomial.size	5.90316e-65	2.40744e-63	Tnfaip2	351	TRUE
Smdt1	1		Smdt1	OK	negbinomial.size	6.08576e-65	2.47641e-63	Smdt1	14152	TRUE
Tcea3	1		Tcea3	OK	negbinomial.size	6.12053e-65	2.48504e-63	Tcea3	9017	TRUE
Tmed9	1		Tmed9	OK	negbinomial.size	9.68198e-65	3.92238e-63	Tmed9	5479	TRUE
Ndufs8	1		Ndufs8	OK	negbinomial.size	1.18905e-64	4.80648e-63	Ndufs8	10926	TRUE
Chka	3		Chka	OK	negbinomial.size	1.21153e-64	4.88659e-63	Chka	5949	TRUE
Nme7	3		Nme7	OK	negbinomial.size	1.24452e-64	5.00866e-63	Nme7	2886	TRUE
Amacr	1		Amacr	OK	negbinomial.size	1.35109e-64	5.42566e-63	Amacr	6149	TRUE
Tm4sf1	1		Tm4sf1	OK	negbinomial.size	1.46463e-64	5.86877e-63	Tm4sf1	475	TRUE
Psmb6	1		Psmb6	OK	negbinomial.size	2.03206e-64	8.1247e-63	Psmb6	11188	TRUE
Lamtor4	1		Lamtor4	OK	negbinomial.size	2.22775e-64	8.88777e-63	Lamtor4	11488	TRUE
Atp5k	1		Atp5k	OK	negbinomial.size	3.55515e-64	1.41527e-62	Atp5k	16156	TRUE
Ech1	1		Ech1	OK	negbinomial.size	4.99844e-64	1.98553e-62	Ech1	12599	TRUE
Rpl9	1		Rpl9	OK	negbinomial.size	5.30095e-64	2.10114e-62	Rpl9	15771	TRUE
Npnt	3		Npnt	OK	negbinomial.size	8.15683e-64	3.22617e-62	Npnt	3768	TRUE
Ier2	2		Ier2	OK	negbinomial.size	1.15133e-63	4.54392e-62	Ier2	3235	TRUE
Rhob	3		Rhob	OK	negbinomial.size	1.95339e-63	7.69285e-62	Rhob	3152	TRUE
Slc6a6	3		Slc6a6	OK	negbinomial.size	2.16468e-63	8.50667e-62	Slc6a6	8045	TRUE
Plxnb2	2		Plxnb2	OK	negbinomial.size	2.51763e-63	9.87254e-62	Plxnb2	5473	TRUE
Mrpl34	1		Mrpl34	OK	negbinomial.size	3.30245e-63	1.29225e-61	Mrpl34	9151	TRUE
Plau	3		Plau	OK	negbinomial.size	3.68919e-63	1.44051e-61	Plau	2091	TRUE
Dgcr6	1		Dgcr6	OK	negbinomial.size	4.06706e-63	1.58468e-61	Dgcr6	8111	TRUE
Prelid1	1		Prelid1	OK	negbinomial.size	5.02497e-63	1.95377e-61	Prelid1	10588	TRUE
Nr4a1	2		Nr4a1	OK	negbinomial.size	7.55273e-63	2.9304e-61	Nr4a1	672	TRUE
Capg	2		Capg	OK	negbinomial.size	8.45247e-63	3.27257e-61	Capg	1835	TRUE
Echs1	1		Echs1	OK	negbinomial.size	1.02553e-62	3.96223e-61	Echs1	8136	TRUE
Aspa	1		Aspa	OK	negbinomial.size	1.1126e-62	4.28958e-61	Aspa	7077	TRUE
Plat	2		Plat	OK	negbinomial.size	1.15447e-62	4.44168e-61	Plat	705	TRUE
Lrp10	3		Lrp10	OK	negbinomial.size	1.4259e-62	5.47449e-61	Lrp10	4814	TRUE
Timp3	3		Timp3	OK	negbinomial.size	1.93499e-62	7.41357e-61	Timp3	14156	TRUE
Atpif1	1		Atpif1	OK	negbinomial.size	2.07505e-62	7.9336e-61	Atpif1	17409	TRUE
Lyplal1	1		Lyplal1	OK	negbinomial.size	3.27477e-62	1.24945e-60	Lyplal1	5196	TRUE
Marcks	2		Marcks	OK	negbinomial.size	4.04858e-62	1.54148e-60	Marcks	527	TRUE
Mrps6	1		Mrps6	OK	negbinomial.size	4.43741e-62	1.68603e-60	Mrps6	3210	TRUE
Flna	2		Flna	OK	negbinomial.size	5.46056e-62	2.0705e-60	Flna	856	TRUE
Thbs1	2		Thbs1	OK	negbinomial.size	6.25222e-62	2.36579e-60	Thbs1	561	TRUE
Paqr5	1		Paqr5	OK	negbinomial.size	8.65129e-62	3.26684e-60	Paqr5	3334	TRUE
Msra	1		Msra	OK	negbinomial.size	1.1802e-61	4.44744e-60	Msra	10217	TRUE
Top2a	2		Top2a	OK	negbinomial.size	1.37517e-61	5.17154e-60	Top2a	341	TRUE
Apela	2		Apela	OK	negbinomial.size	1.46528e-61	5.49914e-60	Apela	272	TRUE
Hmgb2	2		Hmgb2	OK	negbinomial.size	1.5957e-61	5.9764e-60	Hmgb2	5132	TRUE
Ethe1	1		Ethe1	OK	negbinomial.size	1.64736e-61	6.1573e-60	Ethe1	9044	TRUE
Inmt	1		Inmt	OK	negbinomial.size	3.97536e-61	1.48284e-59	Inmt	2794	TRUE
Tapbp	3		Tapbp	OK	negbinomial.size	6.72947e-61	2.50506e-59	Tapbp	3477	TRUE
Car3	1		Car3	OK	negbinomial.size	7.77604e-61	2.88878e-59	Car3	2099	TRUE
Txn2	1		Txn2	OK	negbinomial.size	8.95271e-61	3.31919e-59	Txn2	8680	TRUE
Mycbp2	3		Mycbp2	OK	negbinomial.size	1.93794e-60	7.17038e-59	Mycbp2	5144	TRUE
Atp5l	1		Atp5l	OK	negbinomial.size	4.78455e-60	1.76672e-58	Atp5l	11499	TRUE
Ndufa12	1		Ndufa12	OK	negbinomial.size	8.3602e-60	3.08085e-58	Ndufa12	11041	TRUE
Nipsnap1	1		Nipsnap1	OK	negbinomial.size	9.10515e-60	3.34865e-58	Nipsnap1	6779	TRUE
Rpsa	1		Rpsa	OK	negbinomial.size	1.2372e-59	4.54101e-58	Rpsa	16034	TRUE
Vps29	1		Vps29	OK	negbinomial.size	2.4722e-59	9.05585e-58	Vps29	10428	TRUE
Col4a3	3		Col4a3	OK	negbinomial.size	4.46804e-59	1.63342e-57	Col4a3	4514	TRUE
Lactb2	1		Lactb2	OK	negbinomial.size	4.73534e-59	1.72769e-57	Lactb2	11254	TRUE
Gas2	1		Gas2	OK	negbinomial.size	4.94042e-59	1.79894e-57	Gas2	9046	TRUE
Rtraf	1		Rtraf	OK	negbinomial.size	5.82483e-59	2.11678e-57	Rtraf	8934	TRUE
Coa3	1		Coa3	OK	negbinomial.size	7.30774e-59	2.65043e-57	Coa3	10008	TRUE
D10Jhu81e	1		D10Jhu81e	OK	negbinomial.size	2.56762e-58	9.29408e-57	D10Jhu81e	6089	TRUE
Adhfe1	1		Adhfe1	OK	negbinomial.size	2.70241e-58	9.76272e-57	Adhfe1	6620	TRUE
Swi5	1		Swi5	OK	negbinomial.size	3.13021e-58	1.1286e-56	Swi5	12069	TRUE
Ncl	2		Ncl	OK	negbinomial.size	3.33313e-58	1.1994e-56	Ncl	11905	TRUE
Atp11a	3		Atp11a	OK	negbinomial.size	3.98765e-58	1.43212e-56	Atp11a	2841	TRUE
Prpf4b	3		Prpf4b	OK	negbinomial.size	8.65813e-58	3.1034e-56	Prpf4b	7858	TRUE
Serpinh1	1		Serpinh1	OK	negbinomial.size	8.83191e-58	3.15952e-56	Serpinh1	3256	TRUE
4833439L19Rik	1		4833439L19Rik	OK	negbinomial.size	9.33644e-58	3.33273e-56	4833439L19Rik	11791	TRUE
Rpl17	1		Rpl17	OK	negbinomial.size	9.35242e-58	3.33273e-56	Rpl17	15108	TRUE
Tuba4a	1		Tuba4a	OK	negbinomial.size	1.15261e-57	4.09937e-56	Tuba4a	9339	TRUE
Fgb	3		Fgb	OK	negbinomial.size	1.47874e-57	5.24911e-56	Fgb	1562	TRUE
Clec2h	1		Clec2h	OK	negbinomial.size	1.54043e-57	5.45752e-56	Clec2h	5941	TRUE
Bhlhe40	2		Bhlhe40	OK	negbinomial.size	1.62162e-57	5.73409e-56	Bhlhe40	3052	TRUE
Reep5	2		Reep5	OK	negbinomial.size	2.18141e-57	7.69869e-56	Reep5	4038	TRUE
Acot13	1		Acot13	OK	negbinomial.size	2.40219e-57	8.46159e-56	Acot13	11178	TRUE
Bpnt1	1		Bpnt1	OK	negbinomial.size	3.94343e-57	1.3864e-55	Bpnt1	7933	TRUE
Plec	2		Plec	OK	negbinomial.size	5.65399e-57	1.98398e-55	Plec	2491	TRUE
Kcnq1ot1	3		Kcnq1ot1	OK	negbinomial.size	7.42455e-57	2.60029e-55	Kcnq1ot1	5336	TRUE
Txndc17	1		Txndc17	OK	negbinomial.size	1.17706e-56	4.11456e-55	Txndc17	12723	TRUE
Naxe	1		Naxe	OK	negbinomial.size	1.49234e-56	5.20672e-55	Naxe	6350	TRUE
Atp2b1	3		Atp2b1	OK	negbinomial.size	2.48448e-56	8.65185e-55	Atp2b1	4889	TRUE
Bri3	1		Bri3	OK	negbinomial.size	2.80382e-56	9.74539e-55	Bri3	11180	TRUE
Acta2	1		Acta2	OK	negbinomial.size	2.90469e-56	1.00769e-54	Acta2	474	TRUE
Slfn2	2		Slfn2	OK	negbinomial.size	3.291e-56	1.13956e-54	Slfn2	597	TRUE
Mrps24	1		Mrps24	OK	negbinomial.size	3.76806e-56	1.30229e-54	Mrps24	10210	TRUE
Tpm4	1		Tpm4	OK	negbinomial.size	3.90911e-56	1.3485e-54	Tpm4	4001	TRUE
Tango2	1		Tango2	OK	negbinomial.size	5.1569e-56	1.7756e-54	Tango2	5713	TRUE
Tmem256	1		Tmem256	OK	negbinomial.size	6.14478e-56	2.11178e-54	Tmem256	12059	TRUE
Fis1	1		Fis1	OK	negbinomial.size	6.91083e-56	2.37061e-54	Fis1	10735	TRUE
Cd47	3		Cd47	OK	negbinomial.size	7.87381e-56	2.6959e-54	Cd47	4524	TRUE
Mfge8	2		Mfge8	OK	negbinomial.size	8.7332e-56	2.98458e-54	Mfge8	1741	TRUE
Edf1	1		Edf1	OK	negbinomial.size	1.23342e-55	4.20737e-54	Edf1	13606	TRUE
Rpl7a	1		Rpl7a	OK	negbinomial.size	1.28778e-55	4.38468e-54	Rpl7a	15010	TRUE
Col3a1	2		Col3a1	OK	negbinomial.size	1.44047e-55	4.89545e-54	Col3a1	393	TRUE
S100a1	1		S100a1	OK	negbinomial.size	1.54421e-55	5.23832e-54	S100a1	12892	TRUE
Kcnj16	1		Kcnj16	OK	negbinomial.size	1.76677e-55	5.98223e-54	Kcnj16	8751	TRUE
Adgre5	2		Adgre5	OK	negbinomial.size	1.78739e-55	6.04091e-54	Adgre5	404	TRUE
Rtn3	1		Rtn3	OK	negbinomial.size	1.82374e-55	6.15244e-54	Rtn3	7619	TRUE
Clcnkb	1		Clcnkb	OK	negbinomial.size	1.92265e-55	6.47422e-54	Clcnkb	529	TRUE
Prpf38b	3		Prpf38b	OK	negbinomial.size	2.80947e-55	9.44312e-54	Prpf38b	6655	TRUE
Itga6	3		Itga6	OK	negbinomial.size	3.5169e-55	1.17993e-53	Itga6	4231	TRUE
Ndufs6	1		Ndufs6	OK	negbinomial.size	4.96153e-55	1.66157e-53	Ndufs6	13926	TRUE
Lsp1	2		Lsp1	OK	negbinomial.size	5.70873e-55	1.90832e-53	Lsp1	623	TRUE
Tesc	1		Tesc	OK	negbinomial.size	6.15651e-55	2.05426e-53	Tesc	353	TRUE
Upb1	1		Upb1	OK	negbinomial.size	1.02291e-54	3.40698e-53	Upb1	7439	TRUE
Alox5ap	2		Alox5ap	OK	negbinomial.size	1.14496e-54	3.80658e-53	Alox5ap	598	TRUE
Kcnk1	1		Kcnk1	OK	negbinomial.size	1.20265e-54	3.99115e-53	Kcnk1	487	TRUE
Nat8f1	1		Nat8f1	OK	negbinomial.size	1.31176e-54	4.34537e-53	Nat8f1	9093	TRUE
Hadhb	1		Hadhb	OK	negbinomial.size	2.27973e-54	7.5383e-53	Hadhb	7915	TRUE
Col4a4	3		Col4a4	OK	negbinomial.size	2.32613e-54	7.6779e-53	Col4a4	5903	TRUE
Mrpl42	1		Mrpl42	OK	negbinomial.size	2.39368e-54	7.88668e-53	Mrpl42	10151	TRUE
Msn	2		Msn	OK	negbinomial.size	2.55731e-54	8.41072e-53	Msn	6325	TRUE
Pkhd1	3		Pkhd1	OK	negbinomial.size	2.94205e-54	9.65877e-53	Pkhd1	5379	TRUE
Lamtor5	1		Lamtor5	OK	negbinomial.size	3.37622e-54	1.10643e-52	Lamtor5	9345	TRUE
Mki67	2		Mki67	OK	negbinomial.size	4.04981e-54	1.32482e-52	Mki67	316	TRUE
Naca	1		Naca	OK	negbinomial.size	4.21482e-54	1.37634e-52	Naca	15137	TRUE
Fn1	2		Fn1	OK	negbinomial.size	6.77947e-54	2.20989e-52	Fn1	435	TRUE
Hsp90ab1	1		Hsp90ab1	OK	negbinomial.size	1.02196e-53	3.32534e-52	Hsp90ab1	16698	TRUE
Ugt2b38	1		Ugt2b38	OK	negbinomial.size	1.18402e-53	3.84586e-52	Ugt2b38	9724	TRUE
Clta	1		Clta	OK	negbinomial.size	1.23504e-53	4.00449e-52	Clta	11552	TRUE
Podxl	1		Podxl	OK	negbinomial.size	1.55588e-53	5.03591e-52	Podxl	447	TRUE
Ifi30	2		Ifi30	OK	negbinomial.size	1.92634e-53	6.22398e-52	Ifi30	4696	TRUE
Pnn	3		Pnn	OK	negbinomial.size	2.12626e-53	6.85785e-52	Pnn	6231	TRUE
Gngt2	2		Gngt2	OK	negbinomial.size	2.24297e-53	7.22157e-52	Gngt2	352	TRUE
Lamp2	1		Lamp2	OK	negbinomial.size	4.89017e-53	1.57171e-51	Lamp2	11821	TRUE
Rab5if	1		Rab5if	OK	negbinomial.size	6.21317e-53	1.99343e-51	Rab5if	7425	TRUE
Aqp3	1		Aqp3	OK	negbinomial.size	6.23045e-53	1.99548e-51	Aqp3	1320	TRUE
Ndufb4	1		Ndufb4	OK	negbinomial.size	6.32236e-53	2.02139e-51	Ndufb4	8204	TRUE
Dhrs4	1		Dhrs4	OK	negbinomial.size	7.4082e-53	2.36444e-51	Dhrs4	9509	TRUE
Glo1	1		Glo1	OK	negbinomial.size	7.55918e-53	2.40844e-51	Glo1	7535	TRUE
Glod5	1		Glod5	OK	negbinomial.size	1.01802e-52	3.23791e-51	Glod5	6042	TRUE
Serinc1	1		Serinc1	OK	negbinomial.size	1.36657e-52	4.33898e-51	Serinc1	5689	TRUE
Cd14	2		Cd14	OK	negbinomial.size	2.17786e-52	6.90296e-51	Cd14	1546	TRUE
Cbs	1		Cbs	OK	negbinomial.size	2.2516e-52	7.12438e-51	Cbs	4950	TRUE
Ddx17	3		Ddx17	OK	negbinomial.size	2.92303e-52	9.23296e-51	Ddx17	7084	TRUE
Tm9sf2	1		Tm9sf2	OK	negbinomial.size	3.69567e-52	1.16534e-50	Tm9sf2	5088	TRUE
Pgpep1	1		Pgpep1	OK	negbinomial.size	4.31232e-52	1.35746e-50	Pgpep1	7287	TRUE
Rpl7	1		Rpl7	OK	negbinomial.size	7.71004e-52	2.42285e-50	Rpl7	13347	TRUE
Mylk	3		Mylk	OK	negbinomial.size	1.58209e-51	4.96316e-50	Mylk	3583	TRUE
Mrpl30	1		Mrpl30	OK	negbinomial.size	1.78929e-51	5.60359e-50	Mrpl30	9584	TRUE
Atp5g3	1		Atp5g3	OK	negbinomial.size	2.6488e-51	8.28122e-50	Atp5g3	15330	TRUE
Laptm4a	1		Laptm4a	OK	negbinomial.size	2.99851e-51	9.35863e-50	Laptm4a	7869	TRUE
Csrp1	2		Csrp1	OK	negbinomial.size	3.70182e-51	1.15341e-49	Csrp1	397	TRUE
Lnpep	3		Lnpep	OK	negbinomial.size	3.85974e-51	1.20058e-49	Lnpep	2946	TRUE
Sorl1	3		Sorl1	OK	negbinomial.size	4.11987e-51	1.27932e-49	Sorl1	2968	TRUE
Tagln	2		Tagln	OK	negbinomial.size	4.27805e-51	1.32619e-49	Tagln	316	TRUE
Mrpl50	1		Mrpl50	OK	negbinomial.size	4.52373e-51	1.39999e-49	Mrpl50	6958	TRUE
Rab3ip	1		Rab3ip	OK	negbinomial.size	5.75612e-51	1.77839e-49	Rab3ip	9566	TRUE
Tpm1	2		Tpm1	OK	negbinomial.size	6.32653e-51	1.95134e-49	Tpm1	4674	TRUE
Fkbp2	1		Fkbp2	OK	negbinomial.size	7.84289e-51	2.41498e-49	Fkbp2	8364	TRUE
Ndufb3	1		Ndufb3	OK	negbinomial.size	8.67243e-51	2.66594e-49	Ndufb3	13252	TRUE
Prdx3	1		Prdx3	OK	negbinomial.size	9.24322e-51	2.83665e-49	Prdx3	7578	TRUE
Pepd	1		Pepd	OK	negbinomial.size	1.19156e-50	3.65066e-49	Pepd	8796	TRUE
Emb	2		Emb	OK	negbinomial.size	1.26205e-50	3.86019e-49	Emb	474	TRUE
Gns	3		Gns	OK	negbinomial.size	2.37954e-50	7.26611e-49	Gns	6164	TRUE
Sostdc1	1		Sostdc1	OK	negbinomial.size	3.34689e-50	1.0203e-48	Sostdc1	355	TRUE
Echdc2	1		Echdc2	OK	negbinomial.size	8.75482e-50	2.66448e-48	Echdc2	8165	TRUE
Ogt	3		Ogt	OK	negbinomial.size	1.07356e-49	3.26191e-48	Ogt	6486	TRUE
Fau	1		Fau	OK	negbinomial.size	1.25227e-49	3.79861e-48	Fau	17466	TRUE
Gm26870	2		Gm26870	OK	negbinomial.size	1.50477e-49	4.55703e-48	Gm26870	293	TRUE
Rpl21	1		Rpl21	OK	negbinomial.size	1.8839e-49	5.69579e-48	Rpl21	16206	TRUE
Calu	2		Calu	OK	negbinomial.size	3.2122e-49	9.69578e-48	Calu	1975	TRUE
Gls	3		Gls	OK	negbinomial.size	4.34952e-49	1.31071e-47	Gls	6806	TRUE
Pfdn5	1		Pfdn5	OK	negbinomial.size	4.90628e-49	1.47607e-47	Pfdn5	14070	TRUE
Timp1	2		Timp1	OK	negbinomial.size	8.63483e-49	2.59356e-47	Timp1	463	TRUE
Higd2a	1		Higd2a	OK	negbinomial.size	8.81043e-49	2.64198e-47	Higd2a	11481	TRUE
4932438A13Rik	3		4932438A13Rik	OK	negbinomial.size	9.74304e-49	2.91687e-47	4932438A13Rik	4120	TRUE
C1qa	3		C1qa	OK	negbinomial.size	1.16475e-48	3.48136e-47	C1qa	1580	TRUE
Sbno2	3		Sbno2	OK	negbinomial.size	1.27106e-48	3.79292e-47	Sbno2	2036	TRUE
F11r	3		F11r	OK	negbinomial.size	1.42242e-48	4.2377e-47	F11r	4265	TRUE
Lst1	2		Lst1	OK	negbinomial.size	1.67767e-48	4.99005e-47	Lst1	426	TRUE
Mia2	3		Mia2	OK	negbinomial.size	2.11042e-48	6.26705e-47	Mia2	8160	TRUE
Actn1	3		Actn1	OK	negbinomial.size	2.17845e-48	6.45862e-47	Actn1	1870	TRUE
Rpl15	1		Rpl15	OK	negbinomial.size	2.22483e-48	6.58551e-47	Rpl15	10033	TRUE
Ccl6	1		Ccl6	OK	negbinomial.size	2.50099e-48	7.39102e-47	Ccl6	639	TRUE
Flnb	3		Flnb	OK	negbinomial.size	2.9709e-48	8.7656e-47	Flnb	2586	TRUE
Hebp1	1		Hebp1	OK	negbinomial.size	4.21395e-48	1.24132e-46	Hebp1	5430	TRUE
Cox6a1	1		Cox6a1	OK	negbinomial.size	4.65918e-48	1.37028e-46	Cox6a1	14846	TRUE
Uba52	1		Uba52	OK	negbinomial.size	5.93184e-48	1.74178e-46	Uba52	10390	TRUE
Wnk1	3		Wnk1	OK	negbinomial.size	7.99583e-48	2.34408e-46	Wnk1	5855	TRUE
Plscr2	1		Plscr2	OK	negbinomial.size	8.74342e-48	2.55916e-46	Plscr2	12938	TRUE
Ccl7	3		Ccl7	OK	negbinomial.size	1.02184e-47	2.98611e-46	Ccl7	429	TRUE
Slco3a1	2		Slco3a1	OK	negbinomial.size	1.08129e-47	3.15481e-46	Slco3a1	1881	TRUE
Nit2	1		Nit2	OK	negbinomial.size	1.16277e-47	3.38716e-46	Nit2	6319	TRUE
Aoc1	3		Aoc1	OK	negbinomial.size	1.45862e-47	4.24225e-46	Aoc1	858	TRUE
Ren1	2		Ren1	OK	negbinomial.size	2.08864e-47	6.065e-46	Ren1	623	TRUE
Grpel1	1		Grpel1	OK	negbinomial.size	2.28101e-47	6.61311e-46	Grpel1	9216	TRUE
Rnf187	1		Rnf187	OK	negbinomial.size	2.73933e-47	7.92937e-46	Rnf187	8137	TRUE
Anxa1	2		Anxa1	OK	negbinomial.size	2.75594e-47	7.96487e-46	Anxa1	326	TRUE
Tm9sf3	1		Tm9sf3	OK	negbinomial.size	3.18314e-47	9.18507e-46	Tm9sf3	6129	TRUE
Cox7b	1		Cox7b	OK	negbinomial.size	3.38053e-47	9.73931e-46	Cox7b	15655	TRUE
Sec61a1	3		Sec61a1	OK	negbinomial.size	4.01527e-47	1.15499e-45	Sec61a1	3493	TRUE
Mcur1	1		Mcur1	OK	negbinomial.size	4.26892e-47	1.22603e-45	Mcur1	7588	TRUE
Ndufa10	1		Ndufa10	OK	negbinomial.size	4.90079e-47	1.4053e-45	Ndufa10	11415	TRUE
Rpn2	1		Rpn2	OK	negbinomial.size	5.1852e-47	1.48454e-45	Rpn2	4621	TRUE
Vdac1	1		Vdac1	OK	negbinomial.size	6.0097e-47	1.71791e-45	Vdac1	13766	TRUE
Atp2a2	3		Atp2a2	OK	negbinomial.size	7.30388e-47	2.08461e-45	Atp2a2	8690	TRUE
Bnip3	1		Bnip3	OK	negbinomial.size	9.4917e-47	2.70484e-45	Bnip3	7031	TRUE
Hgd	1		Hgd	OK	negbinomial.size	1.03398e-46	2.94197e-45	Hgd	9346	TRUE
Nrp1	3		Nrp1	OK	negbinomial.size	1.10796e-46	3.14755e-45	Nrp1	1743	TRUE
Rbm5	3		Rbm5	OK	negbinomial.size	1.22896e-46	3.48592e-45	Rbm5	5177	TRUE
Rps3	1		Rps3	OK	negbinomial.size	1.46366e-46	4.14524e-45	Rps3	16378	TRUE
Erich4	1		Erich4	OK	negbinomial.size	1.57377e-46	4.45021e-45	Erich4	8520	TRUE
Ndufb2	1		Ndufb2	OK	negbinomial.size	2.07318e-46	5.85339e-45	Ndufb2	12196	TRUE
Pcolce	1		Pcolce	OK	negbinomial.size	2.19871e-46	6.19826e-45	Pcolce	465	TRUE
Kidins220	3		Kidins220	OK	negbinomial.size	2.82623e-46	7.95504e-45	Kidins220	5740	TRUE
Sult1c2	1		Sult1c2	OK	negbinomial.size	5.2259e-46	1.46869e-44	Sult1c2	5202	TRUE
Ehd4	2		Ehd4	OK	negbinomial.size	5.49779e-46	1.54274e-44	Ehd4	539	TRUE
Il6st	3		Il6st	OK	negbinomial.size	5.85288e-46	1.63988e-44	Il6st	2979	TRUE
Rgs1	2		Rgs1	OK	negbinomial.size	6.25018e-46	1.74852e-44	Rgs1	493	TRUE
Zfp706	1		Zfp706	OK	negbinomial.size	6.90565e-46	1.92896e-44	Zfp706	11551	TRUE
Ccrl2	2		Ccrl2	OK	negbinomial.size	7.16277e-46	1.99774e-44	Ccrl2	263	TRUE
Timm13	1		Timm13	OK	negbinomial.size	7.85327e-46	2.187e-44	Timm13	12583	TRUE
Myo18a	3		Myo18a	OK	negbinomial.size	1.07894e-45	3.00012e-44	Myo18a	5646	TRUE
Tacc1	3		Tacc1	OK	negbinomial.size	1.12209e-45	3.11538e-44	Tacc1	2084	TRUE
Hmgcl	1		Hmgcl	OK	negbinomial.size	1.29574e-45	3.59205e-44	Hmgcl	6486	TRUE
Trib1	2		Trib1	OK	negbinomial.size	1.399e-45	3.87245e-44	Trib1	1215	TRUE
Mcrip2	1		Mcrip2	OK	negbinomial.size	1.56839e-45	4.33481e-44	Mcrip2	7048	TRUE
Igf1r	3		Igf1r	OK	negbinomial.size	1.60724e-45	4.43551e-44	Igf1r	7483	TRUE
Ptprf	3		Ptprf	OK	negbinomial.size	2.22416e-45	6.12881e-44	Ptprf	5917	TRUE
Rps27a	1		Rps27a	OK	negbinomial.size	3.13502e-45	8.62578e-44	Rps27a	16750	TRUE
Rpl8	1		Rpl8	OK	negbinomial.size	3.16982e-45	8.70845e-44	Rpl8	16655	TRUE
Tcim	3		Tcim	OK	negbinomial.size	3.60822e-45	9.89805e-44	Tcim	1314	TRUE
Sqor	1		Sqor	OK	negbinomial.size	4.61025e-45	1.2628e-43	Sqor	5988	TRUE
Rbpms2	1		Rbpms2	OK	negbinomial.size	4.70213e-45	1.28604e-43	Rbpms2	6463	TRUE
Mme	2		Mme	OK	negbinomial.size	5.17684e-45	1.41377e-43	Mme	967	TRUE
Taf1d	3		Taf1d	OK	negbinomial.size	5.61827e-45	1.53204e-43	Taf1d	6058	TRUE
Tmem30a	3		Tmem30a	OK	negbinomial.size	6.94706e-45	1.89158e-43	Tmem30a	4905	TRUE
Slpi	2		Slpi	OK	negbinomial.size	8.20981e-45	2.2321e-43	Slpi	397	TRUE
Spi1	2		Spi1	OK	negbinomial.size	8.54826e-45	2.32068e-43	Spi1	417	TRUE
Cgnl1	3		Cgnl1	OK	negbinomial.size	8.57707e-45	2.32506e-43	Cgnl1	8273	TRUE
Gpi1	1		Gpi1	OK	negbinomial.size	1.14287e-44	3.09351e-43	Gpi1	11195	TRUE
Pam	3		Pam	OK	negbinomial.size	1.38203e-44	3.73536e-43	Pam	4018	TRUE
Adh5	1		Adh5	OK	negbinomial.size	1.54818e-44	4.17825e-43	Adh5	9392	TRUE
Kcnj1	1		Kcnj1	OK	negbinomial.size	1.62389e-44	4.37615e-43	Kcnj1	322	TRUE
Aldh8a1	1		Aldh8a1	OK	negbinomial.size	2.01278e-44	5.40827e-43	Aldh8a1	9762	TRUE
Ddr1	3		Ddr1	OK	negbinomial.size	2.01225e-44	5.40827e-43	Ddr1	4741	TRUE
Ak2	1		Ak2	OK	negbinomial.size	2.08274e-44	5.58807e-43	Ak2	10192	TRUE
Mrps34	1		Mrps34	OK	negbinomial.size	2.37527e-44	6.36365e-43	Mrps34	7175	TRUE
Spink8	1		Spink8	OK	negbinomial.size	2.493e-44	6.66931e-43	Spink8	284	TRUE
Tomm20	1		Tomm20	OK	negbinomial.size	2.67042e-44	7.13356e-43	Tomm20	12417	TRUE
Hes6	1		Hes6	OK	negbinomial.size	2.74204e-44	7.31423e-43	Hes6	5009	TRUE
Fahd1	1		Fahd1	OK	negbinomial.size	3.64075e-44	9.69739e-43	Fahd1	9043	TRUE
Tubb2b	3		Tubb2b	OK	negbinomial.size	4.24149e-44	1.12811e-42	Tubb2b	1072	TRUE
Cldn4	3		Cldn4	OK	negbinomial.size	5.17233e-44	1.3737e-42	Cldn4	359	TRUE
Cald1	2		Cald1	OK	negbinomial.size	5.64749e-44	1.49773e-42	Cald1	392	TRUE
Egf	1		Egf	OK	negbinomial.size	6.51059e-44	1.72413e-42	Egf	1078	TRUE
Atrx	3		Atrx	OK	negbinomial.size	6.53372e-44	1.72776e-42	Atrx	6912	TRUE
Thnsl2	1		Thnsl2	OK	negbinomial.size	8.39397e-44	2.21649e-42	Thnsl2	7335	TRUE
Cbr1	1		Cbr1	OK	negbinomial.size	8.53987e-44	2.25178e-42	Cbr1	7194	TRUE
Lrrfip1	2		Lrrfip1	OK	negbinomial.size	8.67909e-44	2.2852e-42	Lrrfip1	501	TRUE
Ccn2	2		Ccn2	OK	negbinomial.size	9.16814e-44	2.41051e-42	Ccn2	449	TRUE
Psmb3	1		Psmb3	OK	negbinomial.size	9.94527e-44	2.6111e-42	Psmb3	9952	TRUE
Ankrd11	3		Ankrd11	OK	negbinomial.size	1.07666e-43	2.8227e-42	Ankrd11	5651	TRUE
Gdf15	3		Gdf15	OK	negbinomial.size	1.1944e-43	3.1269e-42	Gdf15	3701	TRUE
Bola3	1		Bola3	OK	negbinomial.size	1.25863e-43	3.29038e-42	Bola3	10648	TRUE
Shisa5	2		Shisa5	OK	negbinomial.size	1.26904e-43	3.31287e-42	Shisa5	2756	TRUE
Hsp90aa1	1		Hsp90aa1	OK	negbinomial.size	1.30027e-43	3.38956e-42	Hsp90aa1	12925	TRUE
Ifnar1	3		Ifnar1	OK	negbinomial.size	1.35365e-43	3.52371e-42	Ifnar1	1792	TRUE
Bcap31	1		Bcap31	OK	negbinomial.size	1.67626e-43	4.35731e-42	Bcap31	5529	TRUE
Cryz	1		Cryz	OK	negbinomial.size	2.32125e-43	6.0254e-42	Cryz	10081	TRUE
Sec63	2		Sec63	OK	negbinomial.size	3.76332e-43	9.75486e-42	Sec63	3655	TRUE
Gcsh	1		Gcsh	OK	negbinomial.size	4.68334e-43	1.21225e-41	Gcsh	7280	TRUE
Ptpn18	2		Ptpn18	OK	negbinomial.size	4.91089e-43	1.26936e-41	Ptpn18	650	TRUE
Tpr	3		Tpr	OK	negbinomial.size	5.24471e-43	1.35374e-41	Tpr	7453	TRUE
Mrps7	1		Mrps7	OK	negbinomial.size	5.27697e-43	1.36016e-41	Mrps7	7062	TRUE
Selenow	1		Selenow	OK	negbinomial.size	5.82946e-43	1.50045e-41	Selenow	9748	TRUE
Ifngr1	2		Ifngr1	OK	negbinomial.size	7.25978e-43	1.86599e-41	Ifngr1	2798	TRUE
Rps15a	1		Rps15a	OK	negbinomial.size	7.77689e-43	1.99611e-41	Rps15a	15261	TRUE
Dao	1		Dao	OK	negbinomial.size	8.40321e-43	2.15385e-41	Dao	11222	TRUE
Psph	1		Psph	OK	negbinomial.size	1.02554e-42	2.62493e-41	Psph	4188	TRUE
Hibadh	1		Hibadh	OK	negbinomial.size	1.10155e-42	2.81554e-41	Hibadh	10710	TRUE
Gm42826	3		Gm42826	OK	negbinomial.size	1.28095e-42	3.26955e-41	Gm42826	945	TRUE
Tnrc6a	3		Tnrc6a	OK	negbinomial.size	1.34413e-42	3.42603e-41	Tnrc6a	6019	TRUE
Rac2	2		Rac2	OK	negbinomial.size	1.3684e-42	3.48307e-41	Rac2	542	TRUE
Chd4	3		Chd4	OK	negbinomial.size	1.703e-42	4.32874e-41	Chd4	8950	TRUE
Col1a1	1		Col1a1	OK	negbinomial.size	1.7563e-42	4.45804e-41	Col1a1	297	TRUE
Cltb	1		Cltb	OK	negbinomial.size	2.02992e-42	5.14547e-41	Cltb	7696	TRUE
Pmpcb	1		Pmpcb	OK	negbinomial.size	2.43199e-42	6.15613e-41	Pmpcb	7585	TRUE
Agt	2		Agt	OK	negbinomial.size	2.61304e-42	6.60531e-41	Agt	2207	TRUE
Tgfb1	2		Tgfb1	OK	negbinomial.size	2.6412e-42	6.66731e-41	Tgfb1	748	TRUE
Lman1	2		Lman1	OK	negbinomial.size	2.79679e-42	7.05037e-41	Lman1	3733	TRUE
Csf2ra	2		Csf2ra	OK	negbinomial.size	2.80743e-42	7.06749e-41	Csf2ra	830	TRUE
Pbld1	1		Pbld1	OK	negbinomial.size	2.86462e-42	7.20157e-41	Pbld1	7687	TRUE
Mrps21	1		Mrps21	OK	negbinomial.size	3.11161e-42	7.8118e-41	Mrps21	11680	TRUE
Rpl5	1		Rpl5	OK	negbinomial.size	3.15899e-42	7.91992e-41	Rpl5	11284	TRUE
Tmed10	1		Tmed10	OK	negbinomial.size	3.35038e-42	8.3883e-41	Tmed10	7175	TRUE
Amdhd2	1		Amdhd2	OK	negbinomial.size	3.52234e-42	8.8068e-41	Amdhd2	6136	TRUE
Itm2c	2		Itm2c	OK	negbinomial.size	5.40036e-42	1.3484e-40	Itm2c	2185	TRUE
Aprt	1		Aprt	OK	negbinomial.size	5.44192e-42	1.35693e-40	Aprt	9884	TRUE
Dync1i2	1		Dync1i2	OK	negbinomial.size	5.48823e-42	1.36662e-40	Dync1i2	7883	TRUE
Ddc	1		Ddc	OK	negbinomial.size	6.32248e-42	1.57222e-40	Ddc	4918	TRUE
Csrp2	1		Csrp2	OK	negbinomial.size	6.70011e-42	1.66388e-40	Csrp2	8772	TRUE
Sppl2a	3		Sppl2a	OK	negbinomial.size	7.40147e-42	1.83557e-40	Sppl2a	3969	TRUE
Lilr4b	2		Lilr4b	OK	negbinomial.size	8.08736e-42	2.00296e-40	Lilr4b	256	TRUE
Ctsz	1		Ctsz	OK	negbinomial.size	8.28632e-42	2.04947e-40	Ctsz	8266	TRUE
S100g	1		S100g	OK	negbinomial.size	9.05675e-42	2.237e-40	S100g	11619	TRUE
Akap12	2		Akap12	OK	negbinomial.size	9.07926e-42	2.23955e-40	Akap12	868	TRUE
Dag1	3		Dag1	OK	negbinomial.size	1.05748e-41	2.60496e-40	Dag1	2834	TRUE
Pou3f3	3		Pou3f3	OK	negbinomial.size	1.11506e-41	2.7431e-40	Pou3f3	695	TRUE
Pttg1ip	1		Pttg1ip	OK	negbinomial.size	1.23055e-41	3.02004e-40	Pttg1ip	6443	TRUE
Plet1	1		Plet1	OK	negbinomial.size	1.23092e-41	3.02004e-40	Plet1	267	TRUE
Ucp2	2		Ucp2	OK	negbinomial.size	1.41517e-41	3.46746e-40	Ucp2	3140	TRUE
Tuba1a	2		Tuba1a	OK	negbinomial.size	2.01941e-41	4.94135e-40	Tuba1a	823	TRUE
Mecom	3		Mecom	OK	negbinomial.size	3.91764e-41	9.57345e-40	Mecom	254	TRUE
Prodh2	3		Prodh2	OK	negbinomial.size	3.95238e-41	9.64549e-40	Prodh2	8541	TRUE
Sema5a	3		Sema5a	OK	negbinomial.size	4.00302e-41	9.7561e-40	Sema5a	1116	TRUE
Alad	1		Alad	OK	negbinomial.size	4.42048e-41	1.07592e-39	Alad	6796	TRUE
Pf4	1		Pf4	OK	negbinomial.size	6.16486e-41	1.49851e-39	Pf4	319	TRUE
AC102496.1	1		AC102496.1	OK	negbinomial.size	7.34108e-41	1.78206e-39	AC102496.1	3594	TRUE
Cpd	2		Cpd	OK	negbinomial.size	9.77479e-41	2.36971e-39	Cpd	3790	TRUE
Cd164	1		Cd164	OK	negbinomial.size	1.17833e-40	2.85287e-39	Cd164	6253	TRUE
Timm8b	1		Timm8b	OK	negbinomial.size	1.29751e-40	3.13727e-39	Timm8b	12008	TRUE
Endog	1		Endog	OK	negbinomial.size	1.32739e-40	3.2053e-39	Endog	5027	TRUE
Lamb1	3		Lamb1	OK	negbinomial.size	1.85849e-40	4.48186e-39	Lamb1	3901	TRUE
Dcdc2a	2		Dcdc2a	OK	negbinomial.size	2.06e-40	4.9613e-39	Dcdc2a	784	TRUE
C1d	1		C1d	OK	negbinomial.size	2.09283e-40	5.03375e-39	C1d	5839	TRUE
Ssr3	1		Ssr3	OK	negbinomial.size	2.47688e-40	5.9497e-39	Ssr3	5464	TRUE
Pdk4	2		Pdk4	OK	negbinomial.size	3.00249e-40	7.20283e-39	Pdk4	1378	TRUE
Fmo2	1		Fmo2	OK	negbinomial.size	3.56028e-40	8.52979e-39	Fmo2	9356	TRUE
Tnfrsf12a	2		Tnfrsf12a	OK	negbinomial.size	3.61922e-40	8.6597e-39	Tnfrsf12a	4718	TRUE
Tmem126a	1		Tmem126a	OK	negbinomial.size	3.79175e-40	9.06069e-39	Tmem126a	7122	TRUE
Slk	3		Slk	OK	negbinomial.size	3.91112e-40	9.3338e-39	Slk	3907	TRUE
Hexb	1		Hexb	OK	negbinomial.size	5.43258e-40	1.29479e-38	Hexb	3741	TRUE
Cystm1	1		Cystm1	OK	negbinomial.size	6.34579e-40	1.51048e-38	Cystm1	13143	TRUE
Cpe	2		Cpe	OK	negbinomial.size	6.82774e-40	1.62309e-38	Cpe	678	TRUE
Ppt1	2		Ppt1	OK	negbinomial.size	7.42474e-40	1.76273e-38	Ppt1	3316	TRUE
Cops6	1		Cops6	OK	negbinomial.size	7.91955e-40	1.87777e-38	Cops6	7516	TRUE
Tpm2	1		Tpm2	OK	negbinomial.size	8.02671e-40	1.90073e-38	Tpm2	474	TRUE
Gm26532	2		Gm26532	OK	negbinomial.size	8.61026e-40	2.03628e-38	Gm26532	390	TRUE
Gcnt2	3		Gcnt2	OK	negbinomial.size	1.00091e-39	2.36406e-38	Gcnt2	1927	TRUE
Ghitm	1		Ghitm	OK	negbinomial.size	1.14565e-39	2.70245e-38	Ghitm	11116	TRUE
Ugt2b37	2		Ugt2b37	OK	negbinomial.size	1.31144e-39	3.08955e-38	Ugt2b37	1498	TRUE
Pter	1		Pter	OK	negbinomial.size	1.75741e-39	4.13488e-38	Pter	10750	TRUE
Renbp	1		Renbp	OK	negbinomial.size	1.95671e-39	4.5979e-38	Renbp	7122	TRUE
Timm17a	1		Timm17a	OK	negbinomial.size	2.1759e-39	5.10641e-38	Timm17a	8855	TRUE
Aif1l	2		Aif1l	OK	negbinomial.size	2.19789e-39	5.15142e-38	Aif1l	3191	TRUE
n-R5-8s1	3		n-R5-8s1	OK	negbinomial.size	2.32302e-39	5.43776e-38	n-R5-8s1	2789	TRUE
Cox14	1		Cox14	OK	negbinomial.size	2.63028e-39	6.14917e-38	Cox14	9391	TRUE
Tst	1		Tst	OK	negbinomial.size	2.64687e-39	6.18007e-38	Tst	6353	TRUE
Kctd12	2		Kctd12	OK	negbinomial.size	3.32038e-39	7.74277e-38	Kctd12	752	TRUE
Mgst3	1		Mgst3	OK	negbinomial.size	3.60642e-39	8.39911e-38	Mgst3	10022	TRUE
Agrn	3		Agrn	OK	negbinomial.size	3.61724e-39	8.41363e-38	Agrn	3652	TRUE
Jmjd1c	3		Jmjd1c	OK	negbinomial.size	3.86331e-39	8.97461e-38	Jmjd1c	3975	TRUE
Vps28	1		Vps28	OK	negbinomial.size	4.45305e-39	1.03315e-37	Vps28	6841	TRUE
Cenpf	2		Cenpf	OK	negbinomial.size	5.38197e-39	1.2471e-37	Cenpf	272	TRUE
H2afj	1		H2afj	OK	negbinomial.size	5.66865e-39	1.31187e-37	H2afj	14835	TRUE
Ndufs5	1		Ndufs5	OK	negbinomial.size	9.10662e-39	2.10484e-37	Ndufs5	10736	TRUE
Hao2	1		Hao2	OK	negbinomial.size	9.41082e-39	2.17242e-37	Hao2	7167	TRUE
Emp2	2		Emp2	OK	negbinomial.size	9.94053e-39	2.29182e-37	Emp2	359	TRUE
Tgfbr1	3		Tgfbr1	OK	negbinomial.size	1.04878e-38	2.41497e-37	Tgfbr1	1804	TRUE
Mlec	1		Mlec	OK	negbinomial.size	1.08849e-38	2.50326e-37	Mlec	9708	TRUE
Ifitm2	1		Ifitm2	OK	negbinomial.size	1.09897e-38	2.52419e-37	Ifitm2	5815	TRUE
Angptl4	1		Angptl4	OK	negbinomial.size	1.33048e-38	3.05213e-37	Angptl4	3380	TRUE
Rps5	1		Rps5	OK	negbinomial.size	1.44186e-38	3.30351e-37	Rps5	16521	TRUE
Ano6	2		Ano6	OK	negbinomial.size	1.522e-38	3.48275e-37	Ano6	1902	TRUE
Aif1	2		Aif1	OK	negbinomial.size	1.53432e-38	3.50659e-37	Aif1	353	TRUE
Eif5b	2		Eif5b	OK	negbinomial.size	1.79781e-38	4.10366e-37	Eif5b	8351	TRUE
Acads	1		Acads	OK	negbinomial.size	1.86523e-38	4.25226e-37	Acads	6858	TRUE
Tln1	3		Tln1	OK	negbinomial.size	1.94029e-38	4.41788e-37	Tln1	6249	TRUE
Acat1	1		Acat1	OK	negbinomial.size	2.56137e-38	5.82482e-37	Acat1	10066	TRUE
Hp	2		Hp	OK	negbinomial.size	2.64619e-38	6.01026e-37	Hp	334	TRUE
Gsn	2		Gsn	OK	negbinomial.size	3.0258e-38	6.86396e-37	Gsn	552	TRUE
Ube2c	2		Ube2c	OK	negbinomial.size	3.23041e-38	7.31908e-37	Ube2c	295	TRUE
Fhl1	1		Fhl1	OK	negbinomial.size	3.70742e-38	8.38947e-37	Fhl1	5101	TRUE
Tmco1	1		Tmco1	OK	negbinomial.size	3.79368e-38	8.57408e-37	Tmco1	7790	TRUE
Slc2a1	1		Slc2a1	OK	negbinomial.size	4.27347e-38	9.64659e-37	Slc2a1	925	TRUE
Mrpl4	1		Mrpl4	OK	negbinomial.size	4.55891e-38	1.02783e-36	Mrpl4	7042	TRUE
Ddx21	2		Ddx21	OK	negbinomial.size	6.81451e-38	1.53448e-36	Ddx21	3141	TRUE
Ptbp3	2		Ptbp3	OK	negbinomial.size	6.96089e-38	1.56552e-36	Ptbp3	4507	TRUE
Gm11837	1		Gm11837	OK	negbinomial.size	7.14068e-38	1.60399e-36	Gm11837	2827	TRUE
Rnf5	1		Rnf5	OK	negbinomial.size	7.23155e-38	1.62241e-36	Rnf5	5429	TRUE
Itpr1	3		Itpr1	OK	negbinomial.size	9.12209e-38	2.04406e-36	Itpr1	8130	TRUE
Glg1	3		Glg1	OK	negbinomial.size	9.15499e-38	2.04893e-36	Glg1	4243	TRUE
Gm10076	1		Gm10076	OK	negbinomial.size	1.11894e-37	2.50119e-36	Gm10076	11087	TRUE
Bod1	1		Bod1	OK	negbinomial.size	1.52701e-37	3.40921e-36	Bod1	6044	TRUE
0610012G03Rik	1		0610012G03Rik	OK	negbinomial.size	1.53101e-37	3.41399e-36	0610012G03Rik	9540	TRUE
Atf4	3		Atf4	OK	negbinomial.size	1.57697e-37	3.5122e-36	Atf4	5840	TRUE
Pigr	2		Pigr	OK	negbinomial.size	2.45775e-37	5.46724e-36	Pigr	892	TRUE
Met	3		Met	OK	negbinomial.size	2.68202e-37	5.9589e-36	Met	3026	TRUE
Abca3	3		Abca3	OK	negbinomial.size	2.853e-37	6.3311e-36	Abca3	7712	TRUE
Espn	1		Espn	OK	negbinomial.size	3.10539e-37	6.88286e-36	Espn	5852	TRUE
Rpl13	1		Rpl13	OK	negbinomial.size	3.52563e-37	7.80486e-36	Rpl13	17110	TRUE
Resf1	3		Resf1	OK	negbinomial.size	4.16286e-37	9.20443e-36	Resf1	5721	TRUE
Ankrd13c	1		Ankrd13c	OK	negbinomial.size	4.18668e-37	9.24596e-36	Ankrd13c	9135	TRUE
Ermp1	1		Ermp1	OK	negbinomial.size	4.25287e-37	9.38086e-36	Ermp1	641	FALSE
Mal2	2		Mal2	OK	negbinomial.size	5.03272e-37	1.10877e-35	Mal2	220	TRUE
Mtdh	1		Mtdh	OK	negbinomial.size	5.57969e-37	1.2278e-35	Mtdh	6355	TRUE
Tnfaip3	2		Tnfaip3	OK	negbinomial.size	5.84506e-37	1.28465e-35	Tnfaip3	512	TRUE
Mrpl51	1		Mrpl51	OK	negbinomial.size	6.12215e-37	1.34394e-35	Mrpl51	10597	TRUE
Scand1	1		Scand1	OK	negbinomial.size	6.16673e-37	1.35211e-35	Scand1	13075	TRUE
Actn4	1		Actn4	OK	negbinomial.size	6.21388e-37	1.36082e-35	Actn4	6942	TRUE
C1qc	3		C1qc	OK	negbinomial.size	6.25386e-37	1.36795e-35	C1qc	882	TRUE
Prom1	3		Prom1	OK	negbinomial.size	6.34045e-37	1.38524e-35	Prom1	3784	TRUE
Ccl3	2		Ccl3	OK	negbinomial.size	6.46606e-37	1.411e-35	Ccl3	709	TRUE
Nceh1	3		Nceh1	OK	negbinomial.size	8.09288e-37	1.7639e-35	Nceh1	6138	TRUE
Ccdc47	3		Ccdc47	OK	negbinomial.size	9.37772e-37	2.04152e-35	Ccdc47	3725	TRUE
Cdhr5	1		Cdhr5	OK	negbinomial.size	1.07941e-36	2.34708e-35	Cdhr5	7690	TRUE
Crip1	2		Crip1	OK	negbinomial.size	1.10283e-36	2.39517e-35	Crip1	3321	TRUE
Pipox	1		Pipox	OK	negbinomial.size	1.15221e-36	2.49945e-35	Pipox	11326	TRUE
Pgls	1		Pgls	OK	negbinomial.size	1.18111e-36	2.55912e-35	Pgls	9577	TRUE
Vamp8	1		Vamp8	OK	negbinomial.size	1.37629e-36	2.9785e-35	Vamp8	11585	TRUE
Gss	1		Gss	OK	negbinomial.size	1.56842e-36	3.39029e-35	Gss	8375	TRUE
Zmpste24	3		Zmpste24	OK	negbinomial.size	1.6037e-36	3.46247e-35	Zmpste24	3363	TRUE
Txndc5	2		Txndc5	OK	negbinomial.size	2.02121e-36	4.35878e-35	Txndc5	2156	TRUE
Minos1	1		Minos1	OK	negbinomial.size	2.19571e-36	4.72953e-35	Minos1	13825	TRUE
Dtnbp1	1		Dtnbp1	OK	negbinomial.size	2.92445e-36	6.29184e-35	Dtnbp1	6476	TRUE
Thyn1	1		Thyn1	OK	negbinomial.size	3.20014e-36	6.87693e-35	Thyn1	3604	TRUE
Tet2	3		Tet2	OK	negbinomial.size	3.78692e-36	8.12837e-35	Tet2	3808	TRUE
Abcg2	1		Abcg2	OK	negbinomial.size	4.20817e-36	9.022e-35	Abcg2	11635	TRUE
Slc4a4	1		Slc4a4	OK	negbinomial.size	4.94978e-36	1.05996e-34	Slc4a4	14499	TRUE
Ndufa7	1		Ndufa7	OK	negbinomial.size	5.44828e-36	1.16535e-34	Ndufa7	13536	TRUE
Polr3e	3		Polr3e	OK	negbinomial.size	5.99671e-36	1.28116e-34	Polr3e	7236	TRUE
Psma3	1		Psma3	OK	negbinomial.size	6.67533e-36	1.42448e-34	Psma3	10003	TRUE
Gadd45a	2		Gadd45a	OK	negbinomial.size	7.52799e-36	1.60457e-34	Gadd45a	3085	TRUE
Uqcrc2	1		Uqcrc2	OK	negbinomial.size	8.0161e-36	1.70663e-34	Uqcrc2	10986	TRUE
Pmepa1	2		Pmepa1	OK	negbinomial.size	9.22504e-36	1.96174e-34	Pmepa1	2159	TRUE
Ntn4	2		Ntn4	OK	negbinomial.size	1.04638e-35	2.22259e-34	Ntn4	1743	TRUE
Atp6ap2	1		Atp6ap2	OK	negbinomial.size	1.37543e-35	2.91813e-34	Atp6ap2	4608	TRUE
Sptan1	3		Sptan1	OK	negbinomial.size	1.42648e-35	3.02295e-34	Sptan1	6824	TRUE
Hsd3b2	1		Hsd3b2	OK	negbinomial.size	1.52329e-35	3.22439e-34	Hsd3b2	4287	TRUE
Rpl6	1		Rpl6	OK	negbinomial.size	1.52557e-35	3.22548e-34	Rpl6	16354	TRUE
Tubb5	2		Tubb5	OK	negbinomial.size	1.54079e-35	3.25392e-34	Tubb5	3878	TRUE
Pkd2	3		Pkd2	OK	negbinomial.size	1.577e-35	3.32656e-34	Pkd2	4684	TRUE
Dab2	1		Dab2	OK	negbinomial.size	1.59482e-35	3.36028e-34	Dab2	14160	TRUE
Sod3	1		Sod3	OK	negbinomial.size	1.89969e-35	3.99807e-34	Sod3	6563	TRUE
Eif3k	1		Eif3k	OK	negbinomial.size	2.05138e-35	4.31237e-34	Eif3k	10741	TRUE
Tsc22d4	2		Tsc22d4	OK	negbinomial.size	2.1925e-35	4.60375e-34	Tsc22d4	4704	TRUE
Chmp6	1		Chmp6	OK	negbinomial.size	2.23176e-35	4.68083e-34	Chmp6	5271	TRUE
Slc25a10	1		Slc25a10	OK	negbinomial.size	2.45971e-35	5.15304e-34	Slc25a10	10183	TRUE
Kxd1	1		Kxd1	OK	negbinomial.size	2.86067e-35	5.98621e-34	Kxd1	6500	TRUE
Cdo1	1		Cdo1	OK	negbinomial.size	3.78623e-35	7.914e-34	Cdo1	1081	TRUE
Hnrnpu	3		Hnrnpu	OK	negbinomial.size	4.34441e-35	9.07038e-34	Hnrnpu	10303	TRUE
Nfat5	3		Nfat5	OK	negbinomial.size	5.24528e-35	1.09388e-33	Nfat5	4326	TRUE
C1qbp	1		C1qbp	OK	negbinomial.size	5.42269e-35	1.12959e-33	C1qbp	8464	TRUE
Dhfr	1		Dhfr	OK	negbinomial.size	5.46102e-35	1.13629e-33	Dhfr	5685	TRUE
D8Ertd738e	1		D8Ertd738e	OK	negbinomial.size	6.51305e-35	1.35365e-33	D8Ertd738e	12209	TRUE
Lamtor2	1		Lamtor2	OK	negbinomial.size	6.70266e-35	1.39148e-33	Lamtor2	10581	TRUE
Cd151	2		Cd151	OK	negbinomial.size	8.16882e-35	1.69395e-33	Cd151	3487	TRUE
Krt8	1		Krt8	OK	negbinomial.size	8.25442e-35	1.70977e-33	Krt8	7518	TRUE
Hsd17b12	1		Hsd17b12	OK	negbinomial.size	1.03405e-34	2.13945e-33	Hsd17b12	3149	TRUE
Adh1	2		Adh1	OK	negbinomial.size	1.17719e-34	2.43286e-33	Adh1	3905	TRUE
Slc6a18	2		Slc6a18	OK	negbinomial.size	1.26878e-34	2.61921e-33	Slc6a18	3496	TRUE
Gstp1	1		Gstp1	OK	negbinomial.size	1.30529e-34	2.69154e-33	Gstp1	3407	TRUE
Bsg	1		Bsg	OK	negbinomial.size	1.31547e-34	2.70949e-33	Bsg	11209	TRUE
Pxmp2	1		Pxmp2	OK	negbinomial.size	1.43476e-34	2.95188e-33	Pxmp2	4606	TRUE
Dnajb9	1		Dnajb9	OK	negbinomial.size	1.46266e-34	3.00591e-33	Dnajb9	3654	TRUE
Adk	1		Adk	OK	negbinomial.size	1.46776e-34	3.013e-33	Adk	7695	TRUE
Ap2b1	1		Ap2b1	OK	negbinomial.size	1.57982e-34	3.23943e-33	Ap2b1	3478	TRUE
Rps13	1		Rps13	OK	negbinomial.size	1.68675e-34	3.45483e-33	Rps13	15309	TRUE
Adcy6	3		Adcy6	OK	negbinomial.size	1.86405e-34	3.81372e-33	Adcy6	1958	TRUE
Ndufb7	1		Ndufb7	OK	negbinomial.size	1.87973e-34	3.84151e-33	Ndufb7	14676	TRUE
Rps9	1		Rps9	OK	negbinomial.size	1.92399e-34	3.9276e-33	Rps9	16458	TRUE
Tmem59	1		Tmem59	OK	negbinomial.size	2.02687e-34	4.13302e-33	Tmem59	8508	TRUE
Safb2	3		Safb2	OK	negbinomial.size	2.17711e-34	4.43443e-33	Safb2	4771	TRUE
Rps11	1		Rps11	OK	negbinomial.size	2.21696e-34	4.5106e-33	Rps11	17059	TRUE
Ccr2	2		Ccr2	OK	negbinomial.size	2.35332e-34	4.78273e-33	Ccr2	327	TRUE
Gm43362	3		Gm43362	OK	negbinomial.size	2.61796e-34	5.3147e-33	Gm43362	1728	TRUE
Lamtor1	1		Lamtor1	OK	negbinomial.size	2.94655e-34	5.97515e-33	Lamtor1	6737	TRUE
Spint1	3		Spint1	OK	negbinomial.size	3.18695e-34	6.45551e-33	Spint1	3502	TRUE
Cd44	2		Cd44	OK	negbinomial.size	3.22502e-34	6.52542e-33	Cd44	313	TRUE
Atp6v1f	1		Atp6v1f	OK	negbinomial.size	3.23625e-34	6.54094e-33	Atp6v1f	14004	TRUE
Tnf	2		Tnf	OK	negbinomial.size	3.39121e-34	6.84658e-33	Tnf	254	TRUE
Sprr2g	1		Sprr2g	OK	negbinomial.size	3.40289e-34	6.86262e-33	Sprr2g	192	TRUE
Lamp1	1		Lamp1	OK	negbinomial.size	3.61285e-34	7.27806e-33	Lamp1	13445	TRUE
Tinagl1	2		Tinagl1	OK	negbinomial.size	4.07179e-34	8.19358e-33	Tinagl1	1051	TRUE
Piezo1	2		Piezo1	OK	negbinomial.size	4.2799e-34	8.60292e-33	Piezo1	2180	TRUE
Idh3g	1		Idh3g	OK	negbinomial.size	5.42679e-34	1.08963e-32	Idh3g	10116	TRUE
Xpnpep1	1		Xpnpep1	OK	negbinomial.size	5.83369e-34	1.17005e-32	Xpnpep1	6020	TRUE
Skil	3		Skil	OK	negbinomial.size	7.01025e-34	1.4045e-32	Skil	1990	TRUE
Trappc2l	1		Trappc2l	OK	negbinomial.size	7.25681e-34	1.45231e-32	Trappc2l	7637	TRUE
Tmed5	2		Tmed5	OK	negbinomial.size	7.39724e-34	1.4788e-32	Tmed5	3427	TRUE
Nptn	3		Nptn	OK	negbinomial.size	7.57345e-34	1.51238e-32	Nptn	3523	TRUE
Rnd3	3		Rnd3	OK	negbinomial.size	8.00377e-34	1.59658e-32	Rnd3	1660	TRUE
Aurkaip1	1		Aurkaip1	OK	negbinomial.size	8.08516e-34	1.61106e-32	Aurkaip1	8433	TRUE
Huwe1	3		Huwe1	OK	negbinomial.size	8.30807e-34	1.65368e-32	Huwe1	7110	TRUE
Icam1	3		Icam1	OK	negbinomial.size	8.94013e-34	1.77756e-32	Icam1	2481	TRUE
Rn7sk	3		Rn7sk	OK	negbinomial.size	9.74401e-34	1.9353e-32	Rn7sk	2419	TRUE
Wls	3		Wls	OK	negbinomial.size	1.0212e-33	2.02605e-32	Wls	6656	TRUE
Abhd11os	1		Abhd11os	OK	negbinomial.size	1.16425e-33	2.30738e-32	Abhd11os	2162	TRUE
Twsg1	3		Twsg1	OK	negbinomial.size	1.2955e-33	2.56473e-32	Twsg1	1419	TRUE
Rpl23	1		Rpl23	OK	negbinomial.size	1.36665e-33	2.70267e-32	Rpl23	18394	TRUE
Mrps18a	1		Mrps18a	OK	negbinomial.size	1.63732e-33	3.23446e-32	Mrps18a	6728	TRUE
Hk1	1		Hk1	OK	negbinomial.size	1.6708e-33	3.29704e-32	Hk1	279	TRUE
Crim1	3		Crim1	OK	negbinomial.size	1.71313e-33	3.37695e-32	Crim1	3086	TRUE
Cd82	2		Cd82	OK	negbinomial.size	1.85339e-33	3.64951e-32	Cd82	1458	TRUE
Pdgfb	2		Pdgfb	OK	negbinomial.size	2.00204e-33	3.938e-32	Pdgfb	2101	TRUE
Alpl	1		Alpl	OK	negbinomial.size	2.06539e-33	4.05825e-32	Alpl	9252	TRUE
Bgn	2		Bgn	OK	negbinomial.size	2.16019e-33	4.23652e-32	Bgn	204	TRUE
Cx3cl1	1		Cx3cl1	OK	negbinomial.size	2.16074e-33	4.23652e-32	Cx3cl1	914	TRUE
Eif3f	1		Eif3f	OK	negbinomial.size	2.21114e-33	4.33071e-32	Eif3f	9514	TRUE
Klf9	1		Klf9	OK	negbinomial.size	2.59139e-33	5.07007e-32	Klf9	10483	TRUE
Dlg1	3		Dlg1	OK	negbinomial.size	2.73203e-33	5.33953e-32	Dlg1	2263	TRUE
Vps13c	3		Vps13c	OK	negbinomial.size	2.77833e-33	5.42425e-32	Vps13c	1803	TRUE
Smad7	3		Smad7	OK	negbinomial.size	2.91353e-33	5.68215e-32	Smad7	3312	TRUE
Psma2	1		Psma2	OK	negbinomial.size	3.11023e-33	6.05933e-32	Psma2	9573	TRUE
Surf4	1		Surf4	OK	negbinomial.size	3.16618e-33	6.1618e-32	Surf4	5079	TRUE
Bag1	1		Bag1	OK	negbinomial.size	3.33471e-33	6.48291e-32	Bag1	11417	TRUE
Sdha	1		Sdha	OK	negbinomial.size	4.09228e-33	7.94725e-32	Sdha	11564	TRUE
Ptprj	3		Ptprj	OK	negbinomial.size	4.58729e-33	8.89915e-32	Ptprj	1795	TRUE
Nox4	1		Nox4	OK	negbinomial.size	5.58744e-33	1.0828e-31	Nox4	11346	TRUE
Tmx4	3		Tmx4	OK	negbinomial.size	6.40664e-33	1.24024e-31	Tmx4	1104	TRUE
Ctla2a	1		Ctla2a	OK	negbinomial.size	6.87141e-33	1.32881e-31	Ctla2a	205	TRUE
Scd2	1		Scd2	OK	negbinomial.size	7.11812e-33	1.37507e-31	Scd2	287	TRUE
Cnn3	1		Cnn3	OK	negbinomial.size	7.30437e-33	1.40957e-31	Cnn3	7583	TRUE
Nabp1	3		Nabp1	OK	negbinomial.size	7.58336e-33	1.46187e-31	Nabp1	5367	TRUE
Hyi	1		Hyi	OK	negbinomial.size	7.98868e-33	1.53839e-31	Hyi	7981	TRUE
Serpinb9	2		Serpinb9	OK	negbinomial.size	9.62219e-33	1.85101e-31	Serpinb9	575	TRUE
Gm8995	2		Gm8995	OK	negbinomial.size	1.05443e-32	2.02626e-31	Gm8995	242	TRUE
Chchd7	1		Chchd7	OK	negbinomial.size	1.2279e-32	2.35715e-31	Chchd7	6576	TRUE
Got1	1		Got1	OK	negbinomial.size	1.25968e-32	2.41563e-31	Got1	6613	TRUE
Golgb1	3		Golgb1	OK	negbinomial.size	1.37334e-32	2.63084e-31	Golgb1	6619	TRUE
Cnn2	2		Cnn2	OK	negbinomial.size	1.43871e-32	2.75319e-31	Cnn2	307	TRUE
Atp6ap1	1		Atp6ap1	OK	negbinomial.size	1.55071e-32	2.96444e-31	Atp6ap1	4462	TRUE
Khdc4	3		Khdc4	OK	negbinomial.size	1.58973e-32	3.03587e-31	Khdc4	3489	TRUE
Zcchc7	3		Zcchc7	OK	negbinomial.size	1.62816e-32	3.10603e-31	Zcchc7	4553	TRUE
Col27a1	3		Col27a1	OK	negbinomial.size	1.67267e-32	3.18763e-31	Col27a1	6322	TRUE
Rnf128	1		Rnf128	OK	negbinomial.size	1.73491e-32	3.30281e-31	Rnf128	4005	TRUE
BC005561	3		BC005561	OK	negbinomial.size	1.77084e-32	3.36771e-31	BC005561	5537	TRUE
Tmem259	3		Tmem259	OK	negbinomial.size	1.86466e-32	3.54247e-31	Tmem259	5435	TRUE
Zbtb20	3		Zbtb20	OK	negbinomial.size	2.26398e-32	4.29664e-31	Zbtb20	12428	TRUE
4931406C07Rik	1		4931406C07Rik	OK	negbinomial.size	2.37127e-32	4.49561e-31	4931406C07Rik	13032	TRUE
Rpl14	1		Rpl14	OK	negbinomial.size	2.40851e-32	4.5615e-31	Rpl14	15773	TRUE
Nedd4l	3		Nedd4l	OK	negbinomial.size	2.64856e-32	5.01096e-31	Nedd4l	2985	TRUE
Nucb2	3		Nucb2	OK	negbinomial.size	2.70746e-32	5.11714e-31	Nucb2	1609	TRUE
Asah1	1		Asah1	OK	negbinomial.size	2.85233e-32	5.38538e-31	Asah1	2345	TRUE
Ube2m	1		Ube2m	OK	negbinomial.size	2.95634e-32	5.57602e-31	Ube2m	9133	TRUE
Mrpl58	1		Mrpl58	OK	negbinomial.size	3.28067e-32	6.1814e-31	Mrpl58	6715	TRUE
Erp29	1		Erp29	OK	negbinomial.size	3.56042e-32	6.70162e-31	Erp29	6969	TRUE
Hist1h2bc	1		Hist1h2bc	OK	negbinomial.size	4.18998e-32	7.87853e-31	Hist1h2bc	12928	TRUE
Snhg20	3		Snhg20	OK	negbinomial.size	5.10083e-32	9.58142e-31	Snhg20	2861	TRUE
Cyth4	2		Cyth4	OK	negbinomial.size	5.30495e-32	9.95464e-31	Cyth4	394	TRUE
Hoxb6	3		Hoxb6	OK	negbinomial.size	6.14748e-32	1.15239e-30	Hoxb6	1238	TRUE
Mlf2	1		Mlf2	OK	negbinomial.size	6.49435e-32	1.21617e-30	Mlf2	8699	TRUE
AA467197	2		AA467197	OK	negbinomial.size	6.84478e-32	1.28048e-30	AA467197	386	TRUE
Cyp2j5	1		Cyp2j5	OK	negbinomial.size	7.01692e-32	1.31135e-30	Cyp2j5	10270	TRUE
Ube2d3	1		Ube2d3	OK	negbinomial.size	7.36607e-32	1.3752e-30	Ube2d3	11262	TRUE
Itga1	3		Itga1	OK	negbinomial.size	8.94398e-32	1.66809e-30	Itga1	4814	TRUE
H2-Q7	2		H2-Q7	OK	negbinomial.size	9.7881e-32	1.82367e-30	H2-Q7	705	TRUE
Il17ra	3		Il17ra	OK	negbinomial.size	9.96038e-32	1.85388e-30	Il17ra	1669	TRUE
Calm3	1		Calm3	OK	negbinomial.size	1.01614e-31	1.88938e-30	Calm3	11698	TRUE
Gpd1	1		Gpd1	OK	negbinomial.size	1.0539e-31	1.95761e-30	Gpd1	8839	TRUE
Lrp1	2		Lrp1	OK	negbinomial.size	1.16309e-31	2.15825e-30	Lrp1	279	TRUE
Ndufa9	1		Ndufa9	OK	negbinomial.size	1.25203e-31	2.32093e-30	Ndufa9	8982	TRUE
Ecm1	2		Ecm1	OK	negbinomial.size	1.28597e-31	2.38144e-30	Ecm1	469	TRUE
Selplg	2		Selplg	OK	negbinomial.size	1.30696e-31	2.41787e-30	Selplg	338	TRUE
Rps8	1		Rps8	OK	negbinomial.size	1.37892e-31	2.54843e-30	Rps8	17578	TRUE
Anxa3	2		Anxa3	OK	negbinomial.size	1.70397e-31	3.146e-30	Anxa3	1061	TRUE
Abhd14b	1		Abhd14b	OK	negbinomial.size	2.00469e-31	3.6975e-30	Abhd14b	7618	TRUE
Scrn2	1		Scrn2	OK	negbinomial.size	2.04896e-31	3.77536e-30	Scrn2	7845	TRUE
Gstt1	1		Gstt1	OK	negbinomial.size	2.12373e-31	3.90919e-30	Gstt1	8201	TRUE
Atp11b	3		Atp11b	OK	negbinomial.size	2.76398e-31	5.08263e-30	Atp11b	2750	TRUE
Atp13a3	3		Atp13a3	OK	negbinomial.size	2.77758e-31	5.10251e-30	Atp13a3	3805	TRUE
Pyurf	1		Pyurf	OK	negbinomial.size	2.86739e-31	5.26223e-30	Pyurf	4404	TRUE
Apoo	1		Apoo	OK	negbinomial.size	3.30477e-31	6.05885e-30	Apoo	5917	TRUE
Cd68	2		Cd68	OK	negbinomial.size	3.35418e-31	6.14331e-30	Cd68	956	TRUE
Traf1	2		Traf1	OK	negbinomial.size	3.80711e-31	6.96591e-30	Traf1	157	TRUE
Serpina10	2		Serpina10	OK	negbinomial.size	4.04572e-31	7.39513e-30	Serpina10	818	TRUE
Taldo1	1		Taldo1	OK	negbinomial.size	4.15801e-31	7.59281e-30	Taldo1	12330	TRUE
Odc1	1		Odc1	OK	negbinomial.size	4.34243e-31	7.92171e-30	Odc1	11728	TRUE
Ppic	1		Ppic	OK	negbinomial.size	4.44289e-31	8.0969e-30	Ppic	759	TRUE
Mrpl20	1		Mrpl20	OK	negbinomial.size	4.6123e-31	8.39731e-30	Mrpl20	10282	TRUE
Pla2g7	2		Pla2g7	OK	negbinomial.size	4.78926e-31	8.71085e-30	Pla2g7	514	TRUE
Psma4	1		Psma4	OK	negbinomial.size	5.00253e-31	9.08975e-30	Psma4	10743	TRUE
9530068E07Rik	2		9530068E07Rik	OK	negbinomial.size	5.23176e-31	9.49687e-30	9530068E07Rik	4347	TRUE
Aldh6a1	1		Aldh6a1	OK	negbinomial.size	5.50141e-31	9.97646e-30	Aldh6a1	10980	TRUE
Taf10	1		Taf10	OK	negbinomial.size	5.76417e-31	1.04426e-29	Taf10	9636	TRUE
Kdelr2	1		Kdelr2	OK	negbinomial.size	6.14569e-31	1.11229e-29	Kdelr2	4042	TRUE
Rps6	1		Rps6	OK	negbinomial.size	6.47638e-31	1.17098e-29	Rps6	9813	TRUE
Plaur	3		Plaur	OK	negbinomial.size	7.84971e-31	1.41789e-29	Plaur	627	TRUE
Slc38a10	3		Slc38a10	OK	negbinomial.size	8.91253e-31	1.60829e-29	Slc38a10	2422	TRUE
Csf1r	2		Csf1r	OK	negbinomial.size	8.9611e-31	1.61546e-29	Csf1r	622	TRUE
Ggh	1		Ggh	OK	negbinomial.size	9.39781e-31	1.69253e-29	Ggh	2010	TRUE
Scoc	1		Scoc	OK	negbinomial.size	9.65552e-31	1.73724e-29	Scoc	6337	TRUE
B4galt5	2		B4galt5	OK	negbinomial.size	9.991e-31	1.79584e-29	B4galt5	1539	TRUE
Gm15879	3		Gm15879	OK	negbinomial.size	1.05967e-30	1.90284e-29	Gm15879	935	TRUE
Fuca2	1		Fuca2	OK	negbinomial.size	1.23715e-30	2.21938e-29	Fuca2	7182	TRUE
Spp2	1		Spp2	OK	negbinomial.size	1.42563e-30	2.55499e-29	Spp2	11001	TRUE
Map4k4	2		Map4k4	OK	negbinomial.size	1.4875e-30	2.66327e-29	Map4k4	1233	TRUE
Tmx3	3		Tmx3	OK	negbinomial.size	1.58478e-30	2.83469e-29	Tmx3	1769	TRUE
Ddost	1		Ddost	OK	negbinomial.size	1.89368e-30	3.38391e-29	Ddost	4294	TRUE
Cyb5b	1		Cyb5b	OK	negbinomial.size	1.9182e-30	3.4244e-29	Cyb5b	8904	TRUE
Lgals3bp	3		Lgals3bp	OK	negbinomial.size	1.99897e-30	3.56512e-29	Lgals3bp	4023	TRUE
Rpl26	1		Rpl26	OK	negbinomial.size	2.05293e-30	3.6578e-29	Rpl26	17362	TRUE
Man2b1	3		Man2b1	OK	negbinomial.size	2.08059e-30	3.70349e-29	Man2b1	5638	TRUE
Fam49b	2		Fam49b	OK	negbinomial.size	2.10717e-30	3.74716e-29	Fam49b	1254	TRUE
Csf3r	2		Csf3r	OK	negbinomial.size	2.45561e-30	4.36257e-29	Csf3r	139	TRUE
Cpq	1		Cpq	OK	negbinomial.size	2.53638e-30	4.5017e-29	Cpq	2530	TRUE
Mia3	3		Mia3	OK	negbinomial.size	2.68043e-30	4.75277e-29	Mia3	3683	TRUE
Por	1		Por	OK	negbinomial.size	2.97191e-30	5.26453e-29	Por	6990	TRUE
Fuom	1		Fuom	OK	negbinomial.size	3.44494e-30	6.09658e-29	Fuom	7482	TRUE
Pld4	2		Pld4	OK	negbinomial.size	4.49647e-30	7.94983e-29	Pld4	369	TRUE
Plac8	2		Plac8	OK	negbinomial.size	4.70267e-30	8.3064e-29	Plac8	3944	TRUE
Acss1	1		Acss1	OK	negbinomial.size	4.71599e-30	8.3219e-29	Acss1	7156	TRUE
Mrps36	1		Mrps36	OK	negbinomial.size	4.77672e-30	8.42098e-29	Mrps36	8907	TRUE
Sox9	2		Sox9	OK	negbinomial.size	5.95235e-30	1.04835e-28	Sox9	597	TRUE
Itsn2	3		Itsn2	OK	negbinomial.size	6.42162e-30	1.12991e-28	Itsn2	3929	TRUE
Fbp2	1		Fbp2	OK	negbinomial.size	6.82077e-30	1.19899e-28	Fbp2	5111	TRUE
Arl6ip1	1		Arl6ip1	OK	negbinomial.size	7.59068e-30	1.33305e-28	Arl6ip1	12012	TRUE
Hsd17b10	1		Hsd17b10	OK	negbinomial.size	7.77797e-30	1.36464e-28	Hsd17b10	8328	TRUE
Selenos	1		Selenos	OK	negbinomial.size	1.00168e-29	1.75577e-28	Selenos	5321	TRUE
F3	2		F3	OK	negbinomial.size	1.18963e-29	2.08322e-28	F3	1360	TRUE
Tmem14c	1		Tmem14c	OK	negbinomial.size	1.28945e-29	2.25586e-28	Tmem14c	7871	TRUE
Fcgr3	2		Fcgr3	OK	negbinomial.size	1.42632e-29	2.49293e-28	Fcgr3	325	TRUE
Leprot	1		Leprot	OK	negbinomial.size	1.44764e-29	2.52779e-28	Leprot	1888	TRUE
Rpl30	1		Rpl30	OK	negbinomial.size	1.67072e-29	2.91455e-28	Rpl30	14539	TRUE
H2-DMa	2		H2-DMa	OK	negbinomial.size	1.79758e-29	3.13288e-28	H2-DMa	1379	TRUE
Pgrmc1	1		Pgrmc1	OK	negbinomial.size	1.8613e-29	3.24085e-28	Pgrmc1	6832	TRUE
Prdx6	1		Prdx6	OK	negbinomial.size	1.97715e-29	3.43931e-28	Prdx6	10317	TRUE
Scd1	1		Scd1	OK	negbinomial.size	2.05697e-29	3.57476e-28	Scd1	299	TRUE
Cops9	1		Cops9	OK	negbinomial.size	2.07839e-29	3.60858e-28	Cops9	11088	TRUE
1700007K13Rik	1		1700007K13Rik	OK	negbinomial.size	2.19799e-29	3.81262e-28	1700007K13Rik	1519	TRUE
Apob	1		Apob	OK	negbinomial.size	2.26277e-29	3.92128e-28	Apob	6004	TRUE
Dbi	1		Dbi	OK	negbinomial.size	2.32235e-29	4.02073e-28	Dbi	18837	TRUE
Cd59a	2		Cd59a	OK	negbinomial.size	2.42894e-29	4.20132e-28	Cd59a	1235	FALSE
Vegfb	1		Vegfb	OK	negbinomial.size	2.437e-29	4.21128e-28	Vegfb	4988	TRUE
Hif1a	1		Hif1a	OK	negbinomial.size	2.70617e-29	4.67202e-28	Hif1a	4072	TRUE
Aadat	1		Aadat	OK	negbinomial.size	2.78182e-29	4.79811e-28	Aadat	2568	TRUE
Rny3	3		Rny3	OK	negbinomial.size	2.79149e-29	4.81027e-28	Rny3	1166	TRUE
Psmb2	1		Psmb2	OK	negbinomial.size	3.23638e-29	5.57168e-28	Psmb2	7520	TRUE
Lyn	2		Lyn	OK	negbinomial.size	3.38478e-29	5.82169e-28	Lyn	731	TRUE
Tmem37	1		Tmem37	OK	negbinomial.size	3.54382e-29	6.08954e-28	Tmem37	4992	TRUE
Egfl7	1		Egfl7	OK	negbinomial.size	3.77985e-29	6.48903e-28	Egfl7	390	TRUE
Rpl35a	1		Rpl35a	OK	negbinomial.size	3.83586e-29	6.57903e-28	Rpl35a	16308	TRUE
Neurl3	2		Neurl3	OK	negbinomial.size	3.96313e-29	6.79097e-28	Neurl3	355	TRUE
Arglu1	3		Arglu1	OK	negbinomial.size	4.07665e-29	6.97899e-28	Arglu1	7210	TRUE
Hnrnph1	3		Hnrnph1	OK	negbinomial.size	4.36434e-29	7.46452e-28	Hnrnph1	7165	TRUE
Cxadr	2		Cxadr	OK	negbinomial.size	4.54966e-29	7.77423e-28	Cxadr	1516	TRUE
Baz1b	3		Baz1b	OK	negbinomial.size	4.72196e-29	8.06116e-28	Baz1b	4242	TRUE
Timd2	3		Timd2	OK	negbinomial.size	4.87449e-29	8.31381e-28	Timd2	2134	TRUE
Utrn	2		Utrn	OK	negbinomial.size	4.89827e-29	8.34661e-28	Utrn	438	TRUE
Atp6v0e	1		Atp6v0e	OK	negbinomial.size	5.02629e-29	8.55681e-28	Atp6v0e	9627	TRUE
Emc3	1		Emc3	OK	negbinomial.size	5.0332e-29	8.56064e-28	Emc3	3584	TRUE
Clec4e	2		Clec4e	OK	negbinomial.size	5.38126e-29	9.14416e-28	Clec4e	182	TRUE
Slc8a1	3		Slc8a1	OK	negbinomial.size	5.64857e-29	9.58951e-28	Slc8a1	510	TRUE
Tm9sf4	3		Tm9sf4	OK	negbinomial.size	5.95649e-29	1.01029e-27	Tm9sf4	2902	TRUE
Rbm39	3		Rbm39	OK	negbinomial.size	6.24509e-29	1.05826e-27	Rbm39	11950	TRUE
Cd53	2		Cd53	OK	negbinomial.size	7.0584e-29	1.19498e-27	Cd53	343	TRUE
Cldn19	1		Cldn19	OK	negbinomial.size	7.57629e-29	1.28148e-27	Cldn19	147	TRUE
Auh	1		Auh	OK	negbinomial.size	8.07572e-29	1.36469e-27	Auh	6432	TRUE
Map3k8	2		Map3k8	OK	negbinomial.size	9.13114e-29	1.54163e-27	Map3k8	279	TRUE
Higd1a	1		Higd1a	OK	negbinomial.size	1.00196e-28	1.69007e-27	Higd1a	8164	TRUE
Tmem245	3		Tmem245	OK	negbinomial.size	1.02763e-28	1.73177e-27	Tmem245	3795	TRUE
Smg1	3		Smg1	OK	negbinomial.size	1.06146e-28	1.78715e-27	Smg1	3696	TRUE
Ncln	3		Ncln	OK	negbinomial.size	1.06587e-28	1.79293e-27	Ncln	2623	TRUE
Smim20	1		Smim20	OK	negbinomial.size	1.12953e-28	1.89827e-27	Smim20	5412	TRUE
Nktr	3		Nktr	OK	negbinomial.size	1.20274e-28	2.01946e-27	Nktr	6246	TRUE
Tmem106b	1		Tmem106b	OK	negbinomial.size	1.23945e-28	2.07919e-27	Tmem106b	6680	TRUE
Slc25a11	1		Slc25a11	OK	negbinomial.size	1.26594e-28	2.12169e-27	Slc25a11	6996	TRUE
Ptpre	2		Ptpre	OK	negbinomial.size	1.28591e-28	2.1532e-27	Ptpre	336	TRUE
Tpp1	1		Tpp1	OK	negbinomial.size	1.43762e-28	2.40503e-27	Tpp1	7488	TRUE
Filip1l	2		Filip1l	OK	negbinomial.size	1.58138e-28	2.64313e-27	Filip1l	569	TRUE
4930523C07Rik	3		4930523C07Rik	OK	negbinomial.size	1.64932e-28	2.75417e-27	4930523C07Rik	344	TRUE
Mpst	1		Mpst	OK	negbinomial.size	1.74961e-28	2.91899e-27	Mpst	4605	TRUE
Dusp2	2		Dusp2	OK	negbinomial.size	1.85898e-28	3.09864e-27	Dusp2	369	TRUE
Fgr	2		Fgr	OK	negbinomial.size	1.93747e-28	3.22654e-27	Fgr	179	TRUE
Gsta1	1		Gsta1	OK	negbinomial.size	2.02656e-28	3.37185e-27	Gsta1	1213	TRUE
Arhgap45	2		Arhgap45	OK	negbinomial.size	2.21991e-28	3.69019e-27	Arhgap45	336	TRUE
Sash1	3		Sash1	OK	negbinomial.size	2.43259e-28	4.04008e-27	Sash1	3698	TRUE
Rpl18a	1		Rpl18a	OK	negbinomial.size	2.54105e-28	4.2164e-27	Rpl18a	15916	TRUE
Nbeal1	3		Nbeal1	OK	negbinomial.size	2.59025e-28	4.29416e-27	Nbeal1	5284	TRUE
Mrpl18	1		Mrpl18	OK	negbinomial.size	2.66017e-28	4.40608e-27	Mrpl18	8687	TRUE
Ephx2	1		Ephx2	OK	negbinomial.size	2.67288e-28	4.42315e-27	Ephx2	8911	TRUE
Aqp1	2		Aqp1	OK	negbinomial.size	2.69766e-28	4.46014e-27	Aqp1	3582	TRUE
Dnajb1	2		Dnajb1	OK	negbinomial.size	2.82566e-28	4.66755e-27	Dnajb1	3026	TRUE
Os9	1		Os9	OK	negbinomial.size	2.88703e-28	4.76464e-27	Os9	3823	TRUE
Pabpc1	1		Pabpc1	OK	negbinomial.size	2.95233e-28	4.86803e-27	Pabpc1	10225	TRUE
Fggy	1		Fggy	OK	negbinomial.size	3.13727e-28	5.16833e-27	Fggy	5873	TRUE
Actg1	1		Actg1	OK	negbinomial.size	3.33693e-28	5.49232e-27	Actg1	15197	TRUE
Gm44386	1		Gm44386	OK	negbinomial.size	3.4434e-28	5.66247e-27	Gm44386	3924	TRUE
Eprn	1		Eprn	OK	negbinomial.size	3.53192e-28	5.80285e-27	Eprn	333	TRUE
Tspan14	2		Tspan14	OK	negbinomial.size	3.60938e-28	5.9248e-27	Tspan14	1667	TRUE
Cbx5	1		Cbx5	OK	negbinomial.size	3.71153e-28	6.08704e-27	Cbx5	3818	TRUE
Metrnl	2		Metrnl	OK	negbinomial.size	3.73462e-28	6.11944e-27	Metrnl	1475	TRUE
Chchd3	1		Chchd3	OK	negbinomial.size	4.65127e-28	7.61463e-27	Chchd3	6859	TRUE
Gpc3	2		Gpc3	OK	negbinomial.size	4.65814e-28	7.61909e-27	Gpc3	1616	TRUE
Diaph1	3		Diaph1	OK	negbinomial.size	4.75495e-28	7.77051e-27	Diaph1	3314	TRUE
Tut7	3		Tut7	OK	negbinomial.size	4.93044e-28	8.05013e-27	Tut7	3913	TRUE
Pid1	2		Pid1	OK	negbinomial.size	4.95008e-28	8.07501e-27	Pid1	244	TRUE
Spink1	1		Spink1	OK	negbinomial.size	5.32832e-28	8.68431e-27	Spink1	18135	TRUE
Plpp3	3		Plpp3	OK	negbinomial.size	5.74254e-28	9.35112e-27	Plpp3	1680	TRUE
Snhg11	3		Snhg11	OK	negbinomial.size	6.55312e-28	1.06616e-26	Snhg11	6714	TRUE
Cat	1		Cat	OK	negbinomial.size	6.75234e-28	1.0976e-26	Cat	12244	TRUE
Cldn3	2		Cldn3	OK	negbinomial.size	8.13383e-28	1.32099e-26	Cldn3	267	TRUE
Rcan1	1		Rcan1	OK	negbinomial.size	8.58497e-28	1.39303e-26	Rcan1	6316	TRUE
Ninj1	1		Ninj1	OK	negbinomial.size	8.94169e-28	1.44963e-26	Ninj1	8442	TRUE
Rpl32	1		Rpl32	OK	negbinomial.size	9.05072e-28	1.46601e-26	Rpl32	17859	TRUE
Med28	1		Med28	OK	negbinomial.size	9.2791e-28	1.50168e-26	Med28	6874	TRUE
Pfdn1	1		Pfdn1	OK	negbinomial.size	9.31348e-28	1.50591e-26	Pfdn1	11784	TRUE
Spcs3	2		Spcs3	OK	negbinomial.size	9.59711e-28	1.55041e-26	Spcs3	2275	TRUE
Col1a2	1		Col1a2	OK	negbinomial.size	9.73783e-28	1.57176e-26	Col1a2	347	TRUE
Gldc	1		Gldc	OK	negbinomial.size	9.95796e-28	1.60587e-26	Gldc	7662	TRUE
Serpine1	1		Serpine1	OK	negbinomial.size	1.01589e-27	1.63685e-26	Serpine1	257	TRUE
Ythdc1	3		Ythdc1	OK	negbinomial.size	1.03838e-27	1.67162e-26	Ythdc1	4551	TRUE
Rnf183	1		Rnf183	OK	negbinomial.size	1.1356e-27	1.82651e-26	Rnf183	4162	TRUE
Rnf181	1		Rnf181	OK	negbinomial.size	1.15048e-27	1.84883e-26	Rnf181	8951	TRUE
Srp9	1		Srp9	OK	negbinomial.size	1.32234e-27	2.12314e-26	Srp9	10029	TRUE
Abat	1		Abat	OK	negbinomial.size	1.3897e-27	2.22935e-26	Abat	6625	TRUE
Rbx1	1		Rbx1	OK	negbinomial.size	1.43404e-27	2.29847e-26	Rbx1	11715	TRUE
Pop5	1		Pop5	OK	negbinomial.size	1.51657e-27	2.42863e-26	Pop5	7982	TRUE
Tns3	3		Tns3	OK	negbinomial.size	1.52958e-27	2.44732e-26	Tns3	2089	TRUE
Apbb1ip	2		Apbb1ip	OK	negbinomial.size	1.62213e-27	2.59315e-26	Apbb1ip	205	TRUE
Rabac1	1		Rabac1	OK	negbinomial.size	1.69861e-27	2.71304e-26	Rabac1	8409	TRUE
Gstm5	1		Gstm5	OK	negbinomial.size	1.86062e-27	2.96923e-26	Gstm5	12107	TRUE
Pirb	2		Pirb	OK	negbinomial.size	1.87728e-27	2.9932e-26	Pirb	218	TRUE
Bclaf1	3		Bclaf1	OK	negbinomial.size	1.89214e-27	3.01428e-26	Bclaf1	6595	TRUE
Paxbp1	3		Paxbp1	OK	negbinomial.size	2.02405e-27	3.22162e-26	Paxbp1	3383	TRUE
Muc1	3		Muc1	OK	negbinomial.size	2.06587e-27	3.28535e-26	Muc1	198	TRUE
Vegfa	3		Vegfa	OK	negbinomial.size	2.26741e-27	3.60273e-26	Vegfa	6299	TRUE
Bax	1		Bax	OK	negbinomial.size	2.27596e-27	3.61006e-26	Bax	7667	TRUE
Sytl2	2		Sytl2	OK	negbinomial.size	2.27565e-27	3.61006e-26	Sytl2	293	TRUE
Itgam	2		Itgam	OK	negbinomial.size	2.30551e-27	3.65377e-26	Itgam	301	TRUE
Lama5	3		Lama5	OK	negbinomial.size	2.31457e-27	3.66496e-26	Lama5	3189	TRUE
Itgb5	2		Itgb5	OK	negbinomial.size	2.38357e-27	3.77097e-26	Itgb5	1785	TRUE
Mrpl14	1		Mrpl14	OK	negbinomial.size	2.43851e-27	3.85456e-26	Mrpl14	9184	TRUE
Mien1	1		Mien1	OK	negbinomial.size	2.44766e-27	3.8657e-26	Mien1	9282	TRUE
Pgam2	1		Pgam2	OK	negbinomial.size	2.56957e-27	4.05476e-26	Pgam2	483	TRUE
Ttc14	3		Ttc14	OK	negbinomial.size	2.74659e-27	4.33037e-26	Ttc14	5106	TRUE
Serf2	1		Serf2	OK	negbinomial.size	2.83604e-27	4.46756e-26	Serf2	14021	TRUE
Sgms1	3		Sgms1	OK	negbinomial.size	3.16641e-27	4.98371e-26	Sgms1	2833	TRUE
Aldoa	1		Aldoa	OK	negbinomial.size	3.30339e-27	5.19484e-26	Aldoa	15367	TRUE
Lpcat3	1		Lpcat3	OK	negbinomial.size	3.37127e-27	5.29704e-26	Lpcat3	4318	TRUE
Anxa5	2		Anxa5	OK	negbinomial.size	3.43159e-27	5.38721e-26	Anxa5	4980	TRUE
Ctsa	3		Ctsa	OK	negbinomial.size	3.45204e-27	5.41469e-26	Ctsa	8843	TRUE
Foxp1	3		Foxp1	OK	negbinomial.size	3.62381e-27	5.67926e-26	Foxp1	2438	TRUE
Slc16a1	1		Slc16a1	OK	negbinomial.size	4.51792e-27	7.07448e-26	Slc16a1	2995	TRUE
Serpinb1a	2		Serpinb1a	OK	negbinomial.size	4.67519e-27	7.3145e-26	Serpinb1a	335	TRUE
Chd6	3		Chd6	OK	negbinomial.size	4.84754e-27	7.57769e-26	Chd6	3477	TRUE
Rps24	1		Rps24	OK	negbinomial.size	4.86306e-27	7.59547e-26	Rps24	18041	TRUE
6820431F20Rik	3		6820431F20Rik	OK	negbinomial.size	4.88945e-27	7.63021e-26	6820431F20Rik	3974	TRUE
Ranbp2	3		Ranbp2	OK	negbinomial.size	5.1031e-27	7.95684e-26	Ranbp2	5258	TRUE
Rhcg	2		Rhcg	OK	negbinomial.size	5.37259e-27	8.36993e-26	Rhcg	232	TRUE
Tcirg1	3		Tcirg1	OK	negbinomial.size	5.94853e-27	9.25933e-26	Tcirg1	1265	TRUE
Vav3	1		Vav3	OK	negbinomial.size	6.21916e-27	9.67238e-26	Vav3	299	TRUE
Slc7a12	1		Slc7a12	OK	negbinomial.size	6.5851e-27	1.02328e-25	Slc7a12	243	TRUE
Rhoa	1		Rhoa	OK	negbinomial.size	6.76436e-27	1.05025e-25	Rhoa	11656	TRUE
Klf10	3		Klf10	OK	negbinomial.size	6.81849e-27	1.05776e-25	Klf10	1803	TRUE
Ggt1	1		Ggt1	OK	negbinomial.size	7.28755e-27	1.12957e-25	Ggt1	7871	TRUE
Gm49599	3		Gm49599	OK	negbinomial.size	8.1419e-27	1.26093e-25	Gm49599	2663	TRUE
Coa6	1		Coa6	OK	negbinomial.size	8.74691e-27	1.35349e-25	Coa6	6379	TRUE
4632427E13Rik	3		4632427E13Rik	OK	negbinomial.size	9.07759e-27	1.40347e-25	4632427E13Rik	4161	TRUE
Epb41l2	2		Epb41l2	OK	negbinomial.size	9.30393e-27	1.43725e-25	Epb41l2	301	TRUE
Phlda1	3		Phlda1	OK	negbinomial.size	9.37489e-27	1.447e-25	Phlda1	1160	TRUE
Man1a2	3		Man1a2	OK	negbinomial.size	9.77648e-27	1.50771e-25	Man1a2	3469	TRUE
Upf2	3		Upf2	OK	negbinomial.size	1.01214e-26	1.5596e-25	Upf2	2489	TRUE
Slc38a1	2		Slc38a1	OK	negbinomial.size	1.05435e-26	1.62327e-25	Slc38a1	151	TRUE
Car2	1		Car2	OK	negbinomial.size	1.05569e-26	1.62397e-25	Car2	15122	TRUE
Acsl5	1		Acsl5	OK	negbinomial.size	1.06896e-26	1.643e-25	Acsl5	1214	TRUE
Slc39a1	3		Slc39a1	OK	negbinomial.size	1.111e-26	1.7062e-25	Slc39a1	2626	TRUE
Cope	1		Cope	OK	negbinomial.size	1.2336e-26	1.89289e-25	Cope	7663	TRUE
Kctd1	1		Kctd1	OK	negbinomial.size	1.23625e-26	1.89538e-25	Kctd1	632	TRUE
Idh3a	1		Idh3a	OK	negbinomial.size	1.34315e-26	2.05756e-25	Idh3a	6638	TRUE
Tmem63b	3		Tmem63b	OK	negbinomial.size	1.37556e-26	2.10544e-25	Tmem63b	4341	TRUE
Psmb1	1		Psmb1	OK	negbinomial.size	1.41597e-26	2.1655e-25	Psmb1	9939	TRUE
Pmm1	1		Pmm1	OK	negbinomial.size	1.41725e-26	2.16564e-25	Pmm1	4005	TRUE
Etfa	1		Etfa	OK	negbinomial.size	1.49037e-26	2.27548e-25	Etfa	10504	TRUE
Slc16a2	1		Slc16a2	OK	negbinomial.size	1.50051e-26	2.28906e-25	Slc16a2	5465	TRUE
Cdk1	2		Cdk1	OK	negbinomial.size	1.52927e-26	2.33099e-25	Cdk1	249	TRUE
Rbms1	3		Rbms1	OK	negbinomial.size	1.55651e-26	2.37055e-25	Rbms1	1982	TRUE
Ckap4	2		Ckap4	OK	negbinomial.size	1.58116e-26	2.40609e-25	Ckap4	260	TRUE
Krt19	2		Krt19	OK	negbinomial.size	1.5983e-26	2.43015e-25	Krt19	349	TRUE
Cybb	2		Cybb	OK	negbinomial.size	1.60293e-26	2.43518e-25	Cybb	304	TRUE
Prc1	3		Prc1	OK	negbinomial.size	1.62521e-26	2.46698e-25	Prc1	200	TRUE
P2rx4	3		P2rx4	OK	negbinomial.size	1.66357e-26	2.52312e-25	P2rx4	2902	TRUE
Pycard	2		Pycard	OK	negbinomial.size	1.857e-26	2.81418e-25	Pycard	2458	TRUE
Adm	1		Adm	OK	negbinomial.size	1.96377e-26	2.97352e-25	Adm	1416	TRUE
Cpne4	1		Cpne4	OK	negbinomial.size	2.01971e-26	3.0557e-25	Cpne4	1760	TRUE
Mrpl17	1		Mrpl17	OK	negbinomial.size	2.22269e-26	3.36003e-25	Mrpl17	7054	TRUE
Mprip	3		Mprip	OK	negbinomial.size	2.48497e-26	3.75343e-25	Mprip	4526	TRUE
Itgb8	3		Itgb8	OK	negbinomial.size	2.50955e-26	3.78744e-25	Itgb8	4182	TRUE
Sema4d	3		Sema4d	OK	negbinomial.size	2.71135e-26	4.08864e-25	Sema4d	3178	TRUE
Ndufa2	1		Ndufa2	OK	negbinomial.size	2.87088e-26	4.32565e-25	Ndufa2	15751	TRUE
Brd2	3		Brd2	OK	negbinomial.size	3.58805e-26	5.40179e-25	Brd2	6996	TRUE
Malt1	3		Malt1	OK	negbinomial.size	4.28807e-26	6.45038e-25	Malt1	2356	TRUE
Fmc1	1		Fmc1	OK	negbinomial.size	4.48315e-26	6.7383e-25	Fmc1	8983	TRUE
Hmgn3	2		Hmgn3	OK	negbinomial.size	4.52469e-26	6.79518e-25	Hmgn3	253	TRUE
Unc93b1	2		Unc93b1	OK	negbinomial.size	5.01851e-26	7.53063e-25	Unc93b1	962	TRUE
Rpl11	1		Rpl11	OK	negbinomial.size	5.02853e-26	7.5395e-25	Rpl11	16820	TRUE
Rnf7	1		Rnf7	OK	negbinomial.size	5.31235e-26	7.95855e-25	Rnf7	6699	TRUE
Mrps16	1		Mrps16	OK	negbinomial.size	5.493e-26	8.22247e-25	Mrps16	7781	TRUE
Nedd4	1		Nedd4	OK	negbinomial.size	5.5377e-26	8.28263e-25	Nedd4	8947	TRUE
Rps10	1		Rps10	OK	negbinomial.size	6.16013e-26	9.20608e-25	Rps10	11282	TRUE
Irf1	3		Irf1	OK	negbinomial.size	6.23715e-26	9.31361e-25	Irf1	1340	TRUE
Eci1	1		Eci1	OK	negbinomial.size	6.35006e-26	9.47449e-25	Eci1	8689	TRUE
Cwf19l2	3		Cwf19l2	OK	negbinomial.size	6.51791e-26	9.71703e-25	Cwf19l2	3266	TRUE
Rpl18	1		Rpl18	OK	negbinomial.size	6.55953e-26	9.77115e-25	Rpl18	14018	TRUE
Snhg9	3		Snhg9	OK	negbinomial.size	6.63806e-26	9.8801e-25	Snhg9	2185	TRUE
Atp6v1e1	1		Atp6v1e1	OK	negbinomial.size	7.12224e-26	1.05922e-24	Atp6v1e1	13266	TRUE
Spen	3		Spen	OK	negbinomial.size	7.31838e-26	1.08751e-24	Spen	3310	TRUE
Arpp19	1		Arpp19	OK	negbinomial.size	7.54544e-26	1.12034e-24	Arpp19	12529	TRUE
H6pd	3		H6pd	OK	negbinomial.size	8.23789e-26	1.22216e-24	H6pd	5081	TRUE
Rps19	1		Rps19	OK	negbinomial.size	8.59882e-26	1.27468e-24	Rps19	15932	TRUE
Fah	1		Fah	OK	negbinomial.size	8.76574e-26	1.29838e-24	Fah	9355	TRUE
Chd7	3		Chd7	OK	negbinomial.size	8.9709e-26	1.32769e-24	Chd7	1304	TRUE
Plek	2		Plek	OK	negbinomial.size	9.66195e-26	1.42882e-24	Plek	248	TRUE
Cdc34	1		Cdc34	OK	negbinomial.size	9.69818e-26	1.43302e-24	Cdc34	5234	TRUE
Hist1h4d	2		Hist1h4d	OK	negbinomial.size	9.85248e-26	1.45465e-24	Hist1h4d	563	TRUE
Hint3	1		Hint3	OK	negbinomial.size	9.98518e-26	1.47305e-24	Hint3	6597	TRUE
Psma6	1		Psma6	OK	negbinomial.size	1.08282e-25	1.59614e-24	Psma6	7151	TRUE
Mrpl35	1		Mrpl35	OK	negbinomial.size	1.14095e-25	1.68047e-24	Mrpl35	6389	TRUE
Slc44a1	3		Slc44a1	OK	negbinomial.size	1.2124e-25	1.78429e-24	Slc44a1	1018	TRUE
Ubxn1	1		Ubxn1	OK	negbinomial.size	1.34541e-25	1.97844e-24	Ubxn1	10449	TRUE
Itga3	2		Itga3	OK	negbinomial.size	1.37213e-25	2.01612e-24	Itga3	738	TRUE
Sap30	1		Sap30	OK	negbinomial.size	1.39721e-25	2.05133e-24	Sap30	4586	TRUE
Gstm2	1		Gstm2	OK	negbinomial.size	1.47618e-25	2.16554e-24	Gstm2	360	TRUE
Ndufs4	1		Ndufs4	OK	negbinomial.size	1.48835e-25	2.18165e-24	Ndufs4	9990	TRUE
Dock10	2		Dock10	OK	negbinomial.size	1.52003e-25	2.22631e-24	Dock10	305	TRUE
Basp1	2		Basp1	OK	negbinomial.size	1.71783e-25	2.514e-24	Basp1	225	TRUE
Cyp51	3		Cyp51	OK	negbinomial.size	1.73645e-25	2.53923e-24	Cyp51	1769	TRUE
Map4	3		Map4	OK	negbinomial.size	1.82436e-25	2.66565e-24	Map4	2372	TRUE
Kdm5a	3		Kdm5a	OK	negbinomial.size	1.852e-25	2.70389e-24	Kdm5a	3697	TRUE
Cd81	1		Cd81	OK	negbinomial.size	1.90124e-25	2.77357e-24	Cd81	9955	TRUE
Alkbh1	3		Alkbh1	OK	negbinomial.size	1.92099e-25	2.80016e-24	Alkbh1	1977	TRUE
Vps13a	3		Vps13a	OK	negbinomial.size	1.9352e-25	2.81864e-24	Vps13a	4132	TRUE
Scin	2		Scin	OK	negbinomial.size	2.1317e-25	3.10238e-24	Scin	698	TRUE
Sucla2	1		Sucla2	OK	negbinomial.size	2.14647e-25	3.1214e-24	Sucla2	6597	TRUE
Lyst	3		Lyst	OK	negbinomial.size	2.21598e-25	3.21993e-24	Lyst	1485	TRUE
Fam162a	1		Fam162a	OK	negbinomial.size	2.40335e-25	3.48941e-24	Fam162a	7173	TRUE
Esyt2	3		Esyt2	OK	negbinomial.size	2.42708e-25	3.52109e-24	Esyt2	1888	TRUE
Rnf213	3		Rnf213	OK	negbinomial.size	2.44229e-25	3.54036e-24	Rnf213	1720	TRUE
Abhd2	2		Abhd2	OK	negbinomial.size	2.46957e-25	3.57708e-24	Abhd2	965	TRUE
Slc5a1	2		Slc5a1	OK	negbinomial.size	2.51494e-25	3.63991e-24	Slc5a1	520	TRUE
Anapc11	1		Anapc11	OK	negbinomial.size	2.54074e-25	3.67436e-24	Anapc11	5494	TRUE
Glrx	1		Glrx	OK	negbinomial.size	2.64856e-25	3.82728e-24	Glrx	3852	TRUE
Atp6v0b	1		Atp6v0b	OK	negbinomial.size	2.67882e-25	3.86796e-24	Atp6v0b	11802	TRUE
Atf7ip	3		Atf7ip	OK	negbinomial.size	2.77374e-25	4.00186e-24	Atf7ip	2931	TRUE
Nsd1	3		Nsd1	OK	negbinomial.size	2.92896e-25	4.22248e-24	Nsd1	6042	TRUE
Sumo2	1		Sumo2	OK	negbinomial.size	3.07903e-25	4.43535e-24	Sumo2	9774	TRUE
Galm	1		Galm	OK	negbinomial.size	3.22359e-25	4.63995e-24	Galm	5613	TRUE
Magt1	1		Magt1	OK	negbinomial.size	3.37368e-25	4.85218e-24	Magt1	4432	TRUE
Gclc	1		Gclc	OK	negbinomial.size	3.4751e-25	4.99412e-24	Gclc	5723	TRUE
Mrpl43	1		Mrpl43	OK	negbinomial.size	3.49058e-25	5.01245e-24	Mrpl43	6164	TRUE
Rad21	1		Rad21	OK	negbinomial.size	3.61658e-25	5.18932e-24	Rad21	4584	TRUE
Pnp	1		Pnp	OK	negbinomial.size	4.10428e-25	5.88452e-24	Pnp	6385	TRUE
Mcm7	2		Mcm7	OK	negbinomial.size	4.14009e-25	5.93122e-24	Mcm7	1592	TRUE
Pclaf	2		Pclaf	OK	negbinomial.size	4.45638e-25	6.37755e-24	Pclaf	196	TRUE
Fam193b	3		Fam193b	OK	negbinomial.size	4.45859e-25	6.37755e-24	Fam193b	2963	TRUE
Scnn1a	2		Scnn1a	OK	negbinomial.size	4.52888e-25	6.47305e-24	Scnn1a	347	TRUE
2610005L07Rik	3		2610005L07Rik	OK	negbinomial.size	4.66525e-25	6.66278e-24	2610005L07Rik	1535	TRUE
Sptlc2	3		Sptlc2	OK	negbinomial.size	4.79303e-25	6.83995e-24	Sptlc2	5366	TRUE
Nop10	1		Nop10	OK	negbinomial.size	5.26256e-25	7.50415e-24	Nop10	10973	TRUE
Cotl1	1		Cotl1	OK	negbinomial.size	5.42849e-25	7.73476e-24	Cotl1	9854	TRUE
Pecam1	2		Pecam1	OK	negbinomial.size	5.43671e-25	7.74045e-24	Pecam1	180	TRUE
Hacl1	1		Hacl1	OK	negbinomial.size	5.47826e-25	7.79356e-24	Hacl1	3197	TRUE
Gpatch8	3		Gpatch8	OK	negbinomial.size	5.53791e-25	7.87233e-24	Gpatch8	3415	TRUE
Ppp1r18	2		Ppp1r18	OK	negbinomial.size	5.6172e-25	7.97886e-24	Ppp1r18	318	TRUE
Mvb12a	1		Mvb12a	OK	negbinomial.size	5.68386e-25	8.06731e-24	Mvb12a	5669	TRUE
Mcee	1		Mcee	OK	negbinomial.size	5.92073e-25	8.397e-24	Mcee	8258	TRUE
Fitm1	1		Fitm1	OK	negbinomial.size	7.06015e-25	1.00052e-23	Fitm1	4035	TRUE
Smc2	2		Smc2	OK	negbinomial.size	7.90259e-25	1.11905e-23	Smc2	574	TRUE
Coq2	1		Coq2	OK	negbinomial.size	8.32917e-25	1.17854e-23	Coq2	4542	TRUE
Hist1h2ap	2		Hist1h2ap	OK	negbinomial.size	8.457e-25	1.19571e-23	Hist1h2ap	202	TRUE
Clip1	3		Clip1	OK	negbinomial.size	9.40064e-25	1.3281e-23	Clip1	2250	TRUE
Smim6	2		Smim6	OK	negbinomial.size	1.05061e-24	1.48314e-23	Smim6	365	TRUE
Ndufb1-ps	1		Ndufb1-ps	OK	negbinomial.size	1.05981e-24	1.49497e-23	Ndufb1-ps	14275	TRUE
Mpeg1	2		Mpeg1	OK	negbinomial.size	1.06708e-24	1.50407e-23	Mpeg1	262	TRUE
Usp24	3		Usp24	OK	negbinomial.size	1.07438e-24	1.51321e-23	Usp24	5457	TRUE
Ms4a6c	2		Ms4a6c	OK	negbinomial.size	1.08199e-24	1.52275e-23	Ms4a6c	417	TRUE
Rps16	1		Rps16	OK	negbinomial.size	1.11684e-24	1.57059e-23	Rps16	16462	TRUE
Tmed7	1		Tmed7	OK	negbinomial.size	1.14148e-24	1.60402e-23	Tmed7	3325	TRUE
Slc15a3	2		Slc15a3	OK	negbinomial.size	1.14656e-24	1.60992e-23	Slc15a3	151	TRUE
Cyp2j6	3		Cyp2j6	OK	negbinomial.size	1.17371e-24	1.64678e-23	Cyp2j6	2171	TRUE
Uggt1	3		Uggt1	OK	negbinomial.size	1.23949e-24	1.73774e-23	Uggt1	1780	TRUE
Atp1b3	2		Atp1b3	OK	negbinomial.size	1.24327e-24	1.74172e-23	Atp1b3	2863	TRUE
Ciapin1	1		Ciapin1	OK	negbinomial.size	1.27957e-24	1.79121e-23	Ciapin1	4693	TRUE
Ddx5	3		Ddx5	OK	negbinomial.size	1.32982e-24	1.86013e-23	Ddx5	14540	TRUE
Hyou1	3		Hyou1	OK	negbinomial.size	1.45694e-24	2.03639e-23	Hyou1	2025	TRUE
Man2a1	3		Man2a1	OK	negbinomial.size	1.46346e-24	2.04394e-23	Man2a1	2851	TRUE
Nusap1	1		Nusap1	OK	negbinomial.size	1.50803e-24	2.1046e-23	Nusap1	252	TRUE
Cfp	2		Cfp	OK	negbinomial.size	1.54512e-24	2.15471e-23	Cfp	390	TRUE
1810026B05Rik	3		1810026B05Rik	OK	negbinomial.size	1.59817e-24	2.227e-23	1810026B05Rik	3386	TRUE
H2-Q4	2		H2-Q4	OK	negbinomial.size	1.64306e-24	2.28781e-23	H2-Q4	1168	TRUE
Fzd4	3		Fzd4	OK	negbinomial.size	2.07318e-24	2.88453e-23	Fzd4	1830	TRUE
Kmt2d	3		Kmt2d	OK	negbinomial.size	2.08725e-24	2.90191e-23	Kmt2d	3062	TRUE
Inpp5d	2		Inpp5d	OK	negbinomial.size	2.43791e-24	3.38686e-23	Inpp5d	206	TRUE
Rps29	1		Rps29	OK	negbinomial.size	2.53566e-24	3.52001e-23	Rps29	18711	TRUE
Rab34	1		Rab34	OK	negbinomial.size	2.58758e-24	3.58936e-23	Rab34	5044	TRUE
Tspan9	3		Tspan9	OK	negbinomial.size	2.72763e-24	3.78077e-23	Tspan9	984	TRUE
Birc5	2		Birc5	OK	negbinomial.size	3.00171e-24	4.15754e-23	Birc5	345	TRUE
Aamdc	1		Aamdc	OK	negbinomial.size	3.01943e-24	4.17893e-23	Aamdc	5485	TRUE
Psmb4	1		Psmb4	OK	negbinomial.size	3.14213e-24	4.34546e-23	Psmb4	10472	TRUE
Sgpl1	3		Sgpl1	OK	negbinomial.size	3.14964e-24	4.35258e-23	Sgpl1	1656	TRUE
Chchd1	1		Chchd1	OK	negbinomial.size	3.34866e-24	4.62412e-23	Chchd1	7991	TRUE
Fam213b	1		Fam213b	OK	negbinomial.size	3.55338e-24	4.90312e-23	Fam213b	3335	TRUE
Cnot3	3		Cnot3	OK	negbinomial.size	3.593e-24	4.95408e-23	Cnot3	2679	TRUE
ccdc198	1		ccdc198	OK	negbinomial.size	3.92743e-24	5.41112e-23	ccdc198	8302	TRUE
Ccl9	2		Ccl9	OK	negbinomial.size	4.08234e-24	5.62034e-23	Ccl9	462	TRUE
Hivep2	2		Hivep2	OK	negbinomial.size	4.28293e-24	5.89208e-23	Hivep2	1236	TRUE
Ncstn	3		Ncstn	OK	negbinomial.size	4.76912e-24	6.55602e-23	Ncstn	1841	TRUE
Elob	1		Elob	OK	negbinomial.size	4.91668e-24	6.75382e-23	Elob	14273	TRUE
Rab25	1		Rab25	OK	negbinomial.size	5.23932e-24	7.19162e-23	Rab25	319	TRUE
Luc7l2	3		Luc7l2	OK	negbinomial.size	5.58022e-24	7.65383e-23	Luc7l2	7867	TRUE
Ankrd1	2		Ankrd1	OK	negbinomial.size	5.68634e-24	7.79356e-23	Ankrd1	175	TRUE
Nes	3		Nes	OK	negbinomial.size	5.87298e-24	8.04335e-23	Nes	300	TRUE
Acat2	1		Acat2	OK	negbinomial.size	5.91818e-24	8.09921e-23	Acat2	4809	TRUE
Ncf2	2		Ncf2	OK	negbinomial.size	6.02448e-24	8.23855e-23	Ncf2	249	TRUE
Zc3h7a	3		Zc3h7a	OK	negbinomial.size	6.18562e-24	8.45261e-23	Zc3h7a	3104	TRUE
Ddx46	3		Ddx46	OK	negbinomial.size	6.31005e-24	8.61622e-23	Ddx46	4702	TRUE
Tbca	1		Tbca	OK	negbinomial.size	6.62253e-24	9.03618e-23	Tbca	11490	TRUE
Nectin2	2		Nectin2	OK	negbinomial.size	7.10849e-24	9.69206e-23	Nectin2	975	TRUE
Rc3h2	3		Rc3h2	OK	negbinomial.size	7.56959e-24	1.03131e-22	Rc3h2	2687	TRUE
Ctsh	1		Ctsh	OK	negbinomial.size	7.99887e-24	1.08899e-22	Ctsh	6871	TRUE
Erlin2	1		Erlin2	OK	negbinomial.size	8.02202e-24	1.09133e-22	Erlin2	2450	TRUE
Ubap2l	3		Ubap2l	OK	negbinomial.size	8.33015e-24	1.13241e-22	Ubap2l	6322	TRUE
Tsc22d1	1		Tsc22d1	OK	negbinomial.size	8.49031e-24	1.15333e-22	Tsc22d1	10744	TRUE
Galnt1	3		Galnt1	OK	negbinomial.size	8.80433e-24	1.1951e-22	Galnt1	4371	TRUE
H13	3		H13	OK	negbinomial.size	9.90515e-24	1.34353e-22	H13	5665	TRUE
Ifrd1	3		Ifrd1	OK	negbinomial.size	1.01336e-23	1.3735e-22	Ifrd1	3060	TRUE
Eif5a	1		Eif5a	OK	negbinomial.size	1.02544e-23	1.38885e-22	Eif5a	13157	TRUE
Psmb8	2		Psmb8	OK	negbinomial.size	1.04828e-23	1.41874e-22	Psmb8	1365	TRUE
Arpc1a	1		Arpc1a	OK	negbinomial.size	1.23198e-23	1.66613e-22	Arpc1a	6317	TRUE
Hgsnat	1		Hgsnat	OK	negbinomial.size	1.26646e-23	1.7115e-22	Hgsnat	1807	TRUE
Csf1	2		Csf1	OK	negbinomial.size	1.27282e-23	1.71883e-22	Csf1	419	TRUE
Rasd1	2		Rasd1	OK	negbinomial.size	1.31331e-23	1.77219e-22	Rasd1	194	FALSE
Sidt2	3		Sidt2	OK	negbinomial.size	1.36932e-23	1.84642e-22	Sidt2	3042	TRUE
Fosl2	2		Fosl2	OK	negbinomial.size	1.41786e-23	1.91046e-22	Fosl2	1355	TRUE
Abr	2		Abr	OK	negbinomial.size	1.42045e-23	1.91255e-22	Abr	665	TRUE
Fus	3		Fus	OK	negbinomial.size	1.5415e-23	2.07401e-22	Fus	8968	TRUE
Shmt2	1		Shmt2	OK	negbinomial.size	1.6105e-23	2.16526e-22	Shmt2	5131	TRUE
Suco	2		Suco	OK	negbinomial.size	1.67468e-23	2.24991e-22	Suco	2176	TRUE
Myof	2		Myof	OK	negbinomial.size	1.70962e-23	2.29517e-22	Myof	3090	TRUE
Fkbp4	1		Fkbp4	OK	negbinomial.size	1.94832e-23	2.61372e-22	Fkbp4	7809	TRUE
Bnip2	1		Bnip2	OK	negbinomial.size	1.96913e-23	2.6397e-22	Bnip2	1547	TRUE
Akap13	3		Akap13	OK	negbinomial.size	2.01778e-23	2.70294e-22	Akap13	5223	TRUE
Pdia4	3		Pdia4	OK	negbinomial.size	2.05645e-23	2.75274e-22	Pdia4	3362	TRUE
Lsr	2		Lsr	OK	negbinomial.size	2.13535e-23	2.85627e-22	Lsr	2363	TRUE
Hist1h2ae	2		Hist1h2ae	OK	negbinomial.size	2.15578e-23	2.88149e-22	Hist1h2ae	138	TRUE
Ltc4s	1		Ltc4s	OK	negbinomial.size	2.16468e-23	2.89128e-22	Ltc4s	175	TRUE
Adam15	3		Adam15	OK	negbinomial.size	2.2004e-23	2.93685e-22	Adam15	1372	TRUE
Ampd3	3		Ampd3	OK	negbinomial.size	2.41734e-23	3.22405e-22	Ampd3	1724	TRUE
Hoga1	1		Hoga1	OK	negbinomial.size	2.49158e-23	3.32066e-22	Hoga1	7457	TRUE
Nfkb1	2		Nfkb1	OK	negbinomial.size	2.65551e-23	3.53657e-22	Nfkb1	1556	TRUE
Hoxb5os	1		Hoxb5os	OK	negbinomial.size	2.87141e-23	3.82133e-22	Hoxb5os	278	TRUE
Lrg1	2		Lrg1	OK	negbinomial.size	2.89306e-23	3.84735e-22	Lrg1	472	TRUE
St14	2		St14	OK	negbinomial.size	3.03613e-23	4.03469e-22	St14	609	TRUE
Tmem252	1		Tmem252	OK	negbinomial.size	3.07345e-23	4.08133e-22	Tmem252	7174	TRUE
Emcn	1		Emcn	OK	negbinomial.size	3.11976e-23	4.13982e-22	Emcn	224	TRUE
Mef2a	3		Mef2a	OK	negbinomial.size	3.17512e-23	4.21025e-22	Mef2a	2656	TRUE
Tmem70	1		Tmem70	OK	negbinomial.size	3.23776e-23	4.29021e-22	Tmem70	4510	TRUE
Morn2	1		Morn2	OK	negbinomial.size	3.26714e-23	4.32601e-22	Morn2	5066	TRUE
H2-T23	3		H2-T23	OK	negbinomial.size	3.29905e-23	4.36512e-22	H2-T23	2484	TRUE
Sap18	1		Sap18	OK	negbinomial.size	3.4939e-23	4.6196e-22	Sap18	7043	TRUE
Eif3i	1		Eif3i	OK	negbinomial.size	3.78233e-23	4.99736e-22	Eif3i	7876	TRUE
Ttr	1		Ttr	OK	negbinomial.size	3.8245e-23	5.04945e-22	Ttr	1920	TRUE
Dek	2		Dek	OK	negbinomial.size	3.92742e-23	5.1816e-22	Dek	4998	TRUE
Ilvbl	1		Ilvbl	OK	negbinomial.size	3.95604e-23	5.21561e-22	Ilvbl	1794	TRUE
2310039H08Rik	1		2310039H08Rik	OK	negbinomial.size	4.15069e-23	5.46831e-22	2310039H08Rik	6560	TRUE
Phlda3	1		Phlda3	OK	negbinomial.size	4.53339e-23	5.9682e-22	Phlda3	2581	TRUE
Cav2	2		Cav2	OK	negbinomial.size	4.71861e-23	6.20759e-22	Cav2	353	TRUE
Rbm25	3		Rbm25	OK	negbinomial.size	4.84205e-23	6.36542e-22	Rbm25	7888	TRUE
Diaph2	2		Diaph2	OK	negbinomial.size	4.93158e-23	6.47848e-22	Diaph2	1256	TRUE
Ccnl2	3		Ccnl2	OK	negbinomial.size	5.37267e-23	7.05288e-22	Ccnl2	6633	TRUE
Rpl34	1		Rpl34	OK	negbinomial.size	5.67668e-23	7.44362e-22	Rpl34	14992	TRUE
Sprr2f	3		Sprr2f	OK	negbinomial.size	5.67843e-23	7.44362e-22	Sprr2f	162	TRUE
Hs6st1	3		Hs6st1	OK	negbinomial.size	5.9141e-23	7.747e-22	Hs6st1	4225	TRUE
Itfg1	3		Itfg1	OK	negbinomial.size	5.92072e-23	7.75014e-22	Itfg1	3213	TRUE
Vars	2		Vars	OK	negbinomial.size	6.15466e-23	8.05062e-22	Vars	2065	TRUE
Pnrc1	2		Pnrc1	OK	negbinomial.size	6.16382e-23	8.05687e-22	Pnrc1	7360	TRUE
Map1lc3b	1		Map1lc3b	OK	negbinomial.size	6.23273e-23	8.14115e-22	Map1lc3b	11764	TRUE
Zfyve27	3		Zfyve27	OK	negbinomial.size	6.47849e-23	8.45613e-22	Zfyve27	1339	TRUE
Celf2	2		Celf2	OK	negbinomial.size	6.99209e-23	9.12003e-22	Celf2	351	TRUE
Cebpb	2		Cebpb	OK	negbinomial.size	7.05732e-23	9.19857e-22	Cebpb	5774	TRUE
Scarb2	3		Scarb2	OK	negbinomial.size	7.11663e-23	9.2693e-22	Scarb2	1081	TRUE
Sfn	1		Sfn	OK	negbinomial.size	7.29767e-23	9.49836e-22	Sfn	1151	TRUE
Clptm1	1		Clptm1	OK	negbinomial.size	7.31174e-23	9.50992e-22	Clptm1	4968	TRUE
Atxn2l	3		Atxn2l	OK	negbinomial.size	7.66192e-23	9.95832e-22	Atxn2l	3454	TRUE
Cxcr4	2		Cxcr4	OK	negbinomial.size	7.76478e-23	1.00816e-21	Cxcr4	174	TRUE
Atad2	3		Atad2	OK	negbinomial.size	7.76777e-23	1.00816e-21	Atad2	509	TRUE
Myadm	2		Myadm	OK	negbinomial.size	7.87377e-23	1.0212e-21	Myadm	230	TRUE
Aff4	3		Aff4	OK	negbinomial.size	8.56945e-23	1.11064e-21	Aff4	4722	TRUE
Gpcpd1	3		Gpcpd1	OK	negbinomial.size	8.59849e-23	1.11362e-21	Gpcpd1	1185	TRUE
Golim4	2		Golim4	OK	negbinomial.size	8.6161e-23	1.11511e-21	Golim4	1180	TRUE
Vdac3	1		Vdac3	OK	negbinomial.size	8.86845e-23	1.14696e-21	Vdac3	8054	TRUE
Rpusd3	1		Rpusd3	OK	negbinomial.size	9.13508e-23	1.18061e-21	Rpusd3	3193	TRUE
Ndst1	3		Ndst1	OK	negbinomial.size	9.83789e-23	1.27055e-21	Ndst1	3003	TRUE
Slc44a2	2		Slc44a2	OK	negbinomial.size	9.95205e-23	1.28439e-21	Slc44a2	238	TRUE
Plod2	3		Plod2	OK	negbinomial.size	1.02239e-22	1.31854e-21	Plod2	2317	TRUE
Glmp	1		Glmp	OK	negbinomial.size	1.07081e-22	1.38002e-21	Glmp	5842	TRUE
Wbp2	1		Wbp2	OK	negbinomial.size	1.08108e-22	1.39228e-21	Wbp2	8292	TRUE
Fam76b	3		Fam76b	OK	negbinomial.size	1.09917e-22	1.41458e-21	Fam76b	1354	TRUE
Snrnp70	3		Snrnp70	OK	negbinomial.size	1.15558e-22	1.48614e-21	Snrnp70	8248	TRUE
Atp6v0d2	1		Atp6v0d2	OK	negbinomial.size	1.19095e-22	1.53055e-21	Atp6v0d2	236	TRUE
Ankrd12	3		Ankrd12	OK	negbinomial.size	1.23518e-22	1.58629e-21	Ankrd12	5118	TRUE
Itpr2	3		Itpr2	OK	negbinomial.size	1.39526e-22	1.79061e-21	Itpr2	5903	TRUE
L3hypdh	1		L3hypdh	OK	negbinomial.size	1.43354e-22	1.83845e-21	L3hypdh	3132	TRUE
Tmprss2	3		Tmprss2	OK	negbinomial.size	1.44696e-22	1.85437e-21	Tmprss2	2675	TRUE
Pts	1		Pts	OK	negbinomial.size	1.47613e-22	1.8879e-21	Pts	6017	TRUE
Tnrc6c	3		Tnrc6c	OK	negbinomial.size	1.47577e-22	1.8879e-21	Tnrc6c	4130	TRUE
Pros1	2		Pros1	OK	negbinomial.size	1.47621e-22	1.8879e-21	Pros1	467	TRUE
Synpo	2		Synpo	OK	negbinomial.size	1.53806e-22	1.96563e-21	Synpo	360	TRUE
Fnbp1	2		Fnbp1	OK	negbinomial.size	1.56994e-22	2.00498e-21	Fnbp1	1433	TRUE
Mrps14	1		Mrps14	OK	negbinomial.size	1.64518e-22	2.09961e-21	Mrps14	9355	TRUE
Adam10	2		Adam10	OK	negbinomial.size	1.69125e-22	2.1569e-21	Adam10	2408	TRUE
Efhd2	2		Efhd2	OK	negbinomial.size	1.76434e-22	2.24855e-21	Efhd2	2730	TRUE
Hdac7	3		Hdac7	OK	negbinomial.size	1.79875e-22	2.29082e-21	Hdac7	652	TRUE
Csrnp1	3		Csrnp1	OK	negbinomial.size	2.01248e-22	2.56124e-21	Csrnp1	662	TRUE
Insr	3		Insr	OK	negbinomial.size	2.16335e-22	2.75134e-21	Insr	3434	TRUE
Dnajb4	1		Dnajb4	OK	negbinomial.size	2.42776e-22	3.08548e-21	Dnajb4	3287	TRUE
Igfbp3	1		Igfbp3	OK	negbinomial.size	2.5483e-22	3.23643e-21	Igfbp3	298	TRUE
Sdc2	1		Sdc2	OK	negbinomial.size	2.64502e-22	3.35694e-21	Sdc2	1993	TRUE
Nphs2	1		Nphs2	OK	negbinomial.size	2.67102e-22	3.3876e-21	Nphs2	178	TRUE
Tmc4	3		Tmc4	OK	negbinomial.size	2.83381e-22	3.59158e-21	Tmc4	582	TRUE
Ly6d	2		Ly6d	OK	negbinomial.size	3.16502e-22	4.00858e-21	Ly6d	139	TRUE
Kif12	3		Kif12	OK	negbinomial.size	3.19439e-22	4.04022e-21	Kif12	8248	TRUE
Ociad2	3		Ociad2	OK	negbinomial.size	3.19245e-22	4.04022e-21	Ociad2	186	TRUE
Chchd4	1		Chchd4	OK	negbinomial.size	3.33812e-22	4.21908e-21	Chchd4	5217	TRUE
Elovl7	3		Elovl7	OK	negbinomial.size	3.34502e-22	4.2249e-21	Elovl7	3362	TRUE
Pantr1	1		Pantr1	OK	negbinomial.size	3.45712e-22	4.36348e-21	Pantr1	232	TRUE
Cytip	2		Cytip	OK	negbinomial.size	3.68643e-22	4.64971e-21	Cytip	542	TRUE
Calm1	1		Calm1	OK	negbinomial.size	3.71852e-22	4.68697e-21	Calm1	12874	TRUE
Stt3b	3		Stt3b	OK	negbinomial.size	3.81034e-22	4.7994e-21	Stt3b	3571	TRUE
Tpd52	1		Tpd52	OK	negbinomial.size	3.86031e-22	4.85901e-21	Tpd52	9251	TRUE
Hck	2		Hck	OK	negbinomial.size	3.95208e-22	4.97112e-21	Hck	215	TRUE
Marc2	1		Marc2	OK	negbinomial.size	4.23364e-22	5.32163e-21	Marc2	11902	TRUE
Lemd2	3		Lemd2	OK	negbinomial.size	4.66385e-22	5.85838e-21	Lemd2	1914	TRUE
Eif4g1	1		Eif4g1	OK	negbinomial.size	4.72478e-22	5.93086e-21	Eif4g1	8154	TRUE
Sptssa	1		Sptssa	OK	negbinomial.size	4.95417e-22	6.21456e-21	Sptssa	4335	TRUE
Rfk	1		Rfk	OK	negbinomial.size	5.08946e-22	6.3799e-21	Rfk	5120	TRUE
Akap1	3		Akap1	OK	negbinomial.size	5.16197e-22	6.46638e-21	Akap1	3819	TRUE
Nufip2	3		Nufip2	OK	negbinomial.size	5.30677e-22	6.64324e-21	Nufip2	4895	TRUE
Emp1	2		Emp1	OK	negbinomial.size	5.5282e-22	6.91571e-21	Emp1	267	TRUE
Eif3c	1		Eif3c	OK	negbinomial.size	5.63513e-22	7.04468e-21	Eif3c	9401	TRUE
Cd300lf	2		Cd300lf	OK	negbinomial.size	5.70018e-22	7.12116e-21	Cd300lf	174	TRUE
Pls3	2		Pls3	OK	negbinomial.size	5.96122e-22	7.4422e-21	Pls3	1095	TRUE
Coq9	1		Coq9	OK	negbinomial.size	5.97018e-22	7.44831e-21	Coq9	6145	TRUE
Selenoi	2		Selenoi	OK	negbinomial.size	6.36351e-22	7.93363e-21	Selenoi	1283	TRUE
Ssr1	2		Ssr1	OK	negbinomial.size	6.51293e-22	8.11441e-21	Ssr1	3520	TRUE
Elf3	2		Elf3	OK	negbinomial.size	6.72152e-22	8.36861e-21	Elf3	1202	TRUE
Calm2	1		Calm2	OK	negbinomial.size	6.91352e-22	8.60183e-21	Calm2	9031	TRUE
Ccr5	2		Ccr5	OK	negbinomial.size	7.26358e-22	9.03125e-21	Ccr5	194	TRUE
Eif4g3	3		Eif4g3	OK	negbinomial.size	7.34044e-22	9.12063e-21	Eif4g3	5216	TRUE
Itga5	3		Itga5	OK	negbinomial.size	7.41143e-22	9.20261e-21	Itga5	342	TRUE
Zfhx3	2		Zfhx3	OK	negbinomial.size	7.58084e-22	9.4066e-21	Zfhx3	187	TRUE
Susd6	3		Susd6	OK	negbinomial.size	7.6322e-22	9.46392e-21	Susd6	3559	TRUE
Dnm1l	3		Dnm1l	OK	negbinomial.size	7.66385e-22	9.49675e-21	Dnm1l	3174	TRUE
Safb	3		Safb	OK	negbinomial.size	7.79065e-22	9.64736e-21	Safb	4139	TRUE
Eva1b	2		Eva1b	OK	negbinomial.size	7.82761e-22	9.6866e-21	Eva1b	1400	TRUE
mt-Nd4l	3		mt-Nd4l	OK	negbinomial.size	8.14502e-22	1.00726e-20	mt-Nd4l	4467	TRUE
Nat8f3	1		Nat8f3	OK	negbinomial.size	8.20649e-22	1.01418e-20	Nat8f3	1712	TRUE
Cth	1		Cth	OK	negbinomial.size	8.23079e-22	1.0165e-20	Cth	5039	TRUE
Esyt1	2		Esyt1	OK	negbinomial.size	8.26365e-22	1.01987e-20	Esyt1	466	TRUE
Zfp36l1	3		Zfp36l1	OK	negbinomial.size	8.7898e-22	1.08407e-20	Zfp36l1	8644	TRUE
Aqp6	3		Aqp6	OK	negbinomial.size	8.86069e-22	1.09209e-20	Aqp6	127	TRUE
Dera	1		Dera	OK	negbinomial.size	9.01274e-22	1.11008e-20	Dera	5536	TRUE
Col4a3bp	3		Col4a3bp	OK	negbinomial.size	9.63128e-22	1.18547e-20	Col4a3bp	3016	TRUE
Cuta	1		Cuta	OK	negbinomial.size	9.90386e-22	1.2182e-20	Cuta	8238	TRUE
Srrm2	3		Srrm2	OK	negbinomial.size	1.07028e-21	1.3156e-20	Srrm2	11824	TRUE
Tgif1	2		Tgif1	OK	negbinomial.size	1.09884e-21	1.34979e-20	Tgif1	1304	TRUE
Pdzd11	1		Pdzd11	OK	negbinomial.size	1.17126e-21	1.43779e-20	Pdzd11	4456	TRUE
Leng8	3		Leng8	OK	negbinomial.size	1.27521e-21	1.56427e-20	Leng8	4428	TRUE
Hspa8	1		Hspa8	OK	negbinomial.size	1.276e-21	1.56427e-20	Hspa8	16148	TRUE
Cmtm6	1		Cmtm6	OK	negbinomial.size	1.35098e-21	1.65509e-20	Cmtm6	3453	TRUE
Efemp1	3		Efemp1	OK	negbinomial.size	1.41431e-21	1.73151e-20	Efemp1	463	TRUE
Svil	3		Svil	OK	negbinomial.size	1.41716e-21	1.73385e-20	Svil	1994	TRUE
Pabpn1	3		Pabpn1	OK	negbinomial.size	1.45276e-21	1.77621e-20	Pabpn1	4560	TRUE
Dok3	2		Dok3	OK	negbinomial.size	1.58426e-21	1.93571e-20	Dok3	228	TRUE
Clint1	1		Clint1	OK	negbinomial.size	1.63931e-21	2.00163e-20	Clint1	4779	TRUE
Soat1	2		Soat1	OK	negbinomial.size	1.67286e-21	2.04125e-20	Soat1	1400	TRUE
Phip	3		Phip	OK	negbinomial.size	1.69701e-21	2.06933e-20	Phip	3533	TRUE
Pcnx3	3		Pcnx3	OK	negbinomial.size	1.75017e-21	2.13275e-20	Pcnx3	1951	TRUE
Mat2a	3		Mat2a	OK	negbinomial.size	1.77092e-21	2.15659e-20	Mat2a	9638	TRUE
Mndal	2		Mndal	OK	negbinomial.size	1.78291e-21	2.16976e-20	Mndal	261	TRUE
Errfi1	3		Errfi1	OK	negbinomial.size	1.81639e-21	2.20904e-20	Errfi1	12364	TRUE
Dleu2	3		Dleu2	OK	negbinomial.size	1.82309e-21	2.21572e-20	Dleu2	4731	TRUE
Atf6	2		Atf6	OK	negbinomial.size	1.8555e-21	2.25361e-20	Atf6	1673	TRUE
Tagln2	1		Tagln2	OK	negbinomial.size	1.99923e-21	2.42658e-20	Tagln2	10590	TRUE
Pdcd5	1		Pdcd5	OK	negbinomial.size	2.00913e-21	2.43699e-20	Pdcd5	8651	TRUE
Cers2	3		Cers2	OK	negbinomial.size	2.0499e-21	2.48479e-20	Cers2	6033	TRUE
Gda	1		Gda	OK	negbinomial.size	2.08403e-21	2.5245e-20	Gda	492	TRUE
Aldh9a1	1		Aldh9a1	OK	negbinomial.size	2.1126e-21	2.55742e-20	Aldh9a1	8129	TRUE
Nt5e	2		Nt5e	OK	negbinomial.size	2.13355e-21	2.58108e-20	Nt5e	1726	TRUE
Tor1b	3		Tor1b	OK	negbinomial.size	2.14017e-21	2.58738e-20	Tor1b	2596	TRUE
Stt3a	2		Stt3a	OK	negbinomial.size	2.23571e-21	2.7011e-20	Stt3a	2750	TRUE
Hp1bp3	1		Hp1bp3	OK	negbinomial.size	2.34701e-21	2.8337e-20	Hp1bp3	5020	TRUE
Il1r2	2		Il1r2	OK	negbinomial.size	2.41805e-21	2.91756e-20	Il1r2	120	TRUE
Hcls1	2		Hcls1	OK	negbinomial.size	2.4232e-21	2.92185e-20	Hcls1	291	TRUE
Dock2	2		Dock2	OK	negbinomial.size	3.06443e-21	3.69261e-20	Dock2	184	TRUE
Ppcs	1		Ppcs	OK	negbinomial.size	3.09229e-21	3.72373e-20	Ppcs	4433	TRUE
Colgalt1	3		Colgalt1	OK	negbinomial.size	3.2502e-21	3.91133e-20	Colgalt1	1739	TRUE
Slc25a30	1		Slc25a30	OK	negbinomial.size	3.26461e-21	3.92608e-20	Slc25a30	4364	TRUE
Gtf3a	1		Gtf3a	OK	negbinomial.size	3.29159e-21	3.95594e-20	Gtf3a	4694	TRUE
Tpm3	2		Tpm3	OK	negbinomial.size	3.41471e-21	4.10123e-20	Tpm3	6669	TRUE
Rab5c	1		Rab5c	OK	negbinomial.size	3.4302e-21	4.11714e-20	Rab5c	10442	TRUE
Gata3	2		Gata3	OK	negbinomial.size	3.91347e-21	4.69411e-20	Gata3	168	TRUE
Tns1	3		Tns1	OK	negbinomial.size	4.07303e-21	4.88231e-20	Tns1	12903	TRUE
Snhg1	1		Snhg1	OK	negbinomial.size	4.10534e-21	4.91783e-20	Snhg1	3210	TRUE
Sec11a	1		Sec11a	OK	negbinomial.size	4.19432e-21	5.02115e-20	Sec11a	5032	TRUE
Flt1	1		Flt1	OK	negbinomial.size	4.22688e-21	5.05682e-20	Flt1	161	TRUE
Tfap2b	1		Tfap2b	OK	negbinomial.size	4.49904e-21	5.37892e-20	Tfap2b	163	FALSE
Mtx2	1		Mtx2	OK	negbinomial.size	4.61362e-21	5.51231e-20	Mtx2	4732	TRUE
Phb2	1		Phb2	OK	negbinomial.size	4.74208e-21	5.66211e-20	Phb2	9439	TRUE
Ahr	2		Ahr	OK	negbinomial.size	4.77842e-21	5.70179e-20	Ahr	419	TRUE
Srsf1	3		Srsf1	OK	negbinomial.size	5.16875e-21	6.16354e-20	Srsf1	4874	TRUE
Nap1l1	1		Nap1l1	OK	negbinomial.size	5.25053e-21	6.25699e-20	Nap1l1	5245	TRUE
Brip1os	3		Brip1os	OK	negbinomial.size	5.70472e-21	6.79384e-20	Brip1os	1453	TRUE
B4galt1	3		B4galt1	OK	negbinomial.size	5.76329e-21	6.85913e-20	B4galt1	2408	TRUE
Larp1	3		Larp1	OK	negbinomial.size	5.88312e-21	6.99722e-20	Larp1	4627	TRUE
Lpgat1	3		Lpgat1	OK	negbinomial.size	5.90726e-21	7.02138e-20	Lpgat1	3482	TRUE
Frmd4b	3		Frmd4b	OK	negbinomial.size	6.14781e-21	7.30256e-20	Frmd4b	4865	TRUE
Emc6	1		Emc6	OK	negbinomial.size	6.57065e-21	7.79978e-20	Emc6	9096	TRUE
Cfh	1		Cfh	OK	negbinomial.size	6.57645e-21	7.80162e-20	Cfh	273	TRUE
Pigt	3		Pigt	OK	negbinomial.size	6.71401e-21	7.95966e-20	Pigt	2629	TRUE
Lig1	2		Lig1	OK	negbinomial.size	6.87721e-21	8.14787e-20	Lig1	555	TRUE
Pilra	2		Pilra	OK	negbinomial.size	6.91345e-21	8.18553e-20	Pilra	157	TRUE
Actb	1		Actb	OK	negbinomial.size	7.60581e-21	8.99947e-20	Actb	17201	TRUE
Cdkn1c	2		Cdkn1c	OK	negbinomial.size	8.03216e-21	9.49782e-20	Cdkn1c	430	TRUE
Man1a	3		Man1a	OK	negbinomial.size	8.12458e-21	9.60092e-20	Man1a	3935	TRUE
S100a13	1		S100a13	OK	negbinomial.size	8.47987e-21	1.00143e-19	S100a13	3905	TRUE
Lmtk2	3		Lmtk2	OK	negbinomial.size	9.17311e-21	1.0826e-19	Lmtk2	2286	TRUE
Dctn3	1		Dctn3	OK	negbinomial.size	9.68412e-21	1.14218e-19	Dctn3	8451	TRUE
Yme1l1	1		Yme1l1	OK	negbinomial.size	9.84789e-21	1.16075e-19	Yme1l1	3900	TRUE
Rpl10a	1		Rpl10a	OK	negbinomial.size	1.01051e-20	1.1903e-19	Rpl10a	13551	TRUE
Impad1	3		Impad1	OK	negbinomial.size	1.06765e-20	1.2568e-19	Impad1	2792	TRUE
Sema3c	3		Sema3c	OK	negbinomial.size	1.13214e-20	1.33129e-19	Sema3c	1833	TRUE
Pcf11	3		Pcf11	OK	negbinomial.size	1.13238e-20	1.33129e-19	Pcf11	3437	TRUE
Saa1	1		Saa1	OK	negbinomial.size	1.17051e-20	1.37523e-19	Saa1	107	TRUE
Ets1	2		Ets1	OK	negbinomial.size	1.17856e-20	1.38381e-19	Ets1	321	TRUE
Pvr	2		Pvr	OK	negbinomial.size	1.18973e-20	1.39604e-19	Pvr	836	TRUE
Hoxd8	1		Hoxd8	OK	negbinomial.size	1.21162e-20	1.42081e-19	Hoxd8	1782	TRUE
Arl4c	2		Arl4c	OK	negbinomial.size	1.24337e-20	1.45711e-19	Arl4c	794	TRUE
Lpl	1		Lpl	OK	negbinomial.size	1.25446e-20	1.46916e-19	Lpl	3017	TRUE
Gramd1a	2		Gramd1a	OK	negbinomial.size	1.31358e-20	1.53743e-19	Gramd1a	1035	TRUE
Rel	2		Rel	OK	negbinomial.size	1.3441e-20	1.57215e-19	Rel	453	TRUE
Git2	3		Git2	OK	negbinomial.size	1.35445e-20	1.58324e-19	Git2	2380	TRUE
Lrba	3		Lrba	OK	negbinomial.size	1.45098e-20	1.695e-19	Lrba	2892	TRUE
Erp44	1		Erp44	OK	negbinomial.size	1.45745e-20	1.70147e-19	Erp44	3442	TRUE
Akr1e1	1		Akr1e1	OK	negbinomial.size	1.53076e-20	1.78592e-19	Akr1e1	5406	TRUE
Bptf	3		Bptf	OK	negbinomial.size	1.5324e-20	1.7867e-19	Bptf	5111	TRUE
Ptpra	3		Ptpra	OK	negbinomial.size	1.54848e-20	1.80429e-19	Ptpra	3258	TRUE
H3f3b	1		H3f3b	OK	negbinomial.size	1.68625e-20	1.96358e-19	H3f3b	15194	TRUE
Marcksl1	2		Marcksl1	OK	negbinomial.size	1.70201e-20	1.98068e-19	Marcksl1	400	TRUE
Firre	3		Firre	OK	negbinomial.size	1.7555e-20	2.04163e-19	Firre	2787	TRUE
Hoxb9	3		Hoxb9	OK	negbinomial.size	1.89271e-20	2.19981e-19	Hoxb9	2031	TRUE
Zmynd8	3		Zmynd8	OK	negbinomial.size	1.92092e-20	2.23118e-19	Zmynd8	4225	TRUE
Rsbn1l	3		Rsbn1l	OK	negbinomial.size	2.10594e-20	2.44454e-19	Rsbn1l	3649	TRUE
Cers6	3		Cers6	OK	negbinomial.size	2.11958e-20	2.45882e-19	Cers6	1775	TRUE
Erlec1	2		Erlec1	OK	negbinomial.size	2.13397e-20	2.47395e-19	Erlec1	3009	TRUE
Epn1	1		Epn1	OK	negbinomial.size	2.17059e-20	2.51482e-19	Epn1	9241	TRUE
Ccr1	2		Ccr1	OK	negbinomial.size	2.37595e-20	2.75101e-19	Ccr1	175	TRUE
Cox7a1	1		Cox7a1	OK	negbinomial.size	2.55426e-20	2.9556e-19	Cox7a1	3709	TRUE
Acy3	1		Acy3	OK	negbinomial.size	2.58121e-20	2.9849e-19	Acy3	10143	TRUE
Clcn7	3		Clcn7	OK	negbinomial.size	2.59468e-20	2.99859e-19	Clcn7	2246	TRUE
Celsr2	3		Celsr2	OK	negbinomial.size	2.70222e-20	3.1209e-19	Celsr2	4233	TRUE
Rhbg	1		Rhbg	OK	negbinomial.size	2.71546e-20	3.13422e-19	Rhbg	174	FALSE
Rsrc1	3		Rsrc1	OK	negbinomial.size	2.77112e-20	3.19645e-19	Rsrc1	2135	TRUE
Tmem41b	3		Tmem41b	OK	negbinomial.size	2.79078e-20	3.21711e-19	Tmem41b	2530	TRUE
Ppp1ca	1		Ppp1ca	OK	negbinomial.size	2.84123e-20	3.27322e-19	Ppp1ca	9837	TRUE
Pomp	1		Pomp	OK	negbinomial.size	2.90041e-20	3.33929e-19	Pomp	10609	TRUE
Setd2	3		Setd2	OK	negbinomial.size	2.90605e-20	3.34369e-19	Setd2	3640	TRUE
Zfp503	1		Zfp503	OK	negbinomial.size	2.94217e-20	3.38313e-19	Zfp503	7313	TRUE
Kif13b	3		Kif13b	OK	negbinomial.size	2.95178e-20	3.39205e-19	Kif13b	1471	TRUE
2610528J11Rik	1		2610528J11Rik	OK	negbinomial.size	3.03939e-20	3.49054e-19	2610528J11Rik	4360	TRUE
Armc1	1		Armc1	OK	negbinomial.size	3.04723e-20	3.49736e-19	Armc1	4434	TRUE
Tspan12	1		Tspan12	OK	negbinomial.size	3.11564e-20	3.57141e-19	Tspan12	168	FALSE
Afdn	3		Afdn	OK	negbinomial.size	3.11423e-20	3.57141e-19	Afdn	4348	TRUE
Sfpq	3		Sfpq	OK	negbinomial.size	3.22436e-20	3.69372e-19	Sfpq	8149	TRUE
Atp9a	1		Atp9a	OK	negbinomial.size	3.23966e-20	3.70893e-19	Atp9a	1354	TRUE
Mlxipl	3		Mlxipl	OK	negbinomial.size	3.48207e-20	3.98398e-19	Mlxipl	6101	TRUE
Bex4	1		Bex4	OK	negbinomial.size	3.87429e-20	4.42997e-19	Bex4	4431	TRUE
Col4a5	3		Col4a5	OK	negbinomial.size	3.89137e-20	4.44672e-19	Col4a5	1896	TRUE
Gstk1	1		Gstk1	OK	negbinomial.size	4.02853e-20	4.59774e-19	Gstk1	3521	TRUE
Peak1	3		Peak1	OK	negbinomial.size	4.02784e-20	4.59774e-19	Peak1	729	TRUE
Tmcc1	3		Tmcc1	OK	negbinomial.size	4.0655e-20	4.63705e-19	Tmcc1	1722	TRUE
Fcgr2b	3		Fcgr2b	OK	negbinomial.size	4.10781e-20	4.68239e-19	Fcgr2b	2558	TRUE
Gpx8	1		Gpx8	OK	negbinomial.size	4.15076e-20	4.72842e-19	Gpx8	136	TRUE
Eif6	1		Eif6	OK	negbinomial.size	4.20195e-20	4.78376e-19	Eif6	7444	TRUE
Ext1	2		Ext1	OK	negbinomial.size	4.29066e-20	4.88172e-19	Ext1	3237	TRUE
Sik1	3		Sik1	OK	negbinomial.size	4.33193e-20	4.92563e-19	Sik1	1583	TRUE
Cib1	1		Cib1	OK	negbinomial.size	4.41709e-20	5.01934e-19	Cib1	10394	TRUE
Myh10	3		Myh10	OK	negbinomial.size	4.56664e-20	5.18608e-19	Myh10	1483	TRUE
Snf8	1		Snf8	OK	negbinomial.size	4.90152e-20	5.56294e-19	Snf8	6705	TRUE
Jchain	2		Jchain	OK	negbinomial.size	5.01948e-20	5.6933e-19	Jchain	571	TRUE
Ganab	3		Ganab	OK	negbinomial.size	5.11026e-20	5.79268e-19	Ganab	3930	TRUE
Cxxc5	1		Cxxc5	OK	negbinomial.size	5.38349e-20	6.09863e-19	Cxxc5	7171	TRUE
Cd36	2		Cd36	OK	negbinomial.size	5.67892e-20	6.42933e-19	Cd36	831	TRUE
Ccnd2	2		Ccnd2	OK	negbinomial.size	5.87289e-20	6.64484e-19	Ccnd2	266	TRUE
Ccdc88a	2		Ccdc88a	OK	negbinomial.size	6.01147e-20	6.79744e-19	Ccdc88a	630	TRUE
Il34	2		Il34	OK	negbinomial.size	6.28197e-20	7.09894e-19	Il34	1421	TRUE
Gcnt1	1		Gcnt1	OK	negbinomial.size	6.5291e-20	7.37367e-19	Gcnt1	8477	TRUE
Mtln	1		Mtln	OK	negbinomial.size	6.55351e-20	7.39668e-19	Mtln	5727	TRUE
Cd2ap	3		Cd2ap	OK	negbinomial.size	6.7614e-20	7.62663e-19	Cd2ap	8237	TRUE
Mef2c	2		Mef2c	OK	negbinomial.size	7.10089e-20	8.00464e-19	Mef2c	160	TRUE
Erap1	3		Erap1	OK	negbinomial.size	7.19401e-20	8.10463e-19	Erap1	1250	TRUE
Zswim8	3		Zswim8	OK	negbinomial.size	7.36647e-20	8.29383e-19	Zswim8	3098	TRUE
Steap2	3		Steap2	OK	negbinomial.size	7.38143e-20	8.30558e-19	Steap2	8152	TRUE
Tmod3	1		Tmod3	OK	negbinomial.size	7.5236e-20	8.46036e-19	Tmod3	1755	TRUE
Mvp	2		Mvp	OK	negbinomial.size	7.65464e-20	8.60245e-19	Mvp	3566	TRUE
AI506816	2		AI506816	OK	negbinomial.size	7.69239e-20	8.63958e-19	AI506816	1116	TRUE
Cldn8	2		Cldn8	OK	negbinomial.size	7.75974e-20	8.7099e-19	Cldn8	179	TRUE
Smc1a	1		Smc1a	OK	negbinomial.size	8.11027e-20	9.09778e-19	Smc1a	3915	TRUE
Itpkb	2		Itpkb	OK	negbinomial.size	8.3867e-20	9.40213e-19	Itpkb	320	TRUE
Scly	3		Scly	OK	negbinomial.size	8.53116e-20	9.55823e-19	Scly	5605	TRUE
Arhgap17	3		Arhgap17	OK	negbinomial.size	9.0544e-20	1.01383e-18	Arhgap17	2103	TRUE
Map2k2	1		Map2k2	OK	negbinomial.size	9.78644e-20	1.09513e-18	Map2k2	8202	TRUE
Ugt3a2	1		Ugt3a2	OK	negbinomial.size	9.80423e-20	1.09645e-18	Ugt3a2	6072	TRUE
Tmem123	2		Tmem123	OK	negbinomial.size	9.94541e-20	1.11156e-18	Tmem123	908	TRUE
Pcyox1	3		Pcyox1	OK	negbinomial.size	1.04013e-19	1.16181e-18	Pcyox1	3301	TRUE
Ltb	2		Ltb	OK	negbinomial.size	1.04179e-19	1.16295e-18	Ltb	197	TRUE
Ncf1	2		Ncf1	OK	negbinomial.size	1.04321e-19	1.16382e-18	Ncf1	214	TRUE
Zfc3h1	3		Zfc3h1	OK	negbinomial.size	1.06437e-19	1.18671e-18	Zfc3h1	3015	TRUE
Furin	1		Furin	OK	negbinomial.size	1.06517e-19	1.18689e-18	Furin	5486	TRUE
Ift20	1		Ift20	OK	negbinomial.size	1.06927e-19	1.19074e-18	Ift20	7059	TRUE
Coq7	1		Coq7	OK	negbinomial.size	1.07497e-19	1.19635e-18	Coq7	5452	TRUE
Top1	1		Top1	OK	negbinomial.size	1.07763e-19	1.19858e-18	Top1	9132	TRUE
Rgcc	2		Rgcc	OK	negbinomial.size	1.0826e-19	1.20339e-18	Rgcc	313	TRUE
Mff	1		Mff	OK	negbinomial.size	1.12426e-19	1.24893e-18	Mff	5561	TRUE
Emc10	1		Emc10	OK	negbinomial.size	1.14185e-19	1.26771e-18	Emc10	4571	TRUE
Tpx2	1		Tpx2	OK	negbinomial.size	1.14272e-19	1.2679e-18	Tpx2	181	TRUE
Mtfr1l	1		Mtfr1l	OK	negbinomial.size	1.14677e-19	1.27163e-18	Mtfr1l	5687	TRUE
Frk	3		Frk	OK	negbinomial.size	1.15616e-19	1.28127e-18	Frk	1247	TRUE
Il13ra1	2		Il13ra1	OK	negbinomial.size	1.20431e-19	1.33383e-18	Il13ra1	1525	TRUE
Poldip2	1		Poldip2	OK	negbinomial.size	1.22906e-19	1.36042e-18	Poldip2	5392	TRUE
Plp2	2		Plp2	OK	negbinomial.size	1.23057e-19	1.36127e-18	Plp2	1034	TRUE
Tceal8	1		Tceal8	OK	negbinomial.size	1.25401e-19	1.38636e-18	Tceal8	5592	TRUE
Nrros	2		Nrros	OK	negbinomial.size	1.26872e-19	1.40178e-18	Nrros	225	TRUE
Ddah2	1		Ddah2	OK	negbinomial.size	1.31578e-19	1.4529e-18	Ddah2	802	TRUE
Trp53inp1	3		Trp53inp1	OK	negbinomial.size	1.36376e-19	1.50498e-18	Trp53inp1	3461	TRUE
Hsd17b11	1		Hsd17b11	OK	negbinomial.size	1.37765e-19	1.51938e-18	Hsd17b11	4091	TRUE
Ppp1r15b	3		Ppp1r15b	OK	negbinomial.size	1.38841e-19	1.53034e-18	Ppp1r15b	3081	FALSE
Ehf	2		Ehf	OK	negbinomial.size	1.41455e-19	1.55821e-18	Ehf	191	TRUE
Lap3	1		Lap3	OK	negbinomial.size	1.41972e-19	1.56297e-18	Lap3	8946	TRUE
Prkca	3		Prkca	OK	negbinomial.size	1.42704e-19	1.57009e-18	Prkca	648	FALSE
Stk17b	2		Stk17b	OK	negbinomial.size	1.54747e-19	1.70157e-18	Stk17b	681	TRUE
Mfsd4a	1		Mfsd4a	OK	negbinomial.size	1.56455e-19	1.71932e-18	Mfsd4a	365	FALSE
Ccpg1	3		Ccpg1	OK	negbinomial.size	1.57427e-19	1.72897e-18	Ccpg1	1626	TRUE
Cebpz	3		Cebpz	OK	negbinomial.size	1.64822e-19	1.8091e-18	Cebpz	4556	TRUE
Mier1	3		Mier1	OK	negbinomial.size	1.6511e-19	1.81118e-18	Mier1	3934	TRUE
Srsf7	3		Srsf7	OK	negbinomial.size	1.69703e-19	1.86045e-18	Srsf7	6334	TRUE
Akap8l	3		Akap8l	OK	negbinomial.size	1.70524e-19	1.86834e-18	Akap8l	3774	TRUE
Dnajc10	3		Dnajc10	OK	negbinomial.size	1.77443e-19	1.94298e-18	Dnajc10	1744	TRUE
Hist1h1b	2		Hist1h1b	OK	negbinomial.size	1.81368e-19	1.98477e-18	Hist1h1b	103	TRUE
Hjurp	3		Hjurp	OK	negbinomial.size	1.81935e-19	1.9898e-18	Hjurp	2393	TRUE
Kif5b	1		Kif5b	OK	negbinomial.size	1.82089e-19	1.99029e-18	Kif5b	7318	TRUE
Tcn2	1		Tcn2	OK	negbinomial.size	1.83985e-19	2.00981e-18	Tcn2	13220	TRUE
Pdcd4	2		Pdcd4	OK	negbinomial.size	1.859e-19	2.02953e-18	Pdcd4	3000	TRUE
Dnajb11	2		Dnajb11	OK	negbinomial.size	1.92524e-19	2.1006e-18	Dnajb11	3788	TRUE
Gnl3	2		Gnl3	OK	negbinomial.size	1.92987e-19	2.1044e-18	Gnl3	3768	TRUE
Gclm	1		Gclm	OK	negbinomial.size	1.95723e-19	2.13297e-18	Gclm	10127	TRUE
Spaca6	3		Spaca6	OK	negbinomial.size	1.96153e-19	2.13638e-18	Spaca6	1728	TRUE
Tspan1	2		Tspan1	OK	negbinomial.size	1.96521e-19	2.13912e-18	Tspan1	177	TRUE
Timp2	2		Timp2	OK	negbinomial.size	2.04685e-19	2.22666e-18	Timp2	269	TRUE
Cln3	3		Cln3	OK	negbinomial.size	2.0709e-19	2.25149e-18	Cln3	1356	TRUE
Wwc1	3		Wwc1	OK	negbinomial.size	2.11685e-19	2.30008e-18	Wwc1	5889	TRUE
Supt6	3		Supt6	OK	negbinomial.size	2.12057e-19	2.30277e-18	Supt6	2844	FALSE
Prpf39	3		Prpf39	OK	negbinomial.size	2.13245e-19	2.3143e-18	Prpf39	3015	TRUE
Fkbp8	1		Fkbp8	OK	negbinomial.size	2.21812e-19	2.40585e-18	Fkbp8	8741	TRUE
Gpsm3	2		Gpsm3	OK	negbinomial.size	2.2429e-19	2.43128e-18	Gpsm3	415	TRUE
Fam234a	2		Fam234a	OK	negbinomial.size	2.25203e-19	2.43974e-18	Fam234a	1982	TRUE
Dynlrb1	1		Dynlrb1	OK	negbinomial.size	2.28137e-19	2.47007e-18	Dynlrb1	9028	TRUE
Ipo7	1		Ipo7	OK	negbinomial.size	2.39696e-19	2.59369e-18	Ipo7	3588	TRUE
6820402A03Rik	3		6820402A03Rik	OK	negbinomial.size	2.42643e-19	2.62403e-18	6820402A03Rik	1283	TRUE
Clstn1	2		Clstn1	OK	negbinomial.size	2.48898e-19	2.69009e-18	Clstn1	1149	TRUE
Rab1a	1		Rab1a	OK	negbinomial.size	2.52829e-19	2.73097e-18	Rab1a	9005	TRUE
Stx16	3		Stx16	OK	negbinomial.size	2.60937e-19	2.81689e-18	Stx16	3240	TRUE
Ifi204	2		Ifi204	OK	negbinomial.size	2.6577e-19	2.86735e-18	Ifi204	210	TRUE
Rell1	2		Rell1	OK	negbinomial.size	2.65923e-19	2.86735e-18	Rell1	677	TRUE
Cox20	1		Cox20	OK	negbinomial.size	2.66474e-19	2.8716e-18	Cox20	8712	TRUE
Tfcp2l1	1		Tfcp2l1	OK	negbinomial.size	2.72845e-19	2.93853e-18	Tfcp2l1	6849	TRUE
Gmfg	1		Gmfg	OK	negbinomial.size	2.89792e-19	3.11922e-18	Gmfg	813	TRUE
Sept7	2		Sept7	OK	negbinomial.size	2.95332e-19	3.17698e-18	Sept7	4619	TRUE
Myo6	3		Myo6	OK	negbinomial.size	2.95837e-19	3.18055e-18	Myo6	10109	TRUE
Slfn5	2		Slfn5	OK	negbinomial.size	3.0375e-19	3.26372e-18	Slfn5	198	TRUE
Atrnl1	3		Atrnl1	OK	negbinomial.size	3.06859e-19	3.29519e-18	Atrnl1	1041	TRUE
Babam1	1		Babam1	OK	negbinomial.size	3.08414e-19	3.30995e-18	Babam1	5194	TRUE
Mfsd1	1		Mfsd1	OK	negbinomial.size	3.09347e-19	3.31802e-18	Mfsd1	6886	TRUE
Slc13a3	3		Slc13a3	OK	negbinomial.size	3.11408e-19	3.33817e-18	Slc13a3	3690	TRUE
Ncam1	2		Ncam1	OK	negbinomial.size	3.13609e-19	3.35981e-18	Ncam1	653	TRUE
Vsir	2		Vsir	OK	negbinomial.size	3.26603e-19	3.49698e-18	Vsir	254	TRUE
Atp6v1d	1		Atp6v1d	OK	negbinomial.size	3.43794e-19	3.6789e-18	Atp6v1d	8337	TRUE
Psat1	1		Psat1	OK	negbinomial.size	3.69601e-19	3.95275e-18	Psat1	4016	TRUE
Bcl2a1b	2		Bcl2a1b	OK	negbinomial.size	3.764e-19	4.02312e-18	Bcl2a1b	219	TRUE
Ltbp3	3		Ltbp3	OK	negbinomial.size	3.94145e-19	4.21033e-18	Ltbp3	242	TRUE
Ptprg	3		Ptprg	OK	negbinomial.size	3.98634e-19	4.2558e-18	Ptprg	1348	TRUE
Wsb1	3		Wsb1	OK	negbinomial.size	4.19108e-19	4.47179e-18	Wsb1	4480	TRUE
Zmiz1	3		Zmiz1	OK	negbinomial.size	4.21693e-19	4.49675e-18	Zmiz1	3645	TRUE
Zfp36l2	2		Zfp36l2	OK	negbinomial.size	4.41911e-19	4.70961e-18	Zfp36l2	4333	TRUE
Golga4	3		Golga4	OK	negbinomial.size	4.43971e-19	4.72882e-18	Golga4	8967	TRUE
F2r	2		F2r	OK	negbinomial.size	4.49081e-19	4.78047e-18	F2r	108	FALSE
Ptgs2	1		Ptgs2	OK	negbinomial.size	4.62641e-19	4.92197e-18	Ptgs2	124	TRUE
Cdipt	2		Cdipt	OK	negbinomial.size	4.86005e-19	5.16454e-18	Cdipt	2532	TRUE
Cript	1		Cript	OK	negbinomial.size	4.85864e-19	5.16454e-18	Cript	6489	TRUE
AC160336.1	3		AC160336.1	OK	negbinomial.size	4.86964e-19	5.17174e-18	AC160336.1	462	TRUE
Sltm	3		Sltm	OK	negbinomial.size	5.10029e-19	5.41356e-18	Sltm	5436	TRUE
Cnih4	1		Cnih4	OK	negbinomial.size	5.11177e-19	5.42261e-18	Cnih4	5806	TRUE
Sirt3	1		Sirt3	OK	negbinomial.size	5.16946e-19	5.48064e-18	Sirt3	7149	TRUE
Exoc6b	3		Exoc6b	OK	negbinomial.size	5.31814e-19	5.63502e-18	Exoc6b	1057	TRUE
Fahd2a	1		Fahd2a	OK	negbinomial.size	5.56684e-19	5.89513e-18	Fahd2a	7228	TRUE
Fam129a	2		Fam129a	OK	negbinomial.size	5.73496e-19	6.06967e-18	Fam129a	367	TRUE
Gigyf1	3		Gigyf1	OK	negbinomial.size	5.86888e-19	6.20782e-18	Gigyf1	4367	TRUE
Rnf13	3		Rnf13	OK	negbinomial.size	5.96312e-19	6.30386e-18	Rnf13	4518	TRUE
Zfp652	2		Zfp652	OK	negbinomial.size	6.01508e-19	6.35514e-18	Zfp652	219	TRUE
6720427I07Rik	3		6720427I07Rik	OK	negbinomial.size	6.0335e-19	6.37093e-18	6720427I07Rik	1545	TRUE
Fstl1	1		Fstl1	OK	negbinomial.size	6.08484e-19	6.42145e-18	Fstl1	119	TRUE
Lmo4	1		Lmo4	OK	negbinomial.size	6.2119e-19	6.55177e-18	Lmo4	7354	TRUE
Eng	2		Eng	OK	negbinomial.size	6.5201e-19	6.87289e-18	Eng	184	TRUE
Ets2	2		Ets2	OK	negbinomial.size	6.86122e-19	7.2283e-18	Ets2	2018	TRUE
Ctnnal1	2		Ctnnal1	OK	negbinomial.size	7.3267e-19	7.71426e-18	Ctnnal1	532	TRUE
Hk2	2		Hk2	OK	negbinomial.size	7.37901e-19	7.76488e-18	Hk2	109	TRUE
Gpr107	3		Gpr107	OK	negbinomial.size	7.97036e-19	8.38235e-18	Gpr107	2263	TRUE
Samsn1	2		Samsn1	OK	negbinomial.size	8.0422e-19	8.45306e-18	Samsn1	135	TRUE
Stk38	3		Stk38	OK	negbinomial.size	8.06442e-19	8.47157e-18	Stk38	3972	TRUE
Igfbp5	3		Igfbp5	OK	negbinomial.size	8.34357e-19	8.75816e-18	Igfbp5	4458	TRUE
Abca13	1		Abca13	OK	negbinomial.size	8.34679e-19	8.75816e-18	Abca13	183	TRUE
Tmbim1	3		Tmbim1	OK	negbinomial.size	8.56211e-19	8.97897e-18	Tmbim1	1044	TRUE
Folr1	1		Folr1	OK	negbinomial.size	8.62389e-19	9.03858e-18	Folr1	10376	TRUE
Gpx3	1		Gpx3	OK	negbinomial.size	8.64224e-19	9.05264e-18	Gpx3	19792	TRUE
Slc33a1	1		Slc33a1	OK	negbinomial.size	8.67519e-19	9.08198e-18	Slc33a1	3295	TRUE
Haao	1		Haao	OK	negbinomial.size	8.69912e-19	9.10184e-18	Haao	4420	TRUE
Chpt1	1		Chpt1	OK	negbinomial.size	8.93688e-19	9.34527e-18	Chpt1	15273	TRUE
Hcfc1r1	1		Hcfc1r1	OK	negbinomial.size	8.94514e-19	9.34858e-18	Hcfc1r1	7709	TRUE
Lage3	1		Lage3	OK	negbinomial.size	9.18924e-19	9.59823e-18	Lage3	4401	TRUE
Plxnb1	2		Plxnb1	OK	negbinomial.size	9.53974e-19	9.95866e-18	Plxnb1	402	TRUE
Samm50	1		Samm50	OK	negbinomial.size	9.88085e-19	1.03089e-17	Samm50	7264	TRUE
Sypl	1		Sypl	OK	negbinomial.size	1.01133e-18	1.05454e-17	Sypl	6246	TRUE
Cnnm2	3		Cnnm2	OK	negbinomial.size	1.01221e-18	1.05486e-17	Cnnm2	1145	TRUE
Rrad	2		Rrad	OK	negbinomial.size	1.01707e-18	1.05933e-17	Rrad	277	TRUE
Spcs2	1		Spcs2	OK	negbinomial.size	1.04783e-18	1.09075e-17	Spcs2	5778	TRUE
Ncf4	2		Ncf4	OK	negbinomial.size	1.11504e-18	1.16005e-17	Ncf4	215	TRUE
Efhd1	1		Efhd1	OK	negbinomial.size	1.12399e-18	1.1687e-17	Efhd1	457	TRUE
Dnajc30	1		Dnajc30	OK	negbinomial.size	1.13831e-18	1.18292e-17	Dnajc30	3592	TRUE
Aqp4	3		Aqp4	OK	negbinomial.size	1.20226e-18	1.24866e-17	Aqp4	121	TRUE
Tkt	1		Tkt	OK	negbinomial.size	1.20512e-18	1.25092e-17	Tkt	11407	TRUE
Rab7	1		Rab7	OK	negbinomial.size	1.22523e-18	1.27108e-17	Rab7	9260	TRUE
Eif3h	1		Eif3h	OK	negbinomial.size	1.227e-18	1.27219e-17	Eif3h	9167	TRUE
Parp14	2		Parp14	OK	negbinomial.size	1.2435e-18	1.28857e-17	Parp14	1146	TRUE
Hnrnpm	1		Hnrnpm	OK	negbinomial.size	1.29356e-18	1.33969e-17	Hnrnpm	6838	TRUE
D630045J12Rik	3		D630045J12Rik	OK	negbinomial.size	1.37484e-18	1.42307e-17	D630045J12Rik	4978	TRUE
Dot1l	3		Dot1l	OK	negbinomial.size	1.38311e-18	1.43082e-17	Dot1l	2484	TRUE
Cr1l	3		Cr1l	OK	negbinomial.size	1.3869e-18	1.43393e-17	Cr1l	2412	TRUE
Pfkp	1		Pfkp	OK	negbinomial.size	1.3878e-18	1.43406e-17	Pfkp	1069	TRUE
Gm43323	3		Gm43323	OK	negbinomial.size	1.40843e-18	1.45456e-17	Gm43323	3364	TRUE
Trrap	3		Trrap	OK	negbinomial.size	1.41798e-18	1.4636e-17	Trrap	2375	TRUE
Plod1	2		Plod1	OK	negbinomial.size	1.55215e-18	1.60118e-17	Plod1	1144	TRUE
Nmrk1	3		Nmrk1	OK	negbinomial.size	1.56396e-18	1.61246e-17	Nmrk1	7956	TRUE
BC028528	2		BC028528	OK	negbinomial.size	1.61652e-18	1.66572e-17	BC028528	156	FALSE
Ppfibp1	3		Ppfibp1	OK	negbinomial.size	1.62476e-18	1.67326e-17	Ppfibp1	3608	TRUE
Vasp	2		Vasp	OK	negbinomial.size	1.68347e-18	1.73276e-17	Vasp	1644	TRUE
Asah2	3		Asah2	OK	negbinomial.size	1.69855e-18	1.7473e-17	Asah2	1596	TRUE
Mtfr1	1		Mtfr1	OK	negbinomial.size	1.71962e-18	1.76798e-17	Mtfr1	4706	TRUE
Ankrd44	3		Ankrd44	OK	negbinomial.size	1.7762e-18	1.82513e-17	Ankrd44	637	TRUE
Scnn1b	1		Scnn1b	OK	negbinomial.size	1.85008e-18	1.89998e-17	Scnn1b	155	TRUE
Ufc1	1		Ufc1	OK	negbinomial.size	1.8744e-18	1.92388e-17	Ufc1	7901	TRUE
Vill	1		Vill	OK	negbinomial.size	1.96332e-18	2.01403e-17	Vill	827	TRUE
Rbbp7	1		Rbbp7	OK	negbinomial.size	1.99193e-18	2.04223e-17	Rbbp7	5177	TRUE
Tnfrsf1a	2		Tnfrsf1a	OK	negbinomial.size	2.12649e-18	2.17897e-17	Tnfrsf1a	3204	TRUE
Slc20a2	3		Slc20a2	OK	negbinomial.size	2.13438e-18	2.18583e-17	Slc20a2	1735	TRUE
Retsat	1		Retsat	OK	negbinomial.size	2.15683e-18	2.20759e-17	Retsat	3306	TRUE
Clcn3	3		Clcn3	OK	negbinomial.size	2.168e-18	2.21779e-17	Clcn3	5355	TRUE
Rsad2	2		Rsad2	OK	negbinomial.size	2.19507e-18	2.24423e-17	Rsad2	317	TRUE
Tm6sf1	2		Tm6sf1	OK	negbinomial.size	2.2275e-18	2.27612e-17	Tm6sf1	232	TRUE
Cfi	1		Cfi	OK	negbinomial.size	2.39906e-18	2.45005e-17	Cfi	1618	TRUE
Prkcsh	1		Prkcsh	OK	negbinomial.size	2.42658e-18	2.47679e-17	Prkcsh	4796	TRUE
Rnaset2b	1		Rnaset2b	OK	negbinomial.size	2.45207e-18	2.50141e-17	Rnaset2b	1314	TRUE
Snta1	1		Snta1	OK	negbinomial.size	2.45752e-18	2.50557e-17	Snta1	4501	TRUE
Sun2	3		Sun2	OK	negbinomial.size	2.49287e-18	2.54021e-17	Sun2	741	TRUE
mt-Co3	3		mt-Co3	OK	negbinomial.size	2.49939e-18	2.54544e-17	mt-Co3	7721	TRUE
Csnk2b	1		Csnk2b	OK	negbinomial.size	2.50458e-18	2.54931e-17	Csnk2b	7909	TRUE
Tmem45b	2		Tmem45b	OK	negbinomial.size	2.56539e-18	2.60976e-17	Tmem45b	106	TRUE
Adam9	2		Adam9	OK	negbinomial.size	2.58384e-18	2.62707e-17	Adam9	1713	TRUE
Fubp1	3		Fubp1	OK	negbinomial.size	2.62324e-18	2.66566e-17	Fubp1	6364	TRUE
Mrps26	1		Mrps26	OK	negbinomial.size	2.64077e-18	2.68198e-17	Mrps26	6234	TRUE
Fes	2		Fes	OK	negbinomial.size	2.87578e-18	2.91905e-17	Fes	211	TRUE
Nfam1	2		Nfam1	OK	negbinomial.size	2.9589e-18	3.00175e-17	Nfam1	148	TRUE
Rbm26	3		Rbm26	OK	negbinomial.size	3.04139e-18	3.08373e-17	Rbm26	4612	TRUE
Sorbs2	3		Sorbs2	OK	negbinomial.size	3.07042e-18	3.11145e-17	Sorbs2	322	FALSE
Ypel2	3		Ypel2	OK	negbinomial.size	3.18708e-18	3.22789e-17	Ypel2	2053	TRUE
Thoc2	3		Thoc2	OK	negbinomial.size	3.23705e-18	3.27669e-17	Thoc2	4513	TRUE
Htra1	1		Htra1	OK	negbinomial.size	3.25216e-18	3.29017e-17	Htra1	4516	TRUE
Prdm2	3		Prdm2	OK	negbinomial.size	3.39681e-18	3.43462e-17	Prdm2	2665	TRUE
Zc3h13	3		Zc3h13	OK	negbinomial.size	3.46519e-18	3.50182e-17	Zc3h13	3297	TRUE
Cd300c2	2		Cd300c2	OK	negbinomial.size	3.60513e-18	3.64124e-17	Cd300c2	253	TRUE
Qsox1	3		Qsox1	OK	negbinomial.size	3.74274e-18	3.77815e-17	Qsox1	815	TRUE
Tstd1	1		Tstd1	OK	negbinomial.size	3.81502e-18	3.849e-17	Tstd1	4376	TRUE
Plvap	1		Plvap	OK	negbinomial.size	3.8326e-18	3.86461e-17	Plvap	244	FALSE
Runx1	2		Runx1	OK	negbinomial.size	4.07114e-18	4.10288e-17	Runx1	372	TRUE
Nit1	1		Nit1	OK	negbinomial.size	4.19016e-18	4.22052e-17	Nit1	8233	TRUE
Cyp4f18	2		Cyp4f18	OK	negbinomial.size	4.32863e-18	4.35759e-17	Cyp4f18	166	TRUE
Urod	1		Urod	OK	negbinomial.size	4.45662e-18	4.48399e-17	Urod	4564	TRUE
2810013P06Rik	3		2810013P06Rik	OK	negbinomial.size	4.55328e-18	4.57873e-17	2810013P06Rik	2517	TRUE
Cd93	1		Cd93	OK	negbinomial.size	4.6739e-18	4.69745e-17	Cd93	126	TRUE
Cyth3	3		Cyth3	OK	negbinomial.size	5.07649e-18	5.09927e-17	Cyth3	680	TRUE
Lrp6	3		Lrp6	OK	negbinomial.size	5.10912e-18	5.12924e-17	Lrp6	4386	TRUE
Rps21	1		Rps21	OK	negbinomial.size	5.16493e-18	5.18244e-17	Rps21	16902	TRUE
Pik3r1	3		Pik3r1	OK	negbinomial.size	5.21212e-18	5.22693e-17	Pik3r1	3563	TRUE
Mical3	3		Mical3	OK	negbinomial.size	5.29602e-18	5.30817e-17	Mical3	2202	TRUE
Hells	2		Hells	OK	negbinomial.size	5.32668e-18	5.33599e-17	Hells	298	TRUE
Clk2	3		Clk2	OK	negbinomial.size	5.54827e-18	5.55493e-17	Clk2	1287	TRUE
Mrpl2	1		Mrpl2	OK	negbinomial.size	5.65362e-18	5.65732e-17	Mrpl2	6373	TRUE
Ost4	1		Ost4	OK	negbinomial.size	5.84924e-18	5.84777e-17	Ost4	11071	TRUE
Zfp638	3		Zfp638	OK	negbinomial.size	5.85032e-18	5.84777e-17	Zfp638	4456	TRUE
Sgk2	1		Sgk2	OK	negbinomial.size	5.96843e-18	5.96258e-17	Sgk2	5364	TRUE
Apobec3	2		Apobec3	OK	negbinomial.size	6.20137e-18	6.19192e-17	Apobec3	213	TRUE
Trpm7	3		Trpm7	OK	negbinomial.size	6.28524e-18	6.27226e-17	Trpm7	6271	TRUE
Scamp2	3		Scamp2	OK	negbinomial.size	6.62288e-18	6.6056e-17	Scamp2	4107	TRUE
Sdf4	2		Sdf4	OK	negbinomial.size	7.00032e-18	6.97826e-17	Sdf4	4412	TRUE
Lbr	3		Lbr	OK	negbinomial.size	7.1728e-18	7.14632e-17	Lbr	1731	TRUE
Itgb2	2		Itgb2	OK	negbinomial.size	7.33164e-18	7.30061e-17	Itgb2	285	TRUE
Asb13	1		Asb13	OK	negbinomial.size	7.37425e-18	7.33906e-17	Asb13	4705	TRUE
Polr2g	1		Polr2g	OK	negbinomial.size	7.38203e-18	7.34282e-17	Polr2g	4464	TRUE
Pdk2	1		Pdk2	OK	negbinomial.size	7.44113e-18	7.3976e-17	Pdk2	6531	TRUE
Myo10	3		Myo10	OK	negbinomial.size	7.67965e-18	7.63059e-17	Myo10	4155	TRUE
C4b	3		C4b	OK	negbinomial.size	7.83167e-18	7.77743e-17	C4b	1156	TRUE
Ptgr2	1		Ptgr2	OK	negbinomial.size	7.92058e-18	7.86147e-17	Ptgr2	5519	TRUE
Bst1	1		Bst1	OK	negbinomial.size	7.99593e-18	7.93196e-17	Bst1	114	TRUE
Acaa1b	1		Acaa1b	OK	negbinomial.size	8.09853e-18	8.0294e-17	Acaa1b	7683	TRUE
Ei24	1		Ei24	OK	negbinomial.size	8.13796e-18	8.06414e-17	Ei24	5933	TRUE
Pik3c2a	3		Pik3c2a	OK	negbinomial.size	8.29769e-18	8.21798e-17	Pik3c2a	5168	TRUE
Enpp2	1		Enpp2	OK	negbinomial.size	8.4378e-18	8.35224e-17	Enpp2	9222	TRUE
Rnase4	1		Rnase4	OK	negbinomial.size	8.71155e-18	8.61856e-17	Rnase4	3457	TRUE
Ptms	1		Ptms	OK	negbinomial.size	8.92726e-18	8.82722e-17	Ptms	14691	TRUE
Fnbp4	3		Fnbp4	OK	negbinomial.size	8.97869e-18	8.87329e-17	Fnbp4	2700	TRUE
Asap1	3		Asap1	OK	negbinomial.size	9.35469e-18	9.2399e-17	Asap1	840	TRUE
Nipa2	3		Nipa2	OK	negbinomial.size	9.51888e-18	9.39701e-17	Nipa2	3274	TRUE
Nav1	2		Nav1	OK	negbinomial.size	1.00825e-17	9.94802e-17	Nav1	88	TRUE
Dusp5	2		Dusp5	OK	negbinomial.size	1.03727e-17	1.02289e-16	Dusp5	660	TRUE
Ccdc34	1		Ccdc34	OK	negbinomial.size	1.05165e-17	1.03651e-16	Ccdc34	2882	TRUE
Tomm5	1		Tomm5	OK	negbinomial.size	1.05276e-17	1.03705e-16	Tomm5	8158	TRUE
Alcam	3		Alcam	OK	negbinomial.size	1.05713e-17	1.0408e-16	Alcam	793	TRUE
2900097C17Rik	1		2900097C17Rik	OK	negbinomial.size	1.07996e-17	1.06271e-16	2900097C17Rik	4098	TRUE
Myl12b	1		Myl12b	OK	negbinomial.size	1.08601e-17	1.06808e-16	Myl12b	5435	TRUE
Derl1	1		Derl1	OK	negbinomial.size	1.09994e-17	1.08121e-16	Derl1	4490	TRUE
Mtch2	1		Mtch2	OK	negbinomial.size	1.12139e-17	1.1017e-16	Mtch2	8380	TRUE
Cav1	1		Cav1	OK	negbinomial.size	1.18241e-17	1.16102e-16	Cav1	107	TRUE
Fcho2	3		Fcho2	OK	negbinomial.size	1.21109e-17	1.18856e-16	Fcho2	5003	TRUE
Grtp1	1		Grtp1	OK	negbinomial.size	1.22471e-17	1.20128e-16	Grtp1	4401	TRUE
Cyp4a12b	3		Cyp4a12b	OK	negbinomial.size	1.23398e-17	1.20973e-16	Cyp4a12b	948	TRUE
Xrn1	3		Xrn1	OK	negbinomial.size	1.25229e-17	1.22702e-16	Xrn1	2374	TRUE
Mast4	3		Mast4	OK	negbinomial.size	1.28939e-17	1.2627e-16	Mast4	3353	TRUE
Ctnna1	1		Ctnna1	OK	negbinomial.size	1.34408e-17	1.31555e-16	Ctnna1	7052	TRUE
Galk1	1		Galk1	OK	negbinomial.size	1.3631e-17	1.33346e-16	Galk1	5084	TRUE
Nme4	1		Nme4	OK	negbinomial.size	1.42713e-17	1.39535e-16	Nme4	2472	TRUE
mt-Ta	3		mt-Ta	OK	negbinomial.size	1.43504e-17	1.40233e-16	mt-Ta	1341	TRUE
Atp9b	3		Atp9b	OK	negbinomial.size	1.44035e-17	1.40677e-16	Atp9b	1568	TRUE
Pygb	1		Pygb	OK	negbinomial.size	1.4702e-17	1.43517e-16	Pygb	290	TRUE
Plpp1	2		Plpp1	OK	negbinomial.size	1.48866e-17	1.45241e-16	Plpp1	239	FALSE
Camk2d	3		Camk2d	OK	negbinomial.size	1.49135e-17	1.45426e-16	Camk2d	2822	TRUE
Luzp1	2		Luzp1	OK	negbinomial.size	1.52803e-17	1.48924e-16	Luzp1	2878	TRUE
Car12	3		Car12	OK	negbinomial.size	1.54265e-17	1.50269e-16	Car12	6145	TRUE
Sra1	1		Sra1	OK	negbinomial.size	1.60201e-17	1.55968e-16	Sra1	7107	TRUE
Rsrc2	3		Rsrc2	OK	negbinomial.size	1.701e-17	1.65518e-16	Rsrc2	6548	TRUE
Kif23	2		Kif23	OK	negbinomial.size	1.7294e-17	1.68193e-16	Kif23	200	TRUE
Gspt1	1		Gspt1	OK	negbinomial.size	1.78103e-17	1.73122e-16	Gspt1	5898	TRUE
Usp53	3		Usp53	OK	negbinomial.size	1.80637e-17	1.75493e-16	Usp53	1220	TRUE
Zdhhc21	3		Zdhhc21	OK	negbinomial.size	1.83981e-17	1.78647e-16	Zdhhc21	1363	TRUE
Ly86	2		Ly86	OK	negbinomial.size	1.92885e-17	1.87193e-16	Ly86	204	TRUE
Fermt2	2		Fermt2	OK	negbinomial.size	1.95524e-17	1.89655e-16	Fermt2	4163	TRUE
Racgap1	3		Racgap1	OK	negbinomial.size	2.01555e-17	1.95401e-16	Racgap1	166	TRUE
Scap	3		Scap	OK	negbinomial.size	2.10107e-17	2.03584e-16	Scap	1920	TRUE
Psd3	2		Psd3	OK	negbinomial.size	2.12741e-17	2.06027e-16	Psd3	259	TRUE
Cox7a2l	1		Cox7a2l	OK	negbinomial.size	2.30154e-17	2.22773e-16	Cox7a2l	9831	TRUE
Abca2	3		Abca2	OK	negbinomial.size	2.30346e-17	2.22842e-16	Abca2	1500	TRUE
Snhg3	3		Snhg3	OK	negbinomial.size	2.30967e-17	2.23325e-16	Snhg3	4193	TRUE
Kdm2a	3		Kdm2a	OK	negbinomial.size	2.34105e-17	2.2624e-16	Kdm2a	4077	TRUE
Mafk	3		Mafk	OK	negbinomial.size	2.42931e-17	2.34645e-16	Mafk	1328	TRUE
Slc10a2	2		Slc10a2	OK	negbinomial.size	2.43968e-17	2.35523e-16	Slc10a2	1015	TRUE
Tomm7	1		Tomm7	OK	negbinomial.size	2.51157e-17	2.42336e-16	Tomm7	12168	TRUE
Naa15	3		Naa15	OK	negbinomial.size	2.53739e-17	2.44699e-16	Naa15	3566	TRUE
Dsp	1		Dsp	OK	negbinomial.size	2.58026e-17	2.48703e-16	Dsp	120	TRUE
Psmd8	1		Psmd8	OK	negbinomial.size	2.65738e-17	2.56001e-16	Psmd8	9000	TRUE
Josd1	2		Josd1	OK	negbinomial.size	2.66924e-17	2.57009e-16	Josd1	906	TRUE
Atp13a1	3		Atp13a1	OK	negbinomial.size	2.74367e-17	2.63967e-16	Atp13a1	2931	TRUE
Trim7	3		Trim7	OK	negbinomial.size	2.74438e-17	2.63967e-16	Trim7	5150	TRUE
Vps37b	3		Vps37b	OK	negbinomial.size	2.83662e-17	2.72696e-16	Vps37b	1145	TRUE
Vti1b	1		Vti1b	OK	negbinomial.size	2.92216e-17	2.80772e-16	Vti1b	5686	TRUE
Myc	2		Myc	OK	negbinomial.size	2.98665e-17	2.86818e-16	Myc	997	TRUE
Macrod2	1		Macrod2	OK	negbinomial.size	3.00156e-17	2.881e-16	Macrod2	4794	TRUE
Mybbp1a	1		Mybbp1a	OK	negbinomial.size	3.01251e-17	2.88999e-16	Mybbp1a	3492	TRUE
Mxd1	3		Mxd1	OK	negbinomial.size	3.09021e-17	2.96298e-16	Mxd1	1414	TRUE
Atp6v0a1	3		Atp6v0a1	OK	negbinomial.size	3.09721e-17	2.96659e-16	Atp6v0a1	1906	TRUE
Laptm4b	1		Laptm4b	OK	negbinomial.size	3.09639e-17	2.96659e-16	Laptm4b	323	TRUE
Zmynd10	1		Zmynd10	OK	negbinomial.size	3.2164e-17	3.07915e-16	Zmynd10	3507	TRUE
Hscb	1		Hscb	OK	negbinomial.size	3.25993e-17	3.1192e-16	Hscb	4221	TRUE
Foxq1	3		Foxq1	OK	negbinomial.size	3.3255e-17	3.18028e-16	Foxq1	513	TRUE
AC121821.1	3		AC121821.1	OK	negbinomial.size	3.35213e-17	3.20407e-16	AC121821.1	1883	TRUE
Cast	1		Cast	OK	negbinomial.size	3.43587e-17	3.28241e-16	Cast	3136	TRUE
Ikzf1	2		Ikzf1	OK	negbinomial.size	3.44664e-17	3.29099e-16	Ikzf1	185	TRUE
Gm47585	2		Gm47585	OK	negbinomial.size	3.52841e-17	3.36731e-16	Gm47585	231	TRUE
Il1f6	1		Il1f6	OK	negbinomial.size	3.53287e-17	3.36982e-16	Il1f6	92	TRUE
Gtpbp2	3		Gtpbp2	OK	negbinomial.size	3.54612e-17	3.38069e-16	Gtpbp2	1910	TRUE
Enpp5	1		Enpp5	OK	negbinomial.size	3.57721e-17	3.40857e-16	Enpp5	3280	TRUE
Hmmr	1		Hmmr	OK	negbinomial.size	3.59639e-17	3.42506e-16	Hmmr	182	TRUE
Slc16a6	2		Slc16a6	OK	negbinomial.size	3.60615e-17	3.43257e-16	Slc16a6	946	TRUE
C5ar1	1		C5ar1	OK	negbinomial.size	3.65203e-17	3.47444e-16	C5ar1	205	TRUE
Tmem63a	3		Tmem63a	OK	negbinomial.size	3.83752e-17	3.64902e-16	Tmem63a	375	TRUE
Rif1	3		Rif1	OK	negbinomial.size	3.84722e-17	3.65636e-16	Rif1	2790	TRUE
Mrps12	1		Mrps12	OK	negbinomial.size	4.05887e-17	3.8555e-16	Mrps12	5895	TRUE
Galc	3		Galc	OK	negbinomial.size	4.09805e-17	3.89071e-16	Galc	3492	TRUE
Tmem87b	3		Tmem87b	OK	negbinomial.size	4.20176e-17	3.98711e-16	Tmem87b	3104	TRUE
Saraf	1		Saraf	OK	negbinomial.size	4.211e-17	3.99381e-16	Saraf	4466	TRUE
Eif3j1	1		Eif3j1	OK	negbinomial.size	4.32747e-17	4.10216e-16	Eif3j1	5277	TRUE
Cd83	2		Cd83	OK	negbinomial.size	4.53409e-17	4.2958e-16	Cd83	175	TRUE
AC122252.2	3		AC122252.2	OK	negbinomial.size	4.73588e-17	4.48467e-16	AC122252.2	315	TRUE
Ubr4	3		Ubr4	OK	negbinomial.size	4.91021e-17	4.64735e-16	Ubr4	3906	TRUE
Ifi207	2		Ifi207	OK	negbinomial.size	5.05338e-17	4.78014e-16	Ifi207	190	TRUE
Efnb1	2		Efnb1	OK	negbinomial.size	5.05572e-17	4.78014e-16	Efnb1	1129	TRUE
mt-Tn	3		mt-Tn	OK	negbinomial.size	5.08243e-17	4.80292e-16	mt-Tn	1077	TRUE
Tia1	3		Tia1	OK	negbinomial.size	5.18547e-17	4.89777e-16	Tia1	3756	TRUE
Rock2	3		Rock2	OK	negbinomial.size	5.34856e-17	5.04922e-16	Rock2	4628	TRUE
Ap1s2	2		Ap1s2	OK	negbinomial.size	5.49546e-17	5.18522e-16	Ap1s2	296	TRUE
Nsd3	3		Nsd3	OK	negbinomial.size	5.51871e-17	5.20181e-16	Nsd3	6165	TRUE
Rgl2	3		Rgl2	OK	negbinomial.size	5.51638e-17	5.20181e-16	Rgl2	1070	TRUE
Tspan15	2		Tspan15	OK	negbinomial.size	5.52449e-17	5.20459e-16	Tspan15	234	TRUE
Cks1b	1		Cks1b	OK	negbinomial.size	5.56808e-17	5.24296e-16	Cks1b	579	TRUE
Tmem134	1		Tmem134	OK	negbinomial.size	5.84503e-17	5.50093e-16	Tmem134	6688	TRUE
Arid5a	2		Arid5a	OK	negbinomial.size	5.9764e-17	5.61909e-16	Arid5a	462	TRUE
Pth1r	3		Pth1r	OK	negbinomial.size	5.97671e-17	5.61909e-16	Pth1r	11790	TRUE
Krit1	3		Krit1	OK	negbinomial.size	5.9905e-17	5.62917e-16	Krit1	4291	TRUE
Serpinb6b	2		Serpinb6b	OK	negbinomial.size	6.22258e-17	5.84426e-16	Serpinb6b	242	TRUE
Gem	2		Gem	OK	negbinomial.size	6.59983e-17	6.1954e-16	Gem	130	TRUE
Kdm7a	3		Kdm7a	OK	negbinomial.size	6.62281e-17	6.21379e-16	Kdm7a	1589	TRUE
Nfil3	1		Nfil3	OK	negbinomial.size	6.76671e-17	6.34556e-16	Nfil3	793	TRUE
Mrpl38	1		Mrpl38	OK	negbinomial.size	7.07495e-17	6.63123e-16	Mrpl38	6494	TRUE
Dnm2	3		Dnm2	OK	negbinomial.size	7.82596e-17	7.3314e-16	Dnm2	3982	TRUE
Clcn4	3		Clcn4	OK	negbinomial.size	8.35987e-17	7.82757e-16	Clcn4	3476	TRUE
Eif3m	1		Eif3m	OK	negbinomial.size	9.0275e-17	8.44838e-16	Eif3m	7291	TRUE
Zfp467	1		Zfp467	OK	negbinomial.size	9.50024e-17	8.88626e-16	Zfp467	4144	TRUE
Cdk12	3		Cdk12	OK	negbinomial.size	9.78266e-17	9.14576e-16	Cdk12	4991	TRUE
Syk	2		Syk	OK	negbinomial.size	9.86428e-17	9.21738e-16	Syk	144	TRUE
Epn3	1		Epn3	OK	negbinomial.size	9.92173e-17	9.26634e-16	Epn3	143	TRUE
Alg10b	3		Alg10b	OK	negbinomial.size	1.10105e-16	1.02779e-15	Alg10b	1311	TRUE
Tusc3	2		Tusc3	OK	negbinomial.size	1.11287e-16	1.0383e-15	Tusc3	1690	TRUE
Itgal	2		Itgal	OK	negbinomial.size	1.13722e-16	1.06048e-15	Itgal	229	TRUE
Sirpa	3		Sirpa	OK	negbinomial.size	1.14929e-16	1.07119e-15	Sirpa	3724	TRUE
Fam13b	3		Fam13b	OK	negbinomial.size	1.17581e-16	1.09535e-15	Fam13b	1662	TRUE
Dnm3	3		Dnm3	OK	negbinomial.size	1.18546e-16	1.10379e-15	Dnm3	382	FALSE
Fbxo22	1		Fbxo22	OK	negbinomial.size	1.18621e-16	1.10393e-15	Fbxo22	5165	TRUE
Tmem165	3		Tmem165	OK	negbinomial.size	1.193e-16	1.10968e-15	Tmem165	1771	TRUE
Thbd	2		Thbd	OK	negbinomial.size	1.23068e-16	1.14414e-15	Thbd	112	TRUE
Cdk6	2		Cdk6	OK	negbinomial.size	1.23855e-16	1.15088e-15	Cdk6	1937	TRUE
Litaf	2		Litaf	OK	negbinomial.size	1.26451e-16	1.17441e-15	Litaf	3590	TRUE
Rps27rt	2		Rps27rt	OK	negbinomial.size	1.26527e-16	1.17452e-15	Rps27rt	1075	TRUE
Myo1e	2		Myo1e	OK	negbinomial.size	1.31218e-16	1.21745e-15	Myo1e	1295	FALSE
Dmxl1	3		Dmxl1	OK	negbinomial.size	1.36704e-16	1.26771e-15	Dmxl1	5867	TRUE
Gabarapl2	1		Gabarapl2	OK	negbinomial.size	1.36857e-16	1.26848e-15	Gabarapl2	8707	TRUE
Fermt3	2		Fermt3	OK	negbinomial.size	1.40534e-16	1.30191e-15	Fermt3	270	TRUE
Atad1	1		Atad1	OK	negbinomial.size	1.41427e-16	1.30952e-15	Atad1	2942	TRUE
Cfb	3		Cfb	OK	negbinomial.size	1.51544e-16	1.40249e-15	Cfb	1705	TRUE
Gfer	1		Gfer	OK	negbinomial.size	1.56846e-16	1.45082e-15	Gfer	4343	TRUE
Mmp9	2		Mmp9	OK	negbinomial.size	1.57886e-16	1.45971e-15	Mmp9	99	TRUE
As3mt	1		As3mt	OK	negbinomial.size	1.58322e-16	1.463e-15	As3mt	4951	TRUE
Sox4	2		Sox4	OK	negbinomial.size	1.58825e-16	1.46691e-15	Sox4	2887	TRUE
Lmbrd1	3		Lmbrd1	OK	negbinomial.size	1.75754e-16	1.62245e-15	Lmbrd1	2855	TRUE
Stk16	1		Stk16	OK	negbinomial.size	1.76633e-16	1.62974e-15	Stk16	6088	TRUE
Adgrl2	2		Adgrl2	OK	negbinomial.size	1.77557e-16	1.63745e-15	Adgrl2	1500	TRUE
Bin2	2		Bin2	OK	negbinomial.size	1.81158e-16	1.66982e-15	Bin2	196	TRUE
Sft2d2	3		Sft2d2	OK	negbinomial.size	1.84176e-16	1.69679e-15	Sft2d2	1757	TRUE
Arhgef1	3		Arhgef1	OK	negbinomial.size	1.86817e-16	1.72025e-15	Arhgef1	2111	TRUE
Rexo2	1		Rexo2	OK	negbinomial.size	1.87607e-16	1.72666e-15	Rexo2	7620	TRUE
Slc22a12	3		Slc22a12	OK	negbinomial.size	1.89353e-16	1.74186e-15	Slc22a12	5929	TRUE
Samd5	3		Samd5	OK	negbinomial.size	1.96504e-16	1.80673e-15	Samd5	97	TRUE
Mboat7	3		Mboat7	OK	negbinomial.size	1.96861e-16	1.80911e-15	Mboat7	1545	TRUE
Adam17	3		Adam17	OK	negbinomial.size	1.98733e-16	1.8254e-15	Adam17	1325	TRUE
Gpm6a	2		Gpm6a	OK	negbinomial.size	2.03891e-16	1.87184e-15	Gpm6a	1306	TRUE
[truncated: 16,480 more rows]
