# Supplementary material for: Single-cell sequencing reveals homogeneity and heterogeneity of the cytopathological mechanisms in different etiology-induced AKI
Source: Cell Death Dis. 2023 May 11;14(5):318. doi: 10.1038/s41419-023-05830-z (PMC10175265; doi:10.1038/s41419-023-05830-z)
Supplement: Supplementary file 7 — Supplemental Table 5 [file 41419_2023_5830_MOESM7_ESM.xlsx]

## Sheet: ECs_res0.15_seurat_clusters
p_val	avg_log2FC	pct.1	pct.2	p_val_adj	cluster	gene
0	2.11159	0.914	0.456	0	0	Rgcc
0	1.5888	0.974	0.712	0	0	Plvap
0	1.40867	0.952	0.776	0	0	Plpp1
0	1.33706	0.956	0.863	0	0	Flt1
0	-2.75251	0.212	0.681	0	0	Vim
1.82627e-296	1.37225	0.981	0.748	4.26141e-292	0	Fabp4
1.679e-261	-2.40011	0.015	0.398	3.91777e-257	0	Fbln5
7.74799e-245	1.31639	0.891	0.662	1.80792e-240	0	Plpp3
2.7048e-238	0.936163	0.962	0.827	6.31137e-234	0	Emcn
5.22958e-235	1.40246	0.76	0.419	1.22027e-230	0	Ramp3
5.56475e-227	1.38436	0.788	0.474	1.29848e-222	0	Fam167b
5.64764e-211	1.48752	0.877	0.642	1.31782e-206	0	Igfbp3
7.59301e-210	1.30376	0.746	0.386	1.77175e-205	0	Cd300lg
6.02786e-209	0.809809	0.969	0.918	1.40654e-204	0	Egfl7
4.61647e-208	1.46788	0.746	0.398	1.07721e-203	0	Ednrb
1.99845e-201	1.16439	0.86	0.617	4.66319e-197	0	Kdr
6.69334e-200	0.952665	0.927	0.853	1.56182e-195	0	Serinc3
1.28317e-197	1.14763	0.883	0.745	2.99415e-193	0	Col4a1
1.40428e-197	1.6426	0.782	0.484	3.27676e-193	0	Gpihbp1
5.16034e-193	-2.65149	0.01	0.307	1.20411e-188	0	Tspan8
1.4777e-189	-1.17204	0.929	0.984	3.44807e-185	0	Fth1
4.16289e-185	1.25182	0.683	0.352	9.71368e-181	0	Exoc3l2
5.89503e-180	0.943028	0.923	0.83	1.37555e-175	0	Eng
3.15679e-165	-1.75436	0.102	0.427	7.36605e-161	0	Glul
3.41509e-161	-1.51613	0.007	0.258	7.96877e-157	0	Npnt
4.53289e-160	-1.70771	0.163	0.481	1.0577e-155	0	Sox17
3.71526e-158	-1.53746	0.02	0.283	8.66918e-154	0	Col18a1
4.1413e-157	-1.78776	0.064	0.356	9.66331e-153	0	S100a4
3.76072e-156	-2.25619	0.196	0.519	8.77525e-152	0	Fxyd2
4.75254e-153	-1.11517	0.013	0.262	1.10896e-148	0	Sorbs2
2.9395e-151	1.03174	0.82	0.643	6.85902e-147	0	Col4a2
1.45206e-147	0.950051	0.874	0.775	3.38823e-143	0	Pbx1
1.98517e-140	-2.03632	0.203	0.522	4.63219e-136	0	Fos
3.09486e-140	1.29044	0.527	0.236	7.22155e-136	0	Ptpru
1.99445e-139	-1.49564	0.027	0.273	4.65385e-135	0	Edn1
4.57264e-139	-2.45507	0.055	0.314	1.06698e-134	0	Cldn5
6.32855e-139	-1.17004	0.04	0.3	1.4767e-134	0	Mecom
1.84124e-137	1.13019	0.71	0.481	4.29635e-133	0	Slc43a3
3.42376e-136	0.957059	0.856	0.76	7.989e-132	0	Gng11
7.42549e-133	-1.3118	0.049	0.305	1.73266e-128	0	Gja4
2.19849e-132	-1.48479	0.121	0.416	5.12995e-128	0	Gadd45g
2.7145e-131	1.18093	0.611	0.356	6.33401e-127	0	F2r
3.81309e-131	-1.33235	0.096	0.378	8.89747e-127	0	Ldhb
2.03342e-128	-1.8112	0.123	0.398	4.74478e-124	0	Aldob
7.41623e-127	1.04553	0.804	0.642	1.7305e-122	0	Sgk1
2.24484e-124	0.825014	0.834	0.72	5.23811e-120	0	Cd34
5.00021e-124	0.807424	0.893	0.817	1.16675e-119	0	Srgn
8.05124e-120	1.32373	0.497	0.235	1.87868e-115	0	Thrsp
2.06737e-119	1.12475	0.542	0.285	4.82399e-115	0	Dhrs3
2.93829e-119	0.780596	0.841	0.608	6.85621e-115	0	Tcim
1.14106e-118	0.971684	0.661	0.441	2.66254e-114	0	Jup
2.33045e-118	-0.879773	0.033	0.258	5.43786e-114	0	Zeb2
5.95087e-113	1.26262	0.693	0.409	1.38858e-108	0	Igfbp5
6.02228e-113	-1.01156	0.182	0.478	1.40524e-108	0	Cd63
1.88079e-110	1.00684	0.652	0.466	4.38862e-106	0	Sh3bp5
6.10142e-109	-0.600697	0.901	0.962	1.42371e-104	0	Rpl32
7.95929e-107	1.24564	0.493	0.234	1.85722e-102	0	Inhbb
2.30416e-105	-0.931753	0.074	0.313	5.37652e-101	0	Hist1h2bc
1.0743e-104	-0.633704	0.859	0.939	2.50677e-100	0	Rpl18a
1.8303e-103	1.04689	0.624	0.44	4.27081e-99	0	Entpd1
5.57873e-102	-1.74974	0.122	0.363	1.30174e-97	0	Clu
1.20913e-101	0.776575	0.865	0.788	2.82138e-97	0	Cd200
1.41664e-100	0.654456	0.887	0.843	3.30558e-96	0	App
7.58762e-100	0.62174	0.92	0.887	1.7705e-95	0	Ifitm2
2.14703e-98	-0.500546	0.945	0.981	5.00988e-94	0	Rplp1
4.68556e-98	1.02594	0.568	0.345	1.09333e-93	0	Irx3
5.95367e-98	-1.03243	0.053	0.263	1.38923e-93	0	Rida
1.04859e-97	1.10463	0.413	0.18	2.44679e-93	0	Mcf2l
1.25559e-97	-1.1279	0.105	0.347	2.92979e-93	0	Spink1
5.9492e-97	-0.631206	0.904	0.961	1.38819e-92	0	Rps20
1.34732e-96	-0.619159	0.84	0.932	3.14382e-92	0	Rps3a1
2.58817e-95	1.21326	0.487	0.253	6.03924e-91	0	Uchl1
1.30145e-93	-0.610637	0.851	0.941	3.0368e-89	0	Rps3
1.35474e-93	-0.879347	0.064	0.277	3.16115e-89	0	Ass1
2.0032e-92	-0.6229	0.881	0.947	4.67427e-88	0	Rps16
2.68468e-92	-1.13959	0.073	0.288	6.26444e-88	0	S100g
3.84817e-92	-0.987926	0.34	0.629	8.97932e-88	0	Hsp90aa1
8.95286e-92	0.556924	0.916	0.88	2.08906e-87	0	Cd81
1.36175e-91	-0.579535	0.898	0.957	3.17752e-87	0	Rps12
3.10341e-91	0.727166	0.802	0.693	7.24149e-87	0	Gimap6
2.07188e-90	0.512616	0.925	0.898	4.83452e-86	0	Gnai2
3.65358e-90	-1.15139	0.487	0.724	8.52526e-86	0	Dbi
6.40618e-90	-0.666772	0.765	0.899	1.49482e-85	0	Rpsa
2.19583e-89	-0.54812	0.955	0.978	5.12376e-85	0	Rps24
7.19787e-89	-2.02211	0.162	0.4	1.67955e-84	0	Hspa1a
1.696e-88	-0.662991	0.717	0.874	3.95744e-84	0	Rpl12
5.37699e-88	0.621933	0.869	0.807	1.25467e-83	0	Adgrl4
7.07169e-88	-1.2047	0.106	0.332	1.65011e-83	0	Fosb
2.42084e-87	0.854932	0.67	0.521	5.64879e-83	0	Gimap5
2.07361e-86	-0.553475	0.872	0.945	4.83857e-82	0	Rps5
5.71881e-86	-1.73707	0.583	0.761	1.33443e-81	0	Gpx3
8.92448e-86	-0.570449	0.911	0.961	2.08244e-81	0	Rps11
1.14907e-85	-0.521744	0.837	0.927	2.68125e-81	0	Rpl11
5.16834e-85	-1.38964	0.097	0.305	1.20598e-80	0	Pck1
1.5022e-82	0.725396	0.712	0.59	3.50524e-78	0	Vamp5
3.66099e-82	0.847212	0.647	0.491	8.54254e-78	0	Hspg2
5.17832e-82	-0.71116	0.189	0.449	1.20831e-77	0	Hspe1
7.64156e-82	-0.601021	0.903	0.952	1.78308e-77	0	Rps27
2.34952e-81	-0.687178	0.104	0.325	5.48236e-77	0	Pdcd4
2.57313e-81	-0.529968	0.845	0.937	6.00414e-77	0	Rpl38
6.69491e-81	1.13622	0.298	0.101	1.56219e-76	0	Col13a1
5.25228e-80	-0.542105	0.844	0.927	1.22557e-75	0	Rps9
9.7746e-79	0.93514	0.521	0.322	2.28081e-74	0	Mgll
3.1141e-78	0.543778	0.946	0.914	7.26645e-74	0	Ly6c1
6.88223e-78	-1.44528	0.315	0.562	1.6059e-73	0	Igfbp7
1.22679e-77	-0.59038	0.78	0.906	2.8626e-73	0	Rplp0
1.88749e-77	-0.606548	0.575	0.821	4.40427e-73	0	Atp5e
1.96384e-77	-0.609192	0.07	0.266	4.58243e-73	0	Gltp
2.38246e-77	-0.503438	0.865	0.939	5.55924e-73	0	Rpl21
4.23621e-76	-0.798604	0.124	0.344	9.88476e-72	0	Lgals1
2.87295e-75	0.886343	0.565	0.404	6.70373e-71	0	Sema3f
1.32578e-74	-0.54667	0.915	0.964	3.09356e-70	0	Rps21
2.26353e-74	-0.509215	0.863	0.93	5.28172e-70	0	Rpl35a
3.44906e-74	-0.704354	0.326	0.596	8.04804e-70	0	Ndrg1
1.10272e-73	-1.24839	0.093	0.289	2.5731e-69	0	Hspa1b
1.63718e-73	-0.710271	0.084	0.28	3.82019e-69	0	Pltp
2.359e-73	0.701731	0.796	0.726	5.5045e-69	0	Cd9
4.72487e-73	-0.721801	0.533	0.769	1.1025e-68	0	Gpx1
4.02291e-72	-1.13489	0.522	0.721	9.38705e-68	0	Crip1
1.91409e-71	0.810218	0.611	0.466	4.46633e-67	0	Dlc1
2.50171e-70	0.647252	0.802	0.746	5.8375e-66	0	Tcf4
3.0819e-70	-0.8431	0.342	0.597	7.1913e-66	0	Prdx5
1.6122e-69	0.776928	0.688	0.583	3.7619e-65	0	Tek
5.15947e-69	-1.03533	0.161	0.372	1.20391e-64	0	Zfp36
6.38871e-69	-0.534491	0.895	0.949	1.49074e-64	0	Rpl39
3.74504e-68	-0.637881	0.107	0.308	8.73869e-64	0	Adipor2
1.84177e-67	0.807714	0.697	0.591	4.29758e-63	0	Rhoc
2.3751e-67	0.538522	0.893	0.836	5.54206e-63	0	Meis2
5.25194e-67	0.897882	0.355	0.171	1.22549e-62	0	Itprip
9.28109e-67	-0.513955	0.753	0.884	2.16565e-62	0	Rps15
1.97229e-66	-0.557212	0.857	0.95	4.60213e-62	0	Ftl1
7.3677e-65	0.849701	0.455	0.278	1.71918e-60	0	Nid1
1.91373e-64	1.0686	0.415	0.233	4.46549e-60	0	Nr2f2
3.08156e-64	-0.538806	0.717	0.878	7.19051e-60	0	Ybx1
1.73239e-63	-0.977586	0.127	0.322	4.04235e-59	0	Ifi27l2a
2.76019e-63	-0.66386	0.089	0.27	6.44064e-59	0	Arhgdib
4.39258e-63	-0.51619	0.6	0.791	1.02496e-58	0	Rpl4
1.2295e-62	-0.973669	0.313	0.535	2.86891e-58	0	Btg2
2.91581e-62	1.37615	0.334	0.154	6.80374e-58	0	Cyp26b1
3.2141e-62	0.846094	0.288	0.117	7.49979e-58	0	Fscn1
4.60536e-62	0.925185	0.295	0.124	1.07461e-57	0	Kcnb1
5.6949e-62	-0.670385	0.178	0.396	1.32885e-57	0	Mdh1
6.44835e-62	-0.552017	0.334	0.588	1.50466e-57	0	Rpl22l1
2.17786e-61	-1.0491	0.121	0.307	5.08182e-57	0	Egr1
2.41428e-61	-0.528239	0.686	0.848	5.63348e-57	0	Rpl36a
5.46923e-60	-0.64727	0.142	0.341	1.27619e-55	0	Dst
1.51448e-59	-0.526645	0.784	0.884	3.53389e-55	0	Rpl30
3.00306e-59	-0.547442	0.361	0.605	7.00734e-55	0	Rps10
1.93375e-58	0.828048	0.37	0.203	4.5122e-54	0	Tspan15
8.90264e-58	0.662961	0.658	0.518	2.07734e-53	0	Gimap4
1.15242e-57	0.8501	0.442	0.268	2.68907e-53	0	Nrp2
1.25018e-57	-0.631402	0.507	0.714	2.91717e-53	0	Btg1
1.6836e-57	0.88171	0.398	0.23	3.92852e-53	0	Chst2
2.72133e-57	-0.519515	0.523	0.737	6.34995e-53	0	Rpl10a
1.9265e-56	-0.520248	0.814	0.896	4.4953e-52	0	Rpl17
1.98174e-56	-0.555457	0.098	0.271	4.62418e-52	0	Rfk
2.81977e-56	0.709281	0.662	0.567	6.57965e-52	0	Tnfaip2
3.55496e-56	-0.533672	0.203	0.421	8.29513e-52	0	Arid5b
5.91297e-56	-0.507449	0.131	0.323	1.37973e-51	0	Arl2bp
5.33947e-55	0.826466	0.592	0.475	1.24591e-50	0	Marcks
1.89822e-54	0.764135	0.397	0.225	4.42932e-50	0	Meox1
2.15704e-54	0.880592	0.658	0.538	5.03324e-50	0	Rsad2
3.66291e-54	-1.16617	0.722	0.839	8.54702e-50	0	Cst3
3.79475e-54	0.610818	0.679	0.582	8.85467e-50	0	Nrp1
4.21777e-54	-0.592987	0.173	0.376	9.84175e-50	0	Etfb
5.48635e-54	0.850453	0.472	0.313	1.28019e-49	0	Marcksl1
7.34376e-54	-0.518549	0.346	0.577	1.71359e-49	0	Pabpc1
1.73713e-53	0.660175	0.665	0.586	4.05342e-49	0	Rbms1
3.05515e-53	0.797492	0.492	0.341	7.12889e-49	0	Hipk2
9.24281e-53	-0.510235	0.845	0.906	2.15672e-48	0	Rps15a
2.08096e-52	0.781349	0.535	0.413	4.8557e-48	0	Tcn2
2.5133e-52	0.705285	0.556	0.436	5.86454e-48	0	Eva1b
2.68868e-52	-0.536165	0.108	0.28	6.27377e-48	0	Jag2
3.27968e-52	0.753829	0.779	0.75	7.65282e-48	0	Tsc22d1
4.09112e-52	0.862702	0.349	0.18	9.54621e-48	0	Btnl9
1.67525e-51	0.730387	0.611	0.522	3.90903e-47	0	Lims2
1.73684e-51	0.864739	0.428	0.252	4.05275e-47	0	Fabp5
2.87575e-51	-0.532754	0.113	0.286	6.71026e-47	0	Ephx1
3.05351e-51	0.575384	0.823	0.785	7.12506e-47	0	Id3
4.35716e-51	-0.574623	0.096	0.259	1.0167e-46	0	Azin1
2.55191e-50	0.658867	0.621	0.533	5.95463e-46	0	Mef2a
3.99363e-50	-0.558537	0.173	0.37	9.31874e-46	0	Fryl
5.95812e-50	-0.505873	0.121	0.296	1.39027e-45	0	Capg
8.60779e-50	-0.721514	0.371	0.59	2.00854e-45	0	Sat1
9.81403e-50	0.594644	0.698	0.611	2.29001e-45	0	Cald1
2.68069e-49	-0.749386	0.141	0.314	6.25513e-45	0	Ppp1r15a
4.63344e-49	-0.537604	0.214	0.418	1.08117e-44	0	Mif
1.50256e-48	-0.542618	0.101	0.259	3.50608e-44	0	C130074G19Rik
4.89911e-48	0.67148	0.747	0.69	1.14316e-43	0	Id1
5.67017e-48	-0.718255	0.563	0.397	1.32308e-43	0	Igkc
8.033e-48	0.907473	0.455	0.323	1.87442e-43	0	Insr
1.44852e-47	0.689177	0.55	0.424	3.37997e-43	0	Tshz2
3.05512e-47	0.773771	0.435	0.301	7.12882e-43	0	Dysf
8.07622e-47	0.599145	0.706	0.664	1.8845e-42	0	Mxd4
8.47877e-47	0.767926	0.299	0.152	1.97844e-42	0	Smtn
5.25748e-46	-0.684051	0.264	0.46	1.22678e-41	0	Mt1
6.72982e-46	0.746082	0.505	0.383	1.57034e-41	0	Ptprg
7.11815e-46	-0.50653	0.289	0.5	1.66095e-41	0	Bcam
2.26545e-45	0.908648	0.365	0.218	5.28621e-41	0	Cebpb
1.45724e-44	0.637165	0.586	0.499	3.40032e-40	0	Elk3
2.28686e-44	0.623795	0.398	0.249	5.33616e-40	0	Ehd3
3.82127e-44	0.582844	0.667	0.595	8.91655e-40	0	Rasip1
4.84773e-44	-0.982867	0.483	0.654	1.13117e-39	0	Junb
7.06099e-44	0.761198	0.321	0.175	1.64761e-39	0	Tbxa2r
1.27293e-43	0.686615	0.55	0.448	2.97026e-39	0	Cldn15
2.37309e-43	-1.28082	0.999	0.993	5.53737e-39	0	Gm42418
4.81175e-43	0.672127	0.496	0.378	1.12277e-38	0	Cd38
6.98685e-43	0.709844	0.519	0.384	1.63031e-38	0	Ifi44
1.63109e-42	-0.516026	0.394	0.609	3.80598e-38	0	mt-Atp8
1.19025e-41	0.525293	0.765	0.674	2.77732e-37	0	Ctla2a
1.23523e-41	-0.617639	0.92	0.978	2.88228e-37	0	mt-Nd4
1.27675e-41	0.577742	0.641	0.578	2.97917e-37	0	Ccdc85b
1.77835e-41	0.706691	0.338	0.203	4.1496e-37	0	Cdc42ep4
1.80489e-41	0.716843	0.329	0.193	4.21154e-37	0	Ripply3
2.52526e-41	0.730374	0.519	0.414	5.89244e-37	0	Limch1
4.74573e-41	0.788298	0.281	0.151	1.10737e-36	0	Fmnl2
1.81839e-40	0.67402	0.483	0.369	4.24303e-36	0	Zfhx3
2.67444e-40	-0.5287	0.246	0.431	6.24053e-36	0	Jam2
5.06482e-40	0.536278	0.76	0.715	1.18182e-35	0	Cd93
5.78474e-40	0.717804	0.397	0.271	1.34981e-35	0	Flt4
7.73632e-40	0.564265	0.603	0.506	1.80519e-35	0	Gngt2
9.43595e-40	-0.520345	0.29	0.485	2.20178e-35	0	Zfp36l2
1.0337e-39	-0.543173	0.988	0.997	2.41203e-35	0	mt-Cytb
2.84284e-39	0.681941	0.288	0.152	6.63349e-35	0	Ada
5.42041e-39	-0.743912	0.177	0.335	1.2648e-34	0	Socs3
2.41502e-38	0.652565	0.257	0.129	5.6352e-34	0	Enho
3.42452e-38	-0.840101	0.253	0.419	7.99077e-34	0	Ier3
1.38379e-37	0.62153	0.588	0.51	3.22893e-33	0	Rapgef5
5.52255e-37	0.740614	0.44	0.319	1.28863e-32	0	Tnfsf10
9.9527e-37	0.520082	0.664	0.615	2.32236e-32	0	Selenom
3.54828e-36	-0.521198	0.493	0.686	8.27957e-32	0	Ctsd
7.83982e-36	0.812527	0.486	0.403	1.82934e-31	0	Pnp
9.14003e-36	0.680588	0.454	0.352	2.13273e-31	0	Arap3
1.41013e-35	0.630271	0.605	0.529	3.29041e-31	0	H2-T23
1.5416e-35	0.683782	0.34	0.216	3.59717e-31	0	Slc29a1
2.4794e-35	0.594018	0.62	0.557	5.78543e-31	0	AU021092
3.00086e-35	-0.610295	0.794	0.866	7.0022e-31	0	Tm4sf1
1.45912e-34	0.552841	0.603	0.524	3.4047e-30	0	Cyyr1
2.52354e-34	-0.514653	0.978	0.993	5.88843e-30	0	mt-Rnr1
4.40321e-34	0.599022	0.529	0.434	1.02745e-29	0	Arhgap29
4.95359e-34	0.598246	0.574	0.502	1.15587e-29	0	Snrk
1.10122e-33	0.651407	0.446	0.349	2.56958e-29	0	Sash1
1.24517e-33	0.612245	0.619	0.558	2.90548e-29	0	Klf9
9.58355e-33	0.548001	0.566	0.492	2.23622e-28	0	Apbb2
1.19597e-32	0.629191	0.528	0.451	2.79068e-28	0	Fam117b
5.66481e-32	0.68344	0.33	0.216	1.32183e-27	0	Chst15
1.38639e-31	0.625893	0.418	0.316	3.235e-27	0	Ephb4
6.1286e-31	0.618573	0.279	0.163	1.43005e-26	0	Ptgs1
3.04677e-30	-0.763349	0.183	0.319	7.10933e-26	0	Ltbp4
7.57177e-30	0.700642	0.354	0.245	1.7668e-25	0	Efnb1
8.04206e-30	0.594929	0.29	0.176	1.87653e-25	0	Xdh
2.00012e-29	-1.9857	0.645	0.736	4.66708e-25	0	Spp1
4.29056e-29	0.671153	0.395	0.292	1.00116e-24	0	Stab1
6.25357e-29	0.626782	0.386	0.286	1.45921e-24	0	Tpst2
8.61493e-29	0.598062	0.477	0.404	2.01021e-24	0	Zmiz1
1.00206e-28	0.593427	0.486	0.397	2.33821e-24	0	Sox18
2.05179e-28	0.690476	0.303	0.198	4.78765e-24	0	Sema4c
1.61652e-27	0.599497	0.473	0.395	3.77199e-23	0	Ppfibp1
2.66984e-27	-0.53879	0.252	0.391	6.22979e-23	0	Rbp1
4.56012e-27	0.638621	0.465	0.332	1.06406e-22	0	Esm1
3.59265e-26	0.54478	0.491	0.415	8.38308e-22	0	Mfge8
6.45909e-26	0.586758	0.429	0.348	1.50716e-21	0	Tmem204
6.48503e-26	0.533279	0.542	0.497	1.51322e-21	0	Reep3
1.27232e-25	0.628836	0.366	0.274	2.96882e-21	0	Ipo11
1.8599e-25	0.674542	0.676	0.655	4.33988e-21	0	Tinagl1
5.01097e-25	0.546365	0.27	0.166	1.16926e-20	0	Gpr182
5.82347e-25	0.569665	0.359	0.264	1.35885e-20	0	Cdc42ep2
1.34573e-24	0.586	0.333	0.239	3.14012e-20	0	Acap2
6.29705e-24	0.522596	0.505	0.439	1.46935e-19	0	Kank3
9.23208e-23	0.537921	0.411	0.324	2.15421e-18	0	Ldb2
1.65486e-22	0.530368	0.505	0.444	3.86146e-18	0	Pmp22
1.70241e-22	0.563585	0.4	0.316	3.97239e-18	0	Adgrl2
6.12733e-22	0.575115	0.308	0.222	1.42975e-17	0	Ncoa3
6.18114e-22	0.534065	0.384	0.306	1.44231e-17	0	Tspan12
7.07296e-22	0.530365	0.466	0.409	1.6504e-17	0	Asap1
1.11261e-21	0.515044	0.387	0.303	2.59616e-17	0	Cmtm8
3.56994e-21	0.567614	0.333	0.249	8.3301e-17	0	Dram1
5.2514e-21	0.508	0.292	0.203	1.22536e-16	0	Micall1
6.9957e-21	0.54282	0.292	0.202	1.63238e-16	0	Irx5
9.64822e-21	0.508208	0.299	0.207	2.25131e-16	0	Pola2
2.01291e-20	0.531638	0.295	0.211	4.69692e-16	0	Endod1
3.70597e-20	0.634069	0.317	0.237	8.64751e-16	0	Camk2n1
6.4814e-20	-0.563963	0.331	0.464	1.51237e-15	0	Ier2
1.20394e-19	0.513064	0.515	0.467	2.80928e-15	0	Gas6
1.28507e-19	0.587261	0.282	0.195	2.99858e-15	0	F8
1.41439e-19	0.544978	0.331	0.248	3.30033e-15	0	Rassf9
3.91787e-19	0.500089	0.374	0.303	9.14197e-15	0	2810025M15Rik
1.57087e-18	0.519468	0.333	0.26	3.66546e-14	0	Sec14l1
5.71435e-18	0.525296	0.355	0.283	1.33339e-13	0	Tmem140
1.46014e-17	0.513934	0.373	0.308	3.4071e-13	0	Prkch
4.47851e-17	0.535387	0.29	0.218	1.04502e-12	0	Nectin2
1.71925e-16	0.501403	0.421	0.359	4.0117e-12	0	Fkbp5
1.77503e-16	-0.501928	0.438	0.553	4.14186e-12	0	Klf4
7.32719e-16	-0.743551	0.665	0.764	1.70973e-11	0	Jun
1.90764e-15	0.500028	0.351	0.294	4.45129e-11	0	Lrrc8a
1.03381e-14	0.502589	0.382	0.334	2.41229e-10	0	Zeb1
1.48885e-14	0.528943	0.306	0.246	3.47409e-10	0	Slco3a1
3.93456e-14	0.575131	0.419	0.374	9.18089e-10	0	Ucp2
7.27876e-13	0.514712	0.279	0.217	1.69843e-08	0	Sox4
1.00538e-12	0.511187	0.393	0.356	2.34596e-08	0	Fas
1.6479e-09	0.525337	0.419	0.398	3.84521e-05	0	Hes1
1.70258e-07	0.521592	0.261	0.228	0.00397279	0	Mylip
0	2.67601	0.774	0.123	0	1	S100a4
0	2.39098	0.787	0.117	0	1	Fbln5
0	2.21338	0.356	0.007	0	1	Stmn2
0	2.12042	0.609	0.035	0	1	Fbln2
0	2.07026	0.684	0.077	0	1	Pi16
0	1.72416	0.469	0.021	0	1	Nebl
1.8657e-281	2.22244	0.949	0.369	4.35342e-277	1	Vim
6.36514e-274	1.85177	0.863	0.238	1.48524e-269	1	Sox17
4.49744e-268	2.35474	0.957	0.569	1.04943e-263	1	Crip1
2.7121e-266	2.42035	0.748	0.189	6.32842e-262	1	Glul
2.43257e-250	3.10309	0.568	0.095	5.67615e-246	1	Tspan8
2.36787e-241	-2.97964	0.469	0.901	5.52518e-237	1	Plvap
5.76177e-223	2.47429	0.488	0.07	1.34445e-218	1	Eln
1.47061e-217	-4.30547	0.125	0.772	3.43152e-213	1	Rgcc
8.68883e-214	1.27748	0.4	0.043	2.02745e-209	1	Atp2a3
7.13461e-211	1.76339	0.58	0.114	1.66479e-206	1	Gja4
2.01332e-209	1.04354	0.341	0.026	4.69789e-205	1	Trpv4
1.25035e-197	4.08774	0.472	0.081	2.91756e-193	1	Mgp
6.6501e-188	1.24416	0.492	0.083	1.55173e-183	1	Sorbs2
5.35885e-186	1.5975	0.447	0.07	1.25043e-181	1	Jag1
9.19458e-183	1.25517	0.293	0.023	2.14546e-178	1	Ptprj
2.0597e-181	1.2797	0.413	0.058	4.8061e-177	1	Ptprr
1.23076e-180	-2.78583	0.317	0.828	2.87185e-176	1	Igfbp3
1.37557e-179	-2.3266	0.314	0.804	3.20976e-175	1	Kdr
3.24747e-172	-2.11547	0.555	0.913	7.57765e-168	1	Fabp4
3.04976e-171	1.70692	0.496	0.096	7.11631e-167	1	Edn1
4.8751e-171	-3.27842	0.132	0.71	1.13756e-166	1	Gpihbp1
4.53279e-168	-1.76548	0.807	0.925	1.05768e-163	1	Flt1
4.46462e-167	-1.99584	0.691	0.891	1.04177e-162	1	Plpp1
7.87117e-164	-2.37331	0.484	0.822	1.83666e-159	1	Plpp3
2.48033e-159	0.77902	0.26	0.02	5.78761e-155	1	Itgb4
3.38194e-158	-2.27773	0.145	0.706	7.89141e-154	1	Fam167b
4.56706e-152	-2.44072	0.084	0.641	1.06568e-147	1	Cd300lg
8.26664e-150	1.2231	0.98	0.795	1.92894e-145	1	S100a6
5.51094e-148	0.879089	0.276	0.027	1.28592e-143	1	Aif1l
2.58685e-140	0.989279	0.306	0.039	6.03614e-136	1	Efhd1
9.10019e-137	1.1666	0.479	0.112	2.12344e-132	1	Tspan7
4.98991e-135	1.15944	0.533	0.142	1.16434e-130	1	Jag2
9.10695e-132	-3.2768	0.105	0.62	2.12501e-127	1	Igfbp5
1.75528e-131	1.44547	0.344	0.059	4.09576e-127	1	Thbs2
5.27746e-131	1.81884	0.59	0.199	1.23144e-126	1	Ltbp4
1.27897e-125	1.24335	0.485	0.13	2.98434e-121	1	Azin1
2.47413e-124	1.28769	0.95	0.811	5.77314e-120	1	Tm4sf1
3.93575e-124	1.10841	0.485	0.121	9.18367e-120	1	Mecom
9.44931e-124	1.01337	0.313	0.049	2.2049e-119	1	Pcsk5
3.30498e-122	1.23914	0.421	0.095	7.71185e-118	1	Slco2a1
8.2749e-121	1.40348	0.828	0.445	1.93086e-116	1	Klf4
1.99392e-119	-1.24031	0.691	0.926	4.65262e-115	1	Emcn
2.64268e-118	-1.99208	0.344	0.715	6.16643e-114	1	Apoe
1.64364e-117	0.986571	0.3	0.047	3.83526e-113	1	Cttnbp2
8.70618e-117	0.914172	0.302	0.047	2.0315e-112	1	Fam107a
2.79636e-114	0.831459	0.303	0.049	6.52503e-110	1	Specc1
4.72639e-114	1.15538	0.58	0.2	1.10286e-109	1	Cavin1
9.71511e-114	-1.83846	0.222	0.647	2.26692e-109	1	Ramp3
2.49865e-111	1.27565	0.252	0.034	5.83035e-107	1	Fn1
2.55932e-108	1.05023	0.376	0.082	5.97192e-104	1	Phlda3
1.58102e-107	1.46098	0.923	0.759	3.68916e-103	1	Cst3
5.76081e-107	0.921713	0.309	0.056	1.34423e-102	1	Gcnt1
4.79004e-104	1.21416	0.67	0.287	1.11771e-99	1	Jam2
1.63921e-103	0.772624	0.255	0.037	3.82494e-99	1	Slc27a3
1.92615e-103	1.02664	0.902	0.684	4.49448e-99	1	Tspo
7.9336e-101	-1.44099	0.654	0.839	1.85123e-96	1	Col4a1
4.18427e-100	-1.48134	0.671	0.829	9.76357e-96	1	Gng11
1.30894e-99	1.04002	0.428	0.118	3.05427e-95	1	Atp13a3
2.3597e-99	0.759615	0.292	0.053	5.50613e-95	1	Afap1l2
3.99505e-99	-2.78335	0.024	0.456	9.32204e-95	1	Esm1
6.20951e-94	1.3415	0.576	0.22	1.44893e-89	1	Gadd45g
9.50573e-94	1.17337	0.62	0.261	2.21807e-89	1	Lmna
1.02166e-90	-2.0882	0.014	0.418	2.38393e-86	1	Inhbb
6.12465e-89	0.956827	0.518	0.181	1.42913e-84	1	Samd12
1.69067e-88	1.06962	0.716	0.345	3.945e-84	1	Sema3g
2.47121e-87	0.745398	0.3	0.065	5.76633e-83	1	Pdlim2
2.81612e-87	-1.39029	0.514	0.765	6.57114e-83	1	Col4a2
4.88316e-87	1.37535	0.819	0.566	1.13944e-82	1	Slc6a6
1.86979e-86	-1.56359	0.186	0.569	4.36296e-82	1	Exoc3l2
4.66012e-85	0.872618	0.326	0.079	1.08739e-80	1	Avpi1
5.65935e-84	-0.876902	0.895	0.947	1.32055e-79	1	H2-K1
7.80482e-83	0.803109	0.347	0.091	1.82118e-78	1	Mllt3
1.17456e-82	0.939135	0.558	0.22	2.74072e-78	1	Cav1
4.18031e-79	-1.6996	0.06	0.431	9.75432e-75	1	Ptpru
5.20229e-79	0.916234	0.514	0.191	1.2139e-74	1	Palmd
4.23486e-78	0.712802	0.34	0.088	9.88163e-74	1	St8sia6
6.41632e-78	0.759626	0.93	0.777	1.49718e-73	1	Ybx1
2.80663e-77	0.993421	0.716	0.379	6.54898e-73	1	Foxp1
8.74496e-76	0.94209	0.701	0.375	2.04055e-71	1	Plec
2.87388e-75	0.613772	0.989	0.947	6.70591e-71	1	Ptma
7.28967e-74	-1.52947	0.11	0.461	1.70097e-69	1	Dhrs3
1.98108e-73	0.803469	0.43	0.146	4.62265e-69	1	Rfk
2.81038e-73	-1.58696	0.282	0.618	6.55774e-69	1	Ednrb
3.30855e-72	0.913868	0.657	0.33	7.72017e-68	1	Cyb5r3
3.81792e-72	-1.4722	0.199	0.531	8.90873e-68	1	Tshz2
1.02986e-71	-1.29249	0.294	0.612	2.40307e-67	1	Hspg2
2.15451e-71	0.829852	0.881	0.636	5.02732e-67	1	Fxyd5
7.58207e-71	-1.23683	0.326	0.637	1.7692e-66	1	Gimap5
2.07089e-70	0.853231	0.522	0.209	4.83221e-66	1	Plscr1
2.28398e-70	-1.54425	0.203	0.527	5.32944e-66	1	F2r
2.96662e-70	-1.52574	0.024	0.359	6.92231e-66	1	Chst2
2.08682e-69	-0.785826	0.917	0.948	4.86937e-65	1	Egfl7
2.94068e-66	0.581457	0.265	0.062	6.86178e-62	1	Fgfr3
6.34811e-66	0.833475	0.622	0.3	1.48127e-61	1	Acvrl1
7.99956e-66	0.639486	0.967	0.873	1.86662e-61	1	Rps3a1
7.98878e-65	0.777089	0.915	0.735	1.8641e-60	1	Crip2
8.39877e-65	0.80702	0.647	0.333	1.95977e-60	1	Cltb
1.07101e-64	-1.76453	0.06	0.383	2.4991e-60	1	Fabp5
1.08784e-63	1.45791	0.405	0.15	2.53837e-59	1	Cldn5
2.64793e-63	-1.42121	0.108	0.436	6.17868e-59	1	Marcksl1
4.4978e-63	-0.614902	0.936	0.953	1.04952e-58	1	B2m
1.20756e-62	0.973473	0.97	0.922	2.81771e-58	1	Timp3
1.35976e-62	0.787814	0.512	0.223	3.17287e-58	1	Jcad
2.23168e-62	1.33268	0.455	0.189	5.20741e-58	1	Ifi27l2a
1.50794e-61	0.769718	0.444	0.172	3.51864e-57	1	Capg
3.46369e-61	0.753837	0.35	0.113	8.08218e-57	1	Zeb2
7.71222e-61	-0.867203	0.819	0.901	1.79957e-56	1	Serinc3
1.09551e-60	1.00013	0.801	0.557	2.55627e-56	1	Ctsd
2.18717e-60	0.834025	0.331	0.101	5.10354e-56	1	Npnt
3.63363e-60	0.72166	0.384	0.135	8.47872e-56	1	Gltp
3.81911e-59	0.647492	0.983	0.953	8.9115e-55	1	Rps8
4.43283e-59	-1.25325	0.376	0.63	1.03436e-54	1	Slc43a3
5.14307e-59	1.15897	0.562	0.284	1.20008e-54	1	Rbp1
5.73194e-59	0.607953	0.966	0.885	1.33749e-54	1	Rps3
6.87128e-59	-1.52797	0.101	0.407	1.60334e-54	1	Thrsp
1.59782e-58	-1.22474	0.331	0.594	3.72836e-54	1	Sh3bp5
2.18705e-58	-0.97547	0.607	0.77	5.10326e-54	1	Gimap6
3.34015e-58	0.775848	0.414	0.156	7.79391e-54	1	Plcb1
2.36997e-57	0.67188	0.269	0.075	5.53009e-53	1	Syt11
2.83596e-57	-1.21954	0.186	0.493	6.61742e-53	1	Ifi44
3.5704e-57	-1.41525	0.519	0.699	8.33117e-53	1	Tmsb10
1.15622e-56	0.765507	0.596	0.306	2.69792e-52	1	Ehd2
2.31516e-56	-1.63552	0.122	0.409	5.40219e-52	1	Uchl1
6.0574e-56	0.867975	0.791	0.533	1.41343e-51	1	Ebf1
1.1191e-55	-1.43054	0.368	0.633	2.61131e-51	1	Rsad2
1.80227e-55	-1.32419	0.098	0.395	4.20541e-51	1	Nrp2
2.21128e-55	0.712229	0.636	0.321	5.1598e-51	1	Cd24a
3.20783e-55	-1.09473	0.518	0.72	7.48516e-51	1	Tmem176a
5.20348e-55	0.580486	0.966	0.906	1.21418e-50	1	Rpl9
1.80708e-54	0.733199	0.66	0.353	4.21664e-50	1	Bcam
1.82474e-54	0.824257	0.472	0.206	4.25785e-50	1	Dst
1.66853e-53	0.651237	0.395	0.149	3.89335e-49	1	Pltp
2.38791e-53	-1.47381	0.026	0.302	5.57195e-49	1	Btnl9
5.13379e-53	0.758954	0.496	0.223	1.19792e-48	1	Nos3
7.5482e-53	0.788849	0.417	0.166	1.7613e-48	1	Ephx1
9.09914e-53	0.771414	0.563	0.274	2.12319e-48	1	Sncg
1.13383e-52	-0.992785	0.474	0.679	2.64569e-48	1	Vamp5
1.1382e-52	-1.3085	0.055	0.334	2.65587e-48	1	Mcf2l
3.93974e-52	0.842989	0.74	0.478	9.19298e-48	1	Emp3
7.52153e-52	0.520484	0.967	0.888	1.75507e-47	1	Rpl18a
8.18715e-52	0.693413	0.458	0.195	1.91039e-47	1	Mast4
1.0478e-51	-1.41669	0.085	0.36	2.44494e-47	1	Ehd3
1.77443e-51	-1.49296	0.147	0.425	4.14045e-47	1	AW112010
3.20357e-51	0.621407	0.317	0.106	7.47522e-47	1	Marveld1
4.90836e-51	0.697498	0.367	0.137	1.14532e-46	1	Pam
5.40535e-51	0.717909	0.361	0.136	1.26128e-46	1	Sulf2
7.95721e-51	0.527507	0.982	0.897	1.85674e-46	1	Rps5
9.59446e-51	0.728695	0.3	0.099	2.23877e-46	1	Timp2
1.37719e-50	0.807224	0.553	0.289	3.21353e-46	1	Tulp4
1.54079e-50	-1.11283	0.346	0.583	3.59527e-46	1	Jup
2.26187e-50	1.0627	0.441	0.199	5.27784e-46	1	Fam3c
3.24168e-50	0.625703	0.314	0.107	7.56413e-46	1	Thsd7a
1.77077e-49	0.707385	0.548	0.276	4.13191e-45	1	Arid5b
7.74877e-49	0.642461	0.842	0.621	1.8081e-44	1	Gpx1
7.31153e-48	0.62284	0.962	0.807	1.70607e-43	1	Klf2
7.85206e-48	0.551228	0.967	0.881	1.8322e-43	1	Rps4x
1.11548e-47	0.575154	0.276	0.089	2.60287e-43	1	Lap3
1.59679e-47	0.516519	0.304	0.101	3.72595e-43	1	Cystm1
4.12447e-47	0.667212	0.526	0.263	9.62404e-43	1	Rexo2
6.62084e-47	0.624562	0.252	0.077	1.54491e-42	1	Cdk19
7.62751e-47	-1.04949	0.208	0.472	1.7798e-42	1	Cd38
1.66577e-46	0.648794	0.313	0.112	3.88691e-42	1	Socs2
4.17663e-46	-1.09223	0.35	0.568	9.74574e-42	1	Dlc1
5.54173e-46	-0.864273	0.664	0.792	1.29311e-41	1	Tmem176b
6.55254e-46	0.503329	0.969	0.892	1.52897e-41	1	Rpl21
9.53923e-46	0.613143	0.37	0.147	2.22588e-41	1	Abr
8.28808e-45	0.530757	0.275	0.091	1.93394e-40	1	Sfxn3
1.00871e-44	-1.38526	0.102	0.358	2.35373e-40	1	Nr2f2
2.10289e-44	0.613072	0.441	0.199	4.90689e-40	1	Orai1
2.54305e-44	0.508094	0.265	0.085	5.93394e-40	1	Kank2
2.75203e-44	-0.761029	0.815	0.886	6.42159e-40	1	Eng
8.77536e-44	0.53103	0.97	0.921	2.04764e-39	1	Rps12
1.73431e-43	-1.32161	0.181	0.421	4.04684e-39	1	Insr
2.14823e-43	0.650979	0.504	0.249	5.01267e-39	1	Cyth3
3.66765e-43	0.661329	0.986	0.932	8.55809e-39	1	Rps21
3.74203e-43	-1.10086	0.018	0.251	8.73166e-39	1	Ada
5.76935e-43	0.613247	0.518	0.26	1.34622e-38	1	Pls3
7.89547e-43	0.558273	0.963	0.905	1.84233e-38	1	Rps27a
3.37815e-42	0.564135	0.92	0.773	7.88258e-38	1	Slc9a3r2
3.48282e-42	0.688422	0.801	0.573	8.12681e-38	1	Ahnak
3.48448e-42	0.604048	0.525	0.268	8.13069e-38	1	Card19
1.40368e-41	-1.09972	0.159	0.398	3.27534e-37	1	Nid1
1.76943e-41	-1.17028	0.358	0.56	4.12879e-37	1	Marcks
6.30999e-41	0.603259	0.272	0.096	1.47237e-36	1	Tmem47
8.52443e-41	0.505169	0.32	0.122	1.98909e-36	1	Fbxo22
1.32033e-40	-1.04181	0.06	0.295	3.08086e-36	1	Itprip
2.69256e-40	-0.944715	0.425	0.613	6.28281e-36	1	Gimap4
6.31568e-40	0.608946	0.881	0.735	1.4737e-35	1	Rpl7
6.8053e-40	0.927214	0.64	0.425	1.58795e-35	1	Calcrl
9.59919e-40	1.6384	0.418	0.215	2.23987e-35	1	Clu
1.36204e-39	0.544429	0.954	0.887	3.17818e-35	1	Rpl35a
1.41519e-39	0.741732	0.586	0.347	3.30221e-35	1	Tmod3
3.12898e-39	0.592764	0.425	0.2	7.30117e-35	1	Nfix
3.763e-39	-0.960654	0.363	0.565	8.78059e-35	1	Snrk
4.47685e-39	0.584014	0.378	0.166	1.04463e-34	1	Itprid2
1.14612e-38	1.08227	0.552	0.352	2.67436e-34	1	Plac8
1.77427e-38	0.616071	0.609	0.345	4.14009e-34	1	Sept11
1.84521e-38	0.614909	0.495	0.253	4.30562e-34	1	Uaca
3.0936e-38	0.591137	0.417	0.197	7.21861e-34	1	Arl2bp
3.51641e-38	0.768567	0.501	0.272	8.20519e-34	1	Cavin2
6.74182e-38	-0.871157	0.495	0.646	1.57314e-33	1	Rbms1
1.83818e-37	0.530629	0.923	0.79	4.2892e-33	1	Rpl3
3.04883e-37	0.504999	0.314	0.124	7.11414e-33	1	Nuak1
3.35336e-37	0.625157	0.923	0.82	7.82472e-33	1	Rpl30
1.41047e-36	0.687683	0.74	0.529	3.29119e-32	1	Plscr2
2.03442e-36	0.599661	0.42	0.199	4.74711e-32	1	Rtl8a
4.70172e-36	0.506368	0.344	0.147	1.0971e-31	1	Hmgn3
5.57897e-36	0.553891	0.913	0.804	1.3018e-31	1	Rps15
6.07271e-36	-1.04931	0.063	0.276	1.41701e-31	1	Tbxa2r
9.45557e-36	-0.615263	0.834	0.87	2.20636e-31	1	App
4.87983e-35	-0.572645	0.997	0.991	1.13866e-30	1	Tmsb4x
6.83846e-35	0.548504	0.455	0.231	1.59569e-30	1	Kctd10
2.47306e-34	0.717581	0.751	0.564	5.77063e-30	1	Heg1
4.52251e-34	0.544391	0.93	0.794	1.05528e-29	1	Rps26
4.70749e-34	0.524666	0.683	0.433	1.09845e-29	1	Mal
5.36431e-34	-0.95527	0.09	0.301	1.25171e-29	1	Chst15
7.25181e-34	-1.00388	0.152	0.373	1.69214e-29	1	Stab1
8.42217e-34	-1.01598	0.195	0.408	1.96523e-29	1	Tnfsf10
9.12256e-34	0.510017	0.292	0.118	2.12866e-29	1	Fchsd2
1.03265e-33	-0.938768	0.263	0.487	2.40958e-29	1	Irx3
1.1399e-33	0.572538	0.718	0.486	2.65985e-29	1	Lmo2
1.52344e-33	-0.78411	0.546	0.746	3.55478e-29	1	Ctla2a
1.57734e-33	0.716265	0.384	0.191	3.68056e-29	1	1700025G04Rik
2.25926e-33	-0.821105	0.397	0.576	5.27176e-29	1	H2-Q7
5.93048e-33	-1.00636	0.32	0.498	1.38382e-28	1	Tcn2
1.01488e-32	0.612408	0.469	0.248	2.36813e-28	1	Dennd5b
1.86772e-32	0.584603	0.25	0.096	4.35815e-28	1	Tob1
6.20102e-32	-0.663447	0.75	0.836	1.44695e-27	1	Pbx1
6.43201e-32	-1.13068	0.115	0.319	1.50084e-27	1	Cebpb
6.54066e-32	-0.874218	0.321	0.506	1.5262e-27	1	Arhgap29
7.12457e-32	-0.970674	0.242	0.444	1.66245e-27	1	Hipk2
9.69224e-32	0.565938	0.875	0.732	2.26159e-27	1	Epas1
1.93446e-31	0.605008	0.38	0.189	4.51386e-27	1	Prr13
2.22804e-31	-0.851299	0.339	0.52	5.19891e-27	1	Eva1b
2.35595e-31	0.525412	0.811	0.615	5.49738e-27	1	Eef1b2
2.66025e-30	0.503547	0.33	0.151	6.20742e-26	1	Sox13
2.77623e-30	0.713691	0.279	0.12	6.47807e-26	1	Ctsh
3.45421e-30	-0.927411	0.162	0.36	8.06006e-26	1	Flt4
4.12879e-30	-1.36093	0.129	0.33	9.63412e-26	1	Lrg1
5.33861e-30	-0.914256	0.151	0.346	1.24571e-25	1	Ipo11
7.84484e-30	0.634931	0.499	0.293	1.83051e-25	1	Ncoa7
9.62673e-30	-0.872052	0.104	0.296	2.2463e-25	1	Cdc42ep4
9.95106e-30	-0.814458	0.431	0.588	2.32198e-25	1	H2-T23
1.50946e-29	0.533053	0.619	0.389	3.52216e-25	1	Mapk3
2.77588e-29	0.507134	0.797	0.604	6.47724e-25	1	Rpl10a
3.02546e-29	-0.857674	0.064	0.251	7.05961e-25	1	Smtn
6.69224e-29	-0.825439	0.088	0.279	1.56157e-24	1	Nectin2
6.76712e-29	-0.850295	0.225	0.425	1.57904e-24	1	Robo4
8.12186e-29	-0.867236	0.121	0.312	1.89516e-24	1	Tspan15
8.78414e-29	0.500416	0.361	0.177	2.04969e-24	1	Itpripl2
9.7045e-29	1.46149	0.525	0.337	2.26445e-24	1	Fos
1.00034e-28	0.513457	0.395	0.2	2.3342e-24	1	Plscr4
1.48381e-28	-0.904385	0.346	0.506	3.46233e-24	1	Sema3f
1.51536e-28	0.518602	0.393	0.2	3.53594e-24	1	Nek7
1.95032e-28	0.506673	0.388	0.199	4.55087e-24	1	Ccdc50
2.65912e-28	0.53616	0.479	0.268	6.2048e-24	1	Lrrc32
3.81745e-28	0.524164	0.636	0.413	8.90763e-24	1	Tbca
1.67341e-27	0.503557	0.724	0.525	3.90474e-23	1	Rpl5
2.04764e-27	0.640649	0.45	0.254	4.77796e-23	1	Fbxl7
3.05461e-27	-0.938368	0.083	0.263	7.12763e-23	1	F8
4.33444e-27	0.536112	0.289	0.13	1.0114e-22	1	Gadd45b
4.91569e-27	0.584931	0.572	0.36	1.14703e-22	1	Cd2ap
9.43497e-27	-0.884107	0.414	0.551	2.20156e-22	1	Entpd1
9.85478e-27	0.566434	0.344	0.173	2.29951e-22	1	Syn3
1.05996e-26	0.751348	0.38	0.204	2.4733e-22	1	Ppp1r15a
1.76481e-26	-0.840544	0.233	0.413	4.118e-22	1	Tmem204
2.97306e-26	0.657316	0.714	0.53	6.93734e-22	1	Slc38a2
1.61461e-25	0.503543	0.893	0.748	3.76752e-21	1	Rpl36a
1.63613e-25	-0.582408	0.711	0.787	3.81775e-21	1	Cd34
2.18559e-25	0.569673	0.664	0.469	5.09985e-21	1	Akap13
2.51701e-24	-1.37645	0.097	0.267	5.87318e-20	1	Cyp26b1
4.167e-24	0.512417	0.597	0.396	9.72327e-20	1	Ccnd2
5.37346e-24	0.695523	0.445	0.255	1.25384e-19	1	Hspa1a
1.21043e-23	-0.778289	0.242	0.412	2.82442e-19	1	Fkbp5
2.09909e-23	-0.755353	0.26	0.425	4.89801e-19	1	Arap3
2.24106e-23	-0.858522	0.138	0.308	5.22928e-19	1	Scarb1
9.26136e-23	-0.697237	0.37	0.522	2.16105e-18	1	H2-Q4
4.02322e-22	-0.723995	0.108	0.269	9.38778e-18	1	Micall1
5.13539e-22	-0.769313	0.206	0.367	1.19829e-17	1	Cmtm8
5.87879e-22	0.523259	0.629	0.435	1.37176e-17	1	Rpl22l1
1.26005e-21	-0.742586	0.196	0.358	2.9402e-17	1	Tpst2
2.75842e-21	-0.938386	0.376	0.526	6.43649e-17	1	Gm26917
4.48654e-21	-0.697548	0.515	0.618	1.04689e-16	1	Ctsl
6.44624e-21	0.81318	0.263	0.129	1.50416e-16	1	Atf3
6.63507e-21	0.506184	0.752	0.574	1.54823e-16	1	Gm10076
7.33194e-21	-0.523874	0.839	0.858	1.71084e-16	1	Srgn
8.44466e-21	-0.502023	0.983	0.979	1.97048e-16	1	Actb
7.49417e-20	-0.750263	0.329	0.462	1.74869e-15	1	Ptprg
7.52498e-20	-0.626723	0.148	0.303	1.75588e-15	1	Sipa1
9.08974e-20	0.586881	0.633	0.466	2.121e-15	1	Clic5
1.26134e-19	-0.722874	0.178	0.332	2.94321e-15	1	Meox1
2.67802e-19	0.524136	0.374	0.218	6.24889e-15	1	Sertad1
3.22448e-19	-0.668198	0.415	0.529	7.52401e-15	1	Tgfbr2
3.22986e-19	-0.714551	0.125	0.273	7.53655e-15	1	Fam43a
3.44764e-19	-0.722427	0.44	0.547	8.04472e-15	1	Nfat5
4.57548e-19	-0.558415	0.529	0.622	1.06764e-14	1	Ccdc85b
1.41742e-18	-0.648193	0.363	0.495	3.3074e-14	1	Psmb10
1.94231e-18	-0.75379	0.128	0.27	4.53218e-14	1	Sema4c
2.42587e-18	-0.693444	0.329	0.461	5.66052e-14	1	Plxnd1
3.82337e-18	-0.731884	0.39	0.498	8.92146e-14	1	Selenop
7.75257e-18	0.793728	0.572	0.401	1.80898e-13	1	Btg2
9.56276e-18	-0.673315	0.505	0.601	2.23138e-13	1	AU021092
1.28711e-17	-0.668941	0.246	0.387	3.00334e-13	1	Dysf
1.36042e-17	-0.507635	0.741	0.779	3.1744e-13	1	Tcf4
1.82877e-17	-0.976803	0.213	0.362	4.26725e-13	1	Icam1
3.2302e-17	0.720233	0.468	0.315	7.53734e-13	1	Ier3
3.39168e-17	-0.682135	0.253	0.385	7.91414e-13	1	Ephb4
5.22426e-17	-0.501457	0.642	0.708	1.21903e-12	1	Macf1
9.13292e-17	0.743823	0.529	0.377	2.13108e-12	1	Ier2
9.59325e-17	-0.610365	0.229	0.378	2.23849e-12	1	H2-Q6
2.95745e-16	-0.638714	0.147	0.279	6.90091e-12	1	Ripply3
3.47969e-16	-0.613081	0.37	0.488	8.1195e-12	1	Kank3
3.79902e-16	-0.76728	0.33	0.436	8.86464e-12	1	Mgll
6.35465e-16	-0.626128	0.198	0.329	1.48279e-11	1	Cdc42ep2
1.05732e-15	-0.587194	0.413	0.522	2.46714e-11	1	Tnfrsf1a
1.11205e-15	-0.930162	0.35	0.466	2.59486e-11	1	Plat
1.81865e-15	-0.577961	0.448	0.542	4.24364e-11	1	Apbb2
2.13965e-15	-0.522005	0.569	0.641	4.99267e-11	1	Rasip1
2.35844e-15	-0.594142	0.331	0.446	5.50318e-11	1	Ushbp1
2.52975e-15	-0.60116	0.139	0.27	5.90293e-11	1	Pola2
3.11676e-15	-0.586454	0.465	0.555	7.27265e-11	1	Elk3
5.96159e-15	-0.601884	0.229	0.357	1.39108e-10	1	Prkch
1.10973e-14	0.690984	0.378	0.249	2.58944e-10	1	Zfp36
2.59137e-14	-0.673503	0.192	0.311	6.0467e-10	1	Apobec3
4.14841e-14	-0.631334	0.31	0.42	9.6799e-10	1	Rai14
5.30954e-14	-0.51467	0.356	0.466	1.23893e-09	1	Rflnb
5.57029e-14	-0.520661	0.602	0.653	1.29977e-09	1	Tie1
7.42848e-14	-0.65749	0.337	0.437	1.73336e-09	1	Tceal9
7.72324e-14	-0.652671	0.189	0.316	1.80214e-09	1	Plk2
8.16057e-14	-0.669547	0.168	0.289	1.90419e-09	1	Ivns1abp
9.69868e-14	0.730315	0.313	0.198	2.26309e-09	1	Egr1
1.28959e-13	-0.550281	0.191	0.31	3.00912e-09	1	Plin2
2.14519e-13	-0.527555	0.158	0.279	5.0056e-09	1	Cnn2
2.80447e-13	-0.666754	0.425	0.501	6.54394e-09	1	Gas6
3.00294e-13	-0.592437	0.371	0.466	7.00707e-09	1	Mfge8
4.10845e-13	-0.562996	0.213	0.323	9.58666e-09	1	Sntb2
5.04785e-13	-0.587733	0.589	0.643	1.17787e-08	1	Tek
5.30309e-13	-0.752495	0.373	0.456	1.23742e-08	1	Pnp
5.89457e-13	-0.58051	0.428	0.51	1.37544e-08	1	Cldn15
6.98189e-13	0.702752	0.316	0.204	1.62915e-08	1	Fosb
8.5601e-13	-0.518936	0.649	0.693	1.99741e-08	1	Bst2
1.27716e-12	-0.54421	0.156	0.271	2.98013e-08	1	Plod1
1.41593e-12	-1.36836	0.364	0.498	3.30393e-08	1	Igkc
1.48821e-12	-0.583719	0.245	0.353	3.47259e-08	1	2810025M15Rik
1.61037e-12	-0.541921	0.162	0.276	3.75763e-08	1	Rgl1
1.72226e-12	-0.587656	0.196	0.306	4.01872e-08	1	Dram1
2.81933e-12	-0.766988	0.246	0.354	6.57864e-08	1	Cd74
3.33506e-12	-0.609452	0.151	0.263	7.78203e-08	1	Sox4
3.69517e-12	-0.522191	0.485	0.552	8.6223e-08	1	Gimap1
4.50118e-12	-0.540334	0.216	0.328	1.05031e-07	1	Fcgrt
7.55704e-12	-0.551361	0.259	0.362	1.76336e-07	1	Ifnar2
1.0123e-11	-0.565734	0.172	0.274	2.36211e-07	1	Rell1
4.77072e-11	-0.58497	0.222	0.32	1.1132e-06	1	Oaz2
4.95257e-11	-0.576129	0.377	0.463	1.15563e-06	1	Acer2
5.04666e-11	-0.500007	0.256	0.359	1.17759e-06	1	Tspan12
5.25122e-11	-0.543467	0.326	0.416	1.22532e-06	1	Tgfb1
7.32689e-11	-0.502662	0.688	0.729	1.70966e-06	1	Sgk1
8.96556e-11	-0.540911	0.36	0.446	2.09202e-06	1	Ppfibp1
9.10877e-11	-0.512896	0.176	0.276	2.12544e-06	1	Gimap9
1.10649e-10	-0.569733	0.193	0.291	2.58188e-06	1	Slc29a1
1.54949e-10	-0.523105	0.156	0.256	3.61558e-06	1	4932438A13Rik
1.91802e-10	-0.536173	0.192	0.289	4.4755e-06	1	Slco3a1
2.59961e-10	-0.51263	0.284	0.378	6.06594e-06	1	Efna1
4.26489e-10	-0.513447	0.175	0.271	9.95169e-06	1	Mgat1
7.97491e-10	-0.511642	0.185	0.277	1.86087e-05	1	Ncoa3
9.96084e-10	-0.530025	0.242	0.331	2.32426e-05	1	Tmem140
7.63207e-09	-0.584733	0.206	0.288	0.000178087	1	Camk2n1
1.0985e-08	-0.580164	0.191	0.272	0.000256324	1	Smad1
2.16019e-08	-0.538477	0.418	0.474	0.00050406	1	Limch1
2.76995e-08	-0.51631	0.203	0.289	0.000646341	1	H2-Ab1
4.60311e-08	-0.524262	0.781	0.762	0.00107409	1	Tsc22d1
9.49708e-07	0.609291	0.637	0.558	0.0221605	1	Junb
9.9466e-07	0.520636	0.432	0.351	0.0232094	1	Mt1
1.4304e-06	-0.888494	0.27	0.348	0.033377	1	Igha
1.72951e-06	-0.554383	0.38	0.427	0.0403563	1	Pcdh17
0	3.2769	0.945	0.272	0	2	Fxyd2
0	2.87224	0.99	0.626	0	2	Gpx3
0	2.85555	0.849	0.175	0	2	Aldob
0	2.6059	0.72	0.125	0	2	Pck1
0	2.16925	0.58	0.062	0	2	Miox
0	1.97791	0.519	0.045	0	2	Akr1c21
4.26374e-266	1.96481	0.595	0.094	9.94901e-262	2	Rida
3.12375e-261	2.16524	0.717	0.167	7.28896e-257	2	Ldhb
2.93152e-250	3.21306	0.927	0.656	6.84041e-246	2	Spp1
2.5969e-244	2.23738	0.999	0.995	6.0596e-240	2	Gm42418
2.8122e-233	1.5342	0.401	0.036	6.562e-229	2	Fbp1
3.93155e-232	2.1169	0.678	0.16	9.17387e-228	2	Spink1
1.16285e-230	2.09767	0.602	0.119	2.71339e-226	2	S100g
1.22888e-224	1.73914	0.462	0.058	2.86747e-220	2	Car2
6.41813e-221	1.6083	0.414	0.044	1.49761e-216	2	Ttc36
2.60438e-216	1.57721	0.999	0.95	6.07706e-212	2	Fth1
8.14123e-210	2.15591	0.504	0.083	1.89967e-205	2	Umod
2.7333e-209	2.04933	0.908	0.561	6.37789e-205	2	Dbi
1.27423e-199	1.47093	0.401	0.047	2.97329e-195	2	Keg1
6.34206e-190	1.702	0.49	0.087	1.47986e-185	2	Klk1
1.94868e-188	1.76225	0.659	0.182	4.54705e-184	2	Clu
1.33799e-187	1.69606	0.443	0.068	3.12205e-183	2	Wfdc2
4.85126e-183	1.51085	0.38	0.047	1.13199e-178	2	Gatm
5.62405e-183	1.50005	0.385	0.049	1.31232e-178	2	Sult1d1
2.15989e-179	1.49133	0.383	0.05	5.03988e-175	2	Acsm2
3.1092e-172	1.82423	0.507	0.109	7.25501e-168	2	Atp1b1
2.77234e-168	1.48249	0.374	0.051	6.46898e-164	2	Gsta2
9.72396e-165	1.70809	0.823	0.418	2.26899e-160	2	Prdx5
9.06854e-163	1.53888	0.645	0.189	2.11605e-158	2	Chchd10
7.07617e-157	1.52969	0.365	0.053	1.65115e-152	2	Defb1
1.42484e-140	1.2548	0.341	0.052	3.32473e-136	2	Sord
1.60187e-134	1.35554	0.335	0.051	3.7378e-130	2	Guca2b
1.74622e-133	1.16827	0.996	0.984	4.07464e-129	2	mt-Rnr1
1.88845e-133	1.72351	0.431	0.098	4.40652e-129	2	Slc34a1
5.28157e-132	1.19006	0.255	0.026	1.2324e-127	2	Slc13a1
2.71251e-121	1.4197	0.3	0.046	6.32936e-117	2	Slc4a4
1.00571e-118	1.28801	0.37	0.076	2.34671e-114	2	Pdzk1ip1
4.1245e-114	1.26355	0.402	0.094	9.62411e-110	2	Lcn2
8.42763e-113	1.27769	0.323	0.059	1.9665e-108	2	Cltrn
1.9213e-111	1.38673	0.852	0.57	4.48315e-107	2	Lars2
8.51423e-111	1.36381	0.757	0.417	1.98671e-106	2	Ndrg1
2.88903e-104	0.955667	0.982	0.892	6.74127e-100	2	Ftl1
1.92709e-102	1.41606	0.44	0.131	4.49667e-98	2	Ass1
2.49868e-99	1.33214	0.349	0.08	5.83041e-95	2	Kap
2.85194e-99	1.20562	0.347	0.079	6.65472e-95	2	Cda
6.35526e-98	1.0755	0.261	0.043	1.48294e-93	2	Acy3
5.92689e-93	-2.77576	0.103	0.535	1.38298e-88	2	Igkc
1.5634e-91	1.00011	0.25	0.042	3.64803e-87	2	Cdh16
3.79155e-85	1.24115	0.453	0.155	8.84721e-81	2	Hist1h2bc
3.93201e-85	1.08106	0.307	0.071	9.17495e-81	2	Gstm5
2.43664e-82	1.32916	0.553	0.248	5.68565e-78	2	Mdh1
8.34433e-81	1.27366	0.604	0.29	1.94707e-76	2	Cd63
1.38088e-78	1.14941	0.35	0.102	3.22214e-74	2	Idh1
6.34288e-78	1.16159	0.763	0.511	1.48005e-73	2	Atpif1
9.51195e-74	1.10683	0.337	0.098	2.21952e-69	2	Cystm1
1.64968e-73	1.09695	0.993	0.97	3.84936e-69	2	mt-Nd2
8.25267e-73	0.993479	0.304	0.08	1.92568e-68	2	4931406C07Rik
3.29623e-72	1.03017	0.833	0.624	7.69142e-68	2	Gpx1
3.37278e-71	0.95712	0.644	0.321	7.87003e-67	2	Mt1
1.5474e-70	1.15612	0.717	0.478	3.61069e-66	2	Atp5g1
1.69356e-66	-1.08561	0.852	0.939	3.95175e-62	2	Timp3
6.86768e-66	0.934153	0.86	0.694	1.6025e-61	2	Cox6c
2.61859e-65	1.10651	0.65	0.39	6.11022e-61	2	Ndufc1
2.25669e-63	0.990969	0.295	0.086	5.26577e-59	2	Oxct1
9.68747e-63	0.754753	0.94	0.857	2.26048e-58	2	Chchd2
3.26245e-61	1.09216	0.507	0.241	7.6126e-57	2	Etfb
3.34495e-61	1.0538	0.367	0.134	7.80512e-57	2	Chpt1
8.9367e-60	0.940562	0.295	0.09	2.08529e-55	2	Phyh
1.10798e-58	-0.689673	0.972	0.995	2.58536e-54	2	Tmsb4x
1.18945e-57	-0.647117	0.784	0.93	2.77547e-53	2	Gnai2
6.75952e-57	0.864097	0.839	0.677	1.57727e-52	2	Atp5e
8.9242e-57	1.07381	0.539	0.283	2.08237e-52	2	Mif
2.87005e-56	0.951316	0.751	0.566	6.69697e-52	2	Uqcrq
5.03355e-56	-0.920326	0.55	0.78	1.17453e-51	2	Epas1
5.38104e-56	1.06127	1	0.991	1.25561e-51	2	mt-Cytb
5.24269e-53	0.811524	0.83	0.667	1.22333e-48	2	Cox6b1
6.59431e-53	0.905387	0.291	0.094	1.53872e-48	2	Suclg2
6.76516e-53	0.810714	0.817	0.671	1.57858e-48	2	Atp5j2
8.35263e-53	0.951447	0.635	0.402	1.949e-48	2	Atp5g3
1.70213e-52	-1.85033	0.079	0.375	3.97175e-48	2	Igha
7.40555e-52	0.910297	0.772	0.586	1.72801e-47	2	Uqcr10
9.00675e-52	-0.971284	0.672	0.85	2.10164e-47	2	Klf2
1.05438e-51	0.910852	0.757	0.575	2.46029e-47	2	Akr1a1
1.05514e-51	-0.867403	0.65	0.853	2.46207e-47	2	Cd200
1.01569e-50	0.88984	0.706	0.478	2.37e-46	2	Mir6236
4.34392e-50	0.882771	0.41	0.173	1.01361e-45	2	Maf
9.65941e-50	0.960434	0.686	0.474	2.25393e-45	2	mt-Atp8
1.55642e-49	-0.783807	0.765	0.908	3.63174e-45	2	Serinc3
6.87046e-49	0.995914	0.411	0.19	1.60315e-44	2	Cisd1
8.00189e-49	0.842874	0.3	0.104	1.86716e-44	2	Fmo1
1.20637e-48	0.920574	0.687	0.492	2.81494e-44	2	Atp5k
2.34878e-48	0.699826	0.999	0.994	5.48065e-44	2	mt-Rnr2
1.33119e-47	0.732149	0.82	0.684	3.1062e-43	2	Atp5b
4.75534e-47	-1.00524	0.528	0.748	1.10961e-42	2	Nfkbia
1.21332e-44	0.956195	0.541	0.321	2.83117e-40	2	Mpc2
1.54342e-44	0.880754	0.627	0.431	3.60141e-40	2	Atp5o.1
3.00773e-43	-0.682611	0.735	0.883	7.01824e-39	2	Meis2
8.0643e-43	-0.765347	0.611	0.81	1.88172e-38	2	Adgrf5
3.69048e-42	0.864872	0.668	0.462	8.61137e-38	2	S100a1
1.98554e-41	0.933565	0.271	0.099	4.63306e-37	2	Errfi1
2.05327e-41	0.792564	0.727	0.557	4.7911e-37	2	Uqcr11
2.91798e-41	0.922378	0.513	0.299	6.8088e-37	2	Cycs
5.20143e-40	0.951725	0.59	0.403	1.2137e-35	2	Atp5mpl
1.19303e-39	0.76941	0.702	0.518	2.78382e-35	2	Cyb5a
1.34068e-39	-0.615836	0.885	0.933	3.12834e-35	2	Rps27
1.87831e-39	-0.573725	0.87	0.95	4.38285e-35	2	H2-K1
3.33034e-39	0.862008	0.693	0.529	7.77101e-35	2	Slc25a5
3.8676e-39	-0.647715	0.689	0.849	9.02466e-35	2	Txnip
3.2941e-38	0.91558	0.493	0.293	7.68645e-34	2	Hspe1
7.16101e-38	1.51144	0.656	0.484	1.67095e-33	2	Gm26917
8.19829e-38	-0.747366	0.422	0.664	1.91299e-33	2	Rbm3
1.06512e-37	0.820765	0.306	0.127	2.48535e-33	2	Lgmn
1.81452e-37	-0.621907	0.76	0.889	4.234e-33	2	Sptbn1
1.82776e-37	0.661142	0.833	0.724	4.26489e-33	2	Gapdh
7.55598e-37	0.833002	0.647	0.47	1.76311e-32	2	Usmg5
8.73998e-37	-0.586629	0.751	0.904	2.03939e-32	2	Laptm4a
1.01038e-36	-0.893244	0.566	0.741	2.35762e-32	2	Id1
1.01406e-36	0.911637	0.641	0.46	2.3662e-32	2	Cox7b
1.40902e-36	0.634081	0.854	0.757	3.2878e-32	2	Ndufa4
1.86816e-36	-0.717904	0.534	0.743	4.35915e-32	2	Mmrn2
1.91844e-36	-0.764908	0.566	0.762	4.47649e-32	2	Cd93
2.87821e-36	-1.08934	0.498	0.69	6.71602e-32	2	Tinagl1
3.07827e-36	0.84906	0.268	0.106	7.18283e-32	2	Acot13
3.44366e-36	-0.851718	0.285	0.533	8.03544e-32	2	H2-Q4
2.10897e-35	-0.767287	0.848	0.919	4.92107e-31	2	Flt1
7.83215e-35	-0.654192	0.729	0.876	1.82755e-30	2	Ptprb
8.29086e-35	-0.961311	0.566	0.746	1.93459e-30	2	Sgk1
8.84809e-35	-1.03451	0.282	0.526	2.06461e-30	2	Klf4
9.55944e-35	-0.838194	0.38	0.619	2.2306e-30	2	Klf9
2.11126e-34	0.80338	0.292	0.126	4.92641e-30	2	Ddt
5.1971e-34	0.710918	0.788	0.663	1.21269e-29	2	Uqcrb
4.38456e-33	-0.674155	0.626	0.805	1.02309e-28	2	Esam
6.89868e-33	0.634657	0.829	0.726	1.60974e-28	2	Atp5j
9.27568e-33	0.769124	0.279	0.119	2.16439e-28	2	Cat
1.20395e-32	0.734532	0.718	0.579	2.8093e-28	2	Ndufa13
1.73337e-32	0.675158	0.811	0.685	4.04464e-28	2	Cox5b
2.17411e-32	0.684277	0.712	0.57	5.07307e-28	2	Atp5d
2.22929e-32	0.847014	0.635	0.47	5.20183e-28	2	CT010467.1
1.77354e-31	0.752477	0.376	0.196	4.13838e-27	2	Ndufab1
2.24349e-31	-0.654576	0.721	0.875	5.23495e-27	2	Srgn
2.34098e-31	-0.790919	0.377	0.594	5.46244e-27	2	Lims2
2.67817e-30	-0.920212	0.249	0.472	6.24924e-26	2	Grasp
2.99882e-30	0.682509	0.763	0.656	6.99744e-26	2	Cox7c
4.37328e-30	0.84309	0.735	0.617	1.02046e-25	2	Atp1a1
4.75746e-30	0.76669	0.624	0.468	1.11011e-25	2	Park7
4.98393e-29	-0.603478	0.659	0.818	1.16295e-24	2	Ehd4
5.91068e-29	-0.656708	0.52	0.709	1.3792e-24	2	Mxd4
6.45649e-29	-1.0279	0.437	0.623	1.50656e-24	2	Slc6a6
7.87707e-29	0.57593	0.82	0.722	1.83804e-24	2	Prdx1
1.45487e-28	0.745668	0.429	0.256	3.3948e-24	2	Vdac1
1.73364e-28	-0.617627	0.364	0.595	4.04528e-24	2	Iqgap1
1.80325e-28	0.800387	0.373	0.205	4.20769e-24	2	Suclg1
2.31491e-28	0.893748	0.337	0.172	5.40162e-24	2	Odc1
2.92741e-28	-0.632848	0.493	0.694	6.83081e-24	2	Fxyd5
8.86341e-28	-0.565311	0.963	0.981	2.06819e-23	2	Actb
1.17248e-27	-0.67009	0.453	0.65	2.73587e-23	2	S1pr1
1.77101e-27	0.797544	0.347	0.187	4.13247e-23	2	Hint2
2.0042e-27	-0.774391	0.276	0.497	4.67659e-23	2	Tgm2
3.44683e-27	-0.548383	0.635	0.796	8.04284e-23	2	Aplp2
7.14777e-27	-0.928715	0.297	0.5	1.66786e-22	2	Cdkn1a
1.32883e-26	-0.611021	0.794	0.889	3.10068e-22	2	Eng
1.67644e-26	-0.696158	0.402	0.615	3.91181e-22	2	Heg1
2.74629e-26	0.817756	0.344	0.187	6.40819e-22	2	mt-Atp6
6.38372e-26	0.77183	0.516	0.36	1.48958e-21	2	Atp6v1e1
9.54108e-26	-0.529525	0.544	0.726	2.22632e-21	2	Arpc1b
1.38344e-25	-0.533022	0.617	0.779	3.22812e-21	2	Crip2
1.41903e-25	-0.729886	0.243	0.449	3.31118e-21	2	Foxp1
1.49925e-25	0.797832	0.571	0.427	3.49834e-21	2	Ndufa5
3.20893e-25	0.683765	0.313	0.161	7.48771e-21	2	Acadm
3.27109e-25	-0.628827	0.583	0.753	7.63277e-21	2	Col4a2
3.96522e-25	-0.659966	0.563	0.732	9.25244e-21	2	Clic4
4.22004e-25	0.627547	0.715	0.608	9.84705e-21	2	Atp5a1
5.07147e-25	-0.669725	0.341	0.542	1.18338e-20	2	Lmo2
1.14521e-24	0.726878	0.437	0.279	2.67223e-20	2	Mpc1
1.17373e-24	1.01573	0.978	0.944	2.73879e-20	2	mt-Nd4
1.97102e-24	0.629569	0.629	0.49	4.59919e-20	2	Slc25a4
1.97652e-24	-0.717742	0.301	0.505	4.61202e-20	2	Utrn
2.43484e-24	0.685259	0.332	0.18	5.68146e-20	2	Idh2
2.63894e-24	-0.643957	0.392	0.59	6.1577e-20	2	Adam15
2.78791e-24	-0.663193	0.563	0.728	6.5053e-20	2	Jund
2.93669e-24	0.767111	0.396	0.243	6.85247e-20	2	Cstb
4.27088e-24	0.654684	0.621	0.49	9.96566e-20	2	Atp5f1
7.07564e-24	-0.642922	0.326	0.525	1.65103e-19	2	Klf3
9.00673e-24	0.746665	0.373	0.222	2.10163e-19	2	Hspd1
9.45641e-24	-0.728536	0.25	0.454	2.20656e-19	2	Gm8995
9.8308e-24	-0.524682	0.851	0.942	2.29392e-19	2	Ly6c1
1.00045e-23	-1.09832	0.159	0.344	2.33444e-19	2	Sox17
1.02042e-23	0.702672	0.398	0.241	2.38105e-19	2	Comt
1.05497e-23	0.691001	0.295	0.151	2.46166e-19	2	Acat1
2.51483e-23	-0.534323	0.532	0.703	5.86811e-19	2	Srrm2
2.79181e-23	0.593975	0.82	0.747	6.51441e-19	2	Atp5h
3.25909e-23	0.728786	0.535	0.392	7.60476e-19	2	Esd
3.51006e-23	-0.502809	0.787	0.864	8.19036e-19	2	Rpl17
5.31411e-23	-0.9223	0.474	0.642	1.23999e-18	2	Crip1
8.93756e-23	0.566785	0.763	0.685	2.08549e-18	2	S100a11
1.15429e-22	-0.793275	0.228	0.418	2.69342e-18	2	Sema3g
2.56571e-22	0.691138	0.525	0.378	5.98683e-18	2	H2afj
3.11025e-22	-0.723697	0.373	0.556	7.25746e-18	2	Entpd1
3.95925e-22	-0.640547	0.399	0.592	9.23852e-18	2	Ebf1
4.79158e-22	-0.637871	0.271	0.465	1.11807e-17	2	Zmiz1
4.87219e-22	-0.642379	0.191	0.383	1.13688e-17	2	H2-Q6
4.87931e-22	-0.609628	0.329	0.522	1.13854e-17	2	Cbfa2t3
6.50518e-22	0.72891	0.359	0.215	1.51792e-17	2	Anapc13
1.1564e-21	-0.685317	0.282	0.477	2.69833e-17	2	Acer2
1.73626e-21	-0.592112	0.513	0.676	4.05139e-17	2	Cald1
1.89573e-21	-0.715586	0.124	0.298	4.42349e-17	2	Ddit4
2.68293e-21	-0.541396	0.352	0.555	6.26035e-17	2	Kmt2e
4.11691e-21	-0.59704	0.346	0.526	9.60641e-17	2	Ankrd11
5.06962e-21	-0.656349	0.367	0.557	1.18294e-16	2	Nfat5
6.2823e-21	0.585426	0.501	0.347	1.46591e-16	2	Calml4
7.45851e-21	-0.620456	0.741	0.842	1.74037e-16	2	Tm4sf1
7.73276e-21	-0.609123	0.288	0.482	1.80436e-16	2	Fzd4
1.46624e-20	-0.583271	0.414	0.6	3.42133e-16	2	Mef2a
1.5548e-20	0.640924	0.511	0.371	3.62797e-16	2	Ndufa1
1.69758e-20	0.511377	0.769	0.706	3.96112e-16	2	Cox7a2
1.91199e-20	-0.523053	0.604	0.769	4.46143e-16	2	Gimap6
2.00421e-20	-0.591624	0.088	0.25	4.67662e-16	2	Ablim1
2.02476e-20	-0.762476	0.286	0.468	4.72458e-16	2	Pnp
2.88661e-20	-0.581538	0.414	0.602	6.73563e-16	2	Slc3a2
3.09555e-20	0.678071	0.422	0.283	7.22315e-16	2	Ndufb2
3.51589e-20	0.650164	0.261	0.136	8.20399e-16	2	Slc25a39
5.35396e-20	0.567663	0.653	0.553	1.24929e-15	2	Ndufa2
5.64842e-20	0.614847	0.359	0.215	1.318e-15	2	Lgals1
5.9286e-20	-0.526879	0.459	0.639	1.38338e-15	2	Ece1
9.24123e-20	0.502313	0.729	0.625	2.15635e-15	2	Slc25a3
9.64207e-20	0.633984	0.256	0.132	2.24988e-15	2	Etfa
1.09833e-19	-0.68333	0.224	0.396	2.56284e-15	2	Fas
1.39505e-19	-0.54967	0.398	0.575	3.25521e-15	2	H2-Q7
2.52141e-19	0.627569	0.329	0.187	5.88347e-15	2	Cyp4b1
2.9285e-19	0.633317	0.328	0.194	6.83336e-15	2	Ndufa12
3.24028e-19	0.687987	0.604	0.494	7.56087e-15	2	Ndufa6
3.85267e-19	-0.773621	0.21	0.376	8.98983e-15	2	Rhoj
3.9397e-19	-0.670596	0.133	0.293	9.19291e-15	2	Cd59a
4.29482e-19	-0.583074	0.154	0.322	1.00215e-14	2	Crebbp
4.31943e-19	-0.60017	0.659	0.776	1.0079e-14	2	Cd9
4.90198e-19	-0.549904	0.314	0.495	1.14383e-14	2	Mbnl1
8.07862e-19	-0.510956	0.644	0.796	1.88507e-14	2	Cd34
9.93449e-19	-0.531425	0.396	0.584	2.31811e-14	2	Klf7
1.17111e-18	-0.530237	0.587	0.738	2.73266e-14	2	Rhob
1.79854e-18	0.573904	0.352	0.212	4.19672e-14	2	Hspa9
2.40896e-18	-0.523285	0.709	0.805	5.62106e-14	2	Slc9a3r2
2.69243e-18	-0.50842	0.319	0.496	6.28252e-14	2	Klf13
3.15908e-18	-1.20816	0.665	0.689	7.3714e-14	2	Rgcc
4.18013e-18	-0.529499	0.228	0.404	9.75391e-14	2	Map7d1
5.08413e-18	-0.583923	0.41	0.581	1.18633e-13	2	Sh3bp5
5.54151e-18	-0.511723	0.426	0.597	1.29306e-13	2	Qk
6.16522e-18	-0.753177	0.3	0.453	1.43859e-13	2	Tacc1
1.11329e-17	0.566056	0.258	0.138	2.59775e-13	2	Mgst3
1.34288e-17	-0.505848	0.741	0.876	3.13348e-13	2	Pecam1
1.60141e-17	0.693895	0.395	0.266	3.73674e-13	2	Nme1
1.89586e-17	-0.587694	0.614	0.735	4.4238e-13	2	Ctla2a
2.30178e-17	0.520912	0.692	0.609	5.37097e-13	2	Cox5a
2.41602e-17	0.556586	0.484	0.349	5.63753e-13	2	Tmem256
2.42357e-17	0.614377	0.484	0.361	5.65515e-13	2	Ndufa3
4.13136e-17	-0.532363	0.361	0.527	9.64013e-13	2	Bmpr2
4.87587e-17	0.609989	0.565	0.455	1.13774e-12	2	Ndufb1-ps
5.13244e-17	-0.601781	0.128	0.278	1.1976e-12	2	Nos3
5.73036e-17	0.626313	0.276	0.16	1.33712e-12	2	Acox1
1.07079e-16	0.598885	0.534	0.424	2.49857e-12	2	Ndufb8
1.28267e-16	-0.54201	0.472	0.623	2.99299e-12	2	Myh9
1.38929e-16	0.665478	0.393	0.274	3.24176e-12	2	Uqcrfs1
1.54137e-16	-0.505356	0.276	0.448	3.59663e-12	2	Nipbl
1.57498e-16	-0.522709	0.465	0.615	3.67507e-12	2	Gimap5
1.68324e-16	-0.543385	0.183	0.339	3.92767e-12	2	She
1.70454e-16	0.569465	0.259	0.146	3.97737e-12	2	Fmc1
2.6814e-16	-0.508829	0.143	0.294	6.25678e-12	2	Cirbp
2.79977e-16	-0.523167	0.538	0.686	6.53299e-12	2	Zbtb20
3.20355e-16	0.564521	0.308	0.187	7.47517e-12	2	Sdhc
3.37899e-16	-0.527604	0.313	0.474	7.88453e-12	2	Lima1
3.85631e-16	-0.764794	0.463	0.589	8.99831e-12	2	Ednrb
4.25725e-16	-0.547849	0.176	0.328	9.93388e-12	2	Afap1l1
4.26466e-16	-0.542185	0.219	0.375	9.95116e-12	2	Hip1
8.95653e-16	-0.501412	0.151	0.303	2.08992e-11	2	Ttc28
1.1656e-15	-0.568187	0.127	0.268	2.71982e-11	2	Cavin1
3.58799e-15	0.523029	0.276	0.162	8.37221e-11	2	Gstm1
3.96855e-15	-0.540399	0.192	0.336	9.26022e-11	2	Ppp1r12a
4.08243e-15	0.533581	0.346	0.222	9.52595e-11	2	Dab2
4.13806e-15	-0.506229	0.165	0.312	9.65576e-11	2	Ano6
1.16973e-14	0.579371	0.387	0.269	2.72945e-10	2	Sod2
1.34879e-14	-0.611309	0.286	0.433	3.14728e-10	2	Dhrs3
1.69719e-14	0.892227	0.797	0.756	3.96023e-10	2	mt-Nd5
1.96571e-14	0.565906	0.399	0.281	4.58678e-10	2	Ndufb6
1.98885e-14	-0.561972	0.237	0.392	4.64079e-10	2	Serpine2
2.29663e-14	-0.519701	0.373	0.525	5.35896e-10	2	Grrp1
2.59561e-14	-0.506584	0.493	0.619	6.0566e-10	2	Ahnak
3.09874e-14	0.533699	0.513	0.382	7.23059e-10	2	Esm1
3.21787e-14	-0.500577	0.183	0.327	7.50857e-10	2	Mpzl1
3.21889e-14	-0.761629	0.2	0.339	7.51096e-10	2	Rbp1
3.68496e-14	-0.528663	0.815	0.848	8.59848e-10	2	Plvap
7.11806e-14	-1.14676	0.136	0.26	1.66093e-09	2	Cyp26b1
7.79143e-14	-0.504916	0.821	0.871	1.81805e-09	2	Plpp1
1.00717e-13	0.50225	0.465	0.356	2.35013e-09	2	Ech1
1.02259e-13	0.592669	0.511	0.42	2.3861e-09	2	Romo1
1.64209e-13	-0.536951	0.168	0.301	3.83166e-09	2	Uaca
1.99842e-13	0.616392	0.274	0.171	4.66311e-09	2	4833439L19Rik
2.37454e-13	0.554257	0.456	0.348	5.54076e-09	2	St13
2.71724e-13	0.54131	0.279	0.17	6.34041e-09	2	Ccnd1
2.8194e-13	0.5085	0.581	0.485	6.57878e-09	2	Atp5c1
3.46903e-13	-0.505227	0.162	0.297	8.09464e-09	2	Fbxl7
5.20022e-13	-0.605779	0.623	0.727	1.21342e-08	2	Jun
6.28245e-13	0.529069	0.502	0.408	1.46595e-08	2	Minos1
8.28601e-13	0.591565	0.325	0.22	1.93346e-08	2	Tpi1
1.08448e-12	-0.508724	0.379	0.505	2.53053e-08	2	Fam117b
1.28634e-12	-0.509968	0.285	0.423	3.00154e-08	2	Resf1
1.33723e-12	0.555197	0.48	0.383	3.12029e-08	2	Ndufs6
1.40955e-12	-0.555712	0.271	0.407	3.28904e-08	2	Fkbp5
1.96699e-12	-0.68713	0.259	0.382	4.58977e-08	2	Thrsp
2.87014e-12	-0.557767	0.276	0.403	6.69719e-08	2	Zfp36l2
3.58457e-12	-0.563251	0.502	0.603	8.36424e-08	2	Ramp3
3.66604e-12	0.554537	0.542	0.459	8.55433e-08	2	Ndufb10
4.98396e-12	-0.508982	0.241	0.374	1.16296e-07	2	Dnm3
7.58354e-12	-0.580186	0.148	0.268	1.76954e-07	2	Kcnq1ot1
1.05538e-11	0.526445	0.307	0.208	2.46262e-07	2	Pgk1
1.58923e-11	-0.607292	0.289	0.408	3.70832e-07	2	Marcksl1
1.95893e-11	0.543198	0.347	0.246	4.57096e-07	2	Timm8b
2.59681e-11	-0.517037	0.349	0.473	6.05941e-07	2	Irx3
3.02868e-11	0.525544	0.413	0.309	7.06712e-07	2	Pfdn1
3.64723e-11	-0.737122	0.227	0.338	8.51044e-07	2	Nr2f2
6.23375e-11	0.818394	0.984	0.978	1.45458e-06	2	mt-Nd1
9.59068e-11	0.552652	0.38	0.288	2.23789e-06	2	Sdhb
1.29137e-10	-0.540855	0.17	0.277	3.01329e-06	2	Itprip
1.32726e-10	-1.28102	0.368	0.456	3.09702e-06	2	Vim
1.95283e-10	0.539701	0.353	0.264	4.55673e-06	2	Scp2
2.48969e-10	-0.561071	0.313	0.439	5.80945e-06	2	Btg2
5.14792e-10	0.513543	0.428	0.345	1.20122e-05	2	2410015M20Rik
6.40379e-10	-0.53955	0.446	0.563	1.49426e-05	2	Dusp1
7.52514e-10	-0.798264	0.246	0.357	1.75592e-05	2	Icam1
1.24574e-09	-0.577879	0.596	0.415	2.90682e-05	2	Igfbp7
2.02192e-09	-0.5499	0.235	0.355	4.71795e-05	2	Cd74
2.31368e-09	0.552848	0.453	0.379	5.39875e-05	2	Ndufb3
4.96768e-09	-0.514789	0.294	0.403	0.000115916	2	Insr
5.87858e-09	-0.594994	0.162	0.265	0.000137171	2	Vcam1
1.14324e-08	-0.503852	0.583	0.639	0.000266764	2	Fam167b
1.23184e-08	-0.529289	0.31	0.409	0.000287436	2	Ucp2
3.09594e-08	-0.597456	0.486	0.58	0.000722407	2	Junb
1.10915e-07	-0.513851	0.303	0.4	0.00258808	2	AW112010
1.24088e-07	-0.683829	0.224	0.315	0.00289547	2	Lrg1
5.73999e-07	-0.761737	0.194	0.273	0.0133937	2	Glul
1.33017e-06	-0.69143	0.735	0.787	0.0310383	2	Cst3
1.84956e-06	-0.543494	0.624	0.682	0.0431577	2	Tmsb10
0	6.35011	0.968	0.033	0	3	Aqp1
0	3.33534	0.988	0.381	0	3	Igfbp7
0	3.03719	0.902	0.11	0	3	Cldn5
0	2.9946	0.608	0.009	0	3	Slc14a1
0	2.91522	0.821	0.029	0	3	Scin
0	2.6	0.793	0.084	0	3	Col18a1
0	2.44831	0.516	0.008	0	3	Hpgd
0	2.4182	0.731	0.07	0	3	Npnt
0	2.3165	0.681	0.021	0	3	Csf2rb
0	2.2838	0.629	0.009	0	3	Csf2rb2
0	2.0656	0.604	0.021	0	3	Prom1
0	1.99058	0.58	0.046	0	3	Prss23
0	1.83319	0.598	0.021	0	3	Lef1
0	1.80134	0.554	0.033	0	3	Fam181b
0	1.77604	0.516	0.031	0	3	Gja5
0	1.62569	0.538	0.041	0	3	Kbtbd11
1.25079e-306	1.68174	0.522	0.038	2.91858e-302	3	Bmx
1.4164e-299	1.45114	0.516	0.037	3.30503e-295	3	Pcp4l1
1.03025e-288	1.93133	0.837	0.141	2.40399e-284	3	Fbln5
3.77966e-275	1.36913	0.454	0.03	8.81945e-271	3	Fam198b
3.81115e-274	1.06863	0.269	0.001	8.89294e-270	3	Olfm2
4.76656e-271	1.66803	0.604	0.071	1.11223e-266	3	St8sia6
1.49799e-268	1.17003	0.289	0.004	3.49541e-264	3	Col12a1
1.35614e-257	1.52756	0.53	0.051	3.16442e-253	3	Htra1
4.08138e-227	1.6988	0.677	0.117	9.52348e-223	3	Mecom
5.76464e-226	2.2356	0.966	0.391	1.34512e-221	3	Vim
3.00177e-225	0.959554	0.277	0.008	7.00434e-221	3	Nr5a2
2.09685e-220	2.26095	0.514	0.064	4.8928e-216	3	Ccn2
1.93562e-212	1.94095	0.88	0.263	4.51658e-208	3	Sox17
9.91201e-212	1.48073	0.56	0.081	2.31287e-207	3	Timp2
4.07592e-206	1.68546	0.544	0.081	9.51074e-202	3	Lpin2
7.02864e-206	1.52699	0.4	0.034	1.64006e-201	3	Vwf
1.02803e-200	1.35788	0.51	0.068	2.3988e-196	3	Ttll7
7.56633e-196	1.30799	0.502	0.067	1.76553e-191	3	Arl15
3.84461e-192	0.963178	0.305	0.018	8.97101e-188	3	Prkar2b
1.30298e-191	1.40967	0.582	0.099	3.04037e-187	3	Zeb2
1.81457e-189	1.29359	0.422	0.047	4.23412e-185	3	Diaph2
1.29617e-187	1.13981	0.382	0.035	3.02448e-183	3	Aqp11
4.76617e-186	1.45705	0.562	0.093	1.11214e-181	3	Sorbs2
1.46666e-178	2.01354	0.869	0.389	3.42231e-174	3	Tacc1
1.92807e-177	1.37818	0.524	0.086	4.49896e-173	3	Fbxo7
1.39204e-174	1.54547	0.669	0.159	3.24818e-170	3	Adipor2
1.44581e-171	1.18513	0.61	0.111	3.37366e-167	3	Tspan8
1.58419e-170	1.58578	0.574	0.105	3.69655e-166	3	Edn1
4.78148e-166	-3.11188	0.54	0.875	1.11571e-161	3	Plvap
5.89916e-166	-4.72374	0.046	0.752	1.37651e-161	3	Rgcc
3.2119e-165	0.802912	0.259	0.015	7.49464e-161	3	Sytl2
3.30165e-156	-2.94245	0.179	0.782	7.70407e-152	3	Tcim
5.70883e-154	1.43356	0.526	0.101	1.3321e-149	3	Prnp
3.31474e-151	0.98462	0.337	0.035	7.73461e-147	3	Reck
2.85867e-150	0.783928	0.263	0.018	6.67042e-146	3	Lsr
7.74253e-149	1.99058	0.775	0.312	1.80664e-144	3	Rhoj
3.74501e-147	1.38737	0.592	0.137	8.73861e-143	3	C130074G19Rik
1.95953e-146	1.32412	0.6	0.132	4.57236e-142	3	Gja4
4.10478e-145	1.10125	0.347	0.04	9.5781e-141	3	Egfl8
4.5816e-145	-2.36775	0.624	0.889	1.06907e-140	3	Plpp1
1.03863e-144	1.40053	0.598	0.138	2.42354e-140	3	Pltp
1.44315e-144	1.10176	0.38	0.05	3.36744e-140	3	Fam107a
2.58418e-140	0.771397	0.289	0.027	6.02994e-136	3	Dusp26
1.09469e-138	1.51865	0.486	0.097	2.55434e-134	3	Rgs2
3.82228e-137	1.59089	0.639	0.181	8.91891e-133	3	Golim4
4.5605e-134	0.870159	0.267	0.023	1.06415e-129	3	Met
1.28596e-133	1.58161	0.906	0.421	3.00065e-129	3	Mal
1.29263e-132	1.07691	0.458	0.085	3.01621e-128	3	Tspan13
1.66216e-132	1.54123	0.695	0.227	3.87848e-128	3	Fryl
3.54414e-128	1.03312	0.369	0.055	8.26991e-124	3	Prcp
1.00826e-125	1.20751	0.315	0.039	2.35267e-121	3	Cxcl12
2.12281e-123	0.938871	0.251	0.023	4.95336e-119	3	Ms4a6d
1.18514e-122	1.49339	0.566	0.15	2.76539e-118	3	Ahr
1.92964e-118	1.01441	0.305	0.038	4.50262e-114	3	Adamtsl1
5.06268e-116	0.832819	0.287	0.035	1.18133e-111	3	Fbn1
1.32837e-115	-2.37455	0.476	0.808	3.09961e-111	3	Plpp3
2.17553e-115	-4.50205	0.026	0.606	5.07639e-111	3	Igfbp5
1.60724e-114	-2.77752	0.054	0.627	3.75032e-110	3	Ednrb
5.71464e-113	1.01112	0.275	0.033	1.33345e-108	3	Auts2
5.86735e-109	1.10547	0.502	0.122	1.36909e-104	3	Mylk
1.62868e-108	1.29741	0.809	0.355	3.80036e-104	3	Abcg2
3.96465e-108	1.0474	0.456	0.101	9.25111e-104	3	Thsd7a
8.43745e-105	0.996003	0.468	0.11	1.9688e-100	3	Tpd52
3.1256e-101	-2.22884	0.143	0.637	7.29326e-97	3	Ramp3
6.99747e-101	0.795573	0.329	0.054	1.63279e-96	3	Gsn
3.45538e-100	0.922127	0.351	0.062	8.06279e-96	3	Cd109
2.8915e-98	-2.18762	0.048	0.567	6.74702e-94	3	Exoc3l2
1.18516e-96	0.924249	0.504	0.133	2.76545e-92	3	Gltp
1.25965e-95	0.897513	0.414	0.089	2.93926e-91	3	Jag1
6.08326e-92	0.882874	0.319	0.056	1.41947e-87	3	Cttnbp2
4.62982e-91	-2.10145	0.44	0.753	1.08032e-86	3	Sgk1
5.73866e-91	-2.16475	0.133	0.612	1.33906e-86	3	Cd300lg
2.14719e-90	1.15909	0.566	0.181	5.01025e-86	3	Mospd2
2.68574e-89	-1.88797	0.185	0.63	6.2669e-85	3	Gimap4
2.78961e-88	0.955699	0.649	0.224	6.50928e-84	3	Glul
1.19407e-86	-1.2924	0.839	0.901	2.78624e-82	3	Emcn
2.67566e-86	0.787722	0.319	0.06	6.24338e-82	3	Fam13c
6.81861e-86	1.05436	0.689	0.269	1.59106e-81	3	Mpzl1
1.87213e-85	-1.91575	0.213	0.636	4.36842e-81	3	Slc43a3
2.88329e-85	1.02439	0.44	0.117	6.72787e-81	3	Procr
3.33443e-85	0.864121	0.291	0.05	7.78055e-81	3	Ch25h
1.67888e-84	1.1292	0.763	0.363	3.9175e-80	3	Atp1b3
2.67445e-83	0.77833	0.295	0.054	6.24056e-79	3	St8sia4
3.82746e-83	0.938991	0.394	0.097	8.93099e-79	3	Mllt3
5.68319e-83	0.803153	0.311	0.059	1.32612e-78	3	Specc1
5.10098e-81	1.0165	0.59	0.205	1.19026e-76	3	Dst
3.08277e-80	0.708009	0.291	0.052	7.19333e-76	3	Efhd1
4.34614e-79	-1.36422	0.855	0.915	1.01413e-74	3	Flt1
5.06415e-79	1.17637	0.717	0.32	1.18167e-74	3	Dnm3
6.52034e-78	-1.28116	0.576	0.895	1.52146e-73	3	Fabp4
1.16662e-77	1.56482	0.542	0.187	2.72218e-73	3	Sparcl1
2.25229e-77	-1.73592	0.175	0.591	5.2555e-73	3	Jup
8.13265e-77	0.723389	0.275	0.049	1.89767e-72	3	Sort1
1.90172e-75	0.842802	0.97	0.928	4.43747e-71	3	Rps20
2.05644e-75	0.872994	0.518	0.166	4.7985e-71	3	Mgst1
3.29213e-75	0.753965	0.287	0.055	7.68185e-71	3	Slc5a3
1.67867e-73	-1.279	0.667	0.843	3.917e-69	3	S100a10
2.61151e-72	1.52916	0.942	0.764	6.09369e-68	3	Cst3
4.96661e-72	1.69241	0.622	0.271	1.15891e-67	3	Lrg1
1.92737e-71	0.979105	0.56	0.205	4.49733e-67	3	Lifr
1.19289e-70	0.770308	0.958	0.9	2.78349e-66	3	Calm1
2.36629e-69	0.985301	0.622	0.252	5.5215e-65	3	Itm2c
6.61355e-69	-1.2016	0.743	0.867	1.54321e-64	3	Srgn
2.83467e-68	0.825121	0.548	0.193	6.61443e-64	3	Samd12
3.53877e-68	0.82229	0.956	0.817	8.25737e-64	3	Tm4sf1
4.73938e-68	-1.83689	0.127	0.521	1.10589e-63	3	F2r
2.91024e-67	1.19208	0.586	0.251	6.79075e-63	3	Hif1a
3.84337e-66	0.68164	0.317	0.073	8.96812e-62	3	Spaar
4.04811e-66	-1.7763	0.056	0.46	9.44586e-62	3	Mgll
4.26927e-66	0.963599	0.745	0.357	9.96191e-62	3	Sema3g
4.58239e-66	1.02529	0.871	0.558	1.06925e-61	3	Clec2d
1.25324e-65	0.780472	0.456	0.143	2.9243e-61	3	Cgnl1
3.56176e-65	1.15143	0.616	0.258	8.31102e-61	3	Tmem252
5.38509e-64	0.844959	0.454	0.145	1.25656e-59	3	Filip1
1.02957e-63	-1.73355	0.108	0.493	2.4024e-59	3	Irx3
1.53536e-63	1.05752	0.59	0.242	3.58262e-59	3	Cebpd
1.8386e-63	0.790313	0.444	0.139	4.29018e-59	3	Pam
7.10652e-61	-1.79824	0.038	0.418	1.65824e-56	3	Ptpru
1.74105e-60	-2.00872	0.02	0.4	4.06257e-56	3	Inhbb
1.8959e-60	0.873948	0.667	0.294	4.42389e-56	3	Cd63
9.70196e-60	0.62712	0.353	0.095	2.26385e-55	3	Hoxb9
1.33694e-59	0.656523	0.291	0.068	3.11962e-55	3	Tle1
1.97128e-59	0.698398	0.966	0.923	4.59978e-55	3	Rps12
4.45339e-59	-1.49162	0.592	0.755	1.03915e-54	3	Kdr
5.32582e-59	0.91582	0.635	0.289	1.24273e-54	3	Rbp1
5.93821e-59	0.85186	0.811	0.486	1.38562e-54	3	Lmo2
1.51399e-58	0.693219	0.261	0.058	3.53274e-54	3	Atp7a
5.80047e-58	0.77231	0.938	0.783	1.35348e-53	3	Ehd4
1.53127e-57	-0.909927	0.849	0.903	3.57308e-53	3	Cd81
1.8464e-57	0.832463	0.594	0.253	4.30838e-53	3	Uaca
2.10736e-57	0.935673	0.709	0.361	4.91731e-53	3	Bcam
4.35405e-57	0.792158	0.48	0.172	1.01597e-52	3	Tm6sf1
1.10616e-56	-0.833635	0.91	0.947	2.58111e-52	3	Egfl7
2.54899e-56	0.952764	0.655	0.324	5.94781e-52	3	Hip1
3.27598e-56	0.896358	0.572	0.242	7.64418e-52	3	Cd59a
4.22664e-56	0.819344	0.508	0.192	9.86245e-52	3	Eogt
4.3963e-56	0.938923	0.827	0.552	1.02583e-51	3	Slc3a2
3.35171e-55	0.779139	0.508	0.197	7.82088e-51	3	Arl2bp
5.73439e-55	0.581276	0.273	0.065	1.33806e-50	3	Pcsk5
7.2058e-55	0.676496	0.474	0.165	1.6814e-50	3	Jag2
8.71313e-55	0.878338	0.353	0.106	2.03312e-50	3	Galnt15
5.63053e-54	-1.17115	0.727	0.835	1.31383e-49	3	Pbx1
7.73039e-54	0.954371	0.727	0.422	1.80381e-49	3	Srp14
6.35043e-53	0.860563	0.785	0.447	1.48181e-48	3	Utrn
1.77046e-52	0.864875	0.502	0.199	4.13119e-48	3	Sult1a1
1.92318e-52	0.925121	0.727	0.372	4.48754e-48	3	Sema7a
3.79807e-52	0.869401	0.542	0.222	8.86242e-48	3	Vcam1
7.36274e-52	1.11979	0.759	0.451	1.71802e-47	3	Sat1
9.27977e-52	0.981994	0.741	0.422	2.16534e-47	3	Acer2
1.01446e-51	0.791496	0.618	0.28	2.36715e-47	3	Arid5b
6.42921e-51	-1.88576	0.036	0.372	1.50019e-46	3	Fabp5
7.84566e-51	0.671314	0.331	0.098	1.83071e-46	3	Arrb1
1.97055e-50	0.554113	0.988	0.973	4.59808e-46	3	Eef1a1
3.60453e-50	0.854503	0.564	0.25	8.41082e-46	3	Fbxl7
5.33066e-50	0.792494	0.53	0.221	1.24386e-45	3	Nav1
5.53156e-50	-1.41363	0.012	0.342	1.29073e-45	3	Meox1
6.29045e-50	0.624958	0.341	0.102	1.46781e-45	3	Hrct1
9.91667e-50	0.729415	0.396	0.135	2.31396e-45	3	Pik3ip1
1.55853e-49	0.68195	0.436	0.158	3.63668e-45	3	Glod4
2.14692e-49	0.681643	0.922	0.768	5.00962e-45	3	Esam
1.30171e-48	-0.897054	0.797	0.885	3.03742e-44	3	Eng
1.92667e-48	0.68563	0.359	0.117	4.4957e-44	3	Tjp2
1.9497e-48	0.729362	0.436	0.163	4.54942e-44	3	Dstyk
2.47268e-48	0.697368	0.388	0.131	5.76974e-44	3	Scd2
3.51026e-48	0.704143	0.918	0.733	8.19083e-44	3	Epas1
7.09863e-48	0.673736	0.396	0.135	1.65639e-43	3	Tgfbr3
2.09318e-47	0.752686	0.494	0.203	4.88422e-43	3	Mast4
5.65095e-47	0.615288	0.321	0.098	1.31859e-42	3	Rnf125
9.76269e-47	0.899212	0.683	0.397	2.27803e-42	3	Tceal9
1.82196e-46	0.904254	0.526	0.235	4.25137e-42	3	Cyb5b
3.01414e-46	-1.75968	0.086	0.4	7.03318e-42	3	Uchl1
5.12025e-46	0.707736	0.474	0.188	1.19476e-41	3	Tanc1
3.79618e-45	0.669238	0.942	0.759	8.85801e-41	3	Aplp2
3.97725e-45	0.804865	0.516	0.229	9.28051e-41	3	Galnt1
4.73119e-45	0.588545	0.606	0.27	1.10398e-40	3	Cavin2
1.31247e-44	1.1032	0.709	0.417	3.06252e-40	3	Grasp
2.40188e-44	0.857433	0.669	0.364	5.60455e-40	3	Lrrc58
8.23587e-44	0.633602	0.9	0.698	1.92176e-39	3	Mmrn2
1.27716e-43	0.607392	0.96	0.909	2.98013e-39	3	Rps16
1.47117e-43	0.641022	0.488	0.202	3.43282e-39	3	Ablim1
2.19015e-43	0.771781	0.426	0.165	5.1105e-39	3	Sdc3
2.71942e-43	0.560639	0.261	0.073	6.3455e-39	3	Fzd6
3.64493e-43	-1.31327	0.133	0.431	8.50509e-39	3	Pmepa1
1.99324e-42	-0.981079	0.639	0.78	4.65104e-38	3	Ramp2
2.12734e-42	-1.75057	0.438	0.654	4.96394e-38	3	Gpihbp1
1.40992e-41	0.550817	0.97	0.93	3.28991e-37	3	Rpl37
1.57771e-41	-1.54006	0.008	0.292	3.68142e-37	3	Btnl9
1.64387e-41	-1.0332	0.663	0.772	3.83581e-37	3	Cd9
2.25998e-41	0.643431	0.514	0.228	5.27343e-37	3	Timm10b
2.34256e-41	0.669021	0.43	0.171	5.46614e-37	3	Rassf3
4.25304e-41	0.712075	0.414	0.161	9.92405e-37	3	Nostrin
1.26095e-40	-1.16884	0.671	0.774	2.94231e-36	3	Tsc22d1
1.36713e-40	0.705088	0.906	0.742	3.19006e-36	3	Eef2
1.42224e-40	-1.10029	0.48	0.673	3.31865e-36	3	Cald1
4.12003e-40	0.796739	0.641	0.352	9.61368e-36	3	Nr3c1
6.9891e-40	0.540344	0.972	0.923	1.63084e-35	3	Rps27
1.77236e-39	0.692328	0.592	0.296	4.13563e-35	3	Tulp4
1.99673e-39	-1.32542	0.042	0.324	4.65917e-35	3	Mcf2l
3.80086e-39	0.587882	0.398	0.154	8.86894e-35	3	Abr
8.32981e-39	0.718675	0.588	0.302	1.94368e-34	3	Sgms1
1.35579e-38	0.568413	0.303	0.1	3.1636e-34	3	Tmem47
5.68006e-38	0.590505	0.361	0.131	1.32539e-33	3	Sema6b
6.65369e-38	0.621759	0.606	0.301	1.55257e-33	3	Notch4
8.15604e-38	-1.09072	0.739	0.815	1.90313e-33	3	Gng11
9.64752e-38	0.531584	0.331	0.116	2.25115e-33	3	Mrps6
1.07008e-37	-1.3916	0.074	0.35	2.49693e-33	3	Ehd3
1.52159e-37	-1.07201	0.46	0.654	3.55048e-33	3	Tek
3.05225e-37	0.591786	0.45	0.19	7.12212e-33	3	Pdcd4
7.16533e-37	-1.24314	0.181	0.441	1.67196e-32	3	Hipk2
1.11638e-36	0.604864	0.289	0.096	2.60496e-32	3	Csad
3.06041e-36	0.756218	0.484	0.22	7.14115e-32	3	Cdc14a
6.52072e-36	0.572853	0.39	0.155	1.52154e-31	3	Pkp4
7.63832e-36	0.568624	0.371	0.143	1.78232e-31	3	Igf1r
1.05236e-35	0.667488	0.667	0.375	2.45558e-31	3	Adgrg1
1.74339e-35	-0.651959	0.867	0.907	4.06804e-31	3	Ifitm2
2.41454e-35	0.57567	0.376	0.148	5.6341e-31	3	Tcf7l2
3.42954e-35	0.83908	0.508	0.243	8.00249e-31	3	Gadd45g
4.85737e-35	-1.19394	0.02	0.272	1.13342e-30	3	Tbxa2r
6.04692e-35	-1.23751	0.185	0.438	1.41099e-30	3	Dhrs3
1.33077e-34	-1.12196	0.193	0.45	3.10521e-30	3	Zfhx3
2.34514e-34	0.661145	0.859	0.647	5.47214e-30	3	Zbtb20
2.39136e-34	0.580457	0.394	0.161	5.58e-30	3	Map4k3
2.9425e-34	0.566985	0.968	0.955	6.86603e-30	3	Fth1
3.05096e-34	0.628664	0.478	0.223	7.11912e-30	3	Erg
8.42897e-34	0.541906	0.996	0.991	1.96682e-29	3	Tmsb4x
1.34625e-33	0.608382	0.432	0.191	3.14134e-29	3	Mrtfb
1.65162e-33	0.568156	0.251	0.08	3.85389e-29	3	Lepr
2.49338e-33	0.981322	0.737	0.512	5.81805e-29	3	Nfat5
2.55317e-33	0.516946	0.363	0.142	5.95757e-29	3	Exoc6b
3.08044e-33	-1.11602	0.062	0.31	7.1879e-29	3	Tspan15
4.0771e-33	0.595479	0.886	0.72	9.5135e-29	3	Cdh5
6.51923e-33	-1.31294	0.064	0.315	1.5212e-28	3	Cebpb
8.53931e-33	-1.13176	0.472	0.648	1.99256e-28	3	Fam167b
1.26287e-32	-1.07883	0.141	0.391	2.94679e-28	3	Ldb2
1.40459e-32	0.553469	0.255	0.085	3.27747e-28	3	Syt11
1.86871e-32	-1.11219	0.341	0.553	4.36044e-28	3	Entpd1
3.17613e-32	0.565555	0.892	0.754	7.41118e-28	3	Rpl36a
4.29149e-32	-0.753791	0.888	0.89	1.00138e-27	3	Serinc3
6.90507e-32	0.624158	0.592	0.318	1.61123e-27	3	Arhgap5
7.26507e-32	-1.34134	0.143	0.39	1.69523e-27	3	Thrsp
9.48392e-32	0.512959	0.371	0.151	2.21298e-27	3	Lpar6
1.13556e-31	-1.88006	0.03	0.267	2.64972e-27	3	Cyp26b1
9.51346e-31	-0.854378	0.665	0.757	2.21987e-26	3	Gimap6
1.15302e-30	-0.949479	0.48	0.647	2.69046e-26	3	Nrp1
2.1387e-30	0.5457	0.392	0.17	4.99045e-26	3	Ankrd13a
4.73518e-30	-1.04395	0.052	0.283	1.10491e-25	3	Ripply3
5.9813e-30	-0.813104	0.729	0.812	1.39568e-25	3	Id3
8.28309e-30	0.536698	0.92	0.848	1.93278e-25	3	Rpl17
1.37461e-29	0.560013	0.516	0.258	3.20751e-25	3	Cyth3
1.81656e-29	0.573726	0.558	0.296	4.23876e-25	3	Spop
2.11323e-29	-0.778597	0.703	0.785	4.93101e-25	3	Cd34
2.17572e-29	0.531892	0.456	0.214	5.07682e-25	3	Cers4
4.05901e-29	-1.26412	0.163	0.4	9.47129e-25	3	Plac8
5.76757e-29	-1.05937	0.53	0.656	1.34581e-24	3	Rhoc
7.3064e-29	0.549435	0.45	0.218	1.70487e-24	3	Furin
1.35697e-28	-1.12222	0.143	0.377	3.16636e-24	3	Nrp2
1.41268e-28	-1.07884	0.426	0.573	3.29634e-24	3	Sh3bp5
1.81243e-28	0.631891	0.536	0.292	4.22912e-24	3	Git2
1.92735e-28	0.636543	0.735	0.491	4.49727e-24	3	Tgfbr2
3.35907e-28	-0.981089	0.323	0.514	7.83805e-24	3	Eva1b
4.60502e-28	-1.15364	0.384	0.547	1.07454e-23	3	Thbd
5.45585e-28	0.621595	0.713	0.46	1.27307e-23	3	Selenop
5.65591e-28	0.548862	0.902	0.819	1.31975e-23	3	Rpl35
8.05942e-28	-1.02173	0.078	0.299	1.88059e-23	3	Slc29a1
8.46983e-28	0.532561	0.317	0.13	1.97635e-23	3	Aqr
9.69588e-28	0.556092	0.355	0.154	2.26244e-23	3	Jade1
1.15749e-27	0.580536	0.667	0.4	2.7009e-23	3	Prex2
1.34173e-27	0.523963	0.922	0.819	3.13079e-23	3	Txnip
1.77533e-27	-0.952328	0.305	0.504	4.14256e-23	3	Sema3f
5.18782e-27	-0.981508	0.307	0.51	1.21053e-22	3	Gas6
6.75929e-27	0.539423	0.386	0.172	1.57721e-22	3	Rere
1.76016e-26	-1.42165	0.777	0.759	4.10716e-22	3	Igfbp3
1.82689e-26	0.501591	0.476	0.238	4.26286e-22	3	Kctd10
3.19089e-26	-0.651356	0.735	0.785	7.44563e-22	3	Clic1
7.0348e-26	0.565927	0.506	0.264	1.6415e-21	3	Mcam
9.01082e-26	0.512828	0.347	0.153	2.10258e-21	3	Ccdc28b
1.08798e-25	-1.06834	0.108	0.32	2.53869e-21	3	Efnb1
1.12157e-25	-1.09194	0.193	0.399	2.61706e-21	3	Tnfsf10
1.23559e-25	-1.00712	0.307	0.492	2.88314e-21	3	Tcn2
5.01299e-25	0.507288	0.627	0.369	1.16973e-20	3	Btbd7
5.41667e-25	0.697743	0.365	0.173	1.26393e-20	3	Dkk2
7.35627e-25	0.568444	0.331	0.147	1.71651e-20	3	Ntn4
1.30348e-24	0.500739	0.524	0.284	3.04155e-20	3	Ypel3
1.44824e-24	-1.01596	0.205	0.416	3.37932e-20	3	Ucp2
2.06772e-24	0.523513	0.795	0.585	4.82482e-20	3	Rps6
3.62682e-23	0.583241	0.518	0.291	8.46281e-19	3	Sncg
3.9036e-23	-0.887786	0.442	0.579	9.10866e-19	3	Lims2
5.41378e-23	-0.606387	0.707	0.772	1.26325e-18	3	Txn1
6.17213e-23	-0.919095	0.189	0.385	1.4402e-18	3	Nid1
1.42751e-22	0.531078	0.606	0.367	3.33094e-18	3	Fkbp5
1.55719e-22	0.5101	0.673	0.431	3.63354e-18	3	Lima1
2.69543e-22	-0.774282	0.568	0.66	6.28951e-18	3	Vamp5
3.92694e-22	-0.590222	0.835	0.861	9.16313e-18	3	Pecam1
5.48337e-22	-0.8568	0.299	0.484	1.27949e-17	3	Limch1
9.98167e-22	-0.946657	0.161	0.356	2.32912e-17	3	Slfn2
1.40491e-21	-0.550187	0.781	0.811	3.27822e-17	3	Rhoa
2.6546e-21	0.527014	0.345	0.167	6.19424e-17	3	Rfk
2.81803e-21	-0.919951	0.096	0.281	6.57559e-17	3	Itprip
3.70387e-21	-0.723703	0.514	0.653	8.64261e-17	3	Selenom
4.20031e-21	0.512899	0.592	0.355	9.80099e-17	3	Pim3
5.21738e-21	-0.884615	0.307	0.476	1.21742e-16	3	Smad7
6.43452e-21	0.504134	0.309	0.142	1.50143e-16	3	Ar
8.35467e-21	-1.24177	0.239	0.403	1.94948e-16	3	AW112010
8.49588e-21	-0.88679	0.139	0.324	1.98243e-16	3	Lmcd1
1.17534e-20	0.541657	0.641	0.434	2.74254e-16	3	Pebp1
1.42648e-20	-0.833371	0.321	0.484	3.32855e-16	3	Tubb4b
1.83593e-20	-0.880431	0.291	0.458	4.28395e-16	3	Tuba1a
4.80264e-20	-0.760525	0.49	0.592	1.12065e-15	3	Cyba
6.16652e-20	-0.582267	0.707	0.768	1.4389e-15	3	S100a13
7.20722e-20	0.543289	0.787	0.585	1.68173e-15	3	Myh9
1.30064e-19	-0.904073	0.197	0.38	3.03492e-15	3	Cd24a
1.92977e-19	-0.693601	0.464	0.579	4.50293e-15	3	Rap1b
2.44226e-19	-0.772485	0.436	0.581	5.69878e-15	3	H2-T23
3.36865e-19	-0.799532	0.49	0.599	7.8604e-15	3	Klf9
9.21379e-19	0.517453	0.337	0.169	2.14994e-14	3	Abca1
1.34567e-18	-0.779128	0.327	0.484	3.13999e-14	3	Ier5
2.05854e-18	-0.826886	0.185	0.352	4.8034e-14	3	Tpst2
1.44923e-17	0.551405	0.765	0.6	3.38163e-13	3	Ece1
4.1048e-17	-0.707058	0.53	0.623	9.57814e-13	3	Tnfaip2
6.11553e-17	-0.566022	0.673	0.723	1.427e-12	3	Cd47
1.42337e-16	0.517773	0.315	0.161	3.3213e-12	3	Osmr
1.56911e-16	-0.768405	0.448	0.549	3.66136e-12	3	Dlc1
1.57157e-16	-1.40787	0.633	0.696	3.66711e-12	3	Spp1
1.7195e-16	-0.630144	0.454	0.559	4.01229e-12	3	Prkar1a
1.77579e-16	0.50485	0.251	0.12	4.14363e-12	3	Mgp
8.76139e-16	-0.775762	0.217	0.363	2.04438e-11	3	Kctd12
1.88807e-15	-0.597811	0.414	0.562	4.40562e-11	3	Dusp1
2.04972e-15	-0.752702	0.124	0.275	4.78281e-11	3	Rgl1
2.67279e-15	-1.38903	0.273	0.412	6.23669e-11	3	Esm1
3.43809e-15	-0.765029	0.225	0.372	8.02244e-11	3	Adgrl2
7.71092e-15	-0.825123	0.448	0.543	1.79927e-10	3	Marcks
8.01109e-15	-0.672202	0.462	0.564	1.86931e-10	3	Gngt2
1.29438e-14	-0.69339	0.341	0.465	3.02032e-10	3	Mfge8
2.08386e-14	-0.707151	0.135	0.279	4.86248e-10	3	Ncoa3
4.16711e-14	-0.670827	0.255	0.393	9.72355e-10	3	Fli1
5.66076e-14	-0.89006	0.361	0.486	1.32088e-09	3	Cdkn1a
6.48401e-14	-0.714796	0.147	0.29	1.51298e-09	3	Slco3a1
6.67516e-14	-0.65398	0.382	0.499	1.55758e-09	3	S100a1
8.59142e-14	0.507963	0.46	0.293	2.00472e-09	3	Xbp1
1.17741e-13	-0.631331	0.466	0.558	2.74736e-09	3	Rapgef5
1.29687e-13	-0.641077	0.47	0.55	3.02612e-09	3	Elk3
1.52455e-13	-0.701863	0.209	0.344	3.55739e-09	3	Tspan9
1.99239e-13	-0.675982	0.135	0.27	4.64905e-09	3	Carhsp1
2.00628e-13	-0.694057	0.211	0.361	4.68146e-09	3	Syne1
2.55472e-13	-0.513587	0.761	0.796	5.96119e-09	3	Slc9a3r2
4.36558e-13	-0.730139	0.133	0.267	1.01866e-08	3	Emilin1
5.61528e-13	-0.695952	0.159	0.284	1.31027e-08	3	Ndel1
6.66296e-13	-0.67658	0.251	0.379	1.55473e-08	3	Ephb4
9.04385e-13	-0.799576	0.157	0.285	2.11029e-08	3	Ivns1abp
1.21749e-12	-0.64596	0.135	0.266	2.84089e-08	3	Endod1
1.78874e-12	-0.823205	0.124	0.251	4.17384e-08	3	F8
1.80966e-12	-0.68535	0.179	0.308	4.22266e-08	3	Skil
2.03343e-12	-0.689124	0.155	0.283	4.74481e-08	3	Cdc42ep4
2.20262e-12	-0.727031	0.135	0.263	5.1396e-08	3	Sema4c
3.87864e-12	-0.580317	0.514	0.583	9.05041e-08	3	Mef2a
5.19811e-12	-0.623729	0.55	0.61	1.21293e-07	3	Ctsl
6.24055e-12	-0.70141	0.329	0.438	1.45617e-07	3	Gm8995
8.2971e-12	-0.515901	0.787	0.768	1.93605e-07	3	Podxl
8.82224e-12	-0.545672	0.492	0.562	2.05858e-07	3	Snrpb
1.34325e-11	-0.673715	0.263	0.379	3.13433e-07	3	Dysf
1.53734e-11	-0.622438	0.56	0.6	3.58722e-07	3	Gimap5
1.64904e-11	-0.836982	0.544	0.604	3.84788e-07	3	Rsad2
2.21825e-11	-0.980452	0.614	0.677	5.17606e-07	3	Gpx3
2.23838e-11	-0.744929	0.171	0.288	5.22303e-07	3	Camk2n1
2.97657e-11	-0.565599	0.353	0.46	6.94554e-07	3	Ifi203
3.18053e-11	-0.66764	0.361	0.463	7.42146e-07	3	Calcrl
5.35257e-11	-0.609002	0.42	0.509	1.24897e-06	3	Serpinh1
5.39946e-11	-0.576378	0.689	0.722	1.25991e-06	3	Id1
6.71946e-11	-0.640728	0.209	0.323	1.56792e-06	3	Cdc42ep2
7.35099e-11	-0.659595	0.301	0.399	1.71528e-06	3	Myo1c
7.87012e-11	-0.567634	0.47	0.551	1.83641e-06	3	Atpif1
8.41836e-11	-0.582728	0.203	0.325	1.96434e-06	3	Fcgrt
9.39713e-11	-0.660735	0.279	0.381	2.19273e-06	3	Bvht
1.19582e-10	-0.623609	0.159	0.274	2.79033e-06	3	Gimap9
2.64312e-10	-0.688487	0.363	0.45	6.16745e-06	3	Sox18
3.17802e-10	-0.550606	0.207	0.323	7.4156e-06	3	Plekho1
4.69469e-10	-0.71848	0.147	0.255	1.09546e-05	3	Mylip
4.95844e-10	-0.783522	0.406	0.472	1.157e-05	3	Kitl
6.42579e-10	-0.546316	0.51	0.566	1.49939e-05	3	Klf7
7.18864e-10	-0.921985	0.147	0.257	1.6774e-05	3	Chchd10
8.48606e-10	-0.584352	0.249	0.357	1.98014e-05	3	Cmip
9.62198e-10	-0.625145	0.355	0.462	2.24519e-05	3	Ifi44
1.06674e-09	-0.595324	0.261	0.368	2.48912e-05	3	Zeb1
1.19543e-09	-0.562526	0.578	0.612	2.78941e-05	3	Anxa2
1.43132e-09	-0.570174	0.189	0.297	3.33985e-05	3	Acap2
1.94281e-09	-0.890247	0.237	0.333	4.53336e-05	3	Nr2f2
2.43468e-09	-0.522207	0.361	0.449	5.68109e-05	3	Zmiz1
3.38821e-09	-0.677025	0.432	0.494	7.90606e-05	3	Clic5
3.73239e-09	-0.593409	0.279	0.376	8.70916e-05	3	Calml4
4.92293e-09	-0.627943	0.261	0.354	0.000114872	3	Cmtm8
7.4028e-09	-0.592702	0.245	0.343	0.000172737	3	Flt4
7.72717e-09	-0.611835	0.466	0.512	0.000180306	3	Atp5g1
9.56361e-09	-0.562106	0.163	0.264	0.000223157	3	Cdc42ep3
9.66815e-09	-0.572073	0.265	0.354	0.000225597	3	Tspan12
1.0247e-08	-0.568513	0.243	0.338	0.000239104	3	Caskin2
4.98117e-08	-0.520135	0.317	0.399	0.00116231	3	Ppp1r11
5.43332e-08	-0.597048	0.165	0.256	0.00126781	3	Irx5
6.3567e-08	-0.567685	0.333	0.405	0.00148327	3	Sash1
7.17424e-08	-0.552423	0.209	0.299	0.00167404	3	Synpo
1.15906e-07	-0.540466	0.355	0.421	0.00270454	3	Psme2
1.50689e-07	-0.529778	0.319	0.386	0.00351619	3	Rap1a
1.87507e-07	-0.506683	0.317	0.395	0.00437528	3	Hyal2
2.07101e-07	-0.528392	0.325	0.406	0.00483248	3	Tsc22d3
2.1834e-07	-1.04604	0.165	0.25	0.00509474	3	Clu
3.24142e-07	-0.586427	0.335	0.416	0.00756353	3	Hes1
3.75308e-07	-0.53171	0.271	0.346	0.00875744	3	2810025M15Rik
3.85879e-07	-0.621749	0.169	0.257	0.00900411	3	Sox4
3.92055e-07	-0.551002	0.211	0.292	0.00914822	3	Csnk1e
4.4319e-07	-0.635437	0.329	0.4	0.0103414	3	Marcksl1
4.7169e-07	-0.585407	0.273	0.351	0.0110064	3	Stab1
8.08763e-07	-0.506575	0.335	0.406	0.0188717	3	Itpkb
1.44679e-06	-0.529153	0.215	0.297	0.0337594	3	Rassf9
0	4.88335	0.685	0.042	0	4	Ccl5
0	3.90465	0.961	0.122	0	4	Cd52
0	2.90885	0.801	0.011	0	4	Ltb
0	2.79385	0.643	0.006	0	4	Nkg7
0	2.79185	0.731	0.004	0	4	Ms4a4b
0	2.7916	0.891	0.028	0	4	Ptprc
0	2.76475	0.879	0.031	0	4	Rac2
0	2.74833	0.775	0.006	0	4	Trbc2
0	2.63371	0.858	0.076	0	4	Coro1a
0	2.49636	0.739	0.003	0	4	Cd3g
0	2.37074	0.532	0.003	0	4	Il7r
0	2.36423	0.718	0.005	0	4	Cd3d
0	2.25156	0.85	0.053	0	4	Laptm5
0	2.12552	0.734	0.031	0	4	Gimap3
0	2.07779	0.742	0.03	0	4	Fyb
0	2.07676	0.68	0.003	0	4	Trac
0	2.07467	0.842	0.12	0	4	Ptpn18
0	2.06779	0.693	0.016	0	4	Hcst
0	2.03943	0.439	0.004	0	4	Trbc1
0	1.99254	0.7	0.008	0	4	Ptprcap
0	1.95545	0.757	0.065	0	4	Lcp1
0	1.94653	0.677	0.019	0	4	Lck
0	1.90852	0.581	0.028	0	4	Dusp2
0	1.89986	0.649	0.004	0	4	Cd3e
0	1.87849	0.504	0.018	0	4	Cd69
0	1.84077	0.548	0.002	0	4	Cxcr6
0	1.78029	0.62	0.005	0	4	Thy1
0	1.7795	0.496	0.021	0	4	Rgs1
0	1.73026	0.685	0.034	0	4	Stk17b
0	1.7296	0.504	0.017	0	4	Emb
0	1.7157	0.615	0.033	0	4	Ms4a6b
0	1.71273	0.646	0.038	0	4	Lsp1
0	1.70605	0.656	0.035	0	4	Celf2
0	1.70562	0.566	0.007	0	4	Ctsw
0	1.69921	0.651	0.014	0	4	Selplg
0	1.69094	0.698	0.038	0	4	Sept1
0	1.68192	0.548	0.004	0	4	Bcl11b
0	1.59723	0.589	0.005	0	4	Ptpn22
0	1.58841	0.579	0.004	0	4	Lat
0	1.52264	0.579	0.007	0	4	Runx3
0	1.50645	0.548	0.001	0	4	Skap1
0	1.47494	0.506	0.003	0	4	Il2rb
0	1.43259	0.558	0.008	0	4	Dock2
0	1.43206	0.517	0.002	0	4	Cd2
0	1.41855	0.429	0.008	0	4	Itga4
0	1.41056	0.491	0.004	0	4	Gimap7
0	1.3965	0.519	0.01	0	4	Dock10
0	1.38899	0.592	0.023	0	4	Arhgap45
0	1.36154	0.543	0.012	0	4	Arhgap30
0	1.32151	0.406	0.001	0	4	Cd28
0	1.29477	0.463	0.002	0	4	A130071D04Rik
0	1.28946	0.517	0.015	0	4	Apbb1ip
0	1.25643	0.434	0.002	0	4	Cd226
0	1.22665	0.463	0.01	0	4	Cd37
0	1.22534	0.473	0.012	0	4	Cytip
0	1.2106	0.39	0	0	4	Gm2682
0	1.20541	0.442	0.01	0	4	Epsti1
0	1.19266	0.468	0.003	0	4	Rhoh
0	1.18581	0.465	0.012	0	4	Itgb7
0	1.18565	0.398	0.002	0	4	Cd6
0	1.18264	0.388	0.002	0	4	Il18r1
0	1.18061	0.416	0.001	0	4	Gm15472
0	1.17042	0.437	0.013	0	4	Itgal
0	1.16409	0.465	0.009	0	4	Cd48
0	1.1608	0.45	0.014	0	4	B4galnt1
0	1.15326	0.465	0.017	0	4	Cd53
0	1.1489	0.398	0.002	0	4	Gm26740
0	1.14566	0.416	0.002	0	4	Sh2d2a
0	1.13985	0.37	0.001	0	4	Txk
0	1.13317	0.496	0.02	0	4	Itgb2
0	1.10048	0.439	0.012	0	4	Slc38a1
0	1.08145	0.331	0.002	0	4	Tnfrsf18
0	1.06608	0.406	0.007	0	4	Arhgap15
0	1.05135	0.416	0.001	0	4	Itk
0	1.05101	0.395	0.001	0	4	Tespa1
0	1.04643	0.393	0.003	0	4	Gm1966
0	1.01557	0.411	0.004	0	4	Tbc1d10c
0	1.0122	0.434	0.007	0	4	Ikzf1
0	1.00814	0.375	0.003	0	4	Grap2
0	1.00466	0.367	0.007	0	4	Spn
0	0.994315	0.393	0.006	0	4	Lcp2
0	0.988699	0.351	0.001	0	4	Cxcr3
0	0.973582	0.344	0.003	0	4	Hopx
0	0.962293	0.401	0.009	0	4	Bin2
0	0.901086	0.354	0.004	0	4	Rasal3
0	0.833759	0.336	0	0	4	Ikzf3
0	0.797869	0.31	0.001	0	4	Rasgrp1
7.37062e-305	0.921251	0.364	0.008	1.71986e-300	4	Acp5
2.57583e-304	0.845097	0.336	0.005	6.01045e-300	4	Ubash3a
1.09258e-299	1.22141	0.401	0.013	2.54943e-295	4	Bcl2a1b
3.91076e-299	1.03074	0.326	0.004	9.12537e-295	4	Cd5
1.56348e-294	0.817124	0.282	0.001	3.64823e-290	4	Themis
9.43681e-294	0.856603	0.31	0.003	2.20198e-289	4	Stat4
8.04293e-289	0.981095	0.287	0.002	1.87674e-284	4	Icos
2.49868e-287	0.857451	0.305	0.003	5.83041e-283	4	Cd84
7.28634e-287	1.46806	0.576	0.045	1.70019e-282	4	Limd2
5.58505e-286	0.734734	0.289	0.002	1.30322e-281	4	Ptpn7
2.49363e-284	0.855543	0.326	0.006	5.81863e-280	4	Arhgap9
3.91979e-282	0.735912	0.302	0.004	9.14644e-278	4	Sash3
4.89077e-280	0.744017	0.305	0.004	1.14121e-275	4	Zap70
7.60882e-278	0.873684	0.32	0.006	1.77544e-273	4	Cd247
1.95617e-277	0.711054	0.264	0.001	4.56453e-273	4	Sh2d1a
3.96973e-276	0.71055	0.297	0.004	9.26296e-272	4	Traf3ip3
6.43638e-276	1.97892	0.819	0.129	1.50186e-271	4	Arhgdib
9.03224e-275	1.32121	0.274	0.002	2.10758e-270	4	Cd8b1
1.47765e-274	1.58195	0.514	0.036	3.44794e-270	4	Cd82
3.99936e-267	0.944525	0.375	0.013	9.33211e-263	4	Cd44
4.44402e-267	0.811593	0.349	0.01	1.03697e-262	4	Rassf5
5.81131e-267	1.04713	0.274	0.002	1.35601e-262	4	Cd8a
5.89133e-266	0.732684	0.292	0.004	1.37468e-261	4	Mbp
2.61004e-263	1.25398	0.258	0.001	6.09026e-259	4	Klrk1
4.1297e-260	0.738633	0.258	0.002	9.63625e-256	4	Gm8369
5.54472e-260	0.766921	0.297	0.005	1.29381e-255	4	Dennd1c
1.32722e-257	1.16081	0.282	0.004	3.09693e-253	4	Ifng
2.32426e-256	1.04186	0.328	0.009	5.42343e-252	4	Serpina3g
1.22644e-251	0.832549	0.328	0.009	2.86177e-247	4	Sla
3.03537e-248	0.720479	0.271	0.004	7.08273e-244	4	Stap1
4.50176e-247	0.710909	0.261	0.003	1.05044e-242	4	Il18rap
7.8514e-242	1.02471	0.256	0.003	1.83205e-237	4	Klrd1
1.34265e-238	0.835839	0.279	0.005	3.13294e-234	4	Gpr65
2.53664e-238	0.724365	0.276	0.005	5.91899e-234	4	Lpxn
5.7249e-232	1.2305	0.563	0.056	1.33585e-227	4	Rinl
6.10721e-232	0.91103	0.38	0.019	1.42506e-227	4	Sorl1
2.69151e-226	0.711489	0.264	0.005	6.28038e-222	4	Dok2
1.32879e-212	0.736331	0.341	0.016	3.10061e-208	4	Cyfip2
1.22419e-209	0.755229	0.287	0.009	2.85652e-205	4	Runx1
2.29578e-207	1.48074	0.483	0.047	5.35697e-203	4	Traf1
6.65857e-206	0.770235	0.313	0.013	1.55371e-201	4	Sema4d
5.56282e-205	0.732342	0.302	0.012	1.29803e-200	4	Pik3cd
3.06285e-203	0.730327	0.31	0.013	7.14685e-199	4	Ncf4
1.59077e-197	0.891664	0.375	0.025	3.7119e-193	4	Akna
8.63934e-195	0.601948	0.271	0.009	2.0159e-190	4	Acap1
3.36396e-194	0.652456	0.276	0.01	7.84947e-190	4	Adcy7
7.25224e-192	0.934864	0.408	0.033	1.69224e-187	4	Pde7a
5.14271e-188	1.02415	0.548	0.066	1.2e-183	4	Ankrd44
7.64004e-187	0.692095	0.305	0.015	1.78273e-182	4	Sept6
3.06015e-182	1.38624	0.543	0.072	7.14055e-178	4	Bcl2
2.2181e-181	0.926505	0.395	0.033	5.17572e-177	4	Arl4c
3.9333e-180	0.750357	0.328	0.02	9.17797e-176	4	Sh3kbp1
4.29691e-179	1.41602	0.287	0.014	1.00264e-174	4	Ly6c2
1.99905e-175	1.09009	0.496	0.058	4.66459e-171	4	AU020206
1.29311e-172	0.843034	0.39	0.034	3.01735e-168	4	Fam107b
3.0096e-172	0.871787	0.307	0.018	7.0226e-168	4	Satb1
3.22486e-170	0.763076	0.253	0.01	7.5249e-166	4	Fgl2
4.24138e-170	0.808383	0.313	0.02	9.89682e-166	4	Pkp3
1.06087e-163	0.74834	0.264	0.013	2.47543e-159	4	Pglyrp1
1.19718e-163	0.970969	0.421	0.044	2.79351e-159	4	Cish
1.94663e-163	0.626863	0.258	0.012	4.54226e-159	4	Mapkapk3
3.74977e-163	0.859862	0.318	0.022	8.7497e-159	4	Ccr2
1.34545e-161	1.02349	0.388	0.037	3.13946e-157	4	Nabp1
1.06099e-157	1.84381	0.935	0.345	2.47572e-153	4	AW112010
7.20545e-155	0.861478	0.46	0.056	1.68132e-150	4	Cyth4
1.18514e-154	0.910912	0.421	0.048	2.7654e-150	4	Fermt3
1.16348e-152	1.82929	0.997	0.65	2.71486e-148	4	Tmsb10
2.47653e-150	0.598881	0.269	0.016	5.77873e-146	4	Ptk2b
1.53093e-142	0.784652	0.289	0.022	3.57228e-138	4	Gramd3
6.38727e-141	0.888077	0.457	0.064	1.49041e-136	4	Ccdc88c
5.50221e-137	0.596033	0.253	0.016	1.28389e-132	4	Snx20
1.16883e-133	0.857647	0.323	0.031	2.72735e-129	4	Dennd4a
3.67141e-133	0.731158	0.269	0.02	8.56686e-129	4	Ptpn6
2.32261e-131	0.608623	0.292	0.024	5.41959e-127	4	Fmnl1
3.80069e-130	1.26214	0.698	0.171	8.86853e-126	4	Cotl1
9.3049e-129	1.2801	0.997	0.866	2.17121e-124	4	Rps15a
9.57963e-125	0.776501	0.326	0.034	2.23531e-120	4	Samsn1
6.44242e-124	1.02175	1	0.946	1.50327e-119	4	Fau
7.3774e-124	0.688014	0.377	0.047	1.72144e-119	4	Arrb2
1.43226e-123	1.10084	0.997	0.922	3.34203e-119	4	Rps27
9.02617e-123	0.902654	0.473	0.078	2.10617e-118	4	Fam49b
8.37975e-122	0.629258	0.284	0.025	1.95533e-117	4	Nlrc3
6.45218e-121	0.969342	0.602	0.125	1.50555e-116	4	Gmfg
5.06097e-120	0.789165	0.447	0.07	1.18093e-115	4	Gpsm3
5.83533e-120	1.54373	0.889	0.374	1.36161e-115	4	Id2
3.04796e-118	1.27486	0.992	0.819	7.1121e-114	4	Rpsa
9.2574e-118	0.891764	0.447	0.072	2.16012e-113	4	Pycard
2.37081e-116	1.13624	0.99	0.834	5.53204e-112	4	Rps13
1.11342e-114	1.01208	0.997	0.964	2.59805e-110	4	Rps24
1.4787e-114	0.61167	0.287	0.028	3.45039e-110	4	Adam19
2.07224e-113	0.583183	0.264	0.024	4.83536e-109	4	Fam189b
8.97359e-113	1.39341	0.894	0.347	2.0939e-108	4	Zfp36l2
2.02077e-112	0.864095	0.45	0.076	4.71525e-108	4	Malt1
1.9738e-110	1.24355	0.987	0.78	4.60567e-106	4	Rpl12
8.1615e-110	0.882524	0.587	0.129	1.9044e-105	4	Anxa6
1.87224e-109	0.586072	0.271	0.027	4.36868e-105	4	Rgs10
6.18154e-109	1.55236	0.685	0.198	1.4424e-104	4	Lgals1
2.74196e-108	1.19942	0.659	0.179	6.39809e-104	4	Pdcd4
7.09317e-107	0.888437	0.556	0.12	1.65512e-102	4	Cdk2ap2
7.2838e-107	0.627289	0.344	0.045	1.6996e-102	4	Dock8
1.17742e-104	0.685515	0.367	0.053	2.74738e-100	4	Lbh
1.6641e-104	0.711834	0.401	0.064	3.88302e-100	4	Rnf166
3.21641e-104	1.00942	1	0.89	7.50516e-100	4	Rpl18a
3.95527e-104	0.988736	1	0.907	9.22922e-100	4	Rps16
1.76555e-103	0.952388	1	0.931	4.11974e-99	4	Rps11
2.155e-103	0.740329	0.372	0.056	5.02848e-99	4	Stk4
1.08097e-102	0.973195	1	0.926	2.52234e-98	4	Rpl32
1.35973e-102	0.631017	0.279	0.031	3.17279e-98	4	Sesn3
2.91185e-101	0.867585	1	0.931	6.79451e-97	4	Rpl19
1.9588e-98	0.507925	0.261	0.027	4.57067e-94	4	Nup210
6.37389e-98	0.886261	0.589	0.143	1.48728e-93	4	Il2rg
8.06571e-97	0.771633	0.548	0.124	1.88205e-92	4	Fnbp1
4.6577e-94	0.80474	0.54	0.123	1.08683e-89	4	Gm4759
3.32915e-93	0.908719	0.997	0.916	7.76823e-89	4	Rpl39
5.22955e-93	0.652499	0.274	0.033	1.22026e-88	4	Dusp5
8.83577e-91	1.19712	0.969	0.711	2.06174e-86	4	Pfn1
1.3395e-90	0.668145	0.359	0.059	3.12558e-86	4	Hcls1
1.55048e-90	0.880168	0.99	0.882	3.61789e-86	4	Rplp2
2.86732e-90	0.893432	0.992	0.877	6.69059e-86	4	Rps9
1.30962e-89	0.925761	0.995	0.861	3.05588e-85	4	Rpl34
1.21757e-88	0.720806	0.455	0.095	2.84107e-84	4	Cyld
1.64594e-88	1.10673	0.969	0.582	3.84065e-84	4	Btg1
4.22852e-88	0.989982	0.992	0.844	9.86682e-84	4	Rpl17
5.67403e-88	1.08613	0.99	0.831	1.32398e-83	4	Rplp0
6.63589e-88	0.868497	0.995	0.901	1.54842e-83	4	Rps18
7.14662e-88	0.829647	0.401	0.075	1.66759e-83	4	Ctss
1.64621e-86	0.767312	0.997	0.945	3.84126e-82	4	Rps14
1.81363e-86	0.689046	0.442	0.092	4.23193e-82	4	Csk
3.64381e-86	0.991977	1	0.977	8.50246e-82	4	Actb
1.1256e-85	0.923873	0.992	0.877	2.62648e-81	4	Rps3a1
3.88386e-84	0.862708	1	0.887	9.0626e-80	4	Rps3
2.37279e-82	0.731742	1	0.948	5.53667e-78	4	Rpl37a
2.84739e-82	0.577864	0.292	0.043	6.64409e-78	4	Prkcq
1.09648e-81	0.860172	1	0.901	2.55852e-77	4	Rps5
1.40641e-81	0.795616	0.995	0.883	3.28173e-77	4	Rpl38
5.93911e-81	0.612481	0.357	0.065	1.38583e-76	4	Npm3
8.77054e-81	0.69605	1	0.98	2.04652e-76	4	Rps29
2.83829e-80	0.665626	0.408	0.083	6.62287e-76	4	Crlf3
2.87283e-80	0.789445	0.992	0.918	6.70347e-76	4	Rpl8
1.78055e-79	1.05621	0.545	0.151	4.15472e-75	4	Pim1
3.1765e-78	1.05315	0.891	0.44	7.41204e-74	4	Mbnl1
5.89411e-78	0.760628	0.331	0.059	1.37533e-73	4	Tnfaip3
1.43796e-77	0.601152	0.307	0.051	3.35533e-73	4	Socs1
1.79457e-76	0.629963	0.323	0.057	4.18745e-72	4	St8sia4
2.38581e-76	0.687375	1	0.934	5.56705e-72	4	Rps21
5.46505e-75	0.944335	0.711	0.258	1.27521e-70	4	Actr3
8.05198e-75	0.718586	1	0.991	1.87885e-70	4	Tmsb4x
6.02155e-74	0.818235	0.543	0.152	1.40507e-69	4	Sec11c
6.88888e-73	0.561258	0.364	0.072	1.60745e-68	4	Evl
4.26824e-72	0.951652	0.979	0.713	9.95951e-68	4	Rps7
5.28462e-72	0.749309	0.607	0.183	1.23311e-67	4	4930523C07Rik
5.60157e-72	0.850974	0.703	0.246	1.30707e-67	4	Tsc22d4
6.85652e-72	0.775071	0.997	0.889	1.5999e-67	4	Rps23
9.78438e-72	0.79038	0.992	0.884	2.28309e-67	4	Rps4x
1.26136e-71	0.630218	0.375	0.079	2.94325e-67	4	Efhd2
1.73626e-71	0.645556	0.413	0.093	4.05138e-67	4	Cmtm7
7.26475e-71	0.754509	0.581	0.174	1.69516e-66	4	Leprotl1
1.52779e-70	0.762107	0.995	0.876	3.56495e-66	4	Rpl36
1.71242e-70	0.567386	1	0.985	3.99576e-66	4	Tpt1
5.23068e-70	0.552948	0.258	0.04	1.22053e-65	4	Cblb
8.49626e-70	0.672679	0.558	0.157	1.98252e-65	4	Gng2
4.26666e-69	0.611162	0.382	0.083	9.95583e-65	4	Fam102a
4.39489e-69	0.747129	1	0.872	1.0255e-64	4	Rpl11
4.72326e-69	0.800456	0.982	0.822	1.10212e-64	4	Rpl30
5.61741e-69	0.819004	0.987	0.801	1.31077e-64	4	Rack1
1.46108e-68	0.719582	1	0.96	3.40929e-64	4	Rplp1
1.60343e-68	0.996341	0.943	0.554	3.74144e-64	4	Cyba
4.29307e-68	1.07917	0.791	0.348	1.00175e-63	4	Ifngr1
6.66405e-68	0.787263	0.612	0.199	1.55499e-63	4	Ablim1
2.18799e-67	0.886473	0.866	0.429	5.10546e-63	4	Pabpc1
3.13371e-67	0.669194	1	0.961	7.3122e-63	4	Rpl23
8.36914e-67	0.842084	0.674	0.24	1.95286e-62	4	Hmgb2
2.10855e-66	0.721275	0.571	0.175	4.9201e-62	4	Ppp1r18
3.61715e-66	0.707658	0.995	0.907	8.44026e-62	4	Rps27a
1.57543e-65	0.922444	0.912	0.524	3.67611e-61	4	H2-Q7
2.32658e-65	-1.00631	0.956	0.968	5.42883e-61	4	Ifitm3
1.5921e-64	0.895289	0.463	0.129	3.715e-60	4	Rora
1.69717e-64	-1.23293	0.92	0.931	3.96018e-60	4	Ly6c1
2.58691e-64	0.661483	1	0.93	6.0363e-60	4	Rpl13
3.51241e-64	0.618027	0.468	0.125	8.19586e-60	4	Tnfaip8
2.38262e-63	0.689343	0.995	0.895	5.5596e-59	4	Rpl21
3.84739e-63	0.731439	0.664	0.231	8.9775e-59	4	Cnn2
1.44e-62	0.718085	0.997	0.879	3.36009e-58	4	Rps28
1.65853e-62	0.555121	0.328	0.069	3.87001e-58	4	Rbl2
5.36455e-62	0.707482	0.419	0.11	1.25176e-57	4	Ssh2
1.40876e-61	0.83664	0.61	0.217	3.2872e-57	4	Prdx6
2.28736e-61	0.793925	0.972	0.801	5.33732e-57	4	Rpl18
3.63236e-61	0.556084	0.318	0.067	8.47575e-57	4	Arid5a
3.89668e-61	0.679212	0.3	0.061	9.09252e-57	4	Lyst
6.26291e-60	0.744309	0.432	0.118	1.46139e-55	4	Cited2
6.85627e-58	0.561945	0.463	0.129	1.59984e-53	4	Stk24
1.9969e-57	0.660019	0.633	0.221	4.65958e-53	4	Jpt1
3.83835e-57	0.785166	0.623	0.23	8.95641e-53	4	Abracl
2.41469e-56	0.889157	0.966	0.698	5.63443e-52	4	Sh3bgrl3
2.76647e-56	0.584913	0.481	0.142	6.45527e-52	4	Rapgef6
2.47542e-55	0.621613	0.525	0.167	5.77614e-51	4	Peli1
6.90265e-55	0.555232	0.38	0.099	1.61066e-50	4	Aak1
7.45561e-55	0.605287	0.501	0.156	1.73969e-50	4	Diaph1
7.57114e-55	-0.940301	0.979	0.969	1.76665e-50	4	Ly6a
8.59277e-55	0.559581	0.326	0.076	2.00504e-50	4	Vps37b
1.66331e-54	0.642581	0.992	0.928	3.88117e-50	4	Rps20
1.8569e-54	0.60416	0.995	0.889	4.3329e-50	4	Rpl35a
9.544e-54	0.52991	0.349	0.086	2.227e-49	4	Ttc39b
6.12067e-53	0.6893	0.488	0.154	1.4282e-48	4	Dnajc15
1.46934e-52	0.506868	0.336	0.081	3.42857e-48	4	Arap2
2.67332e-52	0.787858	0.85	0.45	6.23792e-48	4	Uba52
4.7161e-52	-0.992654	0.891	0.899	1.10045e-47	4	Cd81
1.87199e-51	0.596717	0.995	0.908	4.36811e-47	4	Rpl9
3.57938e-51	0.584317	0.413	0.12	8.35211e-47	4	Wipf1
7.04988e-51	0.80789	0.879	0.498	1.64502e-46	4	Rpl27
1.98257e-50	0.528276	1	0.972	4.62612e-46	4	Eef1a1
3.60007e-50	0.77817	0.943	0.617	8.4004e-46	4	Eef1b2
8.4822e-50	0.59332	0.455	0.142	1.97924e-45	4	Aebp2
2.05117e-48	0.725247	0.974	0.673	4.78619e-44	4	Rpl4
5.689e-48	0.519808	1	0.954	1.32747e-43	4	Rps8
8.4945e-48	0.626234	0.581	0.216	1.98211e-43	4	Tut4
1.62754e-47	0.760311	0.879	0.505	3.79769e-43	4	Shisa5
1.77096e-47	0.515938	0.514	0.174	4.13236e-43	4	Zyx
7.64361e-47	0.741888	0.92	0.607	1.78356e-42	4	Rpl10a
2.6934e-46	0.692013	0.987	0.848	6.28477e-42	4	Rps19
4.0335e-46	0.53564	0.997	0.914	9.41178e-42	4	Rpl26
6.30628e-46	0.623588	0.641	0.259	1.47151e-41	4	Supt4a
9.45143e-46	-0.952373	0.917	0.922	2.2054e-41	4	Sparc
9.79456e-46	-1.13977	0.672	0.766	2.28546e-41	4	Crip2
1.62375e-45	0.595979	0.488	0.169	3.78887e-41	4	Chd3
2.22936e-45	0.503174	0.997	0.929	5.202e-41	4	Rpl37
4.9761e-45	0.574387	0.636	0.253	1.16112e-40	4	Ccnd3
5.97496e-45	0.504585	0.512	0.174	1.3942e-40	4	Prex1
4.40995e-44	0.526729	0.532	0.194	1.02902e-39	4	Fosb
4.94631e-44	0.711774	0.798	0.394	1.15417e-39	4	Btg2
9.27932e-43	-0.879263	0.884	0.905	2.16524e-38	4	Ifitm2
2.29646e-42	0.536731	0.713	0.308	5.35855e-38	4	Slfn2
5.72796e-42	0.591203	0.659	0.285	1.33656e-37	4	Arhgef1
1.17706e-41	0.607281	0.979	0.794	2.74654e-37	4	Rpl3
1.6308e-41	-1.54604	1	0.996	3.8053e-37	4	Gm42418
4.50954e-41	0.902778	0.703	0.322	1.05226e-36	4	Klf6
5.69691e-41	0.626307	0.959	0.676	1.32932e-36	4	Rpl27a
1.58852e-40	0.582239	0.979	0.783	3.70666e-36	4	Rpl14
2.70779e-40	-0.809507	0.946	0.944	6.31835e-36	4	Egfl7
2.92436e-40	0.692025	0.481	0.182	6.82371e-36	4	Bhlhe40
3.4445e-40	0.553959	0.992	0.824	8.0374e-36	4	Rpl22
3.85139e-40	0.805314	0.478	0.182	8.98683e-36	4	Maf
1.39024e-39	0.655117	0.974	0.8	3.24399e-35	4	Rps26
1.54458e-39	0.558128	0.672	0.29	3.60411e-35	4	Ppp1r12a
1.98049e-39	0.603617	0.922	0.611	4.62128e-35	4	Rbm3
2.57994e-39	0.541324	0.731	0.329	6.02003e-35	4	H2-Q6
7.45681e-39	-0.809003	0.886	0.884	1.73997e-34	4	Laptm4a
3.3423e-38	0.559351	0.615	0.265	7.79893e-34	4	2410006H16Rik
1.42023e-37	0.62304	0.61	0.268	3.31398e-33	4	Nsd3
1.46234e-37	0.609467	0.814	0.424	3.41222e-33	4	Jak1
1.85473e-37	0.621226	0.357	0.115	4.32784e-33	4	Rgs2
7.12603e-37	0.634646	0.897	0.554	1.66279e-32	4	Npm1
8.09074e-37	0.559046	0.804	0.406	1.88789e-32	4	Ptp4a2
1.6439e-36	0.57328	0.984	0.815	3.83588e-32	4	Rpl35
3.78548e-36	0.592733	0.904	0.59	8.83305e-32	4	Psmb8
4.31607e-36	0.521681	0.605	0.256	1.00711e-31	4	Vasp
9.21786e-36	-1.08004	0.721	0.798	2.15089e-31	4	Slc9a3r2
1.3927e-35	0.613526	0.809	0.433	3.24972e-31	4	Rpl22l1
1.82854e-35	-0.954028	0.747	0.785	4.26672e-31	4	Esam
2.01623e-35	0.606468	0.767	0.395	4.70467e-31	4	Ccnd2
5.34932e-35	0.567829	0.85	0.453	1.24821e-30	4	Rps10
1.58802e-34	2.56797	0.669	0.312	3.70549e-30	4	Igha
2.76188e-34	-1.20522	0.817	0.831	6.44457e-30	4	Tm4sf1
3.71295e-34	-0.873905	0.915	0.893	8.66379e-30	4	Emcn
8.92962e-34	0.525973	0.62	0.277	2.08364e-29	4	Rpl13a
1.58871e-33	0.57942	0.84	0.477	3.70711e-29	4	Ankrd11
5.03642e-33	0.542081	0.468	0.189	1.1752e-28	4	S100a4
1.24555e-32	0.501062	0.659	0.308	2.90637e-28	4	Prpf38b
1.25989e-32	0.527447	0.798	0.432	2.93983e-28	4	Eif3h
6.33176e-32	-0.787206	0.889	0.872	1.47745e-27	4	Sptbn1
2.34346e-31	-1.25779	0.775	0.781	5.46822e-27	4	Cst3
3.77343e-31	0.685358	0.37	0.136	8.80492e-27	4	Fcer1g
7.62568e-31	3.40156	0.798	0.455	1.77938e-26	4	Igkc
2.10524e-30	-0.98535	0.721	0.771	4.91237e-26	4	Ramp2
1.52975e-28	0.558612	0.817	0.509	3.56953e-24	4	Eif3f
1.65372e-28	0.503989	0.814	0.461	3.8588e-24	4	Sub1
2.75093e-28	0.542044	0.359	0.134	6.41903e-24	4	Gadd45b
5.80245e-27	-0.872584	0.938	0.927	1.35394e-22	4	Timp3
9.78162e-27	-1.24434	0.496	0.66	2.28244e-22	4	Hspb1
1.42943e-25	-0.811109	0.793	0.798	3.33543e-21	4	Ehd4
5.23285e-25	-0.978143	0.62	0.686	1.22103e-20	4	Cavin3
1.8604e-24	-0.816649	0.798	0.829	4.34105e-20	4	Cd200
9.05205e-24	-0.670497	0.879	0.864	2.1122e-19	4	App
1.22166e-23	-0.651215	0.948	0.9	2.85062e-19	4	Ftl1
1.82456e-23	-0.837642	0.755	0.75	4.25743e-19	4	Epas1
2.4708e-23	0.502586	0.419	0.176	5.76536e-19	4	Lyz2
9.11084e-23	-0.680475	0.871	0.829	2.12592e-18	4	Atox1
1.17494e-22	-0.718625	0.855	0.837	2.74162e-18	4	Adgrl4
5.5752e-22	-0.745311	0.736	0.72	1.30092e-17	4	Ptms
1.38977e-21	-0.812513	0.739	0.773	3.24288e-17	4	Podxl
3.7655e-21	-0.755981	0.814	0.783	8.78641e-17	4	Adgrf5
4.79805e-21	-0.838422	0.77	0.807	1.11958e-16	4	Id3
4.80874e-21	-0.675377	0.868	0.864	1.12207e-16	4	Meis2
3.93943e-20	-1.39809	0.643	0.674	9.19227e-16	4	Gpx3
6.85664e-20	-0.712338	1	0.984	1.59993e-15	4	mt-Rnr1
1.02916e-19	1.00764	0.605	0.319	2.40145e-15	4	Cd74
2.12307e-19	-0.74071	0.729	0.736	4.95398e-15	4	Cdh5
8.66616e-19	-0.676582	0.873	0.856	2.02216e-14	4	Ptprb
3.03158e-18	-0.523142	0.987	0.972	7.07389e-14	4	mt-Nd2
4.7847e-18	0.532808	0.432	0.208	1.11646e-13	4	Ifi27l2a
5.03316e-18	-0.811809	0.638	0.659	1.17444e-13	4	Ecscr
5.54769e-18	-0.523369	0.951	0.861	1.2945e-13	4	Chchd2
6.92504e-18	-0.814673	0.69	0.722	1.61589e-13	4	Rhob
1.06894e-17	-1.50068	0.155	0.334	2.49427e-13	4	Sox17
1.36918e-17	-0.733989	0.736	0.715	3.19484e-13	4	Mmrn2
2.30504e-17	-0.792732	0.85	0.826	5.37858e-13	4	Klf2
2.81048e-17	-0.866643	0.731	0.767	6.55797e-13	4	Tsc22d1
2.90904e-17	-0.643749	0.907	0.855	6.78796e-13	4	Pecam1
3.53313e-17	-0.579852	1	0.995	8.24421e-13	4	mt-Rnr2
6.68077e-17	-0.649502	0.84	0.771	1.55889e-12	4	Aplp2
7.06395e-17	-0.924251	0.475	0.563	1.6483e-12	4	Plscr2
7.36226e-17	-0.717646	0.762	0.761	1.71791e-12	4	Cd9
1.25709e-16	-0.76898	0.597	0.622	2.93329e-12	4	S100a16
1.60496e-16	0.606024	0.307	0.136	3.74501e-12	4	H2-Eb1
5.05874e-16	-0.709267	0.752	0.736	1.18041e-11	4	Cd93
1.14254e-15	-0.671174	0.822	0.774	2.66601e-11	4	Cd34
2.85109e-15	-1.81545	0.313	0.448	6.65273e-11	4	Igfbp7
9.95257e-15	-0.930494	0.183	0.341	2.32233e-10	4	Cd63
2.93164e-14	-0.79883	0.703	0.686	6.84068e-10	4	Bst2
7.25867e-14	-1.03395	0.204	0.349	1.69374e-09	4	Jam2
7.37154e-14	0.545246	0.313	0.148	1.72008e-09	4	H2-Aa
1.10326e-13	-0.854782	0.444	0.522	2.57436e-09	4	Lmo2
1.28743e-13	-0.907054	0.61	0.67	3.00408e-09	4	Tinagl1
2.33606e-13	-0.586108	0.788	0.73	5.45097e-09	4	Prdx1
4.02243e-13	-0.800003	0.468	0.515	9.38593e-09	4	Dstn
7.18289e-13	-0.779558	0.703	0.72	1.67606e-08	4	Id1
9.44821e-13	-0.858673	0.419	0.493	2.20464e-08	4	S100a1
1.15608e-12	-0.654054	0.718	0.71	2.69761e-08	4	Clic4
1.25411e-12	-0.941469	0.597	0.607	2.92634e-08	4	Lars2
3.05241e-12	-0.590857	0.894	0.876	7.12248e-08	4	Eng
3.99696e-12	-0.591253	0.674	0.669	9.3265e-08	4	Lamp1
4.33178e-12	-0.818336	0.809	0.719	1.01078e-07	4	Tcim
4.5009e-12	-0.691713	0.62	0.632	1.05024e-07	4	Rasip1
4.70706e-12	0.555138	0.318	0.155	1.09835e-07	4	S100a9
8.09769e-12	-0.575546	0.819	0.771	1.88952e-07	4	Tcf4
2.16789e-11	-0.672342	0.669	0.637	5.05855e-07	4	Selenom
4.4583e-11	-0.713219	0.463	0.518	1.0403e-06	4	Fermt2
4.68504e-11	-0.6474	0.651	0.646	1.09321e-06	4	Tie1
5.10113e-11	-1.42651	0.142	0.269	1.1903e-06	4	Aldob
5.23795e-11	-0.543474	0.817	0.733	1.22222e-06	4	Atp5j
5.79576e-11	-0.69891	0.576	0.584	1.35238e-06	4	Icam2
5.89262e-11	-0.88357	0.948	0.859	1.37499e-06	4	Fabp4
6.72703e-11	-0.954286	0.62	0.604	1.56969e-06	4	Dbi
9.30247e-11	-0.69511	0.599	0.605	2.17064e-06	4	Ctsl
1.06402e-10	-0.630456	0.661	0.651	2.48277e-06	4	Vamp5
1.07725e-10	-0.576631	0.778	0.706	2.51365e-06	4	Fkbp1a
1.44058e-10	-0.897667	0.186	0.311	3.36145e-06	4	Cavin2
1.57012e-10	-0.678166	0.656	0.63	3.66371e-06	4	Atp1a1
1.85728e-10	-0.63674	0.917	0.86	4.33379e-06	4	Plpp1
1.9564e-10	-0.765206	0.245	0.35	4.56507e-06	4	Acvrl1
2.64574e-10	-0.855558	0.315	0.404	6.17356e-06	4	Abcg2
2.95197e-10	-0.625346	0.587	0.587	6.88812e-06	4	Luzp1
5.09197e-10	-0.586693	0.752	0.673	1.18816e-05	4	Uqcrb
6.9603e-10	-0.666679	0.708	0.646	1.62412e-05	4	Gpx1
8.94774e-10	-0.880621	0.416	0.463	2.08787e-05	4	Ndrg1
9.27215e-10	-0.73456	0.274	0.374	2.16356e-05	4	Calml4
1.83198e-09	-0.870116	0.269	0.364	4.27475e-05	4	Dnm3
2.18298e-09	-0.883295	0.39	0.448	5.09378e-05	4	Grasp
2.35895e-09	-1.10002	0.395	0.472	5.50437e-05	4	Mal
2.42052e-09	-0.71303	0.145	0.259	5.64804e-05	4	Cavin1
2.43989e-09	-0.787649	0.437	0.492	5.69323e-05	4	Clic5
2.50561e-09	-0.646908	0.855	0.805	5.84659e-05	4	Gng11
2.62137e-09	-0.677563	0.53	0.539	6.1167e-05	4	F11r
3.24075e-09	-0.656	0.517	0.531	7.56197e-05	4	Rras
4.49952e-09	-1.74455	0.282	0.363	0.000104992	4	Fxyd2
5.04371e-09	-0.814882	0.416	0.456	0.00011769	4	Calcrl
5.21221e-09	-0.717921	0.336	0.408	0.000121622	4	Adgrg1
5.72794e-09	-0.655031	0.561	0.568	0.000133656	4	Ebf1
6.27175e-09	-0.940435	0.32	0.399	0.000146345	4	Sema3g
8.22432e-09	-0.630991	0.643	0.594	0.000191906	4	Akr1a1
1.19011e-08	-0.737593	0.501	0.534	0.000277699	4	Thbd
1.82631e-08	-0.619419	0.625	0.597	0.000426151	4	Slfn5
2.00916e-08	-0.562864	0.62	0.587	0.000468817	4	Ctnna1
2.07296e-08	-0.673156	0.566	0.544	0.000483703	4	Tns1
2.21607e-08	-0.685603	0.659	0.643	0.000517098	4	Rhoc
3.15989e-08	-0.750726	0.439	0.468	0.000737329	4	Clec14a
3.53751e-08	-0.663492	0.633	0.613	0.000825443	4	Tnfaip2
3.60599e-08	-0.612236	0.592	0.571	0.000841422	4	Rbpms
5.25647e-08	-0.594334	0.661	0.613	0.00122655	4	Ndufc2
6.42846e-08	-0.548887	0.724	0.682	0.00150002	4	Rdx
6.57938e-08	-0.676695	0.535	0.518	0.00153523	4	Anxa3
8.81418e-08	-0.808142	0.349	0.41	0.0020567	4	Sema7a
9.38095e-08	-0.803886	0.496	0.508	0.00218895	4	Mir6236
9.87144e-08	-0.6028	0.68	0.62	0.0023034	4	S1pr1
1.19866e-07	-0.52134	0.881	0.82	0.00279696	4	Pbx1
1.26049e-07	-1.34372	0.765	0.684	0.00294124	4	Spp1
2.41731e-07	-0.844873	0.463	0.498	0.00564056	4	Klf4
2.4368e-07	-0.683151	0.483	0.508	0.00568604	4	Grrp1
2.64722e-07	-0.924255	0.437	0.477	0.00617703	4	Cdkn1a
2.67456e-07	-0.615747	0.669	0.612	0.00624082	4	Ece1
2.71517e-07	-0.772268	0.238	0.318	0.00633558	4	Sncg
3.92593e-07	-0.58913	0.602	0.562	0.00916076	4	4931406P16Rik
4.00999e-07	-0.521382	0.618	0.574	0.00935691	4	Nedd4
4.40915e-07	-0.624659	0.178	0.268	0.0102883	4	Jcad
4.63162e-07	-0.598913	0.579	0.541	0.0108074	4	Anxa5
5.19208e-07	-0.874673	0.245	0.327	0.0121152	4	Rbp1
5.70763e-07	-0.715554	0.687	0.627	0.0133182	4	Fam167b
6.23641e-07	-0.593959	0.504	0.498	0.014552	4	Cd151
6.32324e-07	-0.593957	0.995	0.953	0.0147546	4	Fth1
6.88514e-07	-0.6765	0.37	0.409	0.0160658	4	Rai14
7.7014e-07	-0.713916	0.481	0.484	0.0179704	4	Selenop
7.74362e-07	-0.87512	0.212	0.297	0.018069	4	Tmem252
7.90967e-07	-0.654887	0.496	0.501	0.0184564	4	Serpinh1
8.16098e-07	-0.565082	0.736	0.662	0.0190428	4	Zbtb20
1.22002e-06	-0.623969	0.491	0.5	0.0284679	4	Cldn15
1.55641e-06	-0.527564	0.946	0.836	0.0363172	4	Plvap
1.74455e-06	-0.579441	0.718	0.65	0.0407073	4	Cald1
1.82031e-06	-0.602611	0.618	0.586	0.0424751	4	AU021092
1.90099e-06	-0.620376	0.607	0.562	0.0443578	4	Adam15
2.12437e-06	-0.627146	0.209	0.291	0.04957	4	Uaca
6.10446e-183	2.49974	0.766	0.155	1.42441e-178	5	Hspa1b
1.03704e-178	3.17817	0.869	0.243	2.41983e-174	5	Hspa1a
3.22379e-143	2.14555	0.622	0.117	7.52239e-139	5	Atf3
1.45353e-137	2.14215	0.913	0.327	3.39166e-133	5	Fos
1.81936e-132	2.23778	0.987	0.697	4.2453e-128	5	Jun
3.53974e-112	1.90684	0.74	0.225	8.25964e-108	5	Socs3
6.07832e-109	1.96902	0.942	0.545	1.41832e-104	5	Junb
1.84205e-104	1.97588	0.673	0.19	4.29823e-100	5	Fosb
5.36906e-104	1.718	0.962	0.691	1.25282e-99	5	Jund
3.09307e-95	2.00922	0.647	0.186	7.21738e-91	5	Egr1
5.5942e-95	1.85576	0.788	0.307	1.30535e-90	5	Ier3
1.96068e-90	1.60155	0.936	0.524	4.57505e-86	5	Dusp1
9.39992e-87	1.92284	0.837	0.462	2.19338e-82	5	Hsp90aa1
4.68355e-83	1.32355	0.978	0.858	1.09286e-78	5	Ubc
8.15267e-83	1.64701	0.683	0.24	1.90234e-78	5	Zfp36
5.6506e-76	1.80888	0.929	0.631	1.31851e-71	5	Hspb1
3.20168e-64	1.4268	0.779	0.401	7.4708e-60	5	Btg2
1.70656e-55	1.30508	0.442	0.132	3.98208e-51	5	Gadd45b
3.1679e-51	1.54179	0.404	0.119	7.39197e-47	5	Phlda1
1.42525e-48	0.884851	0.968	0.836	3.32567e-44	5	Ubb
2.48615e-44	1.32119	0.455	0.165	5.80117e-40	5	Dnajb1
9.11662e-44	0.980393	0.971	0.819	2.12727e-39	5	Klf2
1.29712e-43	1.22917	0.744	0.453	3.02669e-39	5	Ier5
1.92337e-41	1.14595	0.513	0.21	4.488e-37	5	Ppp1r15a
8.09697e-39	1.1507	0.59	0.281	1.88935e-34	5	Plk2
6.45946e-38	1.21835	0.497	0.222	1.50725e-33	5	Sertad1
7.00342e-38	0.760399	0.978	0.909	1.63418e-33	5	H3f3b
5.87986e-37	0.687658	0.984	0.926	1.37201e-32	5	Hsp90ab1
1.09929e-36	0.962352	0.269	0.071	2.56508e-32	5	Rnd1
7.83548e-36	1.07145	0.337	0.107	1.82833e-31	5	Phlda3
4.07618e-35	1.2736	0.744	0.457	9.51137e-31	5	Cdkn1a
1.02285e-32	0.801293	0.894	0.729	2.38672e-28	5	Hspa8
1.05509e-32	0.920049	0.772	0.478	2.46195e-28	5	Klf4
1.51592e-32	1.24075	0.647	0.381	3.53726e-28	5	Ier2
5.05341e-32	0.792081	0.926	0.713	1.17916e-27	5	Tcim
1.4021e-31	1.22091	0.526	0.251	3.27166e-27	5	Gadd45g
7.44102e-31	0.991876	0.455	0.203	1.73629e-26	5	Ier5l
1.20939e-30	0.975557	0.705	0.464	2.82199e-26	5	Dnaja1
8.96431e-30	1.15864	0.596	0.321	2.09173e-25	5	Isg15
4.5251e-27	0.875677	0.327	0.121	1.05589e-22	5	Spry1
9.86783e-27	0.885032	0.304	0.11	2.30256e-22	5	Nfkbiz
1.53438e-26	0.807638	0.881	0.709	3.58033e-22	5	Rhob
2.30143e-26	0.89052	0.676	0.425	5.37015e-22	5	Bax
2.98295e-26	-1.01724	0.66	0.824	6.96043e-22	5	Col4a1
4.31883e-25	0.767414	0.359	0.147	1.00776e-20	5	Arl4d
1.05422e-24	0.908678	0.51	0.26	2.45992e-20	5	Cebpd
1.16472e-23	0.904026	0.641	0.384	2.71776e-19	5	Esm1
1.21459e-23	0.659445	0.285	0.104	2.83411e-19	5	Csrnp1
6.68824e-23	0.818388	0.378	0.168	1.56063e-18	5	Taf7
1.76675e-22	0.995585	0.561	0.33	4.12254e-18	5	Iigp1
2.11809e-22	0.916645	0.564	0.329	4.94235e-18	5	Icam1
[truncated: 235 more rows]
