# Supplementary material for: Single-cell sequencing reveals homogeneity and heterogeneity of the cytopathological mechanisms in different etiology-induced AKI
Source: Cell Death Dis. 2023 May 11;14(5):318. doi: 10.1038/s41419-023-05830-z (PMC10175265; doi:10.1038/s41419-023-05830-z)
Supplement: Supplementary file 8 — Supplemental Table 6 [file 41419_2023_5830_MOESM8_ESM.xlsx]

## Sheet: DCTs
Control							CK							FA							IRI							SO							UUO
Gene	Module	MM_R	MM_pvalue	GS_R	GS_pvalue		Gene	Module	MM_R	MM_pvalue	GS_R	GS_pvalue		Gene	Module	MM_R	MM_pvalue	GS_R	GS_pvalue		Gene	Module	MM_R	MM_pvalue	GS_R	GS_pvalue		Gene	Module	MM_R	MM_pvalue	GS_R	GS_pvalue		Gene	Module	MM_R	MM_pvalue	GS_R	GS_pvalue
Cavin2	turquoise	0.704671	3.79473e-19	0.67696	2.87202e-17		Pkhd1	blue	0.795018	3.02547e-21	0.278191	0.00725192		Mfsd4a	brown	0.751	5.11956e-10	0.837931	5.97551e-14		Pkhd1	turquoise	0.716961	2.30849e-44	0.29231	8.86152e-07		Cox5b	turquoise	0.871194	3.06106e-29	0.430699	2.0302e-05		Cox5b	turquoise	0.808728	1.05595e-11	0.498488	0.000422289
Kcnj10	turquoise	0.720842	2.39263e-20	0.672206	5.7575e-17		Tns1	blue	0.726619	2.43554e-16	0.41116	4.67369e-05		Kcnj10	brown	0.71775	6.47266e-09	0.663612	2.02535e-07		Atp1b1	turquoise	0.895507	2.82463e-97	0.532724	2.052e-21		Cavin2	yellow	0.870375	3.98409e-29	0.847683	3.11273e-26		Mpc2	turquoise	0.852707	5.43524e-14	0.595384	1.27387e-05
Hoxd8	turquoise	0.789113	1.59908e-26	0.744744	2.76348e-22		Col4a4	blue	0.848376	1.35928e-26	0.394204	0.000101054		Trpm7	brown	0.811264	1.56702e-12	0.809495	1.91085e-12		Kcnj10	turquoise	0.811001	4.82527e-65	0.691304	3.97303e-40		Mfsd4a	yellow	0.773817	2.42202e-19	0.72926	2.46849e-16		Ndufs2	turquoise	0.731255	7.85647e-09	0.525379	0.000177484
Trpm7	turquoise	0.79683	2.30132e-27	0.824089	1.17505e-30		Atp2b4	blue	0.713993	1.35775e-15	0.52654	7.00242e-08		Prom2	brown	0.740286	1.20886e-09	0.640604	7.13838e-07		Mal	turquoise	0.838275	2.3877e-73	0.475168	8.78373e-17		Atp1b1	yellow	0.750243	1.13402e-17	0.721947	6.75746e-16		Ndufa8	turquoise	0.706003	4.2364e-08	0.509755	0.000296264
Mal	turquoise	0.783009	7.00136e-26	0.698244	1.08155e-18		Ivns1abp	blue	0.7312	1.27498e-16	0.195434	0.0619078		Egf	brown	0.767101	1.29367e-10	0.825439	2.9562e-13		Sdc4	turquoise	0.810624	6.148e-65	0.469262	2.35161e-16		Mpc2	turquoise	0.721644	7.04096e-16	0.218399	0.0375466		Atp5g3	turquoise	0.796556	3.58691e-11	0.573725	3.06989e-05
Sdc4	turquoise	0.70222	5.67672e-19	0.648213	1.59575e-15		Atp1b1	blue	0.830833	1.24565e-24	0.417638	3.44257e-05		Ptgfr	brown	0.864731	1.16512e-15	0.894506	4.75146e-18		Wfdc2	turquoise	0.808047	3.17379e-64	0.427511	1.47986e-13		Mgst3	turquoise	0.746219	2.09531e-17	0.542096	2.86136e-08		Gnas	turquoise	0.707973	3.7383e-08	0.419895	0.00367152
Larp1b	turquoise	0.713094	9.2097e-20	0.749105	1.16023e-22		Kcnj10	blue	0.730529	1.4029e-16	0.699746	8.47541e-15		Calb1	brown	0.705785	1.47985e-08	0.708872	1.20023e-08		Atp1a1	turquoise	0.868782	1.0711e-84	0.619414	2.56986e-30		Ndufs2	turquoise	0.702515	8.4595e-15	0.467908	2.91561e-06		Atp5e	turquoise	0.826806	1.44879e-12	0.630927	2.59715e-06
Sgms2	turquoise	0.86218	2.37751e-36	0.906499	1.24549e-45		Gata3	blue	0.732599	1.04347e-16	0.166446	0.112797		Cyp2j11	brown	0.718806	6.00474e-09	0.625205	1.56736e-06		Ptgfr	turquoise	0.744828	1.56688e-49	0.843684	3.51698e-75		Kcnj10	yellow	0.869867	4.68708e-29	0.84593	4.97554e-26		Slc25a5	turquoise	0.763728	6.68132e-10	0.461928	0.00123089
Papss1	turquoise	0.703596	4.53034e-19	0.721652	2.07268e-20		Ptges	blue	0.811507	1.02804e-22	0.165237	0.115472		Cwh43	brown	0.731746	2.32839e-09	0.792324	1.1842e-11		Ptprf	turquoise	0.785846	1.6865e-58	0.398601	7.84417e-12		Phyh	turquoise	0.764012	1.26613e-18	0.590755	7.09121e-10		Cox7b	turquoise	0.807994	1.13943e-11	0.493507	0.000492014
Ptgfr	turquoise	0.791402	9.07398e-27	0.784354	5.07753e-26		Tanc1	blue	0.732402	1.07355e-16	0.27153	0.00883943		Uroc1	brown	0.922576	4.5377e-21	0.868033	6.77106e-16		Clcnkb	turquoise	0.742364	4.77386e-49	0.783	8.15875e-58		Atp5c1	turquoise	0.847091	3.64982e-26	0.475105	1.94987e-06		Pgk1	turquoise	0.705942	4.25259e-08	0.433487	0.00261729
Calb1	turquoise	0.746446	1.97363e-22	0.728782	5.72932e-21		Hoxd8	blue	0.722112	4.54622e-16	0.596434	3.53033e-10		Tmem72	brown	0.737751	1.47239e-09	0.847784	1.53456e-14		Igfbp7	turquoise	0.769995	8.18728e-55	0.393485	1.52301e-11		Atp5g3	turquoise	0.871768	2.54206e-29	0.495602	5.88862e-07		Ndufc1	turquoise	0.785535	1.01307e-10	0.51658	0.000237576
Cwh43	turquoise	0.778049	2.24529e-25	0.85994	5.70399e-36		BB218582	blue	0.70746	3.18729e-15	0.259425	0.0125175		Wnk1	brown	0.801204	4.71359e-12	0.850691	1.00893e-14		Tmem52b	turquoise	0.714039	7.39965e-44	0.71032	3.1911e-43		Hoxd9	yellow	0.771434	3.64795e-19	0.722817	6.00485e-16		Ccnl1	turquoise	-0.728392	9.59937e-09	-0.606725	7.83122e-06
Kl	turquoise	0.819267	4.92447e-30	0.790077	1.26061e-26		Scg5	blue	0.725844	2.71373e-16	0.359679	0.000429328		Atp4a	brown	0.749628	5.72876e-10	0.701455	1.97635e-08		Spint2	turquoise	0.784081	4.49677e-58	0.471073	1.74216e-16		Hoxd8	yellow	0.829712	2.94211e-24	0.794428	5.62142e-21		S100a1	turquoise	0.776473	2.27594e-10	0.515833	0.00024344
Emx1	turquoise	0.836955	2.0533e-32	0.852849	8.26887e-35		Mal	blue	0.70881	2.67734e-15	0.462729	3.41565e-06		Klk1	brown	0.742498	1.01587e-09	0.802468	4.11876e-12		Klk1	turquoise	0.709156	5.01846e-43	0.711731	1.83811e-43		Trpm7	yellow	0.892308	1.70848e-32	0.904089	1.28244e-34		S100a10	turquoise	0.711442	2.99178e-08	0.597029	1.1884e-05
Uroc1	turquoise	0.761566	8.78392e-24	0.855368	3.25112e-35		Serinc3	blue	0.749802	7.98632e-18	0.210207	0.0443043		Slc16a7	brown	0.728857	2.89022e-09	0.739989	1.2372e-09		Ftl1	turquoise	-0.745199	1.32382e-49	-0.338689	9.41457e-09		Sppl2a	yellow	0.701354	9.77469e-15	0.688928	4.40279e-14		Atp1a1	turquoise	0.773244	3.00945e-10	0.815432	5.18453e-12
Tmem72	turquoise	0.708402	2.03939e-19	0.765718	3.58887e-24		Wfdc2	blue	0.780599	4.56511e-20	0.499277	4.06088e-07		Sfrp1	brown	0.837402	6.4117e-14	0.937186	3.92127e-23		Slco3a1	turquoise	0.701513	9.28756e-42	0.400219	6.34377e-12		Acss1	yellow	0.820637	2.40229e-23	0.80551	6.1952e-22		Atp5f1	turquoise	0.749008	2.13834e-09	0.397995	0.00615853
Wnk1	turquoise	0.821886	2.27353e-30	0.860208	5.14086e-36		Mecom	blue	0.711252	1.94797e-15	0.424585	2.46286e-05		Lpl	brown	0.798011	6.59902e-12	0.854054	6.14156e-15		Ctsd	turquoise	0.812317	2.06225e-65	0.451044	4.36369e-15		Wfdc15b	turquoise	0.721825	6.87034e-16	0.19848	0.059293		Gng5	turquoise	0.740269	4.11107e-09	0.427496	0.00304353
Tmem52b	turquoise	0.815646	1.40476e-29	0.787791	2.21046e-26		Pbxip1	blue	0.706525	3.59428e-15	0.310314	0.00260888		Slc12a3	brown	0.870238	4.67427e-16	0.934035	1.19598e-22		Cd81	turquoise	0.789641	1.98476e-59	0.493929	3.38024e-18		Sulf2	yellow	0.723296	5.62568e-16	0.670745	3.49554e-13		Ndufb6	turquoise	0.795836	3.84594e-11	0.586762	1.82167e-05
Slc16a7	turquoise	0.828356	3.18698e-31	0.842919	2.78598e-33		Atp1a1	blue	0.748678	9.50609e-18	0.60878	1.20991e-10		Scn4b	brown	0.742845	9.88372e-10	0.894154	5.11762e-18		Calr	turquoise	0.724647	1.00323e-45	0.435157	4.85222e-14		Atp5e	turquoise	0.817857	4.46416e-23	0.432606	1.84807e-05		Bag1	turquoise	0.751848	1.71927e-09	0.513206	0.000265127
Defb1	turquoise	0.721674	2.06435e-20	0.731986	3.17252e-21		Npnt	blue	0.798549	1.5059e-21	0.259594	0.0124583		Pgam2	brown	0.837702	6.16091e-14	0.794914	9.09413e-12		Ctsb	turquoise	0.725201	7.96943e-46	0.597732	7.80401e-28		Ndufb11	turquoise	0.820903	2.26283e-23	0.383934	0.000172019		Uqcrh	turquoise	0.73548	5.81862e-09	0.417898	0.00385429
Tox3	turquoise	0.73436	2.03603e-21	0.72475	1.1912e-20		Wls	blue	0.819409	1.80307e-23	0.455728	4.99765e-06		Abca13	brown	0.836539	7.18818e-14	0.901466	1.03388e-18		Clu	turquoise	0.757287	4.58117e-52	0.284388	1.78567e-06		Slc25a5	turquoise	0.890963	2.88034e-32	0.434675	1.6677e-05		Ybx1	turquoise	0.784012	1.16382e-10	0.707322	3.89633e-08
Slc12a3	turquoise	0.813774	2.39387e-29	0.905177	2.72234e-45		AI838599	blue	0.703312	5.41362e-15	0.184643	0.0780688		Vstm2a	brown	0.777911	4.82281e-11	0.842933	3.03198e-14		Tpt1	turquoise	-0.714359	6.51825e-44	-0.502758	6.80017e-19		Cox7b	turquoise	0.781198	6.59525e-20	0.410135	5.4028e-05		Minos1	turquoise	0.78096	1.5317e-10	0.4674	0.00105661
Clu	turquoise	0.760144	1.18881e-23	0.694264	2.04046e-18		Calb1	blue	0.722176	4.50688e-16	0.761574	1.21622e-18		Ltc4s	brown	0.738886	1.34828e-09	0.832658	1.19234e-13		Kcnj1	turquoise	0.856911	5.71922e-80	0.614371	1.01051e-29		Ndufb5	turquoise	0.776335	1.5626e-19	0.500938	4.25604e-07		Clcnkb	turquoise	0.819372	3.36754e-12	0.700228	6.07767e-08
Kcnj1	turquoise	0.765306	3.9253e-24	0.75675	2.426e-23		Aqp3	blue	0.744108	1.91263e-17	-0.164987	0.116031		Lpo	brown	0.776232	5.64185e-11	0.767358	1.26437e-10		Sptbn1	turquoise	0.766395	5.11893e-54	0.436304	4.09435e-14		Ndufc1	turquoise	0.724307	4.89971e-16	0.445285	9.74739e-06		Atp5k	turquoise	0.772738	3.14292e-10	0.515394	0.000246944
Pkm	turquoise	0.724206	1.31371e-20	0.676043	3.28778e-17		Tgfbr1	blue	0.731916	1.15095e-16	0.164173	0.117866		Hoxb5os	brown	0.716641	7.00026e-09	0.608432	3.52214e-06		Canx	turquoise	0.724569	1.03649e-45	0.414742	8.95861e-13		Atp1a1	yellow	0.865827	1.66659e-28	0.832297	1.58125e-24		Tesc	turquoise	0.76153	7.99098e-10	0.673743	2.87083e-07
Pgam2	turquoise	0.849141	3.16734e-34	0.840339	6.67765e-33		Tspan1	blue	0.855068	2.08175e-27	0.460859	3.78417e-06		Fads6	brown	0.808129	2.22382e-12	0.698544	2.39374e-08		Gpx3	turquoise	-0.766932	3.90252e-54	-0.546622	1.13664e-22		Atp5f1	turquoise	0.838895	3.08664e-25	0.4099	5.46164e-05		Chchd2	turquoise	0.714101	2.51659e-08	0.457292	0.00139814
Abca13	turquoise	0.821356	2.66149e-30	0.896879	2.87972e-43		Clstn1	blue	0.765968	5.85844e-19	0.169625	0.105991		Tubb2a	brown	0.712316	9.47175e-09	0.657265	2.89799e-07		Nfe2l1	turquoise	0.742001	5.61869e-49	0.38838	2.92012e-11		Sgms2	yellow	0.804699	7.31448e-22	0.807552	4.06302e-22		Mdh2	turquoise	0.793512	4.80796e-11	0.527252	0.00016663
Gpx3	turquoise	-0.882069	4.75005e-40	-0.778161	2.18812e-25		Slit2	blue	0.758969	1.8616e-18	0.207338	0.0473529		Cox6c2	brown	0.743788	9.17086e-10	0.504756	0.000216887		Kcnj16	turquoise	0.826913	1.03375e-69	0.545958	1.30938e-22		Ptgfr	yellow	0.925389	2.8828e-39	0.924353	5.20248e-39		Atp5j2	turquoise	0.705183	4.46148e-08	0.551272	7.17196e-05
Lhx1	turquoise	0.771879	9.18236e-25	0.821981	2.21018e-30		Wdfy3	blue	0.738356	4.51545e-17	0.146746	0.162756		Pvalb	brown	0.798022	6.59148e-12	0.643314	6.18759e-07		Lamb1	turquoise	0.774717	7.02505e-56	0.524906	9.86098e-21		Calb1	yellow	0.855804	3.27317e-27	0.83713	4.81211e-25		Ndufa4	turquoise	0.726236	1.11441e-08	0.441717	0.00211786
Lhx1os	turquoise	0.711331	1.244e-19	0.746945	1.78738e-22		Arhgap24	blue	0.708146	2.91726e-15	0.148443	0.157895		Tfrc	brown	0.707704	1.29964e-08	0.635487	9.31519e-07		Syne2	turquoise	0.708113	7.51583e-43	0.190415	0.00157387		Ndufb6	turquoise	0.800684	1.64623e-21	0.52145	1.15895e-07		Atp6v1f	turquoise	0.731464	7.74195e-09	0.380565	0.00907877
Hoxb5os	turquoise	0.766474	3.0426e-24	0.765757	3.5581e-24		Kl	blue	0.859187	6.25663e-28	0.619185	4.73125e-11		Galm	brown	0.718046	6.33799e-09	0.584499	1.03511e-05		Ly6a	turquoise	0.735795	8.75039e-48	0.479403	4.28447e-17		Bag1	turquoise	0.791965	9.00988e-21	0.434115	1.71486e-05		Tmem213	turquoise	0.820616	2.93221e-12	0.661149	5.69107e-07
Wnk4	turquoise	0.737876	1.04627e-21	0.801497	6.8375e-28		Trpv5	blue	0.806498	2.97185e-22	0.189865	0.06987									Myh9	turquoise	0.71589	3.54358e-44	0.401895	5.08547e-12		Uqcrh	turquoise	0.820291	2.59647e-23	0.428065	2.30967e-05		Tmem72	turquoise	0.800175	2.51555e-11	0.620766	4.17493e-06
Slc34a1	turquoise	-0.734658	1.92491e-21	-0.636751	7.04171e-15		Emx1	blue	0.766122	5.70812e-19	0.633218	1.26075e-11									Tmbim6	turquoise	0.815811	2.08856e-66	0.453591	2.93122e-15		Fabp3	turquoise	0.735815	9.73009e-17	0.439702	1.29592e-05		Wnk1	turquoise	0.711445	2.99103e-08	0.864104	1.04447e-14
Klhl3	turquoise	0.818174	6.77314e-30	0.868009	2.26285e-37		Itpr1	blue	0.70662	3.5511e-15	0.15161	0.149115									Itgb5	turquoise	0.720604	5.29058e-45	0.536424	9.62342e-22		Sdhb	turquoise	0.724929	4.49923e-16	0.400549	8.34668e-05		Ldhb	turquoise	0.851284	6.61378e-14	0.62812	2.96605e-06
Oxct1	turquoise	0.737249	1.17922e-21	0.766104	3.29907e-24		Fxyd4	blue	0.732348	1.08176e-16	-0.142035	0.176828									Cd47	turquoise	0.715902	3.52727e-44	0.348198	3.36255e-09		Cwh43	yellow	0.888104	8.54583e-32	0.887151	1.21967e-31		Cox6b1	turquoise	0.76328	6.93035e-10	0.512179	0.000274064
Pvalb	turquoise	0.739889	7.1137e-22	0.831028	1.38187e-31		Scnn1a	blue	0.769218	3.37765e-19	0.407655	5.50009e-05									Cpt1a	turquoise	0.701672	8.75074e-42	0.573498	2.83783e-25		Atp5k	turquoise	0.849847	1.73045e-26	0.515157	1.74322e-07		Idh2	turquoise	0.754564	1.39171e-09	0.504311	0.000352139
Cbx5	turquoise	0.724995	1.13999e-20	0.725418	1.05624e-20		Cd9	blue	0.709526	2.43975e-15	0.193666	0.0643523																Cox6a1	turquoise	0.759783	2.52192e-18	0.378709	0.000214257		Aldoa	turquoise	0.706189	4.18684e-08	0.492982	0.000499948
Sall3	turquoise	0.701455	6.43176e-19	0.736332	1.40331e-21		Tspan9	blue	0.723324	3.84854e-16	0.227078	0.0294956																Chchd2	turquoise	0.769292	5.24926e-19	0.247861	0.0178437		Chchd10	turquoise	0.799336	2.73291e-11	0.542896	9.69307e-05
Trpm6	turquoise	0.827204	4.54929e-31	0.874956	1.18008e-38		Tmem52b	blue	0.804892	4.14978e-22	0.632927	1.29669e-11																Mdh2	turquoise	0.729932	2.2465e-16	0.535022	4.66978e-08		Uqcr11	turquoise	0.804141	1.69085e-11	0.554157	6.45286e-05
Ermp1	turquoise	0.729639	4.89527e-21	0.706557	2.77591e-19		Atp4a	blue	0.728979	1.74787e-16	0.410656	4.78496e-05																Atp5j2	turquoise	0.793208	7.10725e-21	0.375367	0.000246089		Mrpl54	turquoise	0.73896	4.52384e-09	0.527277	0.00016649
Cnnm2	turquoise	0.772786	7.4859e-25	0.806009	2.05104e-28		Klk1	blue	0.745918	1.45257e-17	0.696672	1.2407e-14																Ndufa4	turquoise	0.873925	1.25459e-29	0.358243	0.000489095		Slc25a3	turquoise	0.703579	4.93432e-08	0.454324	0.00151555
							Rhcg	blue	0.886993	5.94024e-32	0.253489	0.0147646																Ndufb2	turquoise	0.721682	7.00502e-16	0.384203	0.000170067		Atp5b	turquoise	0.750759	1.86983e-09	0.503984	0.000355784
							Iqgap1	blue	0.766551	5.31025e-19	0.305459	0.0030673																Suclg1	turquoise	0.747419	1.74689e-17	0.426465	2.49655e-05		Mrpl34	turquoise	0.716889	2.09478e-08	0.451305	0.00164393
							Fzd4	blue	0.820015	1.57219e-23	0.335498	0.00107819																Emx1	yellow	0.836329	5.87758e-25	0.813734	1.09804e-22		Ndufb7	turquoise	0.788483	7.72037e-11	0.56062	5.07496e-05
							Pde3b	blue	0.753748	4.30014e-18	0.161113	0.124966																Mgll	yellow	0.823879	1.15042e-23	0.813262	1.21533e-22		Mt1	turquoise	0.752206	1.67225e-09	0.707917	3.7516e-08
							Kcnq1	blue	0.710581	2.12646e-15	0.204099	0.0510002																Uroc1	yellow	0.753388	6.96047e-18	0.761985	1.76473e-18		Cox4i1	turquoise	0.796724	3.52899e-11	0.554851	6.29004e-05
							Psap	blue	0.761318	1.26838e-18	0.383461	0.000161269																Wnk1	yellow	0.944221	1.04137e-44	0.934132	1.36342e-41		Slc25a30	turquoise	0.802681	1.95918e-11	0.863756	1.10096e-14
							Tspan15	blue	0.876001	3.01317e-30	0.304746	0.00314033																Tmem52b	yellow	0.896607	3.07007e-33	0.902665	2.39356e-34		Fxyd2	turquoise	0.848364	9.82895e-14	0.764033	6.5166e-10
							Timp3	blue	0.826654	3.3866e-24	0.332514	0.00120192																Ldhb	turquoise	0.723448	5.5098e-16	0.635054	1.37325e-11		Cox5a	turquoise	0.824317	1.93003e-12	0.548448	7.94568e-05
							Kitl	blue	0.825191	4.77636e-24	0.271754	0.00878148																Ndufa3	turquoise	0.754917	5.47549e-18	0.423851	2.83256e-05		Cox7a2	turquoise	0.766835	5.17066e-10	0.538807	0.000111964
							Sorbs2	blue	0.774374	1.38388e-19	0.144218	0.170201																Ech1	turquoise	0.732724	1.51439e-16	0.283371	0.00649168		Uqcr10	turquoise	0.863414	1.15903e-14	0.588106	1.72406e-05
							Stox2	blue	0.710307	2.20394e-15	0.240109	0.0211445																Cox6b1	turquoise	0.874079	1.19227e-29	0.401114	8.13848e-05		Pgam2	turquoise	0.710149	3.25196e-08	0.815262	5.28105e-12
							Nr3c2	blue	0.709368	2.49041e-15	0.111798	0.288693																Atp4a	yellow	0.84619	4.64239e-26	0.84678	3.96693e-26		Ltc4s	turquoise	0.707423	3.87144e-08	0.918395	2.4855e-19
							Adgrg1	blue	0.828105	2.40019e-24	0.10117	0.337264																Etfb	turquoise	0.76815	6.36229e-19	0.414266	4.46102e-05		Uqcrq	turquoise	0.84214	2.22673e-13	0.528962	0.000157255
							Cdh16	blue	0.872326	1.03092e-29	0.323663	0.00164849																Idh2	turquoise	0.704701	6.43179e-15	0.476093	1.84371e-06		Atp5g1	turquoise	0.84273	2.0637e-13	0.57243	3.22925e-05
							Cdh1	blue	0.871436	1.38075e-29	0.300147	0.00365049																Aldoa	turquoise	0.749122	1.34703e-17	0.376955	0.000230462		Atp5h	turquoise	0.836936	4.29583e-13	0.533717	0.000133634
							Glg1	blue	0.832054	9.25281e-25	0.230001	0.0274132																Pycard	yellow	0.806535	5.01631e-22	0.808904	3.06436e-22		Uqcrb	turquoise	0.711496	2.98123e-08	0.411882	0.00445394
							Peli2	blue	0.722486	4.31919e-16	0.140868	0.180448																Cisd1	turquoise	0.777164	1.35098e-19	0.364723	0.000378845		Cox7c	turquoise	0.845179	1.5003e-13	0.517657	0.000229338
							Clu	blue	0.814246	5.67621e-23	0.608089	1.28619e-10																Ddt	turquoise	0.727074	3.34656e-16	0.498837	4.83957e-07		Ndufb1.ps	turquoise	0.82528	1.72829e-12	0.555001	6.25541e-05
							Aplp2	blue	0.832653	7.98993e-25	0.236033	0.0235067																Gstt1	yellow	0.714688	1.77998e-15	0.684938	7.02641e-14		Atp5mpl	turquoise	0.772114	3.31488e-10	0.446315	0.00187732
							Kcnj1	blue	0.824625	5.45116e-24	0.510191	2.04634e-07																Chchd10	turquoise	0.812351	1.47752e-22	0.543093	2.66791e-08		Nudt14	turquoise	0.743665	3.19882e-09	0.619945	4.33501e-06
							Sorl1	blue	0.747848	1.08058e-17	0.282059	0.00645029																Atp5d	turquoise	0.83243	1.53109e-24	0.317864	0.00213801		Oxct1	turquoise	0.721879	1.50033e-08	0.608401	7.27603e-06
							Scn4b	blue	0.73169	1.18879e-16	0.563343	5.03461e-09																Uqcr11	turquoise	0.859753	1.04116e-27	0.560558	7.54424e-09		Cox6c	turquoise	0.778654	1.87951e-10	0.458171	0.00136495
							Myh10	blue	0.761956	1.14207e-18	0.162377	0.121994																Slc25a3	turquoise	0.735157	1.06964e-16	0.350724	0.000653476		Ndufb9	turquoise	0.741752	3.68629e-09	0.49006	0.00054618
							Kcnj16	blue	0.72991	1.532e-16	0.630854	1.58265e-11																Mrpl42	turquoise	0.738697	6.4055e-17	0.4266	2.48023e-05		Ly6a	turquoise	0.714437	2.46177e-08	0.761412	8.06742e-10
							Phactr1	blue	0.861485	3.14592e-28	0.119703	0.255728																Slc16a7	yellow	0.753868	6.45648e-18	0.752912	7.4975e-18		Kng2	turquoise	0.778594	1.88957e-10	0.759663	9.28856e-10
							Kidins220	blue	0.700458	7.75374e-15	0.285499	0.00580428																Atp5b	turquoise	0.860997	7.20427e-28	0.476308	1.82143e-06		Atp5j	turquoise	0.821756	2.58051e-12	0.56898	3.69178e-05
							Hectd1	blue	0.732795	1.01452e-16	0.190869	0.0683766																Sfrp1	yellow	0.870683	3.60912e-29	0.862729	4.28977e-28		Atp5o.1	turquoise	0.866033	7.78547e-15	0.622979	3.77027e-06
							Sel1l	blue	0.713141	1.51976e-15	0.170661	0.103843																Ndufa13	turquoise	0.782874	4.87404e-20	0.486709	9.99452e-07		Runx1	turquoise	-0.700256	6.06697e-08	-0.513034	0.000266603
							Angpt1	blue	0.745648	1.51357e-17	0.214537	0.0400135																Ndufb7	turquoise	0.757552	3.60662e-18	0.342921	0.00087616		Ndufa7	turquoise	0.721874	1.50083e-08	0.518508	0.000223018
							Plxnb2	blue	0.725866	2.70574e-16	0.285007	0.00589305																Slc12a3	yellow	0.954581	1.39556e-48	0.948016	4.91783e-46		Ndufa11	turquoise	0.758866	9.90076e-10	0.446485	0.00186889
							P3h2	blue	0.738127	4.67054e-17	0.505018	2.84016e-07																Cox4i1	turquoise	0.851126	1.21771e-26	0.46137	4.16922e-06		Ndufa2	turquoise	0.791166	6.00669e-11	0.620173	4.28995e-06
							Kcne1	blue	0.759987	1.57731e-18	-0.111222	0.291199																Zfp503	yellow	0.704296	6.76808e-15	0.690503	3.65337e-14		Atp5a1	turquoise	0.765733	5.66532e-10	0.439262	0.00225719
							Tmprss2	blue	0.807875	2.22674e-22	0.249487	0.0164699																Scn4b	yellow	0.705264	5.99091e-15	0.7097	3.4039e-15		Prdx5	turquoise	0.783659	1.20168e-10	0.505505	0.000339128
							Slc29a1	blue	0.787864	1.19406e-20	0.459501	4.07506e-06																Fxyd2	turquoise	0.834988	8.19215e-25	0.490685	7.90399e-07		Cox8a	turquoise	0.764176	6.44047e-10	0.451228	0.0016473
							Tmem178	blue	0.819323	1.83832e-23	0.277523	0.00739879																Acat1	yellow	0.704019	7.00789e-15	0.691	3.44348e-14
							Slc8a1	blue	0.868272	3.83529e-29	0.505413	2.77047e-07																Cox5a	turquoise	0.763944	1.28041e-18	0.16781	0.111842
							Cdo1	blue	0.786305	1.59914e-20	0.31018	0.00262062																Pkm	yellow	0.724404	4.83538e-16	0.713135	2.18128e-15
							Slc35g1	blue	0.709203	2.5443e-15	0.169065	0.107165																Cox7a2	turquoise	0.834108	1.01718e-24	0.459247	4.67535e-06
							Scd2	blue	0.859717	5.34563e-28	0.245489	0.0183406																Uqcr10	turquoise	0.834472	9.3019e-25	0.450796	7.32159e-06
																												Pgam2	yellow	0.907138	3.25905e-35	0.898862	1.2103e-33
																												Abca13	yellow	0.942269	4.61176e-44	0.926973	1.14868e-39
																												Ltc4s	yellow	0.757758	3.48961e-18	0.755084	5.33359e-18
																												Uqcrq	turquoise	0.865147	2.05527e-28	0.516745	1.57381e-07
																												Lhx1	yellow	0.866439	1.37903e-28	0.880312	1.4339e-30
																												Lhx1os	yellow	0.807211	4.36103e-22	0.797816	2.90648e-21
																												Atp5g1	turquoise	0.889955	4.24032e-32	0.435898	1.56909e-05
																												Hoxb5os	yellow	0.788529	1.72214e-20	0.767666	6.90127e-19
																												Wnk4	yellow	0.718855	1.02459e-15	0.670534	3.57748e-13
																												Atp5h	turquoise	0.836486	5.65226e-25	0.355439	0.00054537
																												Uqcrfs1	turquoise	0.746279	2.07655e-17	0.481644	1.34199e-06
																												Klhl3	yellow	0.809485	2.71276e-22	0.795572	4.50481e-21
																												Uqcrb	turquoise	0.728284	2.82878e-16	0.264323	0.0113472
																												Cox7c	turquoise	0.875298	7.95156e-30	0.531963	5.75184e-08
																												Ndufb1.ps	turquoise	0.741746	4.09136e-17	0.49186	7.37014e-07
																												Atp5mpl	turquoise	0.82604	6.98322e-24	0.465064	3.40955e-06
																												Oxct1	yellow	0.766885	7.86399e-19	0.720163	8.5984e-16
																												Cox6c	turquoise	0.809843	2.51602e-22	0.432703	1.83917e-05
																												Ndufb9	turquoise	0.88371	4.29731e-31	0.479408	1.52619e-06
																												Cyc1	turquoise	0.744582	2.68118e-17	0.473761	2.10344e-06
																												Kng2	turquoise	0.770079	4.59399e-19	0.652707	2.37576e-12
																												Atp5j	turquoise	0.807863	3.80847e-22	0.402423	7.67426e-05
																												Atp5o.1	turquoise	0.782636	5.08896e-20	0.376329	0.000236507
																												Mpc1	turquoise	0.750403	1.10644e-17	0.33331	0.00124457
																												Ndufb10	turquoise	0.816154	6.49276e-23	0.364138	0.00038776
																												Ndufa7	turquoise	0.719677	9.17765e-16	0.403537	7.29875e-05
																												X2410015M20Rik	turquoise	0.720748	7.94643e-16	0.180317	0.0871939
																												Man2a1	yellow	0.704492	6.60307e-15	0.687001	5.5227e-14
																												Ndufv2	turquoise	0.773177	2.70463e-19	0.298949	0.00399559
																												Ndufa2	turquoise	0.76789	6.64667e-19	0.34789	0.00072756
																												Acaa2	turquoise	0.725251	4.30439e-16	0.486795	9.94406e-07
																												Atp5a1	turquoise	0.854578	4.6398e-27	0.526595	8.25015e-08
																												Sall3	yellow	0.772943	2.816e-19	0.763043	1.48467e-18
																												Cpt1a	yellow	0.778054	1.15486e-19	0.736797	8.44347e-17
																												Prdx5	turquoise	0.800371	1.75255e-21	0.306749	0.00310249
																												Cox8a	turquoise	0.834658	8.88631e-25	0.383846	0.00017266
																												Fth1	turquoise	0.818541	3.83697e-23	0.257166	0.0138614
																												Trpm6	yellow	0.782669	5.05892e-20	0.774962	1.9857e-19
																												Ndufb8	turquoise	0.800681	1.64732e-21	0.339376	0.000998569
																												Cnnm2	yellow	0.738038	7.05202e-17	0.746742	1.93594e-17
																												Usmg5	turquoise	0.76921	5.32191e-19	0.371313	0.000290547

## Sheet: LOH
Control							CK							FA							IRI							SO							UUO
Gene	Module	MM_R	MM_pvalue	GS_R	GS_pvalue		Gene	Module	MM_R	MM_pvalue	GS_R	GS_pvalue		Gene	Module	MM_R	MM_pvalue	GS_R	GS_pvalue		Gene	Module	MM_R	MM_pvalue	GS_R	GS_pvalue		Gene	Module	MM_R	MM_pvalue	GS_R	GS_pvalue		Gene	Module	MM_R	MM_pvalue	GS_R	GS_pvalue
Atp6v1h	blue	0.779304	1.67666e-25	-0.514736	2.11425e-09		Atp6v1h	turquoise	-0.738684	4.30222e-17	-0.588414	6.91058e-10		Atp6v1h	blue	0.716847	6.89958e-09	-0.641216	6.91261e-07		Fzd7	blue	0.827813	5.44922e-70	-0.298573	5.01581e-07		Pkhd1	brown	0.757211	3.8077e-18	-0.491214	7.65931e-07		Efhd1	blue	0.740893	3.92711e-09	-0.350936	0.0167906
Sbspon	brown	0.743801	3.32586e-22	-0.243191	0.00769819		Nabp1	turquoise	0.796786	2.13712e-21	0.660589	7.80281e-13		Pkhd1	turquoise	0.709982	1.11245e-08	-0.687355	4.89829e-08		Col4a4	blue	0.736832	5.5615e-48	-0.116389	0.0547601		Cavin2	yellow	0.870375	3.98409e-29	-0.555392	1.10451e-08		Rab17	blue	0.753633	1.49665e-09	-0.38981	0.00740838
Cavin2	turquoise	0.704671	3.79473e-19	-0.314417	0.000496886		Acadl	turquoise	-0.704883	4.43456e-15	-0.381614	0.000174481		Dst	blue	0.729197	2.81792e-09	-0.689672	4.23442e-08		Pam	brown	0.729023	1.60427e-46	-0.552416	3.26826e-23		Mfsd6	blue	0.843575	9.25704e-26	-0.394405	0.000109542		Pam	blue	0.931817	5.4836e-21	-0.414011	0.004233
Fzd7	brown	0.710088	1.53546e-19	-0.23507	0.0100701		Efhd1	turquoise	-0.791989	5.44633e-21	-0.703448	5.32147e-15		Il1r1	turquoise	0.764463	1.63277e-10	-0.462733	0.000814711		Rnf152	brown	0.822908	1.71215e-68	-0.600179	4.18444e-28		Ankrd44	blue	0.802485	1.14689e-21	-0.321026	0.00191818		Rnf152	blue	0.816382	4.67667e-12	-0.516091	0.000241395
Igfbp5	blue	0.779958	1.43907e-25	-0.312473	0.000540669		Rnf152	turquoise	-0.805261	3.84466e-22	-0.649967	2.37565e-12		Mfsd6	blue	0.812594	1.34818e-12	-0.614887	2.59353e-06		Tfcp2l1	brown	0.763489	2.1958e-53	-0.708717	5.94899e-43		Fzd7	brown	0.728131	2.88971e-16	-0.234258	0.0254182		Tfcp2l1	blue	0.8083	1.10387e-11	-0.704912	4.53821e-08
Ackr3	brown	0.746711	1.87237e-22	-0.195607	0.033012		Tfcp2l1	turquoise	-0.804103	4.88424e-22	-0.802249	7.14034e-22		Clk1	turquoise	0.70953	1.14745e-08	-0.412532	0.00322338		Atp6v1g3	brown	0.943637	3.78048e-132	-0.523717	1.24757e-20		Nbeal1	blue	0.746291	2.07262e-17	-0.528649	7.19172e-08		Tmem9	blue	0.71992	1.71189e-08	-0.434701	0.00253768
Pam	blue	0.833811	5.69903e-32	-0.422009	1.751e-06		Atp6v1g3	turquoise	-0.896109	1.65961e-33	-0.659822	8.46861e-13		Fzd7	turquoise	0.75755	2.96315e-10	-0.385367	0.006249		Fam129a	blue	0.713194	1.03364e-43	-0.304376	2.92486e-07		Igfbp5	blue	0.789693	1.38469e-20	-0.290313	0.00524624		Atp6v1g3	blue	0.977006	3.58887e-31	-0.410658	0.00458546
Rnf152	blue	0.731531	3.45197e-21	-0.583536	3.2929e-12		Rgs2	turquoise	-0.756259	2.88229e-18	-0.551343	1.23022e-08		Efhd1	blue	0.721622	4.90819e-09	-0.45393	0.00105291		F11r	blue	0.796709	3.26992e-61	-0.414157	9.71224e-13		Irs1	blue	0.734416	1.18954e-16	-0.445581	9.59977e-06		Cfh	blue	0.890124	1.28377e-16	-0.295553	0.0461333
Tfcp2l1	blue	0.762236	7.61295e-24	-0.655084	6.35502e-16		H3f3a	turquoise	-0.705883	3.9029e-15	-0.428391	2.04355e-05		Pam	blue	0.954332	2.64525e-26	-0.497473	0.000276193		Kif26b	blue	0.739375	1.81271e-48	-0.215932	0.000325767		A630001G21Rik	blue	0.700353	1.10668e-14	-0.253236	0.0154379		Qsox1	blue	0.710095	3.2633e-08	-0.357969	0.0145821
Sctr	blue	0.70267	5.27354e-19	-0.29285	0.00122899		Degs1	turquoise	0.704926	4.41004e-15	0.652339	1.85981e-12		Rnf152	blue	0.926598	1.35506e-21	-0.553433	3.71539e-05		Gata3	blue	0.766135	5.83532e-54	-0.448727	6.24993e-15		Per2	brown	0.785422	3.06208e-20	-0.325432	0.00164584		Kif26b	brown	0.718075	1.93624e-08	-0.34726	0.0180534
Tmem163	blue	0.823309	1.48607e-30	-0.372544	3.01548e-05		Phyh	turquoise	-0.760233	1.51529e-18	-0.655281	1.36861e-12		Tfcp2l1	blue	0.825728	2.85284e-13	-0.736836	1.58015e-09		Olfm1	blue	0.730254	9.51721e-47	-0.464392	5.2228e-16		Pam	blue	0.941719	6.94612e-44	-0.441814	1.16425e-05		A430105J06Rik	brown	0.74408	3.10133e-09	-0.327326	0.0263849
Klhdc8a	blue	0.703051	4.95433e-19	-0.301962	0.000845343		Atp5c1	turquoise	-0.847457	1.74662e-26	-0.68331	6.16181e-14		Dbi	turquoise	-0.790714	1.39286e-11	0.567626	2.10564e-05		Ptges	blue	0.859443	6.10236e-81	-0.400019	6.51277e-12		Rnf152	blue	0.892088	1.86154e-32	-0.640343	8.21513e-12		C8g	blue	0.725891	1.14118e-08	-0.257932	0.0835135
Atp6v1g3	blue	0.908519	3.68476e-46	-0.413419	2.96734e-06		Hspa5	turquoise	0.716964	9.13925e-16	0.514221	1.57922e-07		Nckap5	blue	0.730849	2.49067e-09	-0.677557	8.9392e-08		Lcn2	brown	-0.846362	4.10453e-76	0.572307	3.74448e-25		Tfcp2l1	blue	0.797699	2.97383e-21	-0.656994	1.52441e-12		Aif1l	blue	0.722482	1.4403e-08	-0.769485	4.14245e-10
Ivns1abp	brown	0.736188	1.44235e-21	-0.186235	0.0425691		Atp5g3	turquoise	-0.773054	1.74296e-19	-0.746271	1.37625e-17		Pigr	blue	0.897955	2.26211e-18	-0.505564	0.000211074		Ptgs1	blue	0.895849	1.85474e-97	-0.357261	1.22006e-09		Dbi	blue	-0.706891	4.87472e-15	0.676893	1.76366e-13		Pde1a	blue	0.847126	1.15997e-13	-0.388605	0.00760972
Lamc2	brown	0.788488	1.86388e-26	-0.370986	3.2746e-05		Pde1a	turquoise	-0.802858	6.30591e-22	-0.59658	3.48699e-10		Mfsd4a	brown	0.751	5.11956e-10	-0.225846	0.118677		Pde1a	brown	0.78413	4.37565e-58	-0.406417	2.78351e-12		Tmem163	blue	0.783056	4.71601e-20	-0.319855	0.00199708		Ckmt1	blue	0.87663	1.42261e-15	-0.423986	0.00332072
F11r	brown	0.709539	1.68451e-19	-0.50741	3.87727e-09		Ckmt1	turquoise	-0.891651	9.93451e-33	-0.742073	2.59842e-17		Adora1	blue	0.807554	2.36985e-12	-0.498424	0.000267694		Ckmt1	brown	0.86588	1.68649e-83	-0.586948	1.14387e-26		Pigr	blue	0.702276	8.71589e-15	-0.573969	2.7188e-09		Serf2	blue	0.752163	1.67777e-09	-0.406517	0.00505596
Kcnj10	turquoise	0.720842	2.39263e-20	-0.464289	1.04555e-07		Scand1	turquoise	-0.744172	1.89413e-17	-0.51507	1.49464e-07		Tmem9	blue	0.7382	1.4221e-09	-0.729925	2.6691e-09		Scand1	brown	0.863586	1.42552e-82	-0.518887	3.21307e-20		Mfsd4a	yellow	0.773817	2.42202e-19	-0.246009	0.0187442		Scand1	blue	0.778581	1.89174e-10	-0.403134	0.00547111
Gata3	brown	0.760307	1.14844e-23	-0.591689	1.38028e-12		Gnas	turquoise	-0.774711	1.30445e-19	-0.566081	4.08551e-09		Atp6v1g3	blue	0.966959	1.51168e-29	-0.500376	0.000250983		Serinc3	blue	0.888608	1.00472e-93	-0.464137	5.44351e-16		Adora1	blue	0.844376	7.50349e-26	-0.377861	0.000221949		Cnbd2	blue	0.740792	3.95639e-09	-0.370002	0.0113756
Malrd1	blue	0.784991	4.3572e-26	-0.478119	3.81724e-08		Atp5e	turquoise	-0.73363	8.99665e-17	-0.527656	6.49451e-08		Cfh	blue	0.874271	2.33104e-16	-0.45512	0.00101742		L1cam	blue	0.828531	3.25886e-70	-0.209206	0.000502596		Nav1	blue	0.725204	4.3322e-16	-0.430639	2.03626e-05		Serinc3	brown	0.736512	5.40217e-09	-0.782332	1.35452e-10
Olfm1	brown	0.836388	2.47201e-32	-0.412718	3.09581e-06		Slc25a5	turquoise	-0.890228	1.73061e-32	-0.800795	9.59104e-22		Rgs2	blue	0.791748	1.25522e-11	-0.306976	0.031916		Avpr2	blue	0.84974	2.57505e-77	-0.199245	0.000932228		Atp6v1g3	blue	0.935486	5.57131e-42	-0.388619	0.000140828		Edn3	blue	0.944412	6.98719e-23	-0.348381	0.0176602
Ptges	brown	0.818447	6.25717e-30	-0.414759	2.73558e-06		Cox7b	turquoise	-0.770948	2.51025e-19	-0.676489	1.35192e-13		Ivns1abp	turquoise	0.829956	1.68331e-13	-0.612704	2.87857e-06		Rnf128	blue	0.721808	3.23456e-45	-0.156019	0.00982684		Cfh	blue	0.892415	1.63845e-32	-0.378407	0.000216968		Tmem185a	blue	0.850749	7.11627e-14	-0.393475	0.00682387
Ptgs1	brown	0.786469	3.04953e-26	-0.508162	3.64582e-09		Car2	turquoise	-0.84114	9.36288e-26	-0.568134	3.48891e-09		Fam129a	blue	0.822643	4.15583e-13	-0.634801	9.64973e-07		Car2	brown	0.85038	1.51244e-77	-0.404007	3.84231e-12		Rgs2	blue	0.746903	1.88925e-17	-0.365871	0.000361874		L1cam	brown	0.742075	3.59921e-09	-0.515308	0.000247641
Hoxd8	turquoise	0.789113	1.59908e-26	-0.396209	8.17845e-06		Ndufc1	turquoise	-0.792002	5.43232e-21	-0.687774	3.64154e-14		X1700025G04Rik	blue	0.741046	1.13898e-09	-0.417603	0.00283129		Efna4	blue	0.702198	7.17774e-42	-0.241997	5.33784e-05		Fam129a	brown	0.728223	2.85293e-16	-0.517853	1.46506e-07		S100g	blue	0.823356	2.15339e-12	-0.570681	3.45674e-05
Ckmt1	blue	0.903064	9.28477e-45	-0.55532	5.58208e-11		S100a1	turquoise	-0.93188	2.08878e-41	-0.801759	7.88859e-22		Qsox1	blue	0.944181	2.64343e-24	-0.512758	0.00016525		S100a1	brown	0.75237	4.77607e-51	-0.638639	1.09898e-32		X1700025G04Rik	blue	0.75497	5.43041e-18	-0.417635	3.80865e-05		Car2	blue	0.849699	8.20866e-14	-0.370344	0.0112942
Trpm7	turquoise	0.79683	2.30132e-27	-0.305549	0.000727084		S100a11	turquoise	-0.729883	1.53771e-16	-0.376406	0.000217325		Prrc2c	turquoise	0.780749	3.68838e-11	-0.466083	0.000737618		Atp5f1	brown	0.773178	1.5742e-55	-0.425359	2.01544e-13		Qsox1	blue	0.882808	5.9379e-31	-0.382073	0.000186089		P2ry14	blue	0.910722	1.65623e-18	-0.331668	0.0243392
Mal	turquoise	0.783009	7.00136e-26	-0.427401	1.24809e-06		Rap1a	turquoise	-0.773405	1.63953e-19	-0.661534	7.05137e-13		F11r	turquoise	0.784853	2.48515e-11	-0.735408	1.76324e-09		Sort1	blue	0.702715	5.9055e-42	-0.296258	6.19999e-07		Atp1b1	yellow	0.750243	1.13402e-17	-0.39112	0.000126409		Mme	blue	0.821022	2.8019e-12	-0.229865	0.124349
Ralgapa2	blue	0.716065	5.52207e-20	-0.312467	0.00054081		Atp5f1	turquoise	-0.836867	2.79785e-25	-0.592573	4.88954e-10		Kcnj10	brown	0.71775	6.47266e-09	-0.520339	0.000126916		Tbck	blue	0.758894	2.10289e-52	-0.235856	8.3284e-05		Kcnj10	yellow	0.869867	4.68708e-29	-0.585906	1.05375e-09		Rhbg	blue	0.857262	2.85988e-14	-0.463288	0.00118534
Scand1	blue	0.821163	2.81751e-30	-0.421052	1.85832e-06		Gng5	turquoise	-0.799572	1.22696e-21	-0.621796	3.71766e-11		Coq8a	blue	0.827443	2.30729e-13	-0.468805	0.000679881		Npnt	blue	0.889876	2.3281e-94	-0.32757	3.00497e-08		Grem2	brown	0.864002	2.91723e-28	-0.265353	0.0110202		Slc44a3	blue	0.756053	1.23791e-09	-0.501693	0.000382264
Serinc3	brown	0.842315	3.42321e-33	-0.675993	3.31229e-17		Trp53inp1	turquoise	0.720113	5.97326e-16	0.55421	9.9694e-09		Tmem63a	blue	0.700763	2.06883e-08	-0.312876	0.0286059		Mcoln3	blue	0.78838	4.06152e-59	-0.279095	2.81808e-06		Kif26b	brown	0.869967	4.53895e-29	-0.256798	0.0140029		Ap1ar	blue	0.856641	3.1255e-14	-0.50601	0.000333755
Wfdc15b	blue	-0.758319	1.74697e-23	0.372233	3.06564e-05		Atp6v0d2	turquoise	-0.885477	1.04536e-31	-0.660388	7.97208e-13		Marc2	blue	0.839229	5.02206e-14	-0.686638	5.12302e-08		Wls	blue	0.779011	7.14338e-57	-0.370416	2.64344e-10		Pfkfb3	blue	0.721581	7.10081e-16	-0.328499	0.00147744		Npnt	brown	0.776305	2.30943e-10	-0.582465	2.16896e-05
Sdc4	turquoise	0.70222	5.67672e-19	-0.317588	0.000432402		Tmem61	turquoise	-0.759147	1.80863e-18	-0.544834	1.9684e-08		Gata3	turquoise	0.709074	1.18382e-08	-0.689222	4.35628e-08		Atp6v0d2	brown	0.935548	1.68857e-124	-0.532795	2.02278e-21		Malrd1	blue	0.870323	4.05047e-29	-0.477947	1.65921e-06		Bmpr1b	blue	0.776132	2.34448e-10	-0.393278	0.00685436
Edn3	blue	0.706667	2.72562e-19	-0.367648	3.90133e-05		Uqcrh	turquoise	-0.789083	9.4857e-21	-0.614764	7.08075e-11		Pfkfb3	blue	0.71854	6.11948e-09	-0.502168	0.000236486		Aqp3	blue	0.904086	4.68571e-102	-0.328034	2.86549e-08		Etl4	blue	0.803607	9.1379e-22	-0.396575	9.95758e-05		Atp6v0d2	blue	0.966147	1.59524e-27	-0.399992	0.005883
Clcn5	blue	0.743602	3.45795e-22	-0.375428	2.58595e-05		Prdx1	turquoise	-0.808417	1.98608e-22	-0.563945	4.80945e-09		Malrd1	blue	0.87822	1.15209e-16	-0.52674	0.00010107		Tgfbr1	blue	0.755455	1.10446e-51	-0.249407	3.07249e-05		Ptges	blue	0.769864	4.76467e-19	-0.596552	4.37852e-10		Ptbp3	blue	0.711415	2.99687e-08	-0.580032	2.39162e-05
Atp6ap2	blue	0.822719	1.77343e-30	-0.519729	1.38687e-09		Guca2a	turquoise	-0.719729	6.29336e-16	-0.572868	2.41436e-09		Etl4	blue	0.827144	2.39472e-13	-0.588985	8.51292e-06		Col27a1	blue	0.759326	1.70405e-52	-0.267477	7.42673e-06		Lcn2	blue	-0.79549	4.57755e-21	0.779082	9.62527e-20		Tmem61	blue	0.833374	6.64842e-13	-0.283821	0.0559399
Pgrmc1	blue	0.833067	7.2333e-32	-0.520526	1.29587e-09		Sh3bgrl3	turquoise	-0.707444	3.19383e-15	-0.796022	2.48462e-21		Edf1	turquoise	-0.734475	1.89349e-09	0.350119	0.0136566		Pappa	blue	0.730602	8.20726e-47	-0.243111	4.91794e-05		Fam102a	blue	0.718229	1.11401e-15	-0.399307	8.82191e-05		Pdzk1ip1	brown	0.77347	2.95166e-10	-0.827755	1.29724e-12
L1cam	brown	0.811591	4.42285e-29	-0.254916	0.00514474		Sdhb	turquoise	-0.720353	5.78171e-16	-0.640231	6.34607e-12		Ptges	turquoise	0.877323	1.35478e-16	-0.7475	6.8104e-10		Tmem61	brown	0.774924	6.29755e-56	-0.440099	2.32462e-14		Angptl2	blue	0.752714	7.73301e-18	-0.418944	3.58023e-05		Guca2a	blue	0.935473	1.69438e-21	-0.481096	0.000712936
Avpr2	brown	0.779012	1.79505e-25	-0.22116	0.0156441		Tmem52	turquoise	-0.707875	3.02139e-15	-0.551868	1.18386e-08		Lcn2	blue	-0.832164	1.27051e-13	0.44903	0.00121093		Pdzk1ip1	blue	0.837727	3.62934e-73	-0.432888	6.77527e-14		Ptgs1	brown	0.795593	4.48624e-21	-0.447736	8.58789e-06		Guca2b	blue	0.885053	3.28305e-16	-0.389854	0.00740111
Atp6ap1	blue	0.773603	6.22308e-25	-0.611375	1.52493e-13		Gnb1	turquoise	-0.720587	5.60049e-16	-0.581348	1.23021e-09		Fam102a	blue	0.744063	8.97243e-10	-0.585222	1.00322e-05		Tspan1	blue	0.880151	1.11759e-89	-0.417037	6.5178e-13		Hoxd9	yellow	0.771434	3.64795e-19	-0.476758	1.77539e-06		Tmem51	blue	0.726968	1.05957e-08	-0.19124	0.202966
Tceal3	brown	0.706003	3.0435e-19	-0.276829	0.00230552		X5031425E22Rik	turquoise	0.75324	4.66021e-18	0.45552	5.05385e-06		Angptl2	blue	0.904446	5.19601e-19	-0.506755	0.000202773		Prdx1	brown	0.731347	5.97093e-47	-0.385338	4.28119e-11		Hoxd8	yellow	0.829712	2.94211e-24	-0.391048	0.000126806		Tmem52	blue	0.864653	9.61165e-15	-0.452448	0.00159423
Car2	blue	0.859737	6.17079e-36	-0.307689	0.000664001		Ociad2	turquoise	-0.846312	2.38088e-26	-0.642839	4.89448e-12		Ptgs1	turquoise	0.789232	1.61523e-11	-0.420397	0.00263384		Rnf186	blue	0.735769	8.84818e-48	-0.25224	2.47626e-05		Itgav	blue	0.809118	2.92973e-22	-0.511773	2.16373e-07		Msx1	blue	0.747672	2.36721e-09	-0.265872	0.0741146
Larp1b	turquoise	0.713094	9.2097e-20	-0.214977	0.01888		Dancr	turquoise	0.75058	7.0745e-18	0.527495	6.56546e-08		Itgb6	blue	0.800291	5.19263e-12	-0.403861	0.00400537		Tmem52	brown	0.730273	9.43889e-47	-0.505385	4.18215e-19		Trpm7	yellow	0.892308	1.70848e-32	-0.648396	3.68524e-12		Limch1	blue	0.874356	2.07518e-15	-0.334216	0.0232017
Insrr	blue	0.848496	3.98601e-34	-0.397522	7.58452e-06		Plac8	turquoise	-0.754281	3.95154e-18	-0.536177	3.62241e-08		Hoxd4	turquoise	0.727396	3.22075e-09	-0.436495	0.0017157		Slc2a9	blue	0.804612	2.72485e-63	-0.387602	3.22159e-11		Sppl2a	yellow	0.701354	9.77469e-15	-0.570115	3.66238e-09		Ociad2	blue	0.801641	2.17421e-11	-0.298198	0.044128
Rhbg	blue	0.774086	5.57681e-25	-0.50042	6.82508e-09		Chchd2	turquoise	-0.75054	7.11903e-18	-0.387724	0.000134222		Pde1a	blue	0.780192	3.88894e-11	-0.448275	0.00123705		Ociad2	brown	0.858918	9.74165e-81	-0.515277	6.45321e-20		Ralgapa2	blue	0.88115	1.0689e-30	-0.37032	0.000302506		Kit	blue	0.823252	2.17906e-12	-0.254625	0.0876925
S100a11	blue	0.791624	8.58485e-27	-0.380328	1.98499e-05		Arpc1b	turquoise	-0.797365	1.9059e-21	-0.603469	1.92873e-10		Itgav	blue	0.848758	1.33467e-14	-0.623691	1.68945e-06		Btc	blue	0.776795	2.33813e-56	-0.282116	2.17449e-06		Cst3	blue	0.793473	6.75513e-21	-0.541378	3.00876e-08		Plac8	blue	0.868219	5.54963e-15	-0.361014	0.0137056
Acp6	blue	0.764431	4.74553e-24	-0.310525	0.000588105		Hepacam2	turquoise	-0.71689	9.23038e-16	-0.547418	1.6353e-08		Slc43a3	blue	0.809774	1.85224e-12	-0.414169	0.0030919		Fras1	blue	0.703398	4.56182e-42	-0.319496	6.78288e-08		Acss1	yellow	0.820637	2.40229e-23	-0.587028	9.62045e-10		Ephx4	blue	0.764458	6.29312e-10	-0.316041	0.0323806
Ap1ar	blue	0.743674	3.40969e-22	-0.372158	3.07777e-05		Ndufa4	turquoise	-0.797912	1.7095e-21	-0.528846	5.99186e-08		Ptprj	turquoise	0.743032	9.73863e-10	-0.589373	8.36882e-06		Tmem150c	blue	0.78134	2.02385e-57	-0.239974	6.1882e-05		Scand1	blue	0.809631	2.63084e-22	-0.312464	0.00256641		Ache	brown	0.741766	3.68238e-09	-0.3334	0.0235609
Egf	blue	-0.725914	9.65577e-21	0.221159	0.0156446		Ndufa5	turquoise	-0.717241	8.80517e-16	-0.570236	2.96504e-09		Ckmt1	blue	0.852791	7.41088e-15	-0.656294	3.05897e-07		Spp1	brown	-0.844547	1.76782e-75	0.630117	1.29303e-31		Ndrg3	blue	0.730481	2.07953e-16	-0.481151	1.38072e-06		Pcolce	blue	0.73764	4.97924e-09	-0.416472	0.00398962
Sgms2	turquoise	0.86218	2.37751e-36	-0.425193	1.43472e-06		Atp6v1f	turquoise	-0.881675	4.16768e-31	-0.717282	8.75691e-16		Trpm7	brown	0.811264	1.56702e-12	-0.45495	0.00102244		Trpv4	blue	0.808766	2.01302e-64	-0.397754	8.76134e-12		Sulf2	yellow	0.723296	5.62568e-16	-0.332794	0.00126786		Cyp3a13	blue	0.71046	3.18755e-08	-0.372583	0.0107729
Papss1	turquoise	0.703596	4.53034e-19	-0.196548	0.0321614		Tmem213	turquoise	-0.790427	7.34671e-21	-0.901932	1.41229e-34		Prom2	brown	0.740286	1.20886e-09	-0.184985	0.203201		Chchd2	brown	0.723208	1.8192e-45	-0.207734	0.000551657		Edn3	blue	0.824432	1.01314e-23	-0.34753	0.000737482		Ttyh3	brown	0.722315	1.45669e-08	-0.437015	0.00239173
Tbck	brown	0.760035	1.21654e-23	-0.252558	0.00558714		Ndufb2	turquoise	-0.773618	1.57954e-19	-0.669402	2.99248e-13		Kif16b	blue	0.740065	1.22995e-09	-0.503895	0.00022324		Cldn4	blue	0.774536	7.72643e-56	-0.350681	2.55517e-09		Clcn5	blue	0.852359	8.65187e-27	-0.481361	1.36409e-06		Kl	brown	0.712017	2.88234e-08	-0.611038	6.47596e-06
Npnt	brown	0.848905	3.44612e-34	-0.43974	5.62391e-07		Tra2a	turquoise	0.749328	8.59576e-18	0.496393	4.84779e-07		Ralgapa2	blue	0.752302	4.59834e-10	-0.349674	0.0137846		Col26a1	blue	0.744643	1.70473e-49	-0.196714	0.00108573		Atp6ap2	blue	0.838502	3.40873e-25	-0.416922	3.93887e-05		Hepacam2	blue	0.967936	4.92041e-28	-0.408993	0.00476989
Adh1	brown	0.816303	1.16361e-29	-0.280569	0.0019971		Cycs	turquoise	-0.796524	2.2507e-21	-0.556321	8.52861e-09		Cst3	blue	0.838055	5.87778e-14	-0.614046	2.70011e-06		Sdk1	blue	0.754234	1.97634e-51	-0.246823	3.73236e-05		Pgrmc1	blue	0.883558	4.53777e-31	-0.521408	1.16215e-07		Gng11	blue	0.89592	4.1425e-17	-0.334972	0.022873
Mcoln3	brown	0.824143	1.15606e-30	-0.286632	0.00157567		Fam13a	turquoise	-0.706688	3.52013e-15	-0.581111	1.25395e-09		Scand1	blue	0.792712	1.13862e-11	-0.381496	0.00683744		Gng11	brown	0.839522	9.1522e-74	-0.459959	1.06808e-15		Tmem185a	blue	0.844932	6.48129e-26	-0.444468	1.01651e-05		Cav1	brown	0.782932	1.28324e-10	-0.408856	0.00478536
Gng5	blue	0.733225	2.51834e-21	-0.555541	5.46521e-11		Atp6v1b1	turquoise	-0.852103	4.83555e-27	-0.763182	9.32662e-19		Ndrg3	blue	0.844494	2.44157e-14	-0.573104	1.67931e-05		Ndufa4	brown	0.709659	4.12795e-43	-0.438073	3.14777e-14		L1cam	brown	0.864219	2.73023e-28	-0.194323	0.0649313		Asb15	blue	0.881488	6.18943e-16	-0.358104	0.0145422
Ptgfr	turquoise	0.791402	9.07398e-27	-0.460678	1.35027e-07		Anxa4	turquoise	-0.857586	1.00272e-27	-0.684964	5.07624e-14		Mafb	blue	0.802274	4.20494e-12	-0.378418	0.0073392		Cav2	blue	0.760813	8.23676e-53	-0.573658	2.73382e-25		Avpr2	brown	0.749111	1.34944e-17	-0.180372	0.0870965		Tmem229a	brown	0.838588	3.49555e-13	-0.490215	0.000543634
Wls	brown	0.724571	1.23021e-20	-0.492177	1.3083e-08		Aldh1l1	turquoise	-0.878778	1.1584e-30	-0.685154	4.9642e-14		Chd6	turquoise	0.782674	3.06809e-11	-0.445256	0.0013467		Cav1	blue	0.850066	1.96412e-77	-0.312372	1.36417e-07		Atp6ap1	blue	0.855065	4.041e-27	-0.487036	9.80454e-07		Atp6v0a4	blue	0.738795	4.57874e-09	-0.606155	8.02857e-06
Calb1	turquoise	0.746446	1.97363e-22	-0.324468	0.000318126		Suclg2	turquoise	-0.740706	3.18752e-17	-0.682758	6.57155e-14		Serinc3	turquoise	0.752753	4.4299e-10	-0.813804	1.17444e-12		Asb15	brown	0.727784	2.70563e-46	-0.436818	3.79416e-14		S100g	blue	0.79708	3.35789e-21	-0.64941	3.32583e-12		Trpv6	blue	0.831286	8.54701e-13	-0.592271	1.45121e-05
Atp6v0d2	blue	0.91034	1.1997e-46	-0.418139	2.22477e-06		Foxp1	turquoise	-0.737731	4.95094e-17	-0.629421	1.81506e-11		Atp5e	turquoise	-0.716893	6.87698e-09	0.222848	0.123782		Tmem229a	blue	0.862947	2.56405e-82	-0.254536	2.07521e-05		P2ry14	blue	0.803756	8.86512e-22	-0.313002	0.00252056		Trpv5	brown	0.862507	1.3277e-14	-0.784399	1.12366e-10
Aqp3	brown	0.805985	2.06446e-28	-0.397811	7.45934e-06		Lmcd1	turquoise	-0.778323	6.87667e-20	-0.562145	5.51324e-09		Edn3	blue	0.800134	5.27946e-12	-0.409834	0.00345087		Atp6v1f	brown	0.856018	1.2459e-79	-0.635274	2.93631e-32		Insrr	blue	0.866953	1.17513e-28	-0.349516	0.000684175		Fam13a	blue	0.77627	2.31659e-10	-0.339924	0.020815
Hacd4	brown	0.730583	4.11368e-21	-0.205692	0.0248193		Camk1	turquoise	-0.74852	9.74101e-18	-0.548438	1.51922e-08		Clcn5	blue	0.932291	2.16553e-22	-0.518535	0.000135223		Trpv5	blue	0.840531	4.19157e-74	-0.401525	5.34022e-12		Rhbg	blue	0.926581	1.4453e-39	-0.458333	4.91057e-06		Gadd45a	blue	0.715526	2.2919e-08	-0.231504	0.121612
Tmem61	blue	0.793095	5.94118e-27	-0.271284	0.0028423		Syn2	turquoise	-0.75386	4.22472e-18	-0.565181	4.37677e-09		Ebp	blue	0.743818	9.14945e-10	-0.450933	0.00114718		Tmem176b	brown	-0.703986	3.65017e-42	0.402506	4.69019e-12		Muc1	blue	0.76734	7.28882e-19	-0.454282	6.09395e-06		Atp6v1b1	blue	0.882717	4.98614e-16	-0.606534	7.89657e-06
Pdzk1ip1	brown	0.701659	6.22127e-19	-0.291047	0.00132159		Atp6v1e1	turquoise	-0.916968	1.10708e-37	-0.785672	1.7993e-20		Atp6ap2	blue	0.849207	1.25117e-14	-0.619995	2.0258e-06		Cycs	brown	0.831763	3.12991e-71	-0.419454	4.65084e-13		Efna4	brown	0.737771	7.33131e-17	-0.367779	0.000335209		Anxa4	blue	0.742546	3.47595e-09	-0.463964	0.00116325
Atp6v0b	blue	0.776173	3.46233e-25	-0.523158	1.03416e-09		Gapdh	turquoise	-0.75848	2.01527e-18	-0.479842	1.29929e-06		Pgrmc1	blue	0.907309	2.62562e-19	-0.716968	6.84095e-09		Fam13a	brown	0.77841	9.86484e-57	-0.496145	2.27014e-18		Tent5c	blue	0.784507	3.62094e-20	-0.352075	0.000620657		Gata2	brown	0.736332	5.47265e-09	-0.509808	0.000295756
Guca2a	blue	0.768836	1.80981e-24	-0.385152	1.52367e-05		Ldhb	turquoise	-0.905919	2.38644e-35	-0.772559	1.89959e-19		Lamp2	blue	0.773328	7.37633e-11	-0.68003	7.69673e-08		Tacstd2	blue	0.851968	3.99416e-78	-0.224983	0.000177935		Atp1a1	yellow	0.865827	1.66659e-28	-0.367508	0.000338882		Aldh1l1	blue	0.771496	3.49424e-10	-0.504747	0.000347342
Rnf186	brown	0.707249	2.47323e-19	-0.2599	0.00431084		Cox6b1	turquoise	-0.801521	8.28033e-22	-0.610819	1.00929e-10		X1110012L19Rik	blue	0.747602	6.75462e-10	-0.362226	0.0105388		Atp6v1b1	brown	0.878769	4.7903e-89	-0.748653	2.7094e-50		Mab21l3	blue	0.748461	1.49051e-17	-0.291676	0.00502827		Lmcd1	blue	0.735004	6.02018e-09	-0.318596	0.030933
Morn1	blue	0.73435	2.03973e-21	-0.429146	1.11717e-06		Mcee	turquoise	-0.718256	7.6815e-16	-0.61408	7.53221e-11		Tmem185a	blue	0.800406	5.12996e-12	-0.379561	0.00714928		Pcyox1	blue	0.747609	4.38971e-50	-0.364171	5.51103e-10		Slc44a3	blue	0.788374	1.77269e-20	-0.482778	1.25682e-06		Syn2	blue	0.862309	1.36763e-14	-0.422318	0.00346
Tmem52	blue	0.761099	9.70404e-24	-0.39804	7.36191e-06		Idh2	turquoise	-0.706575	3.57165e-15	-0.701114	7.14162e-15		L1cam	turquoise	0.812091	1.42729e-12	-0.389137	0.00571869		Anxa4	brown	0.832895	1.36186e-71	-0.542835	2.53407e-22		Ap1ar	blue	0.840141	2.24835e-25	-0.406042	6.51587e-05		Fxyd4	brown	0.726577	1.08856e-08	-0.464681	0.00114025
Ociad2	blue	0.881247	6.95952e-40	-0.401574	5.99839e-06		Aamdc	turquoise	-0.75156	6.06955e-18	-0.615272	6.76212e-11		Avpr2	turquoise	0.73722	1.53407e-09	-0.3544	0.0124744		Gata2	blue	0.768277	1.97188e-54	-0.382518	6.08201e-11		Elovl6	blue	0.79198	8.98545e-21	-0.454393	6.05816e-06		Atp6v1e1	blue	0.811999	7.48887e-12	-0.554243	6.43252e-05
Cwh43	turquoise	0.778049	2.24529e-25	-0.313191	0.000524101		Ucp2	turquoise	-0.736502	5.92828e-17	-0.731601	1.20392e-16		Atp6ap1	blue	0.860522	2.28085e-15	-0.698046	2.47299e-08		Aldh1l1	brown	0.885098	5.24364e-92	-0.553024	2.86393e-23		Sgms2	yellow	0.804699	7.31448e-22	-0.511877	2.14954e-07		Eps8	blue	0.938786	5.49846e-22	-0.299692	0.0430273
Stap1	blue	0.813072	2.91829e-29	-0.365889	4.27544e-05		Arl6ip1	turquoise	0.700275	7.93345e-15	0.515018	1.49974e-07		Dmd	blue	0.711592	9.95781e-09	-0.370168	0.00884458		Foxp1	brown	0.710496	2.97973e-43	-0.514703	7.20391e-20		Tbck	brown	0.837826	4.04188e-25	-0.309758	0.00280893		Itpr2	blue	0.780781	1.55634e-10	-0.50599	0.000333963
Parm1	blue	0.774052	5.62082e-25	-0.381256	1.88721e-05		Aldoa	turquoise	-0.868219	3.89995e-29	-0.71889	7.05091e-16		Ogt	turquoise	0.832286	1.25081e-13	-0.656024	3.10511e-07		Lmcd1	brown	0.780545	3.11876e-57	-0.45457	2.5131e-15		Npnt	brown	0.874077	1.19307e-29	-0.414985	4.31361e-05		Zfp784	blue	0.724685	1.23968e-08	-0.257498	0.0840529
Anxa3	blue	0.722577	1.75797e-20	-0.33864	0.000165175		Hmx2	turquoise	-0.814031	5.94841e-23	-0.604625	1.74385e-10		Atrx	turquoise	0.784419	2.59219e-11	-0.540334	6.13579e-05		Atp2b2	blue	0.761932	4.74804e-53	-0.297396	5.58789e-07		Bmpr1b	blue	0.814374	9.56218e-23	-0.398271	9.23774e-05		Chst8	blue	0.715258	2.33265e-08	-0.389433	0.00747084
Tmem150c	brown	0.735579	1.61817e-21	-0.25483	0.00516024		Abracl	turquoise	-0.708586	2.75606e-15	-0.582348	1.13474e-09		Armcx4	turquoise	0.762453	1.94568e-10	-0.65373	3.52505e-07		Syn2	brown	0.738565	2.59478e-48	-0.431043	8.87199e-14		Mcoln3	brown	0.769593	4.98801e-19	-0.250576	0.016591		Rhcg	brown	0.705196	4.4578e-08	-0.778614	1.88622e-10
Wscd2	blue	0.785087	4.2582e-26	-0.444878	3.99765e-07		Ncoa7	turquoise	-0.762329	1.0739e-18	-0.549436	1.41334e-08		Rnf128	turquoise	0.746253	7.53097e-10	-0.660994	2.35029e-07		Fxyd4	blue	0.863639	1.35792e-82	-0.300911	4.04191e-07		Ptgfr	yellow	0.925389	2.8828e-39	-0.573144	2.89875e-09		Ppfibp2	blue	0.773447	2.95739e-10	-0.201709	0.178861
Trpv4	brown	0.704161	4.12815e-19	-0.439854	5.58179e-07		Chchd10	turquoise	-0.82342	7.2126e-24	-0.642597	5.01418e-12		S100g	blue	0.914688	4.06069e-20	-0.685568	5.4758e-08		Atp6v1e1	brown	0.921715	1.79407e-113	-0.580419	5.53865e-26		AI838599	brown	0.776669	1.47385e-19	-0.165143	0.117736		Scnn1g	brown	0.856875	3.02302e-14	-0.624796	3.4654e-06
Cldn4	brown	0.81748	8.28488e-30	-0.409213	3.82146e-06		Atp5d	turquoise	-0.786716	1.48113e-20	-0.569518	3.13486e-09		Car2	blue	0.797872	6.69568e-12	-0.303526	0.0339949		Cd9	blue	0.755827	9.24142e-52	-0.198735	0.000961445		Calb1	yellow	0.855804	3.27317e-27	-0.635963	1.25806e-11		Scnn1b	brown	0.819971	3.15087e-12	-0.793468	4.82828e-11
Col26a1	brown	0.76657	2.97981e-24	-0.211457	0.0209689		Uqcr11	turquoise	-0.788792	1.00236e-20	-0.718629	7.30361e-16		Mecom	turquoise	0.747024	7.07705e-10	-0.562063	2.63875e-05		Eps8	brown	0.77525	5.30394e-56	-0.369981	2.78347e-10		Atp6v0d2	blue	0.868004	8.4559e-29	-0.275209	0.00828498		Hmx2	blue	0.949852	7.66692e-24	-0.393824	0.00677036
Arpc1b	blue	0.765899	3.4498e-24	-0.348146	0.000104527		Oaz1	turquoise	-0.72002	6.04899e-16	-0.500455	3.77554e-07		Anxa5	turquoise	-0.734431	1.89985e-09	0.480887	0.000469586		Ldhb	brown	0.784693	3.20403e-58	-0.456033	1.99515e-15		Fut9	blue	0.752432	8.08044e-18	-0.214193	0.0414747		Fuom	blue	0.71407	2.52158e-08	-0.324883	0.0275973
Kl	turquoise	0.819267	4.92447e-30	-0.372705	2.98993e-05		Slc25a3	turquoise	-0.770366	2.77476e-19	-0.481898	1.15273e-06		P2ry14	blue	0.746954	7.11717e-10	-0.402501	0.00414206		Cox7a1	brown	0.85474	3.7656e-79	-0.510151	1.71255e-19		Aqp3	brown	0.878494	2.69148e-30	-0.391604	0.00012378		Ncoa7	blue	0.870248	4.03109e-15	-0.274872	0.0644926
Hepacam2	blue	0.872352	3.64399e-38	-0.382226	1.78976e-05		Mdm2	turquoise	0.705124	4.30013e-15	0.635261	1.03404e-11		Mme	blue	0.860165	2.41191e-15	-0.36837	0.00920592		Cox6b1	brown	0.710406	3.08609e-43	-0.385349	4.27542e-11		Tmod1	blue	0.836449	5.70372e-25	-0.348287	0.000716734		Tpd52l1	brown	0.726077	1.12672e-08	-0.433185	0.00263747
Gng11	blue	0.852506	9.37915e-35	-0.371156	3.24532e-05		Atp5b	turquoise	-0.790871	6.74885e-21	-0.595446	3.83878e-10		Insrr	blue	0.756017	3.3728e-10	-0.359116	0.0112746		Rhcg	blue	0.897669	1.93399e-98	-0.581394	4.38601e-26		Plppr1	brown	0.76471	1.12849e-18	-0.22384	0.0329307		Man1a	brown	0.705518	4.36825e-08	-0.444025	0.0019939
Cav2	brown	0.754165	4.14445e-23	-0.489541	1.60516e-08		Slc25a4	turquoise	-0.897607	8.92875e-34	-0.696747	1.22935e-14		Rhbg	blue	0.918296	1.53174e-20	-0.620668	1.96025e-06		Iqgap1	blue	0.700511	1.35235e-41	-0.202337	0.000771955		Akap2	blue	0.734903	1.10944e-16	-0.241296	0.0212138		Pkib	blue	0.852547	5.55707e-14	-0.374702	0.0102986
Cav1	brown	0.851523	1.3424e-34	-0.308616	0.000638237		Lsm6	turquoise	-0.790907	6.70289e-21	-0.660052	8.2636e-13		Muc1	blue	0.784184	2.65196e-11	-0.710307	1.08794e-08		Ppfibp2	brown	0.722896	2.0693e-45	-0.43572	4.46486e-14		Susd1	blue	0.790009	1.30473e-20	-0.364603	0.000380657		Tspan15	brown	0.704483	4.66237e-08	-0.429328	0.00290714
Asb15	blue	0.710239	1.49671e-19	-0.337822	0.000171692		Prdx2	turquoise	-0.864726	1.16805e-28	-0.650556	2.23608e-12		Pbxip1	blue	0.711348	1.01269e-08	-0.835662	8.06857e-14		Pde3b	blue	0.887647	3.00688e-93	-0.382593	6.02597e-11		Ptbp3	blue	0.78484	3.40684e-20	-0.671466	3.2286e-13		X1700009J07Rik	blue	0.818956	3.52632e-12	-0.306686	0.0381675
Tmem229a	brown	0.751484	7.1728e-23	-0.158906	0.0843216		Plcg2	turquoise	-0.796339	2.33423e-21	-0.604163	1.81551e-10		Pmvk	blue	0.737206	1.53562e-09	-0.344448	0.0153689		Gprc5b	blue	0.81945	1.82603e-67	-0.289463	1.14274e-06		Jun	blue	0.70578	5.61272e-15	-0.33659	0.00110544		Lrrc3	blue	0.821397	2.68656e-12	-0.289547	0.0509631
Atp6v0a4	blue	0.82351	1.39881e-30	-0.611003	1.59204e-13		X2810013P06Rik	turquoise	0.724395	3.31906e-16	0.511602	1.86957e-07		S100a10	turquoise	-0.748917	6.07063e-10	0.577693	1.38497e-05		Umod	brown	-0.727146	3.53759e-46	0.688876	9.48608e-40		Tmem61	blue	0.769731	4.87292e-19	-0.267922	0.0102405		Avpr1a	blue	0.905049	6.05267e-18	-0.396608	0.00635645
Fam13a	blue	0.812444	3.483e-29	-0.360812	5.55151e-05		Sdhd	turquoise	-0.734123	8.37743e-17	-0.512976	1.71145e-07		Prune1	blue	0.719554	5.69303e-09	-0.30169	0.0351461		Scnn1g	blue	0.931543	4.51646e-121	-0.344899	4.82526e-09		Tesk2	blue	0.797052	3.37608e-21	-0.380448	0.000199234		Cers4	blue	0.738928	4.5346e-09	-0.502013	0.000378461
Tacstd2	brown	0.824941	9.08054e-31	-0.27364	0.00260174		Etfa	turquoise	-0.748645	9.55536e-18	-0.659062	9.18193e-13		Mindy1	blue	0.785973	2.22808e-11	-0.60988	3.29034e-06		Scnn1b	blue	0.933206	1.80735e-122	-0.442703	1.56982e-14		Atp6v0b	blue	0.823816	1.16715e-23	-0.469644	2.64814e-06		Tdrp	blue	0.789763	6.85234e-11	-0.328834	0.0256587
Atp6v1b1	blue	0.901279	2.56095e-44	-0.555294	5.59584e-11		Cox5a	turquoise	-0.821816	1.04337e-23	-0.623152	3.2774e-11		Acp6	blue	0.769103	1.0819e-10	-0.502912	0.000230691		Hmx2	brown	0.784293	3.99785e-58	-0.473038	1.25579e-16		X9530034E10Rik	blue	0.831376	1.9755e-24	-0.376074	0.000239012		Defb1	blue	0.818251	3.81123e-12	-0.603643	8.95448e-06
Emx1	turquoise	0.836955	2.0533e-32	-0.359476	5.94221e-05		Anp32a	turquoise	-0.831958	9.47144e-25	-0.673615	1.87082e-13		Tent5c	blue	0.737382	1.51499e-09	-0.456678	0.000972613		Fuca2	blue	0.733941	1.95721e-47	-0.364246	5.4632e-10		Ybx1	blue	-0.780094	8.03727e-20	0.448375	8.3077e-06		Cdh16	brown	0.767491	4.8962e-10	-0.775194	2.54361e-10
Anxa4	blue	0.865076	7.4919e-37	-0.471461	6.23468e-08		Cox7a2	turquoise	-0.819054	1.9534e-23	-0.627418	2.19539e-11		Man1a2	blue	0.757806	2.89967e-10	-0.624837	1.59624e-06		Epb41l2	brown	0.761652	5.45098e-53	-0.437501	3.42749e-14		Guca2a	blue	0.900587	5.85019e-34	-0.389752	0.00013412		Hsd11b2	brown	0.889036	1.57646e-16	-0.580707	2.32781e-05
Gata2	brown	0.802319	5.50379e-28	-0.40841	4.00917e-06		Spink8	turquoise	-0.76665	5.22221e-19	-0.709361	2.49269e-15		Mab21l3	blue	0.715919	7.36591e-09	-0.321848	0.0241239		Ncoa7	brown	0.74923	2.07366e-50	-0.388469	2.88759e-11		Macf1	brown	0.710219	3.18389e-15	-0.478611	1.59749e-06		Cdh1	brown	0.718161	1.92519e-08	-0.585779	1.89629e-05
Uroc1	turquoise	0.761566	8.78392e-24	-0.284987	0.00168121		Uqcr10	turquoise	-0.742444	2.45779e-17	-0.551095	1.25264e-08		Ngf	blue	0.744991	8.3324e-10	-0.325533	0.0224617		Frk	blue	0.726117	5.44104e-46	-0.371432	2.34208e-10		Ece1	blue	0.832362	1.55663e-24	-0.36843	0.000326537		Plcg2	blue	0.858217	2.49284e-14	-0.351358	0.0166505
Aldh1l1	blue	0.780866	1.16281e-25	-0.547278	1.1925e-10		Mdh1	turquoise	-0.882973	2.61339e-31	-0.7037	5.15424e-15		Sort1	turquoise	0.829981	1.67793e-13	-0.534776	7.54409e-05		Cd24a	brown	-0.762125	4.31593e-53	0.577701	1.05695e-25		Rnf186	brown	0.717285	1.26309e-15	-0.46007	4.47273e-06		Rhou	blue	0.716826	2.10351e-08	-0.277547	0.0618334
Foxp1	blue	0.723017	1.62534e-20	-0.434212	8.06936e-07		Foxi1	turquoise	-0.837884	2.16262e-25	-0.635454	1.01483e-11		Ap1ar	blue	0.767531	1.24509e-10	-0.453659	0.00106113		Tspan15	blue	0.825723	2.39785e-69	-0.378692	9.74212e-11		Tmem51	blue	0.7086	3.91994e-15	-0.304625	0.00332597		Rnase1	blue	0.893965	6.11128e-17	-0.341101	0.0203491
Lmcd1	blue	0.784023	5.49657e-26	-0.36246	5.1026e-05		Vdac1	turquoise	-0.83192	9.55924e-25	-0.634807	1.0808e-11		Elovl6	blue	0.833954	1.00841e-13	-0.665949	1.77125e-07		Mif	brown	0.811035	4.71869e-65	-0.432554	7.1148e-14		Tmem52	blue	0.881898	8.20738e-31	-0.426308	2.51559e-05		Stc1	brown	0.797306	3.33478e-11	-0.316954	0.0318568
Camk1	blue	0.79237	7.12676e-27	-0.318121	0.000422348		Vmp1	turquoise	0.758244	2.09365e-18	0.494691	5.37808e-07		Tbck	turquoise	0.759493	2.51129e-10	-0.443154	0.00142811		Chchd10	brown	0.853763	8.70173e-79	-0.516882	4.73807e-20		Nadk	blue	0.724129	5.0206e-16	-0.383021	0.00017879		Oxgr1	blue	0.812315	7.24181e-12	-0.329443	0.0253699
Syn2	blue	0.859158	7.71654e-36	-0.406255	4.55647e-06		Atp5g1	turquoise	-0.831956	9.47715e-25	-0.644674	4.07077e-12		Npnt	turquoise	0.747864	6.61244e-10	-0.284888	0.0472488		Col18a1	blue	0.707349	1.0091e-42	-0.347357	3.68828e-09		Napepld	blue	0.821901	1.80595e-23	-0.319443	0.00202554		Pgr	brown	0.728904	9.26342e-09	-0.303126	0.0405819
Tmem72	turquoise	0.708402	2.03939e-19	-0.164737	0.0733977		Coa3	turquoise	-0.770411	2.75319e-19	-0.552404	1.13838e-08		Ptgfr	brown	0.864731	1.16512e-15	-0.44167	0.00148819		Slc25a3	brown	0.741936	5.78443e-49	-0.426293	1.76313e-13		Slc2a9	blue	0.763097	1.47152e-18	-0.462453	3.93145e-06		Cryab	blue	0.701897	5.48025e-08	-0.440505	0.0021857
Fxyd4	brown	0.830714	1.52578e-31	-0.239144	0.00880998		Cpsf4l	turquoise	-0.706137	3.7779e-15	-0.513167	1.69056e-07		Fubp1	turquoise	0.725471	3.71063e-09	-0.430061	0.00204138		Kitl	blue	0.76708	3.62044e-54	-0.315596	9.96597e-08		Limch1	blue	0.706331	5.23402e-15	-0.425156	2.65985e-05		Car12	blue	0.932415	4.54576e-21	-0.459416	0.00131915
Wnk1	turquoise	0.821886	2.27353e-30	-0.200251	0.028992		Atp5h	turquoise	-0.874882	4.39941e-30	-0.660687	7.72151e-13		Ptger3	blue	0.892675	6.97335e-18	-0.391334	0.00542817		Avpr1a	brown	0.71901	1.01089e-44	-0.423023	2.81095e-13		Ociad2	blue	0.904041	1.30946e-34	-0.360301	0.000451242		Spink8	blue	0.752506	1.63384e-09	-0.644002	1.37434e-06
Atp6v1e1	blue	0.835078	3.78685e-32	-0.457854	1.64599e-07		Smim5	turquoise	-0.701658	6.66998e-15	-0.663403	5.76568e-13		Wls	turquoise	0.741921	1.06317e-09	-0.813635	1.1974e-12		Atp5b	brown	0.75368	2.57126e-51	-0.487865	9.90298e-18		Cwh43	yellow	0.888104	8.54583e-32	-0.553835	1.23743e-08		Hhatl	blue	0.703619	4.92195e-08	-0.432085	0.00271201
Scnn1a	brown	0.750957	7.983e-23	-0.695767	1.60751e-18		Actg1	turquoise	-0.825401	4.54748e-24	-0.652841	1.7653e-12		AI838599	turquoise	0.737852	1.4609e-09	-0.390572	0.00552753		Col4a1	blue	0.710208	3.33337e-43	-0.194011	0.00127499		Kit	blue	0.793712	6.45241e-21	-0.33586	0.00113512		Tmem158	blue	0.805322	1.49951e-11	-0.311349	0.0351848
Tmem52b	turquoise	0.815646	1.40476e-29	-0.357932	6.42563e-05		Mafg	turquoise	0.729409	1.64461e-16	0.567349	3.70668e-09		Calb1	brown	0.705785	1.47985e-08	-0.310595	0.02985		Tdrp	brown	0.728351	2.13102e-46	-0.448232	6.7457e-15		Btc	brown	0.805626	6.04861e-22	-0.342628	0.00088573		Grb10	blue	0.825932	1.60326e-12	-0.347181	0.0180815
Eps8	blue	0.863677	1.31327e-36	-0.353834	7.89322e-05		Uqcrfs1	turquoise	-0.770663	2.63664e-19	-0.503612	3.10196e-07		Atp6v0d2	blue	0.933209	1.58758e-22	-0.438225	0.00163641		Pdlim3	brown	0.766739	4.30333e-54	-0.468571	2.63588e-16		Parm1	blue	0.89002	4.13549e-32	-0.355011	0.000554458		Foxi1	blue	0.977097	3.2919e-31	-0.378262	0.0095423
Itpr2	blue	0.794714	3.94778e-27	-0.426149	1.35088e-06		Serpinb1a	turquoise	-0.729164	1.70263e-16	-0.6398	6.62293e-12		Pnisr	turquoise	0.832026	1.29327e-13	-0.486565	0.000392753		Slc25a4	brown	0.834818	3.26161e-72	-0.48763	1.03194e-17		Tmem150c	brown	0.829093	3.40867e-24	-0.213509	0.042145		Gpx3	blue	0.80275	1.94564e-11	-0.302508	0.0410131
Sult2a3	blue	0.721916	1.97744e-20	-0.326564	0.000289307		Serpinb6b	turquoise	-0.80152	8.28115e-22	-0.57878	1.51199e-09		Fut9	blue	0.88024	7.95779e-17	-0.43931	0.00158837		Ptger1	blue	0.743857	2.434e-49	-0.220294	0.000244153		Plac8	blue	0.81013	2.3682e-22	-0.316344	0.00225156		Pmp22	blue	0.879289	9.06023e-16	-0.349715	0.0172013
Cox7a1	blue	0.776237	3.41173e-25	-0.421168	1.845e-06		Serpinb9	turquoise	-0.79314	4.36121e-21	-0.614624	7.17102e-11		Rragd	blue	0.785585	2.31403e-11	-0.534735	7.55556e-05		Ces1d	blue	0.70987	3.80231e-43	-0.236582	7.90632e-05		Cds1	blue	0.872536	1.97994e-29	-0.474676	1.99769e-06		Cpsf4l	blue	0.844841	1.56833e-13	-0.355857	0.0152177
Rhcg	brown	0.80193	6.09993e-28	-0.754917	3.54956e-23		Gmpr	turquoise	-0.748049	1.04757e-17	-0.553647	1.03915e-08		Aqp3	turquoise	0.781029	3.59133e-11	-0.565867	2.26238e-05		Mt2	brown	-0.765322	8.78404e-54	0.582694	3.20997e-26		Wscd2	blue	0.855937	3.15116e-27	-0.350507	0.000658906		Mtr	blue	0.774185	2.77554e-10	-0.241083	0.106525
Iqgap1	brown	0.717471	4.32462e-20	-0.610573	1.67315e-13		Uqcrb	turquoise	-0.874054	5.80917e-30	-0.646965	3.22832e-12		Zcchc7	turquoise	0.771865	8.4301e-11	-0.412404	0.00323384		Cdh16	blue	0.791508	6.81222e-60	-0.239859	6.24009e-05		Trpv4	brown	0.71832	1.10062e-15	-0.484428	1.14196e-06		Serpinb6b	blue	0.888272	1.81832e-16	-0.278997	0.0604293
Ucp2	blue	0.768944	1.76716e-24	-0.640925	4.13105e-15		Cox7c	turquoise	-0.784286	2.32627e-20	-0.659186	9.06234e-13		Tmod1	blue	0.837499	6.32967e-14	-0.465176	0.000757829		Hsd11b2	blue	0.94471	3.0076e-133	-0.318642	7.38288e-08		Cldn4	brown	0.781662	6.06695e-20	-0.4803	1.45006e-06		Serpinb9	blue	0.932498	4.42804e-21	-0.369722	0.0114426
Ppfibp2	blue	0.762195	7.67991e-24	-0.418014	2.24192e-06		Plk2	turquoise	0.709329	2.50306e-15	0.72089	5.37349e-16		Tgfbr1	turquoise	0.734253	1.92576e-09	-0.433655	0.00185328		Cdh1	blue	0.814335	5.52875e-66	-0.325683	3.64251e-08		Sdk1	brown	0.776697	1.46657e-19	-0.34843	0.000712872		Phactr1	brown	0.700149	6.10718e-08	-0.53155	0.000143967
Pde3b	brown	0.701318	6.5769e-19	-0.397986	7.38458e-06		Atp6v1c2	turquoise	-0.883884	1.87716e-31	-0.648172	2.85515e-12		Sec61b	turquoise	-0.700218	2.14457e-08	0.567158	2.14635e-05		Glg1	blue	0.739868	1.45652e-48	-0.291927	9.17169e-07		Hepacam2	blue	0.923885	6.77627e-39	-0.383183	0.00017757		Gmpr	blue	0.719998	1.70286e-08	-0.274444	0.0649273
Gprc5b	brown	0.862041	2.5114e-36	-0.293786	0.00118332		Dnajb9	turquoise	0.736772	5.69827e-17	0.609448	1.14037e-10		Akap2	blue	0.753592	4.13197e-10	-0.298703	0.0370871		Plcg2	brown	0.759683	1.43207e-52	-0.515568	6.10272e-20		Pon3	blue	0.703726	7.27014e-15	-0.384038	0.000171259		Zbed3	blue	0.830037	9.91695e-13	-0.454603	0.00150416
Umod	blue	-0.781772	9.39078e-26	0.447551	3.33973e-07		Atp6v1d	turquoise	-0.809431	1.60208e-22	-0.487103	8.48455e-07		Txn1	turquoise	-0.719735	5.61972e-09	0.526529	0.000101839		Flnb	blue	0.751685	6.59091e-51	-0.38733	3.33373e-11		Asb4	brown	0.715888	1.51985e-15	-0.264697	0.0112273		Hexb	blue	0.896781	3.48268e-17	-0.372434	0.0108068
Scnn1g	brown	0.868989	1.50745e-37	-0.378299	2.21588e-05		Acot3	turquoise	-0.717637	8.34868e-16	-0.506408	2.60206e-07		Susd1	blue	0.81979	5.84744e-13	-0.643961	5.97884e-07		Itm2b	blue	0.705665	1.9254e-42	-0.366034	4.43384e-10		Cav2	blue	0.811072	1.94029e-22	-0.61725	7.21806e-11		Atp6v1c2	blue	0.963615	7.59582e-27	-0.40935	0.00472983
Scnn1b	brown	0.891168	5.68901e-42	-0.390775	1.11345e-05		Atp5mpl	turquoise	-0.715011	1.1863e-15	-0.583756	1.01227e-09		Ptbp3	blue	0.84657	1.82387e-14	-0.645769	5.42953e-07		Oxgr1	brown	0.747118	5.50117e-50	-0.560099	6.02617e-24		Cav1	brown	0.903472	1.68275e-34	-0.303612	0.00343762		Slc26a4	blue	0.883289	4.50483e-16	-0.368567	0.0117232
Hmx2	blue	0.830544	1.60937e-31	-0.394342	9.09855e-06		Dab2	turquoise	-0.708779	2.68806e-15	-0.502053	3.41905e-07		Kif12	turquoise	0.721283	5.02918e-09	-0.342751	0.0159155		Aplp2	blue	0.801983	1.37185e-62	-0.284925	1.70394e-06		Met	blue	0.766255	8.73577e-19	-0.444437	1.01814e-05		Atp6v1d	blue	0.789988	6.70933e-11	-0.398129	0.00613969
Epb41l2	blue	0.773921	5.79077e-25	-0.389773	1.17799e-05		Dap	turquoise	-0.757786	2.25469e-18	-0.609728	1.11229e-10		Col27a1	turquoise	0.737388	1.51429e-09	-0.330693	0.020297		Tmem45b	blue	0.919938	3.31844e-112	-0.32402	4.31112e-08		Asb15	blue	0.90873	1.56402e-35	-0.368459	0.000326156		Acot3	blue	0.80384	1.74307e-11	-0.268866	0.0707963
Arhgap18	blue	0.790483	1.14014e-26	-0.519694	1.39111e-09		Cox6c	turquoise	-0.828023	2.4477e-24	-0.746978	1.23511e-17		Ttc39b	blue	0.718664	6.06602e-09	-0.525176	0.000106898		Fxyd2	blue	-0.712022	1.63953e-43	0.355341	1.51646e-09		Tmem229a	brown	0.865515	1.8354e-28	-0.154305	0.144184		Acot6	blue	0.745022	2.89055e-09	-0.308656	0.0368832
Frk	brown	0.750153	9.39348e-23	-0.453835	2.17525e-07		Cyc1	turquoise	-0.742897	2.29609e-17	-0.609015	1.18497e-10		Cyp2j11	brown	0.718806	6.00474e-09	-0.341703	0.0162614		Cox5a	brown	0.759358	1.678e-52	-0.384268	4.89309e-11		Atp6v0a4	blue	0.809816	2.53001e-22	-0.6609	1.01109e-12		Degs2	brown	0.727898	9.93478e-09	-0.327423	0.0263375
Crybg1	brown	0.796093	2.77902e-27	-0.249842	0.00613859		Tspo	turquoise	-0.892656	6.68233e-33	-0.746811	1.26717e-17		Dock7	turquoise	0.822289	4.33727e-13	-0.427753	0.00217095		Trak1	brown	0.710956	2.48945e-43	-0.48018	3.7517e-17		Trpv6	blue	0.7852	3.18935e-20	-0.412683	4.80219e-05		Exoc3l4	blue	0.827127	1.39586e-12	-0.269423	0.0701917
Pkib	blue	0.75217	6.2386e-23	-0.313954	0.000507006		Rpap3	turquoise	-0.717839	8.12504e-16	-0.493672	5.72138e-07		Tmem61	blue	0.794349	9.63647e-12	-0.386445	0.0060931		Pik3ip1	blue	0.732312	3.94985e-47	-0.276051	3.64841e-06		Trpv5	brown	0.83727	4.64668e-25	-0.429202	2.1849e-05		Dab2	blue	0.874753	1.94373e-15	-0.367136	0.0120786
Slc16a7	turquoise	0.828356	3.18698e-31	-0.509004	3.40212e-09		Cebpd	turquoise	-0.724932	3.08085e-16	-0.502833	3.25661e-07		Pdzk1ip1	turquoise	0.735612	1.73586e-09	-0.830232	1.62549e-13		Mdh1	brown	0.801593	1.74007e-62	-0.472364	1.40535e-16		Pde1c	blue	0.731208	1.87716e-16	-0.370512	0.000300156		Ncald	blue	0.710906	3.09701e-08	-0.338497	0.0213914
Tdrp	blue	0.790673	1.08769e-26	-0.387498	1.33774e-05		B830017H08Rik	turquoise	-0.756466	2.78815e-18	-0.544382	2.03293e-08		Pik3r3	turquoise	0.74013	1.22368e-09	-0.520271	0.000127222		Foxi1	brown	0.90526	9.59887e-103	-0.565675	1.71856e-24		Fam13a	blue	0.886938	1.32001e-31	-0.408351	5.86414e-05		Mal2	brown	0.741121	3.86179e-09	-0.666082	4.36979e-07
Defb1	turquoise	0.721674	2.06435e-20	-0.19654	0.032169		Atp6v1a	turquoise	-0.89466	2.99547e-33	-0.82651	3.50399e-24		Atp6v0b	blue	0.883307	4.47902e-17	-0.516885	0.000143242		Myh10	blue	0.741494	7.05421e-49	-0.242502	5.14365e-05		Tacstd2	brown	0.825129	8.62626e-24	-0.502098	3.96303e-07		Trib1	blue	0.726573	1.0888e-08	-0.375239	0.0101813
Klkb1	blue	0.828716	2.85017e-31	-0.384657	1.56592e-05		Atp5j	turquoise	-0.848609	1.27515e-26	-0.648352	2.80296e-12		X9530034E10Rik	blue	0.872834	2.99493e-16	-0.433182	0.00187713		Cldn7	blue	0.713416	9.46915e-44	-0.154064	0.0107999		Atp6v1b1	blue	0.931301	8.3326e-41	-0.625497	3.39089e-11		A4galt	brown	0.706004	4.236e-08	-0.498831	0.000417827
Slc25a4	blue	0.797964	1.71851e-27	-0.497395	8.68326e-09		Atp5o.1	turquoise	-0.732471	1.06283e-16	-0.552126	1.16175e-08		Guca2a	blue	0.901654	9.9061e-19	-0.459571	0.000894039		Srcin1	blue	0.70274	5.85007e-42	-0.206384	0.000600488		Emx1	yellow	0.836329	5.87758e-25	-0.622061	4.65799e-11		Rpap3	blue	0.850851	7.01775e-14	-0.322656	0.0287426
Spock3	brown	0.790045	1.27054e-26	-0.240964	0.00829355		Mpc1	turquoise	-0.708333	2.84755e-15	-0.464029	3.17967e-06		Guca2b	blue	0.915478	3.29242e-20	-0.497701	0.000274132		Fam171a2	blue	0.759301	1.72497e-52	-0.197956	0.0010077		Anxa4	blue	0.734416	1.18956e-16	-0.377146	0.000228643		Aqp2	brown	0.77219	3.29348e-10	-0.511771	0.000277694
Apela	brown	0.786356	3.13427e-26	-0.120512	0.191717		Sod2	turquoise	-0.781948	3.57221e-20	-0.665753	4.46749e-13		Bmp8a	blue	0.735456	1.75673e-09	-0.47306	0.000597727		Cpsf4l	brown	0.75212	5.37317e-51	-0.437365	3.49764e-14		Gata2	brown	0.884528	3.19629e-31	-0.264534	0.0112794		Aqp6	blue	0.894039	6.02254e-17	-0.342931	0.0196428
Gdf15	brown	0.734056	2.15563e-21	-0.258157	0.00458753		Atp6v0c	turquoise	-0.70407	4.91785e-15	-0.541752	2.45056e-08		Ece1	blue	0.86535	1.05364e-15	-0.465711	0.000745851		Atp5h	brown	0.835836	1.52023e-72	-0.41301	1.13711e-12		Mgll	yellow	0.823879	1.15042e-23	-0.547228	1.9913e-08		Krt80	blue	0.872345	2.88033e-15	-0.45252	0.00159113
Tox3	turquoise	0.73436	2.03603e-21	-0.453143	2.28142e-07		Ndufb10	turquoise	-0.754245	3.97455e-18	-0.640043	6.46566e-12		Klhdc7a	turquoise	0.792224	1.19627e-11	-0.65549	3.19854e-07		Smim5	brown	0.828251	3.98409e-70	-0.548431	7.7226e-23		Uroc1	yellow	0.753388	6.96047e-18	-0.448053	8.4476e-06		B830017H08Rik	blue	0.856086	3.38272e-14	-0.311133	0.0353186
Slc12a3	turquoise	0.813774	2.39387e-29	-0.224572	0.0140733		H2.K1	turquoise	0.779202	5.87361e-20	0.582828	1.09147e-09		Clcnkb	blue	0.72113	5.08481e-09	-0.854564	5.68964e-15		Dcxr	brown	0.729281	1.43856e-46	-0.450636	4.6493e-15		Aldh1l1	blue	0.742997	3.39759e-17	-0.409947	5.44969e-05		Adcy5	blue	0.786677	9.12292e-11	-0.30848	0.0369962
Adgrg1	brown	0.760767	1.04143e-23	-0.14756	0.10927		Rcan2	turquoise	-0.854655	2.34395e-27	-0.602026	2.1859e-10		Hspb7	blue	0.792576	1.1544e-11	-0.545771	4.99498e-05		Uqcrfs1	brown	0.769166	1.25242e-54	-0.39447	1.34159e-11		Foxp1	blue	0.870689	3.60128e-29	-0.376792	0.000232014		Atp6v1a	blue	0.822023	2.50409e-12	-0.546606	8.49061e-05
Cdh16	brown	0.757786	1.95385e-23	-0.4117	3.29187e-06		X2410015M20Rik	turquoise	-0.762871	9.81953e-19	-0.640513	6.17109e-12		Tmem51	blue	0.885569	2.90136e-17	-0.490341	0.000348149		Serpinb6b	brown	0.843517	4.01648e-75	-0.51617	5.43511e-20		Chl1	blue	0.798927	2.33448e-21	-0.329765	0.0014126		Pros1	blue	0.85036	7.50378e-14	-0.322857	0.0286375
Hsd11b2	brown	0.875539	9.1399e-39	-0.288688	0.0014523		Osbpl1a	turquoise	-0.708554	2.76735e-15	-0.613921	7.64088e-11		Tmem52	blue	0.832755	1.17756e-13	-0.504382	0.000219625		Serpinb9	brown	0.904282	3.60491e-102	-0.543523	2.1924e-22		Lmcd1	blue	0.764759	1.11949e-18	-0.32116	0.00190929		Kcne1	brown	0.850208	7.66112e-14	-0.482905	0.00067601
Cdh1	brown	0.731315	3.5927e-21	-0.519261	1.4432e-09		Cystm1	turquoise	-0.802738	6.46238e-22	-0.690446	2.64641e-14		Nadk	blue	0.754042	3.97999e-10	-0.507734	0.000196168		Phactr1	blue	0.852285	3.05682e-78	-0.351555	2.31847e-09		Syn2	blue	0.873235	1.57463e-29	-0.40492	6.85631e-05		Atp6v0c	blue	0.826457	1.50881e-12	-0.627343	3.07645e-06
Plcg2	blue	0.857456	1.47968e-35	-0.431697	9.48949e-07		Dmxl1	turquoise	-0.72052	5.65149e-16	-0.626275	2.44567e-11		Cacna2d1	blue	0.895872	3.55277e-18	-0.448814	0.00121834		Uqcrb	brown	0.841766	1.59855e-74	-0.421788	3.34821e-13		Fxyd4	brown	0.905467	6.94414e-35	-0.273402	0.00873645		Adgrf5	blue	0.909308	2.30623e-18	-0.352338	0.016329
Rhou	blue	0.784764	4.6023e-26	-0.388864	1.23953e-05		Tnfaip8	turquoise	-0.729455	1.63389e-16	-0.470324	2.23863e-06		Napepld	blue	0.844247	2.52687e-14	-0.420425	0.00263193		Hexb	brown	0.715625	3.93928e-44	-0.500615	1.00789e-18		Erc1	brown	0.715813	1.53501e-15	-0.244804	0.0193505		Rcan2	blue	0.934042	2.70469e-21	-0.305322	0.0390782
Prkcd	blue	0.723806	1.41138e-20	-0.368561	3.71967e-05		Atp5a1	turquoise	-0.836648	2.95721e-25	-0.725459	2.86345e-16		Slc2a9	turquoise	0.750031	5.54307e-10	-0.543485	5.44865e-05		Atp6v1c2	brown	0.939212	7.8163e-128	-0.558401	8.78973e-24		Wnk1	yellow	0.944221	1.04137e-44	-0.584588	1.17226e-09		Slc8a1	brown	0.808611	1.06881e-11	-0.719654	1.74262e-08
Lgals3	brown	0.722669	1.72964e-20	-0.350341	9.38466e-05		Cyb5a	turquoise	-0.787266	1.33592e-20	-0.464479	3.10153e-06		Lcorl	turquoise	0.717118	6.76869e-09	-0.50468	0.000217441		Atp6v1d	brown	0.873025	1.68706e-86	-0.457976	1.46592e-15		Tmem52b	yellow	0.896607	3.07007e-33	-0.739083	6.05458e-17		Epas1	blue	0.755455	1.29763e-09	-0.307059	0.0379219
Clu	turquoise	0.760144	1.18881e-23	-0.575332	7.71067e-12		Ccs	turquoise	-0.810561	1.25923e-22	-0.62869	1.94591e-11		Limch1	blue	0.868536	6.22541e-16	-0.523342	0.00011412		Acot3	brown	0.799605	5.8002e-62	-0.459848	1.08709e-15		Eps8	blue	0.863065	3.87601e-28	-0.262788	0.0118501		Slc4a9	blue	0.885371	3.09909e-16	-0.374331	0.0103804
Oxgr1	blue	0.85343	6.67798e-35	-0.514716	2.11786e-09		Cox8a	turquoise	-0.812088	9.06962e-23	-0.631558	1.47936e-11		Ociad2	blue	0.849232	1.24665e-14	-0.428329	0.00213791		Sptlc2	blue	0.784546	3.47615e-58	-0.247359	3.58545e-05		Itpr2	blue	0.915322	6.44419e-37	-0.608699	1.54425e-10		Cdo1	brown	0.721806	1.50776e-08	-0.494079	0.000483513
Aplp2	brown	0.737413	1.1429e-21	-0.69129	3.25708e-18		Slc3a2	turquoise	0.729751	1.56686e-16	0.56492	4.46519e-09		Cwh43	brown	0.731746	2.32839e-09	-0.35666	0.0118864		Degs2	blue	0.855094	2.77568e-79	-0.3215	5.55427e-08		Atp4a	yellow	0.84619	4.64239e-26	-0.628068	2.66697e-11		Dmxl1	blue	0.79943	2.70776e-11	-0.339731	0.0208918
Tmem45b	brown	0.856515	2.11293e-35	-0.284071	0.0017427		X2610016A17Rik	turquoise	-0.705048	4.34208e-15	-0.503087	3.20556e-07		Kit	blue	0.776638	5.43237e-11	-0.390295	0.00556399		Exoc3l4	brown	0.789608	2.02217e-59	-0.459002	1.2446e-15		Rhcg	blue	0.717463	1.23365e-15	-0.817333	5.01153e-23		X2610016A17Rik	blue	0.866749	6.9727e-15	-0.324282	0.0279027
Kcnj1	turquoise	0.765306	3.9253e-24	-0.222925	0.0148138		Usmg5	turquoise	-0.823729	6.71383e-24	-0.605401	1.62938e-10		Parm1	blue	0.818576	6.74976e-13	-0.401951	0.0041985		Dab2	brown	0.733928	1.96886e-47	-0.3499	2.78641e-09		Stim1	blue	0.791441	9.95475e-21	-0.31307	0.00251477		Dmrt2	blue	0.775007	2.58511e-10	-0.281079	0.0584575
Plet1	blue	0.819963	4.01488e-30	-0.354713	7.55421e-05									Tmem150c	turquoise	0.780904	3.63449e-11	-0.355049	0.0123028		Cox6c	brown	0.757716	3.7235e-52	-0.463548	5.98937e-16		Ppfibp2	blue	0.827126	5.41923e-24	-0.374674	0.000253221		Scd2	brown	0.802995	1.89831e-11	-0.658292	6.61732e-07
Pkm	turquoise	0.724206	1.31371e-20	-0.368393	3.75246e-05									Plac8	blue	0.847049	1.7041e-14	-0.399941	0.00441055		Mal2	blue	0.704815	2.66293e-42	-0.227811	0.000146559		Adm	blue	0.766288	8.68742e-19	-0.400123	8.50707e-05		Habp2	blue	0.767407	4.93061e-10	-0.527194	0.000166957
Car12	blue	0.84293	2.77566e-33	-0.359037	6.07602e-05									Cds1	blue	0.877834	1.23549e-16	-0.558992	2.98369e-05		Ly6e	blue	0.871815	5.59482e-86	-0.455469	2.18119e-15		Pde3b	brown	0.806417	5.13963e-22	-0.446794	9.01726e-06		Egfem1	brown	0.755569	1.2861e-09	-0.280374	0.0591193
Sh3bgrl2	blue	0.711958	1.11805e-19	-0.320993	0.000371802									Wscd2	blue	0.802282	4.20152e-12	-0.424516	0.00236493		A4galt	blue	0.787551	6.48472e-59	-0.362037	7.05829e-10		Gprc5b	brown	0.870546	3.7711e-29	-0.219685	0.0364095		Npy6r	brown	0.730206	8.45742e-09	-0.325936	0.0270688
Spink8	blue	0.896634	3.28562e-43	-0.476691	4.24466e-08									Trpv4	turquoise	0.751897	4.75486e-10	-0.42331	0.00244103		Aqp2	blue	0.879579	2.04439e-89	-0.204783	0.000663582		Umod	brown	-0.732696	1.5204e-16	0.599148	3.51695e-10		Cxcl17	blue	0.71962	1.74657e-08	-0.610891	6.51849e-06
Pgam2	turquoise	0.849141	3.16734e-34	-0.49023	1.52179e-08									Oasl2	blue	0.823593	3.70417e-13	-0.411645	0.00329668		Aqp6	brown	0.782394	1.13749e-57	-0.475221	8.70589e-17		Scnn1g	brown	0.944232	1.03192e-44	-0.306886	0.00308853		Muc4	blue	0.865045	9.05505e-15	-0.412776	0.00436001
Abca13	turquoise	0.821356	2.66149e-30	-0.275289	0.00244457									Pebp1	turquoise	-0.774105	6.86814e-11	0.607818	3.62492e-06		Krt80	brown	0.707006	1.1515e-42	-0.42284	2.88485e-13		Scnn1b	brown	0.83356	1.16307e-24	-0.575081	2.4929e-09		Dppa1	blue	0.789585	6.96706e-11	-0.319419	0.0304781
Foxi1	blue	0.883719	2.18905e-40	-0.41522	2.65979e-06									Tmem116	blue	0.772242	8.14586e-11	-0.579526	1.28136e-05		St6gal1	blue	0.774098	9.72397e-56	-0.297363	5.605e-07		Rabep2	blue	0.829252	3.28259e-24	-0.320941	0.00192379		Lmx1a	brown	0.71127	3.02523e-08	-0.248091	0.0964257
Clint1	brown	0.72859	5.93411e-21	-0.471105	6.39863e-08									Arpc3	turquoise	-0.755936	3.396e-10	0.46855	0.000685102		Atp6v1a	brown	0.877221	2.39339e-88	-0.727098	3.60948e-46		Pycard	yellow	0.806535	5.01631e-22	-0.448181	8.39187e-06
Gpx3	turquoise	-0.882069	4.75005e-40	0.559719	3.6535e-11									Pcolce	blue	0.724701	3.92572e-09	-0.580568	1.22566e-05		Slc5a3	brown	-0.701896	8.04173e-42	0.583483	2.65391e-26		Fgfr2	brown	0.705585	5.75247e-15	-0.318688	0.00207862
Rasd1	brown	0.851674	1.27042e-34	-0.410768	3.48172e-06									Cyp3a13	blue	0.711678	9.89881e-09	-0.336927	0.0179194		Kcne1	blue	0.89375	2.39017e-96	-0.320806	5.95353e-08		Hmx2	blue	0.875764	6.80281e-30	-0.367934	0.000333123
Myh10	brown	0.731997	3.16593e-21	-0.265453	0.00352606									Mafk	blue	0.748539	6.26009e-10	-0.418061	0.00279809		Tmprss2	blue	0.766408	5.08628e-54	-0.460661	9.54251e-16		Plagl1	blue	0.774616	2.1087e-19	-0.266487	0.0106697
Cldn7	brown	0.742239	4.5131e-22	-0.55116	8.28749e-11									Sdk1	turquoise	0.711564	9.97679e-09	-0.242863	0.0926787		A930017K11Rik	blue	0.720619	5.25844e-45	-0.276383	3.54752e-06		Epb41l2	blue	0.759075	2.82599e-18	-0.257463	0.0137484
Slc43a2	blue	0.70864	1.95958e-19	-0.565891	1.99448e-11									Kl	turquoise	0.704053	1.66249e-08	-0.481914	0.000454756		Adgrf5	brown	0.76298	2.82646e-53	-0.47983	3.98297e-17		Arhgap18	blue	0.804174	8.1418e-22	-0.471838	2.34318e-06
Wsb1	brown	0.765564	3.71121e-24	-0.261168	0.00411904									Hepacam2	blue	0.956109	1.06109e-26	-0.487524	0.000380951		Rcan2	brown	0.886773	8.07349e-93	-0.492682	4.22391e-18		Ncoa7	blue	0.785081	3.25973e-20	-0.290546	0.0052083
Lhx1	turquoise	0.771879	9.18236e-25	-0.370589	3.34385e-05									Cav2	blue	0.7161	7.2723e-09	-0.702417	1.85419e-08		Enpp4	blue	0.705792	1.83447e-42	-0.362392	6.77459e-10		Hsf2	blue	0.749393	1.29235e-17	-0.46822	2.86578e-06
Lhx1os	turquoise	0.711331	1.244e-19	-0.247385	0.00667844									Cav1	turquoise	0.808038	2.2465e-12	-0.383414	0.00654009		Slc29a1	blue	0.729297	1.42871e-46	-0.368286	3.40237e-10		Pkib	blue	0.860612	8.07843e-28	-0.364771	0.000378119
Hoxb5os	turquoise	0.766474	3.0426e-24	-0.226638	0.013191									Met	blue	0.785104	2.4252e-11	-0.592002	7.45163e-06		Tmem178	blue	0.828537	3.24353e-70	-0.242242	5.24269e-05		Gstt1	yellow	0.714688	1.77998e-15	-0.557147	9.71046e-09
Wnk4	turquoise	0.737876	1.04627e-21	-0.231304	0.0113732									Asb15	blue	0.887866	1.84959e-17	-0.462822	0.000812575		Slc8a1	blue	0.789376	2.30743e-59	-0.453946	2.77212e-15		Col18a1	blue	0.823883	1.14928e-23	-0.511553	2.19421e-07
Cpsf4l	blue	0.773308	6.65315e-25	-0.341998	0.000140762									Tmem229a	turquoise	0.813421	1.22696e-12	-0.364204	0.0100925		Aqp4	blue	0.743426	2.95789e-49	-0.153678	0.0110016		X1700009J07Rik	blue	0.769126	5.39781e-19	-0.316429	0.00224504
St6galnac2	brown	0.75085	8.15832e-23	-0.272581	0.00270753									Atp6v1f	blue	0.736731	1.59292e-09	-0.475827	0.000549217		Cystm1	brown	0.748369	3.09102e-50	-0.481589	2.94577e-17		Lrrc3	blue	0.80824	3.52047e-22	-0.371078	0.000293336
Actg1	blue	0.756207	2.71629e-23	-0.493552	1.17513e-08									Slc35b4	turquoise	0.711616	9.94108e-09	-0.322851	0.0236617		Cdo1	blue	0.73109	6.66561e-47	-0.214694	0.00035318		Aldh1l2	blue	0.811881	1.63343e-22	-0.353402	0.000589873
Heatr1	blue	0.717581	4.24265e-20	-0.417829	2.26756e-06									Atp6v0a4	blue	0.923538	3.41918e-21	-0.756155	3.33385e-10		Dmxl1	brown	0.738531	2.63378e-48	-0.494603	2.99575e-18		Pah	blue	0.800167	1.82536e-21	-0.301329	0.0037015
Serpinb1a	blue	0.748944	1.1984e-22	-0.356253	6.99293e-05									Tmem213	blue	0.760169	2.36983e-10	-0.838597	5.46684e-14		Ppic	blue	0.831358	4.20926e-71	-0.261359	1.21532e-05		Phlda1	blue	0.787992	1.9036e-20	-0.376519	0.000234653
Serpinb6b	blue	0.86388	1.21097e-36	-0.39856	7.14427e-06									Luc7l2	turquoise	0.817131	7.99531e-13	-0.597252	5.89141e-06		Lman1	blue	0.700937	1.15324e-41	-0.326313	3.41646e-08		Avpr1a	blue	0.895988	3.94933e-33	-0.374291	0.00025724
Serpinb9	blue	0.889013	1.67973e-41	-0.443944	4.2553e-07									Trpv6	blue	0.838723	5.37538e-14	-0.591504	7.61772e-06		Sptbn2	blue	0.842151	1.18127e-74	-0.370163	2.72409e-10		Slc16a7	yellow	0.753868	6.45648e-18	-0.603231	2.482e-10
Phactr1	brown	0.712488	1.02154e-19	-0.449677	2.89162e-07									Trpv5	turquoise	0.834114	9.87636e-14	-0.607248	3.72277e-06		Malat1	brown	-0.764791	1.14623e-53	0.233531	9.82568e-05		Cers4	blue	0.802113	1.23614e-21	-0.240073	0.0218987
Slc34a1	turquoise	-0.734658	1.92491e-21	0.66852	9.78451e-17									Ccdc126	blue	0.786036	2.21435e-11	-0.398202	0.00460153		Neat1	brown	-0.785844	1.6883e-58	0.26703	7.70172e-06		Tdrp	blue	0.810332	2.26904e-22	-0.295523	0.00445579
Klhl3	turquoise	0.818174	6.77314e-30	-0.2935	0.00119713									Fam221a	blue	0.709284	1.16694e-08	-0.383357	0.00654869		Cox8a	brown	0.723513	1.60402e-45	-0.526341	7.41597e-21		Sfrp1	yellow	0.870683	3.60912e-29	-0.419335	3.51438e-05
Pde8b	brown	0.778905	1.84028e-25	-0.353037	8.21272e-05									Pde1c	blue	0.80754	2.37346e-12	-0.537771	6.75218e-05		Fth1	blue	-0.826969	9.93621e-70	0.508681	2.25894e-19		Rbpms	blue	0.70583	5.57733e-15	-0.302084	0.00361228
Hexb	blue	0.87109	6.23878e-38	-0.416212	2.5037e-06									Fam13a	blue	0.918801	1.33158e-20	-0.529517	9.14288e-05		X2610016A17Rik	brown	0.824291	6.54707e-69	-0.48098	3.2706e-17		Klkb1	blue	0.768321	6.18236e-19	-0.315505	0.00231653
Atp6v1c2	blue	0.901556	2.19068e-44	-0.439572	5.68659e-07									Gadd45a	blue	0.744976	8.34267e-10	-0.26491	0.0658392		Dmrt2	brown	0.75961	1.48372e-52	-0.443175	1.46153e-14		Pdlim3	blue	0.762432	1.64066e-18	-0.318778	0.00207226
Slc26a4	blue	0.869714	1.11376e-37	-0.417264	2.34746e-06									Tacstd2	turquoise	0.758586	2.7135e-10	-0.713328	8.82908e-09		Slc35g1	blue	0.848881	5.24024e-77	-0.472988	1.26619e-16		Gdf15	brown	0.846112	4.7404e-26	-0.280052	0.00717476
Sostdc1	blue	-0.711971	1.11568e-19	0.250951	0.00590782									Atp6v1b1	blue	0.941177	8.76456e-24	-0.745919	7.7353e-10		Scd2	blue	0.867865	2.57878e-84	-0.514358	7.6965e-20		Mt2	blue	-0.796508	3.75453e-21	0.437523	1.44635e-05
Atp6v1d	blue	0.836037	2.77209e-32	-0.436648	6.88798e-07									Anxa4	blue	0.771917	8.39029e-11	-0.396237	0.00482592									Mt1	blue	-0.77032	4.41017e-19	0.415967	4.11958e-05
Acot3	blue	0.867859	2.40734e-37	-0.392552	1.00719e-05									Gata2	turquoise	0.835633	8.09941e-14	-0.463952	0.000785871									Slc12a3	yellow	0.954581	1.39556e-48	-0.526364	8.37785e-08
Dnal1	blue	0.700011	8.13212e-19	-0.302851	0.000814491									Uroc1	brown	0.922576	4.5377e-21	-0.315569	0.0271929									Hsd11b2	brown	0.926215	1.78856e-39	-0.293166	0.00479913
Exoc3l4	blue	0.797387	1.99408e-27	-0.343202	0.000132854									Aldh1l1	blue	0.906315	3.33559e-19	-0.526684	0.000101271									Zfhx3	blue	0.755893	4.69365e-18	-0.539678	3.38701e-08
Ckb	blue	-0.708039	2.16736e-19	0.429261	1.10898e-06									Foxp1	blue	0.873054	2.88283e-16	-0.438348	0.00163093									Plcg2	blue	0.838292	3.59427e-25	-0.380804	0.000196287
Oxct1	turquoise	0.737249	1.17922e-21	-0.297202	0.00102939									Chl1	blue	0.714168	8.32684e-09	-0.382234	0.00672164									Fanca	brown	0.701254	9.89709e-15	-0.11188	0.291045
Ly6e	brown	0.843804	2.057e-33	-0.340849	0.000148707									Itpr1	turquoise	0.759724	2.46199e-10	-0.703685	1.70388e-08									Zfp503	yellow	0.704296	6.76808e-15	-0.422767	2.98387e-05
Ly6a	blue	-0.83332	6.67062e-32	0.346581	0.000112818									Lmcd1	blue	0.887474	1.99842e-17	-0.435214	0.00177658									Zfhx2	blue	0.718164	1.12368e-15	-0.402837	7.53253e-05
Pvalb	turquoise	0.739889	7.1137e-22	-0.171779	0.0617589									Camk1	blue	0.751798	4.79383e-10	-0.423566	0.00242468									Kif13b	blue	0.76413	1.24191e-18	-0.30791	0.00298615
Tmem117	blue	0.834287	4.88914e-32	-0.5174	1.68985e-09									Atp2b2	turquoise	0.715262	7.71368e-09	-0.31387	0.0280775									Adra1a	blue	0.797213	3.27122e-21	-0.33134	0.00133556
Slc38a2	brown	0.716897	4.77967e-20	-0.476357	4.35092e-08									Syn2	blue	0.891682	8.56019e-18	-0.465953	0.000740497									Stc1	brown	0.831877	1.75048e-24	-0.227528	0.0300822
Tuba1b	blue	0.772669	7.68674e-25	-0.441036	5.16274e-07									Tmem72	brown	0.737751	1.47239e-09	-0.406006	0.00379789									Oxgr1	blue	0.917614	1.9989e-37	-0.48463	1.12864e-06
Aqp2	brown	0.860896	3.93451e-36	-0.258893	0.00446879									Fxyd4	turquoise	0.799794	5.4725e-12	-0.428495	0.0021285									St14	blue	0.853706	5.93354e-27	-0.563628	5.99619e-09
Aqp6	blue	0.719233	3.1774e-20	-0.316193	0.00045975									Erc1	turquoise	0.724255	4.05556e-09	-0.403476	0.00404368									Tmem45b	brown	0.884999	2.69354e-31	-0.231768	0.0270666
Krt80	blue	0.700603	7.38714e-19	-0.307762	0.000661927									Wnk1	brown	0.801204	4.71359e-12	-0.367106	0.00946758									Scn4b	yellow	0.705264	5.99091e-15	-0.366673	0.000350443
Cbx5	turquoise	0.724995	1.13999e-20	-0.369512	3.53864e-05									Atp6v1e1	blue	0.757529	2.96862e-10	-0.420725	0.00261147									Acat1	yellow	0.704019	7.00789e-15	-0.316351	0.00225106
Ppp1r1a	blue	-0.783964	5.57445e-26	0.38396	1.62717e-05									Gapdh	turquoise	-0.756407	3.26383e-10	0.438642	0.00161779									Pkm	yellow	0.724404	4.83538e-16	-0.405369	6.71805e-05
Litaf	blue	0.827859	3.71638e-31	-0.387496	1.33785e-05									Eps8	blue	0.919481	1.1011e-20	-0.450076	0.00117551									Car12	blue	0.921632	2.36176e-38	-0.447954	8.49123e-06
Snn	brown	0.700422	7.60783e-19	-0.1866	0.0421572									Itpr2	blue	0.924538	2.53779e-21	-0.695603	2.89852e-08									Mindy2	blue	0.783413	4.41998e-20	-0.408761	5.75514e-05
B830017H08Rik	blue	0.724731	1.19546e-20	-0.280817	0.00197801									Resf1	turquoise	0.767393	1.26051e-10	-0.364383	0.010053									Sh3bgrl2	blue	0.758427	3.13552e-18	-0.296319	0.00434489
Adcy5	blue	0.702466	5.45271e-19	-0.329867	0.000248761									Bicd1	turquoise	0.709201	1.17357e-08	-0.420334	0.00263818									Nt5e	blue	0.70468	6.44827e-15	-0.229753	0.0284664
Lsamp	blue	0.704405	3.96493e-19	-0.296621	0.00105419									B3gnt8	blue	0.716088	7.27848e-09	-0.474674	0.000568983									Acad11	blue	0.769618	4.96698e-19	-0.494011	6.48026e-07
Atp6v1a	blue	0.878055	2.98479e-39	-0.575671	7.44764e-12									Cyp2s1	blue	0.864464	1.21667e-15	-0.68866	4.51332e-08									Shisa5	blue	0.785189	3.19602e-20	-0.369278	0.00031555
Alcam	blue	0.841522	4.4812e-33	-0.390959	1.10204e-05									Atp4a	brown	0.749628	5.72876e-10	-0.552449	3.86085e-05									Spink8	blue	0.914347	1.04952e-36	-0.441646	1.17426e-05
Pros1	blue	0.802121	5.79999e-28	-0.363589	4.8149e-05									Klk1	brown	0.742498	1.01587e-09	-0.47069	0.000642318									Cspg5	blue	0.876006	6.27092e-30	-0.363252	0.000401654
Kcne1	brown	0.834699	4.27964e-32	-0.276098	0.00237053									Napsa	blue	0.746323	7.48823e-10	-0.279042	0.0521822									Trak1	blue	0.833254	1.25318e-24	-0.553226	1.29346e-08
Tmprss2	brown	0.727979	6.63573e-21	-0.535493	3.49989e-10									Ftl1	turquoise	-0.789826	1.5223e-11	0.437161	0.00168478									Hhatl	blue	0.717143	1.2872e-15	-0.609648	1.42092e-10
Atp6v0c	blue	0.863807	1.24688e-36	-0.4519	2.4845e-07									Fam174b	turquoise	0.711662	9.91008e-09	-0.277378	0.0536601									Tmem158	blue	0.879298	2.03952e-30	-0.363889	0.000391613
A930017K11Rik	brown	0.750738	8.34568e-23	-0.268955	0.0030996									Rhcg	turquoise	0.80842	2.15329e-12	-0.723695	4.22418e-09									Pgam2	yellow	0.907138	3.25905e-35	-0.696877	1.69594e-14
Adgrf5	blue	0.739383	7.84019e-22	-0.381657	1.84625e-05									Anpep	blue	0.715014	7.84882e-09	-0.354619	0.0124162									Abca13	yellow	0.942269	4.61176e-44	-0.495259	6.01179e-07
Rcan2	blue	0.870868	6.85224e-38	-0.399171	6.89636e-06									Iqgap1	blue	0.715553	7.5574e-09	-0.711255	1.01924e-08									Grb10	blue	0.832596	1.4709e-24	-0.326069	0.00160952
Ehd3	blue	0.744231	3.05643e-22	-0.303359	0.000797315									Fzd4	turquoise	0.703619	1.71142e-08	-0.514729	0.000154385									Foxi1	blue	0.908724	1.56866e-35	-0.395014	0.000106657
Tmem178	brown	0.74241	4.36534e-22	-0.167109	0.0692939									Prcp	blue	0.739102	1.32581e-09	-0.627982	1.36435e-06									Ltc4s	yellow	0.757758	3.48961e-18	-0.568744	4.06818e-09
Slc4a9	blue	0.860898	3.93119e-36	-0.367837	3.86308e-05									Stim1	blue	0.890805	1.02438e-17	-0.442049	0.00147265									Gpx3	blue	0.788617	1.69425e-20	-0.243337	0.0201119
Cdo1	brown	0.778358	2.09003e-25	-0.307357	0.000673445									Ppfibp2	blue	0.755106	3.64127e-10	-0.365614	0.00978455									Mprip	blue	0.710372	3.1219e-15	-0.490406	8.03597e-07
Dmxl1	blue	0.838177	1.37283e-32	-0.410922	3.4497e-06									Usp47	blue	0.70847	1.2336e-08	-0.415849	0.00296189									Myh10	brown	0.79925	2.18977e-21	-0.30446	0.00334391
Tnfaip8	blue	0.714954	6.69126e-20	-0.230382	0.0117141									Pde3b	turquoise	0.756781	3.16255e-10	-0.450915	0.00114777									Ybx2	blue	0.730992	1.93533e-16	-0.313229	0.00250141
Nedd4l	blue	0.735444	1.65996e-21	-0.518427	1.54917e-09									Umod	turquoise	-0.729267	2.80338e-09	0.383259	0.00656369									Slc43a2	blue	0.753566	6.76941e-18	-0.569887	3.72722e-09
Sall3	turquoise	0.701455	6.43176e-19	-0.297278	0.00102621									Scnn1g	turquoise	0.815304	9.885e-13	-0.475953	0.000547094									Abr	blue	0.75895	2.88347e-18	-0.330781	0.00136249
Sptbn2	brown	0.788731	1.756e-26	-0.517585	1.6635e-09									Scnn1b	turquoise	0.780216	3.88026e-11	-0.748728	6.16473e-10									Lhx1	yellow	0.866439	1.37903e-28	-0.626487	3.09227e-11
Ahnak	brown	0.763167	6.23446e-24	-0.135759	0.140982									Rabep2	blue	0.798121	6.52371e-12	-0.508835	0.000188973									Lhx1os	yellow	0.807211	4.36103e-22	-0.509117	2.55967e-07
Syt7	blue	0.710576	1.41385e-19	-0.366289	4.18745e-05									Fus	turquoise	0.768119	1.18155e-10	-0.648335	4.73026e-07									Hoxb5os	yellow	0.788529	1.72214e-20	-0.361207	0.000435449
Trpm6	turquoise	0.827204	4.54929e-31	-0.435178	7.57916e-07									Fgfr2	turquoise	0.738153	1.42722e-09	-0.364025	0.0101323									Srcin1	brown	0.722606	6.1796e-16	-0.227034	0.0304511
Ermp1	turquoise	0.729639	4.89527e-21	-0.488995	1.67426e-08									Plekha1	turquoise	0.708521	1.22937e-08	-0.339831	0.016895									Krt23	brown	0.760427	2.27272e-18	-0.277961	0.00763687
Scd2	brown	0.756398	2.61079e-23	-0.690714	3.56368e-18									Hmx2	blue	0.850853	9.85357e-15	-0.442142	0.00146886									Krt19	brown	0.865849	1.65531e-28	-0.127592	0.228103
Cnnm2	turquoise	0.772786	7.4859e-25	-0.3921	1.03331e-05									Ifitm3	blue	0.718746	6.03036e-09	-0.50487	0.00021606									Wnk4	yellow	0.718855	1.02459e-15	-0.336482	0.00110978
														Irf7	blue	0.763807	1.72916e-10	-0.460182	0.000878188									Fam171a2	brown	0.804103	8.26119e-22	-0.323563	0.00175676
														Plagl1	blue	0.725657	3.66059e-09	-0.263056	0.0678246									Cpsf4l	blue	0.738951	6.17185e-17	-0.3103	0.00275879
														Phactr2	turquoise	0.790524	1.41972e-11	-0.602882	4.55802e-06									Lgals3bp	blue	0.773167	2.70923e-19	-0.380996	0.00019471
														Epb41l2	blue	0.802858	3.94989e-12	-0.357154	0.011761									Tbc1d16	brown	0.839476	2.66373e-25	-0.258625	0.013313
														Arhgap18	blue	0.779837	4.02234e-11	-0.603451	4.44008e-06									Zfp750	blue	0.828884	3.58184e-24	-0.369156	0.000317102
														Ncoa7	blue	0.851105	9.49688e-15	-0.40079	0.00431989									Heatr1	blue	0.874155	1.16267e-29	-0.388968	0.00013873
														Frk	turquoise	0.730335	2.58859e-09	-0.633623	1.0251e-06									Foxq1	blue	0.753143	7.232e-18	-0.191142	0.0695328
														Hsf2	blue	0.818799	6.57433e-13	-0.478215	0.000510231									Serpinb1a	blue	0.716347	1.43032e-15	-0.279722	0.00724614
														Pkib	blue	0.890107	1.18052e-17	-0.461406	0.00084721									Serpinb6b	blue	0.884741	2.95939e-31	-0.36477	0.000378131
														Tspan15	turquoise	0.780861	3.64946e-11	-0.416574	0.00290727									Serpinb9	blue	0.880235	1.47312e-30	-0.368502	0.00032559
														Col18a1	blue	0.727427	3.21326e-09	-0.623204	1.73064e-06									Phactr1	brown	0.834551	9.12392e-25	-0.540946	3.10083e-08
														X1700009J07Rik	blue	0.767868	1.20831e-10	-0.382154	0.00673416									Gmpr	blue	0.784147	3.86741e-20	-0.308949	0.00288526
														Lrrc3	blue	0.700105	2.16069e-08	-0.317479	0.0262269									Klhl3	yellow	0.809485	2.71276e-22	-0.556207	1.04046e-08
														Bsg	blue	0.706712	1.39009e-08	-0.623672	1.69102e-06									Iqgap2	blue	0.794432	5.61714e-21	-0.583622	1.26704e-09
														Polr2e	turquoise	-0.723167	4.38947e-09	0.523929	0.000111761									Hexb	blue	0.91042	7.06959e-36	-0.37766	0.000223815
														Gpx4	turquoise	-0.757484	2.97994e-10	0.385304	0.00625814									Atp6v1c2	blue	0.910866	5.71741e-36	-0.37539	0.000245855
														Timm13	turquoise	-0.729845	2.68516e-09	0.371965	0.00849567									Slc26a4	blue	0.908068	2.12594e-35	-0.37195	0.000283104
														Aldh1l2	blue	0.732451	2.20778e-09	-0.378245	0.00736829									Tspan13	blue	0.796253	3.94639e-21	-0.344991	0.000811176
														Pah	blue	0.878889	1.01983e-16	-0.445832	0.00132514									Bzw2	blue	0.782342	5.36685e-20	-0.538882	3.57947e-08
														Chpt1	turquoise	0.745071	8.27933e-10	-0.526916	0.000100432									Sostdc1	blue	-0.740915	4.62626e-17	0.35356	0.000586308
														Phlda1	blue	0.854992	5.3356e-15	-0.547136	4.74106e-05									X4732463B04Rik	blue	0.815876	6.89916e-23	-0.421034	3.24173e-05
														Avpr1a	blue	0.951394	1.10827e-25	-0.482712	0.000443519									Acot3	blue	0.776252	1.58537e-19	-0.341916	0.000909398
														Slc16a7	brown	0.728857	2.89022e-09	-0.5813	1.18791e-05									Dnal1	blue	0.742884	3.45557e-17	-0.340299	0.000965263
														Myl6	turquoise	-0.732546	2.19197e-09	0.514164	0.00015743									Npc2	blue	0.790661	1.1539e-20	-0.37776	0.000222886
														Cers4	blue	0.857714	3.52725e-15	-0.493109	0.000318413									Fos	blue	0.71706	1.30149e-15	-0.366075	0.000358937
														Efnb2	turquoise	0.736025	1.68182e-09	-0.349056	0.0139645									Tshr	blue	0.80482	7.13563e-22	-0.275918	0.00811364
														Tdrp	blue	0.784907	2.47218e-11	-0.365832	0.00973773									Degs2	brown	0.725137	4.37234e-16	-0.360698	0.000444265
														X6820431F20Rik	turquoise	0.754514	3.82617e-10	-0.456974	0.000964291									Exoc3l4	blue	0.890353	3.6408e-32	-0.35504	0.00055384
														Defb1	blue	0.854228	5.98318e-15	-0.340933	0.0165194									Oxct1	yellow	0.766885	7.86399e-19	-0.24302	0.0202801
														Sfrp1	brown	0.837402	6.4117e-14	-0.200898	0.166315									Dab2	blue	0.826128	6.8411e-24	-0.307797	0.00299726
														Bag4	blue	0.803007	3.88737e-12	-0.438153	0.00163966									Cpq	blue	0.718508	1.07332e-15	-0.43345	1.77237e-05
														Mtus1	blue	0.713343	8.82005e-09	-0.334889	0.0186692									Ncald	blue	0.799974	1.89665e-21	-0.387713	0.00014642
														Pdlim3	blue	0.92983	4.87517e-22	-0.48227	0.000449714									Angpt1	brown	0.718905	1.01782e-15	-0.36169	0.000427239
														Lpl	brown	0.798011	6.59902e-12	-0.12644	0.386646									Ly6a	blue	-0.790793	1.12542e-20	0.151477	0.151769
														Mt2	blue	-0.725381	3.73531e-09	0.611543	3.04163e-06									Tmem117	blue	0.815674	7.21025e-23	-0.507503	2.83278e-07
														Slc12a3	brown	0.870238	4.67427e-16	-0.177178	0.223266									Aqp2	brown	0.923325	9.27405e-39	-0.264047	0.0114361
														Hsd11b2	turquoise	0.844026	2.60598e-14	-0.404729	0.00392029									Aqp6	blue	0.773494	2.56068e-19	-0.325125	0.00166362
														Cdh1	turquoise	0.819694	5.91409e-13	-0.789922	1.50783e-11									Ppp1r1a	blue	-0.792742	7.76923e-21	0.340046	0.000974285
														Nfat5	turquoise	0.743374	9.47757e-10	-0.393872	0.00510868									B830017H08Rik	blue	0.851373	1.13756e-26	-0.283368	0.00649229
														Fa2h	blue	0.81067	1.67543e-12	-0.502518	0.000233742									Fetub	blue	0.8821	7.64112e-31	-0.369195	0.000316602
														Plcg2	blue	0.875689	1.81493e-16	-0.524705	0.00010871									Fgf12	blue	0.715734	1.55099e-15	-0.371979	0.000282768
														Pxk	blue	0.731568	2.35975e-09	-0.497289	0.000277865									Lsamp	blue	0.841575	1.55637e-25	-0.333816	0.00122209
														Fam213a	blue	0.711511	1.00133e-08	-0.519117	0.000132487									Zbtb20	blue	0.724576	4.72258e-16	-0.504121	3.49744e-07
														Peli2	turquoise	0.714193	8.31251e-09	-0.29007	0.0432003									Alcam	blue	0.913583	1.53208e-36	-0.374334	0.000256777
														Slc7a8	turquoise	0.743947	9.05621e-10	-0.594118	6.78174e-06									Pros1	blue	0.898404	1.4644e-33	-0.349494	0.000684726
														Kif13b	blue	0.857476	3.6585e-15	-0.492393	0.000325874									Cxadr	blue	0.839013	2.99548e-25	-0.396295	0.000100811
														Clu	turquoise	0.749555	5.76304e-10	-0.578836	1.31947e-05									App	blue	0.792375	8.33312e-21	-0.480552	1.42914e-06
														Esd	turquoise	-0.753765	4.07281e-10	0.565409	2.30495e-05									Tmem50b	blue	0.808057	3.65735e-22	-0.516898	1.55839e-07
														Zc3h13	turquoise	0.743133	9.6609e-10	-0.410514	0.00339223									Fam243	blue	0.831044	2.13924e-24	-0.34964	0.000680955
														Tpt1	turquoise	-0.77854	4.54629e-11	0.742863	9.86913e-10									Kcne1	brown	0.864669	2.37959e-28	-0.265982	0.0108245
														Oxgr1	blue	0.951702	9.57601e-26	-0.491656	0.000333725									Dll1	blue	0.7575	3.63675e-18	-0.332033	0.00130288
														St14	blue	0.7015	1.97047e-08	-0.730177	2.61929e-09									Atp6v0c	blue	0.847947	2.899e-26	-0.592998	5.89129e-10
														Tmem45b	turquoise	0.748448	6.30643e-10	-0.388552	0.00579831									A930017K11Rik	brown	0.79579	4.31785e-21	-0.200379	0.0568539
														Scn4b	brown	0.742845	9.88372e-10	-0.357873	0.0115807									X9130008F23Rik	blue	0.908231	1.97174e-35	-0.370568	0.000299479
														Fxyd2	turquoise	-0.739639	1.27148e-09	0.247671	0.0862011									Adgrf1	blue	0.823349	1.29904e-23	-0.343052	0.000871897
														Plet1	blue	0.777058	5.22377e-11	-0.564662	2.37584e-05									Adgrf5	blue	0.864077	2.85146e-28	-0.340614	0.000954149
														Cox5a	turquoise	-0.727145	3.28108e-09	0.185051	0.203039									Rcan2	blue	0.835093	7.98227e-25	-0.265752	0.0108956
														Hexa	blue	0.718931	5.95153e-09	-0.401158	0.00428105									Tmem151b	blue	0.743408	3.19595e-17	-0.300999	0.00374106
														Car12	blue	0.943175	3.97663e-24	-0.612791	2.86661e-06									Slc25a23	blue	0.711347	2.75226e-15	-0.462981	3.8203e-06
														Adam10	turquoise	0.718421	6.17163e-09	-0.561688	2.67877e-05									Man2a1	yellow	0.704492	6.60307e-15	-0.447465	8.7092e-06
														Wdr72	blue	0.709062	1.1848e-08	-0.526806	0.00010083									Slc8a1	brown	0.858127	1.67559e-27	-0.612375	1.1167e-10
														Gclc	blue	0.800566	5.04351e-12	-0.410861	0.00336264									Epas1	blue	0.702754	8.21091e-15	-0.379135	0.000210482
														Eef1a1	turquoise	-0.701292	1.99783e-08	0.716137	7.25344e-09									Osbpl1a	blue	0.725836	3.97116e-16	-0.457513	5.13112e-06
														Sh3bgrl2	blue	0.825372	2.9807e-13	-0.355348	0.0122245									Aqp4	brown	0.732666	1.5269e-16	-0.204205	0.0521886
														Acad11	blue	0.812709	1.3307e-12	-0.571059	1.82818e-05									Slc4a9	blue	0.907983	2.21141e-35	-0.374552	0.000254486
														Gpx1	turquoise	-0.739461	1.2893e-09	0.398363	0.00458347									Dmxl1	blue	0.907641	2.58885e-35	-0.404564	6.96777e-05
														Lamb2	blue	0.715428	7.6243e-09	-0.657987	2.78332e-07									Adrb2	blue	0.84745	3.31441e-26	-0.368467	0.000326046
														Shisa5	blue	0.850898	9.78933e-15	-0.445734	0.00132879									Nedd4l	blue	0.788006	1.89861e-20	-0.451299	7.13143e-06
														Spink8	blue	0.886772	2.29449e-17	-0.534503	7.6203e-05									Ccbe1	blue	0.784839	3.40782e-20	-0.307582	0.00301864
														Cspg5	blue	0.860942	2.13504e-15	-0.46168	0.000840397									Sall3	yellow	0.772943	2.816e-19	-0.520365	1.24418e-07
														Golga4	turquoise	0.723437	4.30414e-09	-0.648784	4.61691e-07									Cpt1a	yellow	0.778054	1.15486e-19	-0.377982	0.000220839
														Trak1	blue	0.782271	3.18911e-11	-0.419948	0.00266476									Syt7	blue	0.712884	2.2541e-15	-0.309802	0.00280483
														Hhatl	blue	0.783837	2.74247e-11	-0.588976	8.51618e-06									Trpm6	yellow	0.782669	5.05892e-20	-0.52719	7.92905e-08
														Tmem158	blue	0.928499	7.47005e-22	-0.477881	0.000515532									X2610016A17Rik	blue	0.77301	2.78371e-19	-0.342682	0.000883953
														Pgam2	brown	0.837702	6.16091e-14	-0.554002	3.63355e-05									Cnnm2	yellow	0.738038	7.05202e-17	-0.579811	1.71782e-09
														Ppia	turquoise	-0.79715	7.21867e-12	0.479779	0.000486073									Gpam	blue	0.731926	1.69586e-16	-0.422538	3.01682e-05
														Abca13	brown	0.836539	7.18818e-14	-0.19642	0.176162									Habp2	blue	0.890325	3.681e-32	-0.440723	1.23059e-05
														Grb10	blue	0.745377	8.07911e-10	-0.40399	0.00399262									Egfem1	brown	0.742749	3.5254e-17	-0.208044	0.0478283
														Vstm2a	brown	0.777911	4.82281e-11	-0.319619	0.0251784									Sprr2f	brown	0.797788	2.92214e-21	-0.251784	0.0160582
														Foxi1	blue	0.949003	3.33593e-25	-0.493045	0.000319078									Sprr2g	brown	0.858248	1.61761e-27	-0.296187	0.00436315
														Clint1	turquoise	0.724914	3.8651e-09	-0.282051	0.049593									Muc3a	brown	0.830293	2.56143e-24	-0.216138	0.0396175
														Ltc4s	brown	0.738886	1.34828e-09	-0.287328	0.0453053									Fam19a1	blue	0.782188	5.5181e-20	-0.325989	0.00161401
														Hint1	turquoise	-0.720022	5.50558e-09	0.520839	0.000124699									Cxcl17	blue	0.714932	1.72386e-15	-0.329485	0.00142675
														Gpx3	blue	0.900571	1.26564e-18	-0.408965	0.0035271									Oit1	brown	0.748393	1.50603e-17	-0.147083	0.164145
														Ubb	turquoise	-0.728535	2.9602e-09	0.553769	3.66679e-05									Igdcc3	brown	0.711288	2.77319e-15	-0.168381	0.11061
														Slc16a11	blue	0.73614	1.66697e-09	-0.473427	0.00059108									Muc4	blue	0.784254	3.7924e-20	-0.348387	0.00071402
														Txndc17	turquoise	-0.718817	5.99998e-09	0.511403	0.000173119									Spink12	brown	0.789949	1.31958e-20	-0.209736	0.0460052
														Mir22hg	blue	0.734491	1.89116e-09	-0.588115	8.84377e-06									Grem1	brown	0.819806	2.89456e-23	-0.207275	0.0486775
														Slc43a2	blue	0.889019	1.46962e-17	-0.614007	2.70508e-06
														Cpd	blue	0.752076	4.68523e-10	-0.394753	0.00500179
														Wsb1	turquoise	0.748589	6.23484e-10	-0.249561	0.0837538
														Tbx2	turquoise	0.812157	1.41669e-12	-0.623488	1.70652e-06
														Lpo	brown	0.776232	5.64185e-11	-0.270006	0.0606193
														Abcc3	blue	0.803126	3.83761e-12	-0.507159	0.000200023
														Hoxb4	turquoise	0.73614	1.66698e-09	-0.424347	0.00237546
														Srcin1	turquoise	0.851308	9.21877e-15	-0.375858	0.00778043
														Eif1	turquoise	-0.833125	1.12264e-13	0.509374	0.000185537
														Fam171a2	turquoise	0.70065	2.0844e-08	-0.281917	0.0497063
														Tanc2	blue	0.740411	1.19712e-09	-0.328408	0.0212329
														Ddx5	turquoise	0.738092	1.43403e-09	-0.572982	1.68784e-05
														Cpsf4l	blue	0.920801	7.57939e-21	-0.45924	0.000902727
														Fads6	brown	0.808129	2.22382e-12	-0.135255	0.354129
														Lgals3bp	blue	0.838872	5.26844e-14	-0.466298	0.00073291
														Actg1	turquoise	-0.860393	2.32735e-15	0.609408	3.36439e-06
														Dcxr	blue	0.739432	1.29219e-09	-0.345001	0.0151943
														Zfp750	blue	0.748212	6.42861e-10	-0.326342	0.0221099
														Mtr	blue	0.827103	2.40697e-13	-0.386756	0.00604876
														Heatr1	blue	0.851466	9.00791e-15	-0.395061	0.0049648
														Foxq1	blue	0.861706	1.89242e-15	-0.380678	0.0069677
														Serpinb1a	blue	0.839626	4.76062e-14	-0.531792	8.4169e-05
														Serpinb6b	blue	0.947089	7.76273e-25	-0.484747	0.000416007
														Serpinb9	blue	0.947246	7.25399e-25	-0.487607	0.000379954
														Tubb2a	brown	0.712316	9.47175e-09	-0.322573	0.0237887
														Prpf4b	turquoise	0.733175	2.09004e-09	-0.380551	0.00698815
														Phactr1	turquoise	0.819235	6.24468e-13	-0.472505	0.000607916
														Adamts16	turquoise	0.773608	7.1896e-11	-0.352085	0.0131022
														Zbed3	blue	0.752192	4.64044e-10	-0.579928	1.25962e-05
														Hexb	blue	0.952566	6.32567e-26	-0.506269	0.000206123
														Elovl7	blue	0.815636	9.51277e-13	-0.548846	4.4395e-05
														Atp6v1c2	blue	0.915023	3.71667e-20	-0.468575	0.000684601
														Ywhaq	turquoise	-0.703564	1.71773e-08	0.657422	2.87269e-07
														Rsad2	blue	0.781068	3.57794e-11	-0.376488	0.00766981
														Slc26a4	blue	0.92908	6.20781e-22	-0.463778	0.000789919
														Tspan13	blue	0.821726	4.64113e-13	-0.438495	0.00162436
														Bzw2	blue	0.765096	1.54438e-10	-0.478946	0.000498805
														Arl4a	blue	0.788936	1.66346e-11	-0.360432	0.010958
														Cox6c2	brown	0.743788	9.17086e-10	-0.201902	0.164163
														Sgpp1	blue	0.723851	4.17662e-09	-0.383648	0.00650463
														Syne2	turquoise	0.829738	1.73039e-13	-0.626693	1.45534e-06
														Atp6v1d	blue	0.757271	3.03414e-10	-0.340665	0.0166103
														Papln	blue	0.790741	1.38914e-11	-0.428993	0.00210046
														X4732463B04Rik	blue	0.701473	1.97406e-08	-0.369932	0.00889125
														Acot3	blue	0.786568	2.10182e-11	-0.434811	0.00179615
														Npc2	blue	0.868932	5.82595e-16	-0.409691	0.0034633
														Tshr	blue	0.729236	2.80987e-09	-0.382747	0.00664223
														Bdkrb2	blue	0.792511	1.16197e-11	-0.578167	1.35749e-05
														Degs2	turquoise	0.718349	6.20339e-09	-0.367123	0.00946404
														Exoc3l4	blue	0.905364	4.18468e-19	-0.456667	0.000972922
														Atp5mpl	turquoise	-0.747615	6.7474e-10	0.19466	0.180146
														Aspg	blue	0.716583	7.02918e-09	-0.318102	0.0259179
														Dab2	blue	0.942347	5.53753e-24	-0.563593	2.48088e-05
														Ncald	blue	0.733623	2.02032e-09	-0.365628	0.00978165
														Trib1	blue	0.772344	8.0705e-11	-0.407925	0.00362027
														Ly6e	turquoise	0.759666	2.47433e-10	-0.823073	3.9454e-13
														Eppk1	blue	0.756905	3.12947e-10	-0.391676	0.00538412
														C030006K11Rik	blue	0.723854	4.1757e-09	-0.370787	0.00872291
														Pvalb	brown	0.798022	6.59148e-12	-0.196193	0.176673
														Ddx17	turquoise	0.801464	4.5849e-12	-0.561878	2.65844e-05
														A4galt	turquoise	0.707461	1.32127e-08	-0.384354	0.00639847
														Plxnb2	turquoise	0.74451	8.65896e-10	-0.777575	4.97709e-11
														Hdac7	turquoise	0.711649	9.91848e-09	-0.373196	0.0082636
														Aqp2	turquoise	0.830375	1.59619e-13	-0.385244	0.00626697
														Aqp6	blue	0.880838	7.1223e-17	-0.454595	0.00103293
														Krt80	blue	0.808926	2.03578e-12	-0.372974	0.0083051
														Cebpd	blue	0.814323	1.10658e-12	-0.274275	0.0565059
														B830017H08Rik	blue	0.87006	4.81679e-16	-0.440937	0.0015187
														Fetub	blue	0.909611	1.4923e-19	-0.538736	6.51376e-05
														St6gal1	turquoise	0.812453	1.36993e-12	-0.437283	0.00167917
														Rtp4	blue	0.786233	2.17205e-11	-0.38937	0.0056873
														Tfrc	brown	0.707704	1.29964e-08	-0.316146	0.0268983
														Parp14	blue	0.761006	2.2051e-10	-0.467036	0.000716933
														Golgb1	turquoise	0.703216	1.75805e-08	-0.505321	0.00021281
														Lsamp	blue	0.771759	8.51226e-11	-0.379636	0.00713688
														Atp6v1a	blue	0.865475	1.03233e-15	-0.642612	6.42185e-07
														Alcam	blue	0.903482	6.5075e-19	-0.472129	0.000614889
														Pros1	blue	0.931504	2.81626e-22	-0.449999	0.00117807
														Cxadr	blue	0.875738	1.79921e-16	-0.609648	3.32661e-06
														App	blue	0.805548	2.95262e-12	-0.656252	3.06601e-07
														Paxbp1	turquoise	0.790215	1.46433e-11	-0.477808	0.000516687
														Tmem50b	blue	0.864628	1.18472e-15	-0.584513	1.0345e-05
														Son	turquoise	0.713986	8.43338e-09	-0.419275	0.00271164
														Mrps6	turquoise	-0.733932	1.97344e-09	0.647594	4.92301e-07
														Fam243	blue	0.748513	6.27347e-10	-0.367099	0.00946903
														Kcne1	turquoise	0.865605	1.01063e-15	-0.469081	0.000674266
														Srrm2	turquoise	0.718782	6.01495e-09	-0.458574	0.000920458
														Atp6v0c	blue	0.898036	2.22254e-18	-0.700962	2.0419e-08
														Tbc1d24	blue	0.791552	1.28029e-11	-0.525576	0.00010538
														Abca3	turquoise	0.705743	1.48409e-08	-0.645473	5.51622e-07
														Rab11fip3	blue	0.724042	4.11904e-09	-0.362308	0.0105199
														Atp6v0e	blue	0.784825	2.49194e-11	-0.628375	1.33775e-06
														H2.T23	blue	0.737634	1.48577e-09	-0.313999	0.0280098
														X9130008F23Rik	blue	0.863257	1.47777e-15	-0.440465	0.00153863
														Adgrf1	blue	0.851105	9.49693e-15	-0.44109	0.00151227
														Adgrf5	blue	0.92057	8.09362e-21	-0.476413	0.000539412
														Rcan2	blue	0.852269	8.00517e-15	-0.351823	0.0131749
														Enpp5	blue	0.780885	3.64104e-11	-0.655561	3.186e-07
														Slc25a23	blue	0.749739	5.6771e-10	-0.656011	3.10747e-07
														Twsg1	blue	0.704606	1.60197e-08	-0.418401	0.00277361
														Xdh	blue	0.811699	1.49203e-12	-0.429647	0.00206408
														Crim1	blue	0.785738	2.27971e-11	-0.375859	0.00778035
														Galm	brown	0.718046	6.33799e-09	-0.173968	0.231901
														Slc8a1	turquoise	0.862072	1.78565e-15	-0.594886	6.55253e-06
														Epas1	blue	0.736977	1.56298e-09	-0.42862	0.00212142
														Epcam	blue	0.758115	2.82435e-10	-0.600184	5.15757e-06
														Osbpl1a	blue	0.754761	3.74794e-10	-0.586512	9.48505e-06
														Slc4a9	blue	0.96235	3.09304e-28	-0.488935	0.000364191
														Dpysl3	blue	0.728116	3.05371e-09	-0.282753	0.0490051
														Dmxl1	blue	0.938062	2.84657e-23	-0.537759	6.75524e-05
														Nedd4l	blue	0.79992	5.40011e-12	-0.604031	4.32276e-06
														Ccbe1	blue	0.763941	1.70909e-10	-0.319514	0.0252289
														Myo5b	blue	0.710274	1.09041e-08	-0.427788	0.00216891
														Sptbn2	blue	0.70635	1.42456e-08	-0.775351	6.12218e-11
														Ccs	blue	0.743312	9.52416e-10	-0.428808	0.00211085
														Malat1	turquoise	0.828384	2.05151e-13	-0.742293	1.03243e-09
														Neat1	turquoise	0.882334	5.38383e-17	-0.626636	1.45948e-06
														Prdx5	turquoise	-0.713561	8.68721e-09	0.345146	0.0151488
														Flrt1	turquoise	0.717076	6.78885e-09	-0.505773	0.000209597
														Fth1	turquoise	-0.871218	3.9556e-16	0.406497	0.0037517
														X2610016A17Rik	blue	0.80506	3.11389e-12	-0.41167	0.00329455
														Dmrt2	blue	0.826196	2.69307e-13	-0.417533	0.00283641
														Asah2	blue	0.828695	1.97313e-13	-0.701662	1.94945e-08
														Sgms1	blue	0.732831	2.1452e-09	-0.533402	7.93512e-05
														Slc35g1	turquoise	0.715085	7.80958e-09	-0.522389	0.000118047
														Scd2	turquoise	0.832418	1.22972e-13	-0.784926	2.46763e-11
														Habp2	blue	0.879094	9.82411e-17	-0.611444	3.05596e-06
														Zfp950	turquoise	0.758847	2.65381e-10	-0.720388	5.3633e-09
														Cxcl17	blue	0.84514	2.23078e-14	-0.54741	4.69145e-05
														Mmp7	blue	0.704093	1.65796e-08	-0.332077	0.0197474
														Muc4	blue	0.881768	5.98838e-17	-0.45429	0.00104206

## Sheet: CDIC
Control							CK							FA							IRI							SO							UUO
Gene	Module	MM_R	MM_pvalue	GS_R	GS_pvalue		Gene	Module	MM_R	MM_pvalue	GS_R	GS_pvalue		Gene	Module	MM_R	MM_pvalue	GS_R	GS_pvalue		Gene	Module	MM_R	MM_pvalue	GS_R	GS_pvalue		Gene	Module	MM_R	MM_pvalue	GS_R	GS_pvalue		Gene	Module	MM_R	MM_pvalue	GS_R	GS_pvalue
Atp6v1h	blue	0.779304	1.67666e-25	0.739884	7.12014e-22		Atp6v1h	turquoise	-0.738684	4.30222e-17	0.811381	1.05614e-22		Atp6v1h	blue	0.716847	6.89958e-09	0.612505	2.90587e-06		Pam	brown	0.729023	1.60427e-46	0.767918	2.36638e-54		Mfsd6	blue	0.843575	9.25704e-26	0.823634	1.21697e-23		Efhd1	blue	0.740893	3.92711e-09	0.686249	1.40726e-07
Igfbp5	blue	0.779958	1.43907e-25	0.861787	2.77547e-36		Nabp1	turquoise	0.796786	2.13712e-21	-0.619054	4.78832e-11		Dst	blue	0.729197	2.81792e-09	0.640076	7.33889e-07		Rnf152	brown	0.822908	1.71215e-68	0.819647	1.59817e-67		Ankrd44	blue	0.802485	1.14689e-21	0.812963	1.29604e-22		Rab17	blue	0.753633	1.49665e-09	0.725637	1.16134e-08
Pam	blue	0.833811	5.69903e-32	0.853333	6.92175e-35		Acadl	turquoise	-0.704883	4.43456e-15	0.69767	1.09693e-14		Mfsd6	blue	0.812594	1.34818e-12	0.742607	1.00713e-09		Tfcp2l1	brown	0.763489	2.1958e-53	0.726198	5.26127e-46		Nbeal1	blue	0.746291	2.07262e-17	0.691412	3.27873e-14		Pam	blue	0.931817	5.4836e-21	0.945868	3.95654e-23
Rnf152	blue	0.731531	3.45197e-21	0.676255	3.18661e-17		Efhd1	turquoise	-0.791989	5.44633e-21	0.710272	2.21394e-15		Efhd1	blue	0.721622	4.90819e-09	0.720847	5.18951e-09		Atp6v1g3	brown	0.943637	3.78048e-132	0.98463	2.09928e-207		Igfbp5	blue	0.789693	1.38469e-20	0.832925	1.35764e-24		Rnf152	blue	0.816382	4.67667e-12	0.833575	6.4882e-13
Tfcp2l1	blue	0.762236	7.61295e-24	0.6057	2.92301e-13		Rnf152	turquoise	-0.805261	3.84466e-22	0.842516	6.53533e-26		Pam	blue	0.954332	2.64525e-26	0.985583	6.35644e-38		Lcn2	brown	-0.846362	4.10453e-76	-0.806669	7.5564e-64		Irs1	blue	0.734416	1.18954e-16	0.740088	5.22485e-17		Tfcp2l1	blue	0.8083	1.10387e-11	0.719565	1.75305e-08
Sctr	blue	0.70267	5.27354e-19	0.735654	1.59563e-21		Tfcp2l1	turquoise	-0.804103	4.88424e-22	0.785591	1.8268e-20		Rnf152	blue	0.926598	1.35506e-21	0.900027	1.43015e-18		Pde1a	brown	0.78413	4.37565e-58	0.802109	1.27054e-62		A630001G21Rik	blue	0.700353	1.10668e-14	0.750495	1.09071e-17		Tmem9	blue	0.71992	1.71189e-08	0.686261	1.40627e-07
Tmem163	blue	0.823309	1.48607e-30	0.895808	5.10693e-43		Atp6v1g3	turquoise	-0.896109	1.65961e-33	0.994388	1.34553e-89		Tfcp2l1	blue	0.825728	2.85284e-13	0.741997	1.05682e-09		Ckmt1	brown	0.86588	1.68649e-83	0.835563	1.8662e-72		Pam	blue	0.941719	6.94612e-44	0.97427	2.22522e-59		Atp6v1g3	blue	0.977006	3.58887e-31	0.993177	1.04097e-42
Klhdc8a	blue	0.703051	4.95433e-19	0.703929	4.28884e-19		Rgs2	turquoise	-0.756259	2.88229e-18	0.84045	1.11955e-25		Nckap5	blue	0.730849	2.49067e-09	0.6601	2.47204e-07		Scand1	brown	0.863586	1.42552e-82	0.872604	2.56334e-86		Rnf152	blue	0.892088	1.86154e-32	0.837958	3.90946e-25		Cfh	blue	0.890124	1.28377e-16	0.891217	1.04233e-16
Atp6v1g3	blue	0.908519	3.68476e-46	0.966729	4.03922e-71		H3f3a	turquoise	-0.705883	3.9029e-15	0.677866	1.15556e-13		Pigr	blue	0.897955	2.26211e-18	0.91516	3.58393e-20		Car2	brown	0.85038	1.51244e-77	0.90297	2.07851e-101		Tfcp2l1	blue	0.797699	2.97383e-21	0.71165	2.64615e-15		Qsox1	blue	0.710095	3.2633e-08	0.739615	4.3128e-09
Malrd1	blue	0.784991	4.3572e-26	0.789213	1.56012e-26		Degs1	turquoise	0.704926	4.41004e-15	-0.58975	6.1872e-10		Adora1	blue	0.807554	2.36985e-12	0.78596	2.23074e-11		S100a1	brown	0.75237	4.77607e-51	0.668891	8.96903e-37		Dbi	blue	-0.706891	4.87472e-15	-0.52753	7.75119e-08		C8g	blue	0.725891	1.14118e-08	0.670127	3.50582e-07
Ckmt1	blue	0.903064	9.28477e-45	0.888775	1.89051e-41		Phyh	turquoise	-0.760233	1.51529e-18	0.626019	2.50538e-11		Tmem9	blue	0.7382	1.4221e-09	0.647399	4.97496e-07		Atp5f1	brown	0.773178	1.5742e-55	0.700373	1.42394e-41		Tmem163	blue	0.783056	4.71601e-20	0.836091	6.23593e-25		Aif1l	blue	0.722482	1.4403e-08	0.636789	1.95956e-06
Ralgapa2	blue	0.716065	5.52207e-20	0.752373	5.98476e-23		Atp5c1	turquoise	-0.847457	1.74662e-26	0.735837	6.53264e-17		Atp6v1g3	blue	0.966959	1.51168e-29	0.994206	3.47908e-47		Atp6v0d2	brown	0.935548	1.68857e-124	0.960856	4.30707e-153		Pigr	blue	0.702276	8.71589e-15	0.67319	2.66812e-13		Pde1a	blue	0.847126	1.15997e-13	0.856444	3.21494e-14
Scand1	blue	0.821163	2.81751e-30	0.810828	5.47142e-29		Hspa5	turquoise	0.716964	9.13925e-16	-0.632118	1.4018e-11		Cfh	blue	0.874271	2.33104e-16	0.860204	2.39719e-15		Tmem61	brown	0.774924	6.29755e-56	0.785975	1.56899e-58		Adora1	blue	0.844376	7.50349e-26	0.856243	2.88733e-27		Ckmt1	blue	0.87663	1.42261e-15	0.855288	3.78761e-14
Wfdc15b	blue	-0.758319	1.74697e-23	-0.685906	7.48813e-18		Atp5g3	turquoise	-0.773054	1.74296e-19	0.608137	1.28078e-10		Rgs2	blue	0.791748	1.25522e-11	0.814242	1.11694e-12		Prdx1	brown	0.731347	5.97093e-47	0.696789	5.38594e-41		Nav1	blue	0.725204	4.3322e-16	0.680339	1.19339e-13		Serf2	blue	0.752163	1.67777e-09	0.712145	2.85852e-08
Edn3	blue	0.706667	2.72562e-19	0.715069	6.56008e-20		Pde1a	turquoise	-0.802858	6.30591e-22	0.82908	1.90138e-24		Fam129a	blue	0.822643	4.15583e-13	0.767164	1.28641e-10		Tmem52	brown	0.730273	9.43889e-47	0.747605	4.39764e-50		Atp6v1g3	blue	0.935486	5.57131e-42	0.996844	1.01211e-99		Scand1	blue	0.778581	1.89174e-10	0.762318	7.4958e-10
Clcn5	blue	0.743602	3.45795e-22	0.74956	1.05878e-22		Ckmt1	turquoise	-0.891651	9.93451e-33	0.872421	9.99314e-30		X1700025G04Rik	blue	0.741046	1.13898e-09	0.72784	3.11661e-09		Ociad2	brown	0.858918	9.74165e-81	0.879597	2.00593e-89		Cfh	blue	0.892415	1.63845e-32	0.944814	6.55335e-45		Cnbd2	blue	0.740792	3.95639e-09	0.718825	1.84196e-08
Atp6ap2	blue	0.822719	1.77343e-30	0.768351	2.01449e-24		Scand1	turquoise	-0.744172	1.89413e-17	0.844281	4.10097e-26		Qsox1	blue	0.944181	2.64343e-24	0.960572	8.96613e-28		Spp1	brown	-0.844547	1.76782e-75	-0.769232	1.21039e-54		Rgs2	blue	0.746903	1.88925e-17	0.772735	2.91876e-19		Edn3	blue	0.944412	6.98719e-23	0.939466	4.33065e-22
Pgrmc1	blue	0.833067	7.2333e-32	0.822146	2.10407e-30		Gnas	turquoise	-0.774711	1.30445e-19	0.730956	1.32016e-16		Coq8a	blue	0.827443	2.30729e-13	0.807514	2.38028e-12		Chchd2	brown	0.723208	1.8192e-45	0.678048	4.15541e-38		X1700025G04Rik	blue	0.75497	5.43041e-18	0.774119	2.29848e-19		Tmem185a	blue	0.850749	7.11627e-14	0.82256	2.35661e-12
Atp6ap1	blue	0.773603	6.22308e-25	0.713629	8.40377e-20		Atp5e	turquoise	-0.73363	8.99665e-17	0.572904	2.40762e-09		Tmem63a	blue	0.700763	2.06883e-08	0.673093	1.16699e-07		Gng11	brown	0.839522	9.1522e-74	0.842369	9.95492e-75		Qsox1	blue	0.882808	5.9379e-31	0.944484	8.4869e-45		S100g	blue	0.823356	2.15339e-12	0.810252	9.00482e-12
Car2	blue	0.859737	6.17079e-36	0.908125	4.68235e-46		Slc25a5	turquoise	-0.890228	1.73061e-32	0.778141	7.10341e-20		Marc2	blue	0.839229	5.02206e-14	0.779117	4.30558e-11		Ndufa4	brown	0.709659	4.12795e-43	0.649099	4.78728e-34		Pfkfb3	blue	0.721581	7.10081e-16	0.719208	9.77342e-16		Car2	blue	0.849699	8.20866e-14	0.83262	7.28276e-13
Insrr	blue	0.848496	3.98601e-34	0.925381	4.03462e-51		Cox7b	turquoise	-0.770948	2.51025e-19	0.622829	3.37727e-11		Pfkfb3	blue	0.71854	6.11948e-09	0.714996	7.85863e-09		Asb15	brown	0.727784	2.70563e-46	0.749018	2.28785e-50		Malrd1	blue	0.870323	4.05047e-29	0.863397	3.50546e-28		P2ry14	blue	0.910722	1.65623e-18	0.902439	1.06934e-17
Rhbg	blue	0.774086	5.57681e-25	0.652708	8.7609e-16		Car2	turquoise	-0.84114	9.36288e-26	0.937943	3.60385e-43		Malrd1	blue	0.87822	1.15209e-16	0.869183	5.58544e-16		Atp6v1f	brown	0.856018	1.2459e-79	0.794472	1.22021e-60		Etl4	blue	0.803607	9.1379e-22	0.806886	4.66431e-22		Mme	blue	0.821022	2.8019e-12	0.81055	8.72721e-12
S100a11	blue	0.791624	8.58485e-27	0.755663	3.04138e-23		Ndufc1	turquoise	-0.792002	5.43232e-21	0.611887	9.17394e-11		Etl4	blue	0.827144	2.39472e-13	0.771051	9.07704e-11		Tmem176b	brown	-0.703986	3.65017e-42	-0.68282	8.01589e-39		Ptges	blue	0.769864	4.76467e-19	0.650224	3.0618e-12		Rhbg	blue	0.857262	2.85988e-14	0.816333	4.7016e-12
Acp6	blue	0.764431	4.74553e-24	0.833823	5.67675e-32		S100a1	turquoise	-0.93188	2.08878e-41	0.881939	3.79211e-31		Lcn2	blue	-0.832164	1.27051e-13	-0.858955	2.91212e-15		Cycs	brown	0.831763	3.12991e-71	0.793837	1.76852e-60		Lcn2	blue	-0.79549	4.57755e-21	-0.68168	1.0236e-13		Slc44a3	blue	0.756053	1.23791e-09	0.736865	5.26626e-09
Ap1ar	blue	0.743674	3.40969e-22	0.732233	3.02962e-21		S100a11	turquoise	-0.729883	1.53771e-16	0.838598	1.80277e-25		Fam102a	blue	0.744063	8.97243e-10	0.732698	2.16699e-09		Fam13a	brown	0.77841	9.86484e-57	0.784141	4.34853e-58		Fam102a	blue	0.718229	1.11401e-15	0.689387	4.17045e-14		Ap1ar	blue	0.856641	3.1255e-14	0.829504	1.05625e-12
Egf	blue	-0.725914	9.65577e-21	-0.699776	8.44729e-19		Rap1a	turquoise	-0.773405	1.63953e-19	0.769288	3.3375e-19		Angptl2	blue	0.904446	5.19601e-19	0.899471	1.61888e-18		Atp6v1b1	brown	0.878769	4.7903e-89	0.842229	1.11132e-74		Angptl2	blue	0.752714	7.73301e-18	0.770495	4.28077e-19		Bmpr1b	blue	0.776132	2.34448e-10	0.753919	1.46364e-09
Gng5	blue	0.733225	2.51834e-21	0.661823	2.5162e-16		Atp5f1	turquoise	-0.836867	2.79785e-25	0.718743	7.19216e-16		Itgb6	blue	0.800291	5.19263e-12	0.793113	1.09312e-11		Anxa4	brown	0.832895	1.36186e-71	0.840099	5.85782e-74		Itgav	blue	0.809118	2.92973e-22	0.780517	7.45149e-20		Atp6v0d2	blue	0.966147	1.59524e-27	0.975245	1.78868e-30
Atp6v0d2	blue	0.91034	1.1997e-46	0.961246	2.59112e-67		Gng5	turquoise	-0.799572	1.22696e-21	0.782334	3.32956e-20		Pde1a	blue	0.780192	3.88894e-11	0.803576	3.65633e-12		Aldh1l1	brown	0.885098	5.24364e-92	0.870564	1.90823e-85		Ralgapa2	blue	0.88115	1.0689e-30	0.921778	2.18001e-38		Ptbp3	blue	0.711415	2.99687e-08	0.676932	2.40133e-07
Tmem61	blue	0.793095	5.94118e-27	0.864761	8.50722e-37		Trp53inp1	turquoise	0.720113	5.97326e-16	-0.513882	1.61421e-07		Itgav	blue	0.848758	1.33467e-14	0.795749	8.34524e-12		Foxp1	brown	0.710496	2.97973e-43	0.729778	1.16503e-46		Cst3	blue	0.793473	6.75513e-21	0.771818	3.41572e-19		Tmem61	blue	0.833374	6.64842e-13	0.86502	9.09048e-15
Atp6v0b	blue	0.776173	3.46233e-25	0.716346	5.25952e-20		Atp6v0d2	turquoise	-0.885477	1.04536e-31	0.98384	4.98579e-69		Slc43a3	blue	0.809774	1.85224e-12	0.818406	6.88579e-13		Lmcd1	brown	0.780545	3.11876e-57	0.792985	2.90182e-60		Scand1	blue	0.809631	2.63084e-22	0.866007	1.57654e-28		Guca2a	blue	0.935473	1.69438e-21	0.942736	1.32018e-22
Guca2a	blue	0.768836	1.80981e-24	0.802102	5.82904e-28		Tmem61	turquoise	-0.759147	1.80863e-18	0.810083	1.39448e-22		Ckmt1	blue	0.852791	7.41088e-15	0.802814	3.96862e-12		Syn2	brown	0.738565	2.59478e-48	0.737034	5.09002e-48		Ndrg3	blue	0.730481	2.07953e-16	0.731294	1.85451e-16		Guca2b	blue	0.885053	3.28305e-16	0.910835	1.61264e-18
Morn1	blue	0.73435	2.03973e-21	0.754732	3.68787e-23		Uqcrh	turquoise	-0.789083	9.4857e-21	0.596365	3.55113e-10		Kif16b	blue	0.740065	1.22995e-09	0.72823	3.02798e-09		Atp6v1e1	brown	0.921715	1.79407e-113	0.899729	1.42023e-99		Edn3	blue	0.824432	1.01314e-23	0.87978	1.72572e-30		Tmem51	blue	0.726968	1.05957e-08	0.728336	9.63657e-09
Tmem52	blue	0.761099	9.70404e-24	0.765708	3.5965e-24		Prdx1	turquoise	-0.808417	1.98608e-22	0.82152	1.11633e-23		Ralgapa2	blue	0.752302	4.59834e-10	0.779187	4.27735e-11		Eps8	brown	0.77525	5.30394e-56	0.825967	2.01948e-69		Clcn5	blue	0.852359	8.65187e-27	0.858317	1.58568e-27		Tmem52	blue	0.864653	9.61165e-15	0.893387	6.84654e-17
Ociad2	blue	0.881247	6.95952e-40	0.977854	2.52985e-81		Guca2a	turquoise	-0.719729	6.29336e-16	0.801953	7.58442e-22		Cst3	blue	0.838055	5.87778e-14	0.783951	2.7125e-11		Ldhb	brown	0.784693	3.20403e-58	0.703884	3.79488e-42		Atp6ap2	blue	0.838502	3.40873e-25	0.8276	4.84924e-24		Msx1	blue	0.747672	2.36721e-09	0.690757	1.07894e-07
Stap1	blue	0.813072	2.91829e-29	0.893029	2.19191e-42		Sh3bgrl3	turquoise	-0.707444	3.19383e-15	0.612892	8.38273e-11		Scand1	blue	0.792712	1.13862e-11	0.816365	8.74204e-13		Cox7a1	brown	0.85474	3.7656e-79	0.849101	4.37343e-77		Pgrmc1	blue	0.883558	4.53777e-31	0.848688	2.3725e-26		Limch1	blue	0.874356	2.07518e-15	0.897035	3.30774e-17
Parm1	blue	0.774052	5.62082e-25	0.80607	2.01771e-28		Sdhb	turquoise	-0.720353	5.78171e-16	0.545824	1.83378e-08		Ndrg3	blue	0.844494	2.44157e-14	0.861194	2.05189e-15		Cox6b1	brown	0.710406	3.08609e-43	0.622001	1.26098e-30		Tmem185a	blue	0.844932	6.48129e-26	0.860543	8.24423e-28		Ociad2	blue	0.801641	2.17421e-11	0.836209	4.70051e-13
Anxa3	blue	0.722577	1.75797e-20	0.794487	4.18155e-27		Tmem52	turquoise	-0.707875	3.02139e-15	0.711201	1.9611e-15		Mafb	blue	0.802274	4.20494e-12	0.817221	7.91184e-13		Ppfibp2	brown	0.722896	2.0693e-45	0.738992	2.1477e-48		Atp6ap1	blue	0.855065	4.041e-27	0.839562	2.60593e-25		Kit	blue	0.823252	2.17906e-12	0.783764	1.19028e-10
Wscd2	blue	0.785087	4.2582e-26	0.731763	3.30621e-21		Gnb1	turquoise	-0.720587	5.60049e-16	0.745779	1.48366e-17		Edn3	blue	0.800134	5.27946e-12	0.826047	2.74309e-13		Umod	brown	-0.727146	3.53759e-46	-0.695654	8.17583e-41		S100g	blue	0.79708	3.35789e-21	0.707668	4.41563e-15		Plac8	blue	0.868219	5.54963e-15	0.891383	1.00964e-16
Arpc1b	blue	0.765899	3.4498e-24	0.693231	2.40188e-18		X5031425E22Rik	turquoise	0.75324	4.66021e-18	-0.567985	3.52924e-09		Clcn5	blue	0.932291	2.16553e-22	0.946046	1.21422e-24		Hmx2	brown	0.784293	3.99785e-58	0.811404	3.72232e-65		P2ry14	blue	0.803756	8.86512e-22	0.834041	1.03396e-24		Ephx4	blue	0.764458	6.29312e-10	0.821098	2.77821e-12
Hepacam2	blue	0.872352	3.64399e-38	0.922312	3.89651e-50		Ociad2	turquoise	-0.846312	2.38088e-26	0.936049	1.33694e-42		Ebp	blue	0.743818	9.14945e-10	0.717169	6.74429e-09		Epb41l2	brown	0.761652	5.45098e-53	0.78667	1.0639e-58		Insrr	blue	0.866953	1.17513e-28	0.911819	3.61927e-36		Pcolce	blue	0.73764	4.97924e-09	0.712518	2.79018e-08
Gng11	blue	0.852506	9.37915e-35	0.92498	5.45714e-51		Dancr	turquoise	0.75058	7.0745e-18	-0.548462	1.51663e-08		Atp6ap2	blue	0.849207	1.25117e-14	0.800301	5.1871e-12		Ncoa7	brown	0.74923	2.07366e-50	0.802786	8.39847e-63		Rhbg	blue	0.926581	1.4453e-39	0.912731	2.32633e-36		Cyp3a13	blue	0.71046	3.18755e-08	0.649956	1.01826e-06
Asb15	blue	0.710239	1.49671e-19	0.698157	1.09669e-18		Plac8	turquoise	-0.754281	3.95154e-18	0.858653	7.32669e-28		Pgrmc1	blue	0.907309	2.62562e-19	0.843883	2.6583e-14		Cd24a	brown	-0.762125	4.31593e-53	-0.714452	6.28244e-44		Muc1	blue	0.76734	7.28882e-19	0.755722	4.82276e-18		Hepacam2	blue	0.967936	4.92041e-28	0.98771	4.13528e-37
Atp6v0a4	blue	0.82351	1.39881e-30	0.791258	9.40559e-27		Chchd2	turquoise	-0.75054	7.11903e-18	0.711518	1.88129e-15		Lamp2	blue	0.773328	7.37633e-11	0.687282	4.92095e-08		Mif	brown	0.811035	4.71869e-65	0.78832	4.20138e-59		Tent5c	blue	0.784507	3.62094e-20	0.821122	2.15373e-23		Gng11	blue	0.89592	4.1425e-17	0.915368	5.36574e-19
Fam13a	blue	0.812444	3.483e-29	0.874811	1.25754e-38		Arpc1b	turquoise	-0.797365	1.9059e-21	0.848816	1.20492e-26		X1110012L19Rik	blue	0.747602	6.75462e-10	0.777189	5.1601e-11		Chchd10	brown	0.853763	8.70173e-79	0.786727	1.03012e-58		Mab21l3	blue	0.748461	1.49051e-17	0.791881	9.15661e-21		Asb15	blue	0.881488	6.18943e-16	0.854872	4.01638e-14
Atp6v1b1	blue	0.901279	2.56095e-44	0.878808	2.12471e-39		Hepacam2	turquoise	-0.71689	9.23038e-16	0.819777	1.6594e-23		Tmem185a	blue	0.800406	5.12996e-12	0.774014	6.92622e-11		Slc25a3	brown	0.741936	5.78443e-49	0.657659	3.35545e-35		Slc44a3	blue	0.788374	1.77269e-20	0.715699	1.55813e-15		Atp6v0a4	blue	0.738795	4.57874e-09	0.678201	2.23528e-07
Anxa4	blue	0.865076	7.4919e-37	0.85856	9.70947e-36		Ndufa4	turquoise	-0.797912	1.7095e-21	0.6913	2.38798e-14		Atp6ap1	blue	0.860522	2.28085e-15	0.783657	2.79074e-11		Avpr1a	brown	0.71901	1.01089e-44	0.735709	9.08285e-48		Ap1ar	blue	0.840141	2.24835e-25	0.838844	3.12656e-25		Trpv6	blue	0.831286	8.54701e-13	0.829173	1.09836e-12
Aldh1l1	blue	0.780866	1.16281e-25	0.803251	4.29749e-28		Ndufa5	turquoise	-0.717241	8.80517e-16	0.582841	1.09031e-09		Dmd	blue	0.711592	9.95781e-09	0.702556	1.83704e-08		Atp5b	brown	0.75368	2.57126e-51	0.653706	1.15746e-34		Elovl6	blue	0.79198	8.98545e-21	0.746324	2.06244e-17		Fam13a	blue	0.77627	2.31659e-10	0.800576	2.41749e-11
Foxp1	blue	0.723017	1.62534e-20	0.760237	1.1654e-23		Atp6v1f	turquoise	-0.881675	4.16768e-31	0.83239	8.52127e-25		S100g	blue	0.914688	4.06069e-20	0.872038	3.43639e-16		Tdrp	brown	0.728351	2.13102e-46	0.737634	3.91006e-48		Bmpr1b	blue	0.814374	9.56218e-23	0.800305	1.77566e-21		Gadd45a	blue	0.715526	2.2919e-08	0.684392	1.56786e-07
Lmcd1	blue	0.784023	5.49657e-26	0.84568	1.07434e-33		Tmem213	turquoise	-0.790427	7.34671e-21	0.673915	1.80876e-13		Car2	blue	0.797872	6.69568e-12	0.852677	7.53648e-15		Pdlim3	brown	0.766739	4.30333e-54	0.796542	3.61036e-61		Ptger3	blue	0.713854	1.98579e-15	0.842244	1.30926e-25		Atp6v1b1	blue	0.882717	4.98614e-16	0.827753	1.29749e-12
Camk1	blue	0.79237	7.12676e-27	0.803778	3.7344e-28		Ndufb2	turquoise	-0.773618	1.57954e-19	0.585458	8.81124e-10		P2ry14	blue	0.746954	7.11717e-10	0.745039	8.30047e-10		Slc25a4	brown	0.834818	3.26161e-72	0.790705	1.08066e-59		Atp6v0d2	blue	0.868004	8.4559e-29	0.963287	1.30035e-52		Anxa4	blue	0.742546	3.47595e-09	0.651934	9.20368e-07
Syn2	blue	0.859158	7.71654e-36	0.886568	5.58668e-41		Tra2a	turquoise	0.749328	8.59576e-18	-0.592891	4.76081e-10		Mme	blue	0.860165	2.41191e-15	0.899028	1.78622e-18		Mt2	brown	-0.765322	8.78404e-54	-0.763282	2.43325e-53		Fut9	blue	0.752432	8.08044e-18	0.775316	1.86702e-19		Aldh1l1	blue	0.771496	3.49424e-10	0.714583	2.43839e-08
Atp6v1e1	blue	0.835078	3.78685e-32	0.822413	1.94309e-30		Cycs	turquoise	-0.796524	2.2507e-21	0.792708	4.74119e-21		Insrr	blue	0.756017	3.3728e-10	0.723821	4.18578e-09		Plcg2	brown	0.759683	1.43207e-52	0.758415	2.65384e-52		Tmod1	blue	0.836449	5.70372e-25	0.890934	2.91243e-32		Lmcd1	blue	0.735004	6.02018e-09	0.7608	8.47659e-10
Eps8	blue	0.863677	1.31327e-36	0.917837	9.04474e-49		Fam13a	turquoise	-0.706688	3.52013e-15	0.75698	2.56716e-18		Rhbg	blue	0.918296	1.53174e-20	0.900704	1.22854e-18		Oxgr1	brown	0.747118	5.50117e-50	0.74013	1.29639e-48		Akap2	blue	0.734903	1.10944e-16	0.80549	6.2201e-22		Syn2	blue	0.862309	1.36763e-14	0.847968	1.03652e-13
Itpr2	blue	0.794714	3.94778e-27	0.792272	7.30209e-27		Atp6v1b1	turquoise	-0.852103	4.83555e-27	0.865652	8.75904e-29		Muc1	blue	0.784184	2.65196e-11	0.704449	1.61888e-08		Cox5a	brown	0.759358	1.678e-52	0.688431	1.11179e-39		Susd1	blue	0.790009	1.30473e-20	0.799028	2.28836e-21		Atp6v1e1	blue	0.811999	7.48887e-12	0.773572	2.92587e-10
Sult2a3	blue	0.721916	1.97744e-20	0.787988	2.10652e-26		Anxa4	turquoise	-0.857586	1.00272e-27	0.901224	1.92059e-34		Pbxip1	blue	0.711348	1.01269e-08	0.579559	1.27956e-05		Trak1	brown	0.710956	2.48945e-43	0.712934	1.14518e-43		Ptbp3	blue	0.78484	3.40684e-20	0.699974	1.15975e-14		Eps8	blue	0.938786	5.49846e-22	0.940901	2.59342e-22
Cox7a1	blue	0.776237	3.41173e-25	0.774863	4.67297e-25		Aldh1l1	turquoise	-0.878778	1.1584e-30	0.909998	3.55934e-36		Pmvk	blue	0.737206	1.53562e-09	0.759754	2.45574e-10		Mdh1	brown	0.801593	1.74007e-62	0.72581	6.1841e-46		Jun	blue	0.70578	5.61272e-15	0.715589	1.58097e-15		Itpr2	blue	0.780781	1.55634e-10	0.775482	2.48088e-10
Ucp2	blue	0.768944	1.76716e-24	0.602502	4.19337e-13		Suclg2	turquoise	-0.740706	3.18752e-17	0.681617	7.50369e-14		Prune1	blue	0.719554	5.69303e-09	0.734518	1.88722e-09		Foxi1	brown	0.90526	9.59887e-103	0.933182	1.89519e-122		Tmem61	blue	0.769731	4.87292e-19	0.793369	6.89146e-21		Zfp784	blue	0.724685	1.23968e-08	0.668999	3.72912e-07
Ppfibp2	blue	0.762195	7.67991e-24	0.778887	1.84801e-25		Foxp1	turquoise	-0.737731	4.95094e-17	0.792018	5.41637e-21		Mindy1	blue	0.785973	2.22808e-11	0.729375	2.78093e-09		Cpsf4l	brown	0.75212	5.37317e-51	0.76529	8.92662e-54		Tesk2	blue	0.797052	3.37608e-21	0.842019	1.3876e-25		Chst8	blue	0.715258	2.33265e-08	0.70484	4.55892e-08
Umod	blue	-0.781772	9.39078e-26	-0.667823	1.08069e-16		Lmcd1	turquoise	-0.778323	6.87667e-20	0.85863	7.3777e-28		Acp6	blue	0.769103	1.0819e-10	0.755378	3.55897e-10		Atp5h	brown	0.835836	1.52023e-72	0.763449	2.23962e-53		Atp6v0b	blue	0.823816	1.16715e-23	0.822529	1.56612e-23		Ppfibp2	blue	0.773447	2.95739e-10	0.823756	2.05765e-12
Hmx2	blue	0.830544	1.60937e-31	0.942034	2.51805e-57		Camk1	turquoise	-0.74852	9.74101e-18	0.809507	1.5766e-22		Tent5c	blue	0.737382	1.51499e-09	0.71092	1.04301e-08		Smim5	brown	0.828251	3.98409e-70	0.817523	6.68169e-67		X9530034E10Rik	blue	0.831376	1.9755e-24	0.893406	1.10983e-32		Hmx2	blue	0.949852	7.66692e-24	0.983001	4.95526e-34
Epb41l2	blue	0.773921	5.79077e-25	0.785443	3.90788e-26		Syn2	turquoise	-0.75386	4.22472e-18	0.840309	1.16121e-25		Man1a2	blue	0.757806	2.89967e-10	0.665669	1.80005e-07		Dcxr	brown	0.729281	1.43856e-46	0.713205	1.029e-43		Ybx1	blue	-0.780094	8.03727e-20	-0.710768	2.96612e-15		Fuom	blue	0.71407	2.52158e-08	0.673515	2.90744e-07
Arhgap18	blue	0.790483	1.14014e-26	0.763844	5.38826e-24		Atp6v1e1	turquoise	-0.916968	1.10708e-37	0.939577	1.12416e-43		Mab21l3	blue	0.715919	7.36591e-09	0.763053	1.8467e-10		Uqcrfs1	brown	0.769166	1.25242e-54	0.711345	2.13839e-43		Guca2a	blue	0.900587	5.85019e-34	0.943386	1.98079e-44		Ncoa7	blue	0.870248	4.03109e-15	0.879108	9.34665e-16
Pkib	blue	0.75217	6.2386e-23	0.726714	8.35311e-21		Gapdh	turquoise	-0.75848	2.01527e-18	0.731544	1.21377e-16		Ngf	blue	0.744991	8.3324e-10	0.773314	7.38548e-11		Serpinb6b	brown	0.843517	4.01648e-75	0.895432	3.09544e-97		Ece1	blue	0.832362	1.55663e-24	0.868734	6.71874e-29		Pkib	blue	0.852547	5.55707e-14	0.901151	1.40785e-17
Tdrp	blue	0.790673	1.08769e-26	0.853832	5.75694e-35		Ldhb	turquoise	-0.905919	2.38644e-35	0.790918	6.68831e-21		Ap1ar	blue	0.767531	1.24509e-10	0.767385	1.26133e-10		Serpinb9	brown	0.904282	3.60491e-102	0.929934	9.40396e-120		Tmem51	blue	0.7086	3.91994e-15	0.750505	1.08917e-17		X1700009J07Rik	blue	0.818956	3.52632e-12	0.796794	3.50504e-11
Klkb1	blue	0.828716	2.85017e-31	0.845224	1.25896e-33		Cox6b1	turquoise	-0.801521	8.28033e-22	0.655845	1.28992e-12		Elovl6	blue	0.833954	1.00841e-13	0.776806	5.34834e-11		Uqcrb	brown	0.841766	1.59855e-74	0.800428	3.5301e-62		Tmem52	blue	0.881898	8.20738e-31	0.879807	1.70994e-30		Lrrc3	blue	0.821397	2.68656e-12	0.850218	7.65032e-14
Slc25a4	blue	0.797964	1.71851e-27	0.806671	1.71451e-28		Mcee	turquoise	-0.718256	7.6815e-16	0.574588	2.10917e-09		Ptger3	blue	0.892675	6.97335e-18	0.933031	1.68683e-22		Hexb	brown	0.715625	3.93928e-44	0.751445	7.37876e-51		Nadk	blue	0.724129	5.0206e-16	0.713039	2.20876e-15		Avpr1a	blue	0.905049	6.05267e-18	0.940437	3.06551e-22
Plcg2	blue	0.857456	1.47968e-35	0.822349	1.9807e-30		Idh2	turquoise	-0.706575	3.57165e-15	0.545026	1.94161e-08		Atp6v0d2	blue	0.933209	1.58758e-22	0.97772	1.61671e-33		Atp6v1c2	brown	0.939212	7.8163e-128	0.955189	2.65387e-145		Napepld	blue	0.821901	1.80595e-23	0.897706	1.95546e-33		Cers4	blue	0.738928	4.5346e-09	0.73144	7.75463e-09
Rhou	blue	0.784764	4.6023e-26	0.803586	3.93059e-28		Aamdc	turquoise	-0.75156	6.06955e-18	0.742394	2.4764e-17		Fut9	blue	0.88024	7.95779e-17	0.903023	7.23713e-19		Atp6v1d	brown	0.873025	1.68706e-86	0.879274	2.82056e-89		Slc2a9	blue	0.763097	1.47152e-18	0.700388	1.10181e-14		Tdrp	blue	0.789763	6.85234e-11	0.805729	1.43856e-11
Prkcd	blue	0.723806	1.41138e-20	0.682574	1.24243e-17		Ucp2	turquoise	-0.736502	5.92828e-17	0.697363	1.13936e-14		Rragd	blue	0.785585	2.31403e-11	0.740912	1.15095e-09		Acot3	brown	0.799605	5.8002e-62	0.795598	6.3035e-61		Limch1	blue	0.706331	5.23402e-15	0.656381	1.62495e-12		Defb1	blue	0.818251	3.81123e-12	0.760833	8.45373e-10
Oxgr1	blue	0.85343	6.67798e-35	0.837733	1.58948e-32		Arl6ip1	turquoise	0.700275	7.93345e-15	-0.648366	2.79915e-12		Tmod1	blue	0.837499	6.32967e-14	0.84055	4.20113e-14		Exoc3l4	brown	0.789608	2.02217e-59	0.829519	1.60103e-70		Ociad2	blue	0.904041	1.30946e-34	0.956633	1.86552e-49		Plcg2	blue	0.858217	2.49284e-14	0.866812	6.90528e-15
Plet1	blue	0.819963	4.01488e-30	0.830574	1.5943e-31		Aldoa	turquoise	-0.868219	3.89995e-29	0.763359	9.05554e-19		Akap2	blue	0.753592	4.13197e-10	0.765571	1.48111e-10		Dab2	brown	0.733928	1.96886e-47	0.761114	7.10411e-53		Kit	blue	0.793712	6.45241e-21	0.843392	9.71183e-26		Rhou	blue	0.716826	2.10351e-08	0.737768	4.93351e-09
Car12	blue	0.84293	2.77566e-33	0.858493	9.96045e-36		Hmx2	turquoise	-0.814031	5.94841e-23	0.902828	9.53443e-35		Susd1	blue	0.81979	5.84744e-13	0.804568	3.28458e-12		Cox6c	brown	0.757716	3.7235e-52	0.677885	4.39371e-38		Parm1	blue	0.89002	4.13549e-32	0.916196	4.1399e-37		Rnase1	blue	0.893965	6.11128e-17	0.93195	5.2602e-21
Sh3bgrl2	blue	0.711958	1.11805e-19	0.770843	1.15824e-24		Abracl	turquoise	-0.708586	2.75606e-15	0.676673	1.32391e-13		Ptbp3	blue	0.84657	1.82387e-14	0.777195	5.15736e-11		Aqp6	brown	0.782394	1.13749e-57	0.80992	9.65104e-65		Plac8	blue	0.81013	2.3682e-22	0.880624	1.28555e-30		Oxgr1	blue	0.812315	7.24181e-12	0.854695	4.11783e-14
Spink8	blue	0.896634	3.28562e-43	0.900344	4.32203e-44		Ncoa7	turquoise	-0.762329	1.0739e-18	0.837491	2.38912e-25		Ttc39b	blue	0.718664	6.06602e-09	0.66031	2.44292e-07		Krt80	brown	0.707006	1.1515e-42	0.704582	2.91033e-42		Cds1	blue	0.872536	1.97994e-29	0.846569	4.19672e-26		Cryab	blue	0.701897	5.48025e-08	0.684255	1.58034e-07
Foxi1	blue	0.883719	2.18905e-40	0.919591	2.696e-49		Chchd10	turquoise	-0.82342	7.2126e-24	0.770333	2.79055e-19		Tmem61	blue	0.794349	9.63647e-12	0.837436	6.3824e-14		Atp6v1a	brown	0.877221	2.39339e-88	0.823163	1.43517e-68		Wscd2	blue	0.855937	3.15116e-27	0.906357	4.64973e-35		Car12	blue	0.932415	4.54576e-21	0.919766	1.73644e-19
Slc43a2	blue	0.70864	1.95958e-19	0.616623	8.25838e-14		Atp5d	turquoise	-0.786716	1.48113e-20	0.64617	3.49979e-12		Atp6v0b	blue	0.883307	4.47902e-17	0.863826	1.3487e-15		Slc5a3	brown	-0.701896	8.04173e-42	-0.64831	6.0885e-34		Hepacam2	blue	0.923885	6.77627e-39	0.972424	4.66782e-58		Spink8	blue	0.752506	1.63384e-09	0.724852	1.22556e-08
Cpsf4l	blue	0.773308	6.65315e-25	0.806248	1.9224e-28		Uqcr11	turquoise	-0.788792	1.00236e-20	0.616736	5.91975e-11		X9530034E10Rik	blue	0.872834	2.99493e-16	0.901453	1.03704e-18		Adgrf5	brown	0.76298	2.82646e-53	0.79105	8.86569e-60		Pon3	blue	0.703726	7.27014e-15	0.696877	1.69593e-14		Hhatl	blue	0.703619	4.92195e-08	0.65567	7.58894e-07
Actg1	blue	0.756207	2.71629e-23	0.68629	7.06072e-18		Oaz1	turquoise	-0.72002	6.04899e-16	0.688554	3.31893e-14		Guca2a	blue	0.901654	9.9061e-19	0.929456	5.50095e-22		Rcan2	brown	0.886773	8.07349e-93	0.911637	1.18904e-106		Cav2	blue	0.811072	1.94029e-22	0.692473	2.88805e-14		Tmem158	blue	0.805322	1.49951e-11	0.797243	3.35523e-11
Heatr1	blue	0.717581	4.24265e-20	0.682033	1.34792e-17		Slc25a3	turquoise	-0.770366	2.77476e-19	0.691916	2.21678e-14		Guca2b	blue	0.915478	3.29242e-20	0.945411	1.58751e-24		Cystm1	brown	0.748369	3.09102e-50	0.690234	5.83785e-40		Met	blue	0.766255	8.73577e-19	0.735054	1.08558e-16		Grb10	blue	0.825932	1.60326e-12	0.834699	5.65792e-13
Serpinb1a	blue	0.748944	1.1984e-22	0.7157	5.8825e-20		Mdm2	turquoise	0.705124	4.30013e-15	-0.658914	9.32804e-13		Bmp8a	blue	0.735456	1.75673e-09	0.742668	1.00231e-09		Dmxl1	brown	0.738531	2.63378e-48	0.772191	2.63201e-55		Asb15	blue	0.90873	1.56402e-35	0.94453	8.18795e-45		Foxi1	blue	0.977097	3.2919e-31	0.983177	3.94976e-34
Serpinb6b	blue	0.86388	1.21097e-36	0.916018	3.08811e-48		Atp5b	turquoise	-0.790871	6.74885e-21	0.689478	2.97192e-14		Ece1	blue	0.86535	1.05364e-15	0.878451	1.1046e-16		Malat1	brown	-0.764791	1.14623e-53	-0.702705	5.92879e-42		Atp6v0a4	blue	0.809816	2.53001e-22	0.739918	5.35672e-17		Gpx3	blue	0.80275	1.94564e-11	0.838549	3.51306e-13
Serpinb9	blue	0.889013	1.67973e-41	0.909834	1.64263e-46		Slc25a4	turquoise	-0.897607	8.92875e-34	0.802662	6.56373e-22		Clcnkb	blue	0.72113	5.08481e-09	0.584388	1.04011e-05		Neat1	brown	-0.785844	1.6883e-58	-0.737212	4.70601e-48		Trpv6	blue	0.7852	3.18935e-20	0.808699	3.19893e-22		Pmp22	blue	0.879289	9.06023e-16	0.908587	2.72422e-18
Hexb	blue	0.87109	6.23878e-38	0.917094	1.49889e-48		Lsm6	turquoise	-0.790907	6.70289e-21	0.809617	1.54013e-22		Hspb7	blue	0.792576	1.1544e-11	0.791995	1.2243e-11		Cox8a	brown	0.723513	1.60402e-45	0.618897	2.96046e-30		Pde1c	blue	0.731208	1.87716e-16	0.754665	5.69766e-18		Cpsf4l	blue	0.844841	1.56833e-13	0.834017	6.14907e-13
Atp6v1c2	blue	0.901556	2.19068e-44	0.958793	8.75594e-66		Prdx2	turquoise	-0.864726	1.16805e-28	0.777379	8.13789e-20		Tmem51	blue	0.885569	2.90136e-17	0.884234	3.75324e-17		X2610016A17Rik	brown	0.824291	6.54707e-69	0.847551	1.56094e-76		Fam13a	blue	0.886938	1.32001e-31	0.936466	2.88162e-42		Mtr	blue	0.774185	2.77554e-10	0.798135	3.07509e-11
Slc26a4	blue	0.869714	1.11376e-37	0.922915	2.51428e-50		Plcg2	turquoise	-0.796339	2.33423e-21	0.871978	1.15619e-29		Tmem52	blue	0.832755	1.17756e-13	0.796781	7.50023e-12		Dmrt2	brown	0.75961	1.48372e-52	0.766016	6.19652e-54		Atp6v1b1	blue	0.931301	8.3326e-41	0.878816	2.40944e-30		Serpinb6b	blue	0.888272	1.81832e-16	0.912159	1.17679e-18
Sostdc1	blue	-0.711971	1.11568e-19	-0.746075	2.1244e-22		X2810013P06Rik	turquoise	0.724395	3.31906e-16	-0.579694	1.40527e-09		Nadk	blue	0.754042	3.97999e-10	0.767538	1.24436e-10									Anxa4	blue	0.734416	1.18956e-16	0.745914	2.19405e-17		Serpinb9	blue	0.932498	4.42804e-21	0.942287	1.5609e-22
Atp6v1d	blue	0.836037	2.77209e-32	0.861231	3.45175e-36		Sdhd	turquoise	-0.734123	8.37743e-17	0.686489	4.24094e-14		Cacna2d1	blue	0.895872	3.55277e-18	0.927102	1.15897e-21									Aldh1l1	blue	0.742997	3.39759e-17	0.804651	7.38634e-22		Gmpr	blue	0.719998	1.70286e-08	0.710237	3.23361e-08
Acot3	blue	0.867859	2.40734e-37	0.917237	1.36047e-48		Etfa	turquoise	-0.748645	9.55536e-18	0.683904	5.74824e-14		Napepld	blue	0.844247	2.52687e-14	0.890071	1.18924e-17									Foxp1	blue	0.870689	3.60128e-29	0.878056	3.12823e-30		Zbed3	blue	0.830037	9.91695e-13	0.827423	1.3485e-12
Dnal1	blue	0.700011	8.13212e-19	0.697548	1.2094e-18		Cox5a	turquoise	-0.821816	1.04337e-23	0.713333	1.48166e-15		Limch1	blue	0.868536	6.22541e-16	0.87131	3.89345e-16									Chl1	blue	0.798927	2.33448e-21	0.850996	1.26234e-26		Hexb	blue	0.896781	3.48268e-17	0.908045	3.08509e-18
Exoc3l4	blue	0.797387	1.99408e-27	0.848078	4.6234e-34		Anp32a	turquoise	-0.831958	9.47144e-25	0.774247	1.41496e-19		Ociad2	blue	0.849232	1.24665e-14	0.857222	3.80341e-15									Lmcd1	blue	0.764759	1.11949e-18	0.841889	1.43493e-25		Atp6v1c2	blue	0.963615	7.59582e-27	0.963432	8.46546e-27
Ckb	blue	-0.708039	2.16736e-19	-0.604819	3.22963e-13		Cox7a2	turquoise	-0.819054	1.9534e-23	0.653766	1.60338e-12		Kit	blue	0.776638	5.43237e-11	0.798959	5.97553e-12									Syn2	blue	0.873235	1.57463e-29	0.916845	2.97202e-37		Slc26a4	blue	0.883289	4.50483e-16	0.935984	1.42993e-21
Ly6a	blue	-0.83332	6.67062e-32	-0.836523	2.36533e-32		Spink8	turquoise	-0.76665	5.22221e-19	0.802984	6.14516e-22		Parm1	blue	0.818576	6.74976e-13	0.83673	7.00878e-14									Eps8	blue	0.863065	3.87601e-28	0.92413	5.9015e-39		Atp6v1d	blue	0.789988	6.70933e-11	0.774252	2.75953e-10
Tmem117	blue	0.834287	4.88914e-32	0.768069	2.14401e-24		Uqcr10	turquoise	-0.742444	2.45779e-17	0.643278	4.68372e-12		Plac8	blue	0.847049	1.7041e-14	0.883539	4.28577e-17									Itpr2	blue	0.915322	6.44419e-37	0.86437	2.60795e-28		Acot3	blue	0.80384	1.74307e-11	0.775011	2.58431e-10
Tuba1b	blue	0.772669	7.68674e-25	0.703794	4.38487e-19		Mdh1	turquoise	-0.882973	2.61339e-31	0.814446	5.43272e-23		Cds1	blue	0.877834	1.23549e-16	0.850573	1.02638e-14									Rhcg	blue	0.717463	1.23365e-15	0.541297	3.02577e-08		Acot6	blue	0.745022	2.89055e-09	0.801912	2.11622e-11
Aqp6	blue	0.719233	3.1774e-20	0.69611	1.52201e-18		Foxi1	turquoise	-0.837884	2.16262e-25	0.943225	7.39633e-45		Wscd2	blue	0.802282	4.20152e-12	0.833469	1.07381e-13									Stim1	blue	0.791441	9.95475e-21	0.854267	5.06646e-27		Exoc3l4	blue	0.827127	1.39586e-12	0.815625	5.07731e-12
Krt80	blue	0.700603	7.38714e-19	0.715944	5.63934e-20		Vdac1	turquoise	-0.83192	9.55924e-25	0.767469	4.5476e-19		Oasl2	blue	0.823593	3.70417e-13	0.852543	7.68706e-15									Ppfibp2	blue	0.827126	5.41923e-24	0.875994	6.29702e-30		Dab2	blue	0.874753	1.94373e-15	0.888831	1.6381e-16
Ppp1r1a	blue	-0.783964	5.57445e-26	-0.737821	1.05738e-21		Vmp1	turquoise	0.758244	2.09365e-18	-0.58116	1.24907e-09		Tmem116	blue	0.772242	8.14586e-11	0.696458	2.74233e-08									Adm	blue	0.766288	8.68742e-19	0.779481	8.9666e-20		Ncald	blue	0.710906	3.09701e-08	0.677512	2.32414e-07
Litaf	blue	0.827859	3.71638e-31	0.792821	6.36455e-27		Atp5g1	turquoise	-0.831956	9.47715e-25	0.678486	1.07651e-13		Pcolce	blue	0.724701	3.92572e-09	0.65082	4.13412e-07									Rabep2	blue	0.829252	3.28259e-24	0.894392	7.50408e-33		Trib1	blue	0.726573	1.0888e-08	0.705484	4.37757e-08
B830017H08Rik	blue	0.724731	1.19546e-20	0.780702	1.20837e-25		Coa3	turquoise	-0.770411	2.75319e-19	0.665323	4.68206e-13		Cyp3a13	blue	0.711678	9.89881e-09	0.751386	4.95951e-10									Hmx2	blue	0.875764	6.80281e-30	0.922184	1.74528e-38		Rpap3	blue	0.850851	7.01775e-14	0.844783	1.58033e-13
Adcy5	blue	0.702466	5.45271e-19	0.748618	1.27947e-22		Cpsf4l	turquoise	-0.706137	3.7779e-15	0.784437	2.26246e-20		Mafk	blue	0.748539	6.26009e-10	0.769677	1.02753e-10									Plagl1	blue	0.774616	2.1087e-19	0.835629	6.99164e-25		Aqp6	blue	0.894039	6.02254e-17	0.882063	5.59587e-16
Lsamp	blue	0.704405	3.96493e-19	0.704242	4.07313e-19		Atp5h	turquoise	-0.874882	4.39941e-30	0.791813	5.63407e-21		Hepacam2	blue	0.956109	1.06109e-26	0.979511	2.30148e-34									Epb41l2	blue	0.759075	2.82599e-18	0.818493	3.87843e-23		Krt80	blue	0.872345	2.88033e-15	0.880717	7.08001e-16
Atp6v1a	blue	0.878055	2.98479e-39	0.825258	8.24853e-31		Smim5	turquoise	-0.701658	6.66998e-15	0.701725	6.61404e-15		Cav2	blue	0.7161	7.2723e-09	0.633805	1.01559e-06									Arhgap18	blue	0.804174	8.1418e-22	0.769842	4.78272e-19		B830017H08Rik	blue	0.856086	3.38272e-14	0.829002	1.12071e-12
Alcam	blue	0.841522	4.4812e-33	0.857655	1.37164e-35		Actg1	turquoise	-0.825401	4.54748e-24	0.823329	7.36482e-24		Met	blue	0.785104	2.4252e-11	0.735885	1.69989e-09									Ncoa7	blue	0.785081	3.25973e-20	0.828881	3.58423e-24		Adcy5	blue	0.786677	9.12292e-11	0.801456	2.21481e-11
Pros1	blue	0.802121	5.79999e-28	0.853816	5.7908e-35		Mafg	turquoise	0.729409	1.64461e-16	-0.549142	1.44375e-08		Asb15	blue	0.887866	1.84959e-17	0.932848	1.79474e-22									Hsf2	blue	0.749393	1.29235e-17	0.700541	1.08122e-14		Atp6v1a	blue	0.822023	2.50409e-12	0.756513	1.19381e-09
Atp6v0c	blue	0.863807	1.24688e-36	0.879399	1.62513e-39		Uqcrfs1	turquoise	-0.770663	2.63664e-19	0.709032	2.60118e-15		Atp6v1f	blue	0.736731	1.59292e-09	0.734523	1.88655e-09									Pkib	blue	0.860612	8.07843e-28	0.931362	8.02169e-41		Pros1	blue	0.85036	7.50378e-14	0.852741	5.41001e-14
Adgrf5	blue	0.739383	7.84019e-22	0.7103	1.48149e-19		Serpinb1a	turquoise	-0.729164	1.70263e-16	0.780399	4.73305e-20		Atp6v0a4	blue	0.923538	3.41918e-21	0.842283	3.31596e-14									Col18a1	blue	0.823883	1.14928e-23	0.76474	1.12296e-18		Atp6v0c	blue	0.826457	1.50881e-12	0.771474	3.5008e-10
Rcan2	blue	0.870868	6.85224e-38	0.912746	2.6229e-47		Serpinb6b	turquoise	-0.80152	8.28115e-22	0.898739	5.55481e-34		Tmem213	blue	0.760169	2.36983e-10	0.618941	2.13245e-06									X1700009J07Rik	blue	0.769126	5.39781e-19	0.797561	3.05526e-21		Adgrf5	blue	0.909308	2.30623e-18	0.894512	5.48592e-17
Ehd3	blue	0.744231	3.05643e-22	0.749912	9.86357e-23		Serpinb9	turquoise	-0.79314	4.36121e-21	0.905749	2.57883e-35		Trpv6	blue	0.838723	5.37538e-14	0.808234	2.19825e-12									Lrrc3	blue	0.80824	3.52047e-22	0.861251	6.67981e-28		Rcan2	blue	0.934042	2.70469e-21	0.95638	3.81258e-25
Slc4a9	blue	0.860898	3.93119e-36	0.93869	6.07627e-56		Gmpr	turquoise	-0.748049	1.04757e-17	0.765139	6.73229e-19		Ccdc126	blue	0.786036	2.21435e-11	0.8049	3.16853e-12									Aldh1l2	blue	0.811881	1.63343e-22	0.855958	3.13295e-27		Epas1	blue	0.755455	1.29763e-09	0.744388	3.03095e-09
Dmxl1	blue	0.838177	1.37283e-32	0.881005	7.78338e-40		Uqcrb	turquoise	-0.874054	5.80917e-30	0.778787	6.32717e-20		Fam221a	blue	0.709284	1.16694e-08	0.670543	1.35615e-07									Pah	blue	0.800167	1.82536e-21	0.822906	1.43722e-23		Slc4a9	blue	0.885371	3.09909e-16	0.91232	1.13204e-18
Tnfaip8	blue	0.714954	6.69126e-20	0.81411	2.17648e-29		Cox7c	turquoise	-0.784286	2.32627e-20	0.667008	3.89502e-13		Pde1c	blue	0.80754	2.37346e-12	0.812605	1.34641e-12									Phlda1	blue	0.787992	1.9036e-20	0.751274	9.67093e-18		Dmxl1	blue	0.79943	2.70776e-11	0.831952	7.8916e-13
Nedd4l	blue	0.735444	1.65996e-21	0.641636	3.76893e-15		Plk2	turquoise	0.709329	2.50306e-15	-0.570709	2.85785e-09		Fam13a	blue	0.918801	1.33158e-20	0.90456	5.05883e-19									Avpr1a	blue	0.895988	3.94933e-33	0.948604	3.00318e-46		X2610016A17Rik	blue	0.866749	6.9727e-15	0.842509	2.12341e-13
Syt7	blue	0.710576	1.41385e-19	0.754416	3.93587e-23		Atp6v1c2	turquoise	-0.883884	1.87716e-31	0.966447	6.47898e-55		Gadd45a	blue	0.744976	8.34267e-10	0.797941	6.64746e-12									Cers4	blue	0.802113	1.23614e-21	0.864422	2.56615e-28		Dmrt2	blue	0.775007	2.58511e-10	0.730265	8.4229e-09
							Dnajb9	turquoise	0.736772	5.69827e-17	-0.54677	1.71335e-08		Atp6v1b1	blue	0.941177	8.76456e-24	0.872258	3.30868e-16									Tdrp	blue	0.810332	2.26904e-22	0.845531	5.53092e-26		Habp2	blue	0.767407	4.93061e-10	0.774333	2.74035e-10
							Atp6v1d	turquoise	-0.809431	1.60208e-22	0.869778	2.36592e-29		Anxa4	blue	0.771917	8.39029e-11	0.800681	4.9823e-12									Rbpms	blue	0.70583	5.57733e-15	0.687369	5.28981e-14		Cxcl17	blue	0.71962	1.74657e-08	0.698001	6.96945e-08
							Acot3	turquoise	-0.717637	8.34868e-16	0.791294	6.22447e-21		Aldh1l1	blue	0.906315	3.33559e-19	0.903629	6.28787e-19									Klkb1	blue	0.768321	6.18236e-19	0.819075	3.40735e-23		Muc4	blue	0.865045	9.05505e-15	0.893926	6.15807e-17
							Atp5mpl	turquoise	-0.715011	1.1863e-15	0.558584	7.20568e-09		Foxp1	blue	0.873054	2.88283e-16	0.912792	6.66358e-20									Pdlim3	blue	0.762432	1.64066e-18	0.801991	1.26673e-21		Dppa1	blue	0.789585	6.96706e-11	0.829874	1.01107e-12
							Dab2	turquoise	-0.708779	2.68806e-15	0.796422	2.29627e-21		Chl1	blue	0.714168	8.32684e-09	0.770417	9.61208e-11									Mt2	blue	-0.796508	3.75453e-21	-0.753009	7.38536e-18
							Dap	turquoise	-0.757786	2.25469e-18	0.779345	5.72387e-20		Lmcd1	blue	0.887474	1.99842e-17	0.927827	9.23782e-22									Mt1	blue	-0.77032	4.41017e-19	-0.694762	2.19271e-14
							Cox6c	turquoise	-0.828023	2.4477e-24	0.69367	1.79194e-14		Camk1	blue	0.751798	4.79383e-10	0.813339	1.23856e-12									Zfhx3	blue	0.755893	4.69365e-18	0.663447	7.71137e-13
							Cyc1	turquoise	-0.742897	2.29609e-17	0.619011	4.80743e-11		Syn2	blue	0.891682	8.56019e-18	0.891023	9.79767e-18									Plcg2	blue	0.838292	3.59427e-25	0.854518	4.71839e-27
							Tspo	turquoise	-0.892656	6.68233e-33	0.798353	1.56581e-21		Atp6v1e1	blue	0.757529	2.96862e-10	0.740665	1.17348e-09									Zfhx2	blue	0.718164	1.12368e-15	0.670154	3.72971e-13
							Rpap3	turquoise	-0.717839	8.12504e-16	0.805754	3.47019e-22		Eps8	blue	0.919481	1.1011e-20	0.949173	3.08988e-25									Kif13b	blue	0.76413	1.24191e-18	0.777808	1.20604e-19
							Cebpd	turquoise	-0.724932	3.08085e-16	0.789456	8.83876e-21		Itpr2	blue	0.924538	2.53779e-21	0.868832	5.92516e-16									Adra1a	blue	0.797213	3.27122e-21	0.816036	6.66262e-23
							B830017H08Rik	turquoise	-0.756466	2.78815e-18	0.836878	2.79028e-25		B3gnt8	blue	0.716088	7.27848e-09	0.71129	1.01678e-08									Oxgr1	blue	0.917614	1.9989e-37	0.950691	4.96813e-47
							Atp6v1a	turquoise	-0.89466	2.99547e-33	0.878208	1.41233e-30		Cyp2s1	blue	0.864464	1.21667e-15	0.818579	6.74749e-13									St14	blue	0.853706	5.93354e-27	0.804671	7.35605e-22
							Atp5j	turquoise	-0.848609	1.27515e-26	0.691193	2.41891e-14		Napsa	blue	0.746323	7.48823e-10	0.772789	7.74912e-11									Car12	blue	0.921632	2.36176e-38	0.922824	1.22529e-38
							Atp5o.1	turquoise	-0.732471	1.06283e-16	0.579065	1.47794e-09		Anpep	blue	0.715014	7.84882e-09	0.673674	1.1275e-07									Mindy2	blue	0.783413	4.41998e-20	0.749266	1.31777e-17
							Mpc1	turquoise	-0.708333	2.84755e-15	0.569177	3.21869e-09		Iqgap1	blue	0.715553	7.5574e-09	0.609587	3.33615e-06									Sh3bgrl2	blue	0.758427	3.13552e-18	0.793672	6.50184e-21
							Sod2	turquoise	-0.781948	3.57221e-20	0.660638	7.76182e-13		Prcp	blue	0.739102	1.32581e-09	0.666751	1.69109e-07									Nt5e	blue	0.70468	6.44827e-15	0.732884	1.4803e-16
							Atp6v0c	turquoise	-0.70407	4.91785e-15	0.813822	6.22698e-23		Stim1	blue	0.890805	1.02438e-17	0.891787	8.3785e-18									Acad11	blue	0.769618	4.96698e-19	0.743427	3.18685e-17
							Ndufb10	turquoise	-0.754245	3.97455e-18	0.609178	1.16802e-10		Ppfibp2	blue	0.755106	3.64127e-10	0.819546	6.01914e-13									Shisa5	blue	0.785189	3.19602e-20	0.761104	2.03658e-18
							H2.K1	turquoise	0.779202	5.87361e-20	-0.683123	6.29765e-14		Usp47	blue	0.70847	1.2336e-08	0.737869	1.459e-09									Spink8	blue	0.914347	1.04952e-36	0.893769	9.61317e-33
							Rcan2	turquoise	-0.854655	2.34395e-27	0.930568	4.78945e-41		Rabep2	blue	0.798121	6.52371e-12	0.815079	1.0144e-12									Cspg5	blue	0.876006	6.27092e-30	0.920703	3.90812e-38
							X2410015M20Rik	turquoise	-0.762871	9.81953e-19	0.638933	7.21552e-12		Hmx2	blue	0.850853	9.85357e-15	0.891165	9.51809e-18									Trak1	blue	0.833254	1.25318e-24	0.809044	2.97564e-22
							Osbpl1a	turquoise	-0.708554	2.76735e-15	0.71673	9.43051e-16		Ifitm3	blue	0.718746	6.03036e-09	0.684417	5.88073e-08									Hhatl	blue	0.717143	1.2872e-15	0.663572	7.60911e-13
							Cystm1	turquoise	-0.802738	6.46238e-22	0.739499	3.81403e-17		Irf7	blue	0.763807	1.72916e-10	0.78219	3.21417e-11									Tmem158	blue	0.879298	2.03952e-30	0.926103	1.9087e-39
							Dmxl1	turquoise	-0.72052	5.65149e-16	0.816844	3.20171e-23		Plagl1	blue	0.725657	3.66059e-09	0.757644	2.93975e-10									Grb10	blue	0.832596	1.4709e-24	0.870471	3.86317e-29
							Tnfaip8	turquoise	-0.729455	1.63389e-16	0.78305	2.92057e-20		Epb41l2	blue	0.802858	3.94989e-12	0.852783	7.41985e-15									Foxi1	blue	0.908724	1.56866e-35	0.969078	7.09307e-56
							Atp5a1	turquoise	-0.836648	2.95721e-25	0.693703	1.7848e-14		Arhgap18	blue	0.779837	4.02234e-11	0.699222	2.28984e-08									Gpx3	blue	0.788617	1.69425e-20	0.850396	1.48896e-26
							Cyb5a	turquoise	-0.787266	1.33592e-20	0.77199	2.09664e-19		Ncoa7	blue	0.851105	9.49688e-15	0.906853	2.93115e-19									Mprip	blue	0.710372	3.1219e-15	0.602956	2.54142e-10
							Ccs	turquoise	-0.810561	1.25923e-22	0.77659	9.36352e-20		Hsf2	blue	0.818799	6.57433e-13	0.843548	2.78464e-14									Ybx2	blue	0.730992	1.93533e-16	0.758737	2.98367e-18
							Cox8a	turquoise	-0.812088	9.06962e-23	0.624938	2.77314e-11		Pkib	blue	0.890107	1.18052e-17	0.920897	7.37292e-21									Slc43a2	blue	0.753566	6.76941e-18	0.707163	4.70944e-15
							Slc3a2	turquoise	0.729751	1.56686e-16	-0.7057	3.99543e-15		Col18a1	blue	0.727427	3.21326e-09	0.621979	1.8382e-06									Abr	blue	0.75895	2.88347e-18	0.749171	1.33705e-17
							X2610016A17Rik	turquoise	-0.705048	4.34208e-15	0.763877	8.31007e-19		X1700009J07Rik	blue	0.767868	1.20831e-10	0.770256	9.75361e-11									Cpsf4l	blue	0.738951	6.17185e-17	0.796184	3.99987e-21
							Usmg5	turquoise	-0.823729	6.71383e-24	0.683216	6.22961e-14		Lrrc3	blue	0.700105	2.16069e-08	0.698649	2.37742e-08									Lgals3bp	blue	0.773167	2.70923e-19	0.771751	3.4552e-19
														Bsg	blue	0.706712	1.39009e-08	0.589587	8.29042e-06									Zfp750	blue	0.828884	3.58184e-24	0.865437	1.87993e-28
														Aldh1l2	blue	0.732451	2.20778e-09	0.762377	1.95857e-10									Heatr1	blue	0.874155	1.16267e-29	0.892385	1.65783e-32
														Pah	blue	0.878889	1.01983e-16	0.909546	1.5163e-19									Foxq1	blue	0.753143	7.232e-18	0.849176	2.07813e-26
														Phlda1	blue	0.854992	5.3356e-15	0.844187	2.54826e-14									Serpinb1a	blue	0.716347	1.43032e-15	0.743389	3.20491e-17
														Avpr1a	blue	0.951394	1.10827e-25	0.972938	1.4812e-31									Serpinb6b	blue	0.884741	2.95939e-31	0.954092	2.22387e-48
														Cers4	blue	0.857714	3.52725e-15	0.865654	1.00268e-15									Serpinb9	blue	0.880235	1.47312e-30	0.944042	1.19639e-44
														Tdrp	blue	0.784907	2.47218e-11	0.8021	4.28381e-12									Gmpr	blue	0.784147	3.86741e-20	0.830016	2.73635e-24
														Defb1	blue	0.854228	5.98318e-15	0.897341	2.58693e-18									Iqgap2	blue	0.794432	5.61714e-21	0.696037	1.87871e-14
														Bag4	blue	0.803007	3.88737e-12	0.767131	1.29022e-10									Hexb	blue	0.91042	7.06959e-36	0.951351	2.76611e-47
														Mtus1	blue	0.713343	8.82005e-09	0.739493	1.28611e-09									Atp6v1c2	blue	0.910866	5.71741e-36	0.956524	2.08105e-49
														Pdlim3	blue	0.92983	4.87517e-22	0.951561	1.02417e-25									Slc26a4	blue	0.908068	2.12594e-35	0.95547	5.90229e-49
														Mt2	blue	-0.725381	3.73531e-09	-0.680214	7.61082e-08									Tspan13	blue	0.796253	3.94639e-21	0.823038	1.39445e-23
														Fa2h	blue	0.81067	1.67543e-12	0.786104	2.19961e-11									Bzw2	blue	0.782342	5.36685e-20	0.765763	9.47919e-19
														Plcg2	blue	0.875689	1.81493e-16	0.835107	8.67707e-14									Sostdc1	blue	-0.740915	4.62626e-17	-0.712752	2.29319e-15
														Pxk	blue	0.731568	2.35975e-09	0.713289	8.85272e-09									X4732463B04Rik	blue	0.815876	6.89916e-23	0.856776	2.47724e-27
														Fam213a	blue	0.711511	1.00133e-08	0.705134	1.54614e-08									Acot3	blue	0.776252	1.58537e-19	0.807169	4.39912e-22
														Kif13b	blue	0.857476	3.6585e-15	0.867484	7.41757e-16									Dnal1	blue	0.742884	3.45557e-17	0.787086	2.25255e-20
														Oxgr1	blue	0.951702	9.57601e-26	0.950035	2.08696e-25									Npc2	blue	0.790661	1.1539e-20	0.794775	5.25743e-21
														St14	blue	0.7015	1.97047e-08	0.617055	2.33653e-06									Fos	blue	0.71706	1.30149e-15	0.745874	2.2073e-17
														Plet1	blue	0.777058	5.22377e-11	0.76063	2.27777e-10									Tshr	blue	0.80482	7.13563e-22	0.87309	1.65161e-29
														Hexa	blue	0.718931	5.95153e-09	0.6699	1.40821e-07									Exoc3l4	blue	0.890353	3.6408e-32	0.951289	2.92391e-47
														Car12	blue	0.943175	3.97663e-24	0.928305	7.94412e-22									Dab2	blue	0.826128	6.8411e-24	0.888057	8.69741e-32
														Wdr72	blue	0.709062	1.1848e-08	0.669833	1.41377e-07									Cpq	blue	0.718508	1.07332e-15	0.685709	6.42293e-14
														Gclc	blue	0.800566	5.04351e-12	0.802731	4.00418e-12									Ncald	blue	0.799974	1.89665e-21	0.842549	1.20958e-25
														Sh3bgrl2	blue	0.825372	2.9807e-13	0.846105	1.94777e-14									Ly6a	blue	-0.790793	1.12542e-20	-0.873114	1.63877e-29
														Acad11	blue	0.812709	1.3307e-12	0.812264	1.39957e-12									Tmem117	blue	0.815674	7.21025e-23	0.758254	3.22382e-18
														Lamb2	blue	0.715428	7.6243e-09	0.615534	2.51426e-06									Aqp6	blue	0.773494	2.56068e-19	0.807342	4.24438e-22
														Shisa5	blue	0.850898	9.78933e-15	0.858557	3.09744e-15									Ppp1r1a	blue	-0.792742	7.76923e-21	-0.752933	7.47276e-18
														Spink8	blue	0.886772	2.29449e-17	0.88456	3.52529e-17									B830017H08Rik	blue	0.851373	1.13756e-26	0.925986	2.04221e-39
														Cspg5	blue	0.860942	2.13504e-15	0.840533	4.21062e-14									Fetub	blue	0.8821	7.64112e-31	0.921968	1.96446e-38
														Trak1	blue	0.782271	3.18911e-11	0.83137	1.40648e-13									Fgf12	blue	0.715734	1.55099e-15	0.64631	4.54619e-12
														Hhatl	blue	0.783837	2.74247e-11	0.728026	3.07396e-09									Lsamp	blue	0.841575	1.55637e-25	0.891916	1.99058e-32
														Tmem158	blue	0.928499	7.47005e-22	0.950216	1.92044e-25									Zbtb20	blue	0.724576	4.72258e-16	0.648548	3.62909e-12
														Grb10	blue	0.745377	8.07911e-10	0.77337	7.34825e-11									Alcam	blue	0.913583	1.53208e-36	0.961697	8.28602e-52
														Foxi1	blue	0.949003	3.33593e-25	0.986382	1.68125e-38									Pros1	blue	0.898404	1.4644e-33	0.943906	1.32827e-44
														Gpx3	blue	0.900571	1.26564e-18	0.936898	4.35139e-23									Cxadr	blue	0.839013	2.99548e-25	0.827176	5.3559e-24
														Slc16a11	blue	0.73614	1.66697e-09	0.766645	1.34704e-10									App	blue	0.792375	8.33312e-21	0.728972	2.56967e-16
														Mir22hg	blue	0.734491	1.89116e-09	0.686993	5.0105e-08									Tmem50b	blue	0.808057	3.65735e-22	0.766294	8.67815e-19
														Slc43a2	blue	0.889019	1.46962e-17	0.844034	2.6029e-14									Fam243	blue	0.831044	2.13924e-24	0.85917	1.23564e-27
														Cpd	blue	0.752076	4.68523e-10	0.745901	7.74682e-10									Dll1	blue	0.7575	3.63675e-18	0.766672	8.14886e-19
														Abcc3	blue	0.803126	3.83761e-12	0.787606	1.89778e-11									Atp6v0c	blue	0.847947	2.899e-26	0.799137	2.2393e-21
														Tanc2	blue	0.740411	1.19712e-09	0.768665	1.12522e-10									X9130008F23Rik	blue	0.908231	1.97174e-35	0.950706	4.90087e-47
														Cpsf4l	blue	0.920801	7.57939e-21	0.925628	1.82494e-21									Adgrf1	blue	0.823349	1.29904e-23	0.886511	1.54662e-31
														Lgals3bp	blue	0.838872	5.26844e-14	0.827938	2.16927e-13									Adgrf5	blue	0.864077	2.85146e-28	0.928663	4.20655e-40
														Dcxr	blue	0.739432	1.29219e-09	0.741736	1.07881e-09									Rcan2	blue	0.835093	7.98227e-25	0.903857	1.42074e-34
														Zfp750	blue	0.748212	6.42861e-10	0.744449	8.70125e-10									Tmem151b	blue	0.743408	3.19595e-17	0.792058	8.85186e-21
														Mtr	blue	0.827103	2.40697e-13	0.844677	2.3798e-14									Slc25a23	blue	0.711347	2.75226e-15	0.67523	2.12554e-13
														Heatr1	blue	0.851466	9.00791e-15	0.853068	7.113e-15									Epas1	blue	0.702754	8.21091e-15	0.735525	1.01449e-16
														Foxq1	blue	0.861706	1.89242e-15	0.898777	1.88833e-18									Osbpl1a	blue	0.725836	3.97116e-16	0.676306	1.8842e-13
														Serpinb1a	blue	0.839626	4.76062e-14	0.830217	1.62845e-13									Slc4a9	blue	0.907983	2.21141e-35	0.971146	3.40846e-57
														Serpinb6b	blue	0.947089	7.76273e-25	0.977173	2.84448e-33									Dmxl1	blue	0.907641	2.58885e-35	0.944334	9.53717e-45
														Serpinb9	blue	0.947246	7.25399e-25	0.987721	1.49671e-39									Adrb2	blue	0.84745	3.31441e-26	0.879658	1.80062e-30
														Zbed3	blue	0.752192	4.64044e-10	0.686562	5.14707e-08									Nedd4l	blue	0.788006	1.89861e-20	0.716342	1.43132e-15
														Hexb	blue	0.952566	6.32567e-26	0.970533	1.06677e-30									Ccbe1	blue	0.784839	3.40782e-20	0.820725	2.35544e-23
														Elovl7	blue	0.815636	9.51277e-13	0.790303	1.4515e-11									Syt7	blue	0.712884	2.2541e-15	0.722792	6.02548e-16
														Atp6v1c2	blue	0.915023	3.71667e-20	0.944443	2.37376e-24									X2610016A17Rik	blue	0.77301	2.78371e-19	0.818114	4.21806e-23
														Rsad2	blue	0.781068	3.57794e-11	0.822968	3.99578e-13									Gpam	blue	0.731926	1.69586e-16	0.70917	3.64401e-15
														Slc26a4	blue	0.92908	6.20781e-22	0.937919	2.99969e-23									Habp2	blue	0.890325	3.681e-32	0.864076	2.85218e-28
														Tspan13	blue	0.821726	4.64113e-13	0.7975	6.96016e-12									Fam19a1	blue	0.782188	5.5181e-20	0.821657	1.90861e-23
														Bzw2	blue	0.765096	1.54438e-10	0.735414	1.76237e-09									Cxcl17	blue	0.714932	1.72386e-15	0.766752	8.04108e-19
														Arl4a	blue	0.788936	1.66346e-11	0.820187	5.57789e-13									Muc4	blue	0.784254	3.7924e-20	0.853357	6.54624e-27
														Sgpp1	blue	0.723851	4.17662e-09	0.712484	9.362e-09
														Atp6v1d	blue	0.757271	3.03414e-10	0.764786	1.58711e-10
														Papln	blue	0.790741	1.38914e-11	0.798249	6.43668e-12
														X4732463B04Rik	blue	0.701473	1.97406e-08	0.711549	9.98731e-09
														Acot3	blue	0.786568	2.10182e-11	0.792725	1.13703e-11
														Npc2	blue	0.868932	5.82595e-16	0.898086	2.19826e-18
														Tshr	blue	0.729236	2.80987e-09	0.76487	1.57544e-10
														Bdkrb2	blue	0.792511	1.16197e-11	0.752821	4.40523e-10
														Exoc3l4	blue	0.905364	4.18468e-19	0.953249	4.53379e-26
														Aspg	blue	0.716583	7.02918e-09	0.72552	3.69758e-09
														Dab2	blue	0.942347	5.53753e-24	0.935926	6.1656e-23
														Ncald	blue	0.733623	2.02032e-09	0.764351	1.64888e-10
														Trib1	blue	0.772344	8.0705e-11	0.77204	8.29746e-11
														Eppk1	blue	0.756905	3.12947e-10	0.748981	6.03919e-10
														C030006K11Rik	blue	0.723854	4.1757e-09	0.709984	1.1123e-08
														Aqp6	blue	0.880838	7.1223e-17	0.915806	3.01649e-20
														Krt80	blue	0.808926	2.03578e-12	0.806955	2.53139e-12
														Cebpd	blue	0.814323	1.10658e-12	0.863643	1.38903e-15
														B830017H08Rik	blue	0.87006	4.81679e-16	0.925122	2.12816e-21
														Fetub	blue	0.909611	1.4923e-19	0.910687	1.13995e-19
														Rtp4	blue	0.786233	2.17205e-11	0.783502	2.83294e-11
														Parp14	blue	0.761006	2.2051e-10	0.733614	2.02156e-09
														Lsamp	blue	0.771759	8.51226e-11	0.765181	1.53291e-10
														Atp6v1a	blue	0.865475	1.03233e-15	0.824361	3.37334e-13
														Alcam	blue	0.903482	6.5075e-19	0.929043	6.28176e-22
														Pros1	blue	0.931504	2.81626e-22	0.95982	1.38652e-27
														Cxadr	blue	0.875738	1.79921e-16	0.846959	1.72589e-14
														App	blue	0.805548	2.95262e-12	0.72541	3.72723e-09
														Tmem50b	blue	0.864628	1.18472e-15	0.847326	1.63811e-14
														Fam243	blue	0.748513	6.27347e-10	0.739912	1.24473e-09
														Atp6v0c	blue	0.898036	2.22254e-18	0.833611	1.05429e-13
														Tbc1d24	blue	0.791552	1.28029e-11	0.777602	4.96487e-11
														Rab11fip3	blue	0.724042	4.11904e-09	0.763624	1.75712e-10
														Atp6v0e	blue	0.784825	2.49194e-11	0.716856	6.8953e-09
														H2.T23	blue	0.737634	1.48577e-09	0.75845	2.74501e-10
														X9130008F23Rik	blue	0.863257	1.47777e-15	0.899614	1.56814e-18
														Adgrf1	blue	0.851105	9.49693e-15	0.889046	1.46189e-17
														Adgrf5	blue	0.92057	8.09362e-21	0.959735	1.45586e-27
														Rcan2	blue	0.852269	8.00517e-15	0.902189	8.76615e-19
														Enpp5	blue	0.780885	3.64104e-11	0.708491	1.23187e-08
														Slc25a23	blue	0.749739	5.6771e-10	0.667982	1.57471e-07
														Twsg1	blue	0.704606	1.60197e-08	0.681844	6.8901e-08
														Xdh	blue	0.811699	1.49203e-12	0.8108	1.65113e-12
														Crim1	blue	0.785738	2.27971e-11	0.796086	8.05976e-12
														Epas1	blue	0.736977	1.56298e-09	0.759681	2.47102e-10
														Epcam	blue	0.758115	2.82435e-10	0.685563	5.47761e-08
														Osbpl1a	blue	0.754761	3.74794e-10	0.672248	1.22674e-07
														Slc4a9	blue	0.96235	3.09304e-28	0.988237	5.49664e-40
														Dpysl3	blue	0.728116	3.05371e-09	0.763088	1.84112e-10
														Dmxl1	blue	0.938062	2.84657e-23	0.929079	6.20958e-22
														Nedd4l	blue	0.79992	5.40011e-12	0.756005	3.37634e-10
														Ccbe1	blue	0.763941	1.70909e-10	0.767753	1.22071e-10
														Myo5b	blue	0.710274	1.09041e-08	0.68887	4.45394e-08
														Sptbn2	blue	0.70635	1.42456e-08	0.597241	5.89428e-06
														Ccs	blue	0.743312	9.52416e-10	0.724867	3.87838e-09
														X2610016A17Rik	blue	0.80506	3.11389e-12	0.829748	1.72812e-13
														Dmrt2	blue	0.826196	2.69307e-13	0.841566	3.6583e-14
														Asah2	blue	0.828695	1.97313e-13	0.747279	6.93315e-10
														Sgms1	blue	0.732831	2.1452e-09	0.686487	5.17144e-08
														Habp2	blue	0.879094	9.82411e-17	0.843851	2.6702e-14
														Cxcl17	blue	0.84514	2.23078e-14	0.830499	1.57143e-13
														Mmp7	blue	0.704093	1.65796e-08	0.733108	2.10067e-09
														Muc4	blue	0.881768	5.98838e-17	0.926294	1.4883e-21

## Sheet: CDPC
Control							CK							FA							IRI							SO							UUO
Gene	Module	MM_R	MM_pvalue	GS_R	GS_pvalue		Gene	Module	MM_R	MM_pvalue	GS_R	GS_pvalue		Gene	Module	MM_R	MM_pvalue	GS_R	GS_pvalue		Gene	Module	MM_R	MM_pvalue	GS_R	GS_pvalue		Gene	Module	MM_R	MM_pvalue	GS_R	GS_pvalue		Gene	Module	MM_R	MM_pvalue	GS_R	GS_pvalue
Sbspon	brown	0.743801	3.32586e-22	0.695755	1.61041e-18		Pkhd1	blue	0.795018	3.02547e-21	0.67356	1.88258e-13		Sbspon	magenta	0.906129	3.48804e-19	0.276161	0.0547622		Pkhd1	turquoise	0.716961	2.30849e-44	0.483597	2.08365e-17		Pkhd1	brown	0.757211	3.8077e-18	0.669201	4.14022e-13		Kif26b	brown	0.718075	1.93624e-08	0.733194	6.84974e-09
Stat4	red	0.705482	3.31843e-19	0.301254	0.000870655		Paqr8	red	0.835862	3.60274e-25	0.475924	1.62863e-06		Pkhd1	turquoise	0.709982	1.11245e-08	0.482887	0.000441093		Fzd7	blue	0.827813	5.44922e-70	0.847695	1.38803e-76		Fzd7	brown	0.728131	2.88971e-16	0.798803	2.39255e-21		A430105J06Rik	brown	0.74408	3.10133e-09	0.61947	4.43011e-06
Fzd7	brown	0.710088	1.53546e-19	0.768413	1.98718e-24		Il1r2	red	0.760905	1.35737e-18	0.243295	0.019443		Ankrd23	purple	0.786823	2.0499e-11	0.222862	0.123757		Col4a4	blue	0.736832	5.5615e-48	0.664391	3.90064e-36		Per2	brown	0.785422	3.06208e-20	0.782392	5.31886e-20		Hhat	lightcyan	0.852481	5.60816e-14	0.272762	0.0666538
Inpp5d	red	0.988902	9.73318e-99	0.288453	0.00146596		Tns1	blue	0.726619	2.43554e-16	0.532668	4.61596e-08		Il1r1	turquoise	0.764463	1.63277e-10	0.672932	1.17819e-07		Fam129a	blue	0.713194	1.03364e-43	0.71187	1.7406e-43		Slco4c1	red	0.858484	1.51011e-27	0.553269	1.28937e-08		D230022J07Rik	lightcyan	0.918841	2.21325e-19	0.299875	0.0428938
Ackr3	brown	0.746711	1.87237e-22	0.776244	3.40593e-25		Col4a4	blue	0.848376	1.35928e-26	0.651888	1.94863e-12		Clk1	turquoise	0.70953	1.14745e-08	0.554687	3.53728e-05		Atp1b1	turquoise	0.895507	2.82463e-97	0.433807	5.91961e-14		Fam129a	brown	0.728223	2.85293e-16	0.717236	1.27145e-15		X6820408C15Rik	lightcyan	0.815129	5.35726e-12	0.258038	0.0833817
Ivns1abp	brown	0.736188	1.44235e-21	0.722076	1.92229e-20		Slco4c1	red	0.847792	1.59433e-26	0.546547	1.74107e-08		Fzd7	turquoise	0.75755	2.96315e-10	0.813001	1.28713e-12		F11r	blue	0.796709	3.26992e-61	0.710826	2.61925e-43		Ifi211	red	0.798694	2.44457e-21	0.618425	6.49056e-11		Serinc3	brown	0.736512	5.40217e-09	0.692401	9.78144e-08
Lamc2	brown	0.788488	1.86388e-26	0.846449	8.21005e-34		Atp2b4	blue	0.713993	1.35775e-15	0.48099	1.21548e-06		Serpine2	magenta	0.746933	7.12972e-10	0.466993	0.00071784		Kcnj10	turquoise	0.811001	4.82527e-65	0.427982	1.38267e-13		Grem2	brown	0.864002	2.91723e-28	0.914166	1.1482e-36		Mmp9	lightcyan	0.756587	1.1868e-09	0.233192	0.118842
F11r	brown	0.709539	1.68451e-19	0.648586	1.51874e-15		Chil1	red	0.771974	2.10255e-19	0.482961	1.08329e-06		Slc19a3	purple	0.933545	1.41521e-22	0.285661	0.046626		Kif26b	blue	0.739375	1.81271e-48	0.748585	2.79598e-50		Kif26b	brown	0.869967	4.53895e-29	0.923066	1.07131e-38		Nudt10	lightcyan	0.749357	2.08209e-09	0.23463	0.116521
Gata3	brown	0.760307	1.14844e-23	0.600987	4.96875e-13		X9230116N13Rik	red	0.717982	7.96996e-16	0.473464	1.87417e-06		Ugt1a5	purple	0.852568	7.65885e-15	0.252114	0.0805351		Gata3	blue	0.766135	5.83532e-54	0.73805	3.25544e-48		Itih5	red	0.976709	2.78797e-61	0.437163	1.47278e-05		AA414768	lightcyan	0.988072	2.15186e-37	0.351866	0.0164832
Mrc1	red	0.988902	9.73318e-99	0.288453	0.00146596		A130071D04Rik	brown	0.979552	1.80671e-64	0.339683	0.000924138		X5033417F24Rik	purple	0.990562	3.18632e-42	0.326758	0.021931		Olfm1	blue	0.730254	9.51721e-47	0.767625	2.74662e-54		Ptgs1	brown	0.795593	4.48624e-21	0.769122	5.40224e-19		L1cam	brown	0.742075	3.59921e-09	0.84428	1.68767e-13
Olfm1	brown	0.836388	2.47201e-32	0.844621	1.5516e-33		Ivns1abp	blue	0.7312	1.27498e-16	0.56851	3.38923e-09		Dbi	turquoise	-0.790714	1.39286e-11	-0.565132	2.33096e-05		Ptges	blue	0.859443	6.10236e-81	0.844136	2.45451e-75		Eya2	red	0.976709	2.78797e-61	0.437163	1.47278e-05		Apex2	lightcyan	0.783718	1.19527e-10	0.305075	0.0392449
Ptges	brown	0.818447	6.25717e-30	0.839678	8.33287e-33		Atp1b1	blue	0.830833	1.24565e-24	0.603833	1.86851e-10		Ctse	purple	0.814854	1.0411e-12	0.461713	0.000839575		Ptgs1	blue	0.895849	1.85474e-97	0.890375	1.30361e-94		L1cam	brown	0.864219	2.73023e-28	0.872881	1.76899e-29		B230398E01Rik	lightcyan	0.988072	2.15186e-37	0.351866	0.0164832
Ptgs1	brown	0.786469	3.04953e-26	0.707782	2.26264e-19		Kcnj10	blue	0.730529	1.4029e-16	0.483416	1.05473e-06		Ivns1abp	turquoise	0.829956	1.68331e-13	0.770635	9.4248e-11		Mal	turquoise	0.838275	2.3877e-73	0.432514	7.15639e-14		Avpr2	brown	0.749111	1.34944e-17	0.814599	9.10808e-23		Trim45	lightcyan	0.714972	2.37701e-08	0.436187	0.0024431
Hck	red	0.864219	1.05719e-36	0.236068	0.00974771		Susd4	red	0.867487	4.9202e-29	0.635666	9.94054e-12		Prrc2c	turquoise	0.780749	3.68838e-11	0.710086	1.10456e-08		Serinc3	blue	0.888608	1.00472e-93	0.814993	3.58604e-66		Cysltr1	red	0.715086	1.68929e-15	0.397945	9.37197e-05		X4933431E20Rik	lightcyan	0.863302	1.17869e-14	0.283473	0.0562544
Serinc3	brown	0.842315	3.42321e-33	0.707777	2.26446e-19		Gata3	blue	0.732599	1.04347e-16	0.717677	8.30399e-16		Rcsd1	purple	0.702506	1.84315e-08	0.124011	0.395907		Sdc4	turquoise	0.810624	6.148e-65	0.218485	0.000275359		Pak3	red	0.843434	9.60533e-26	0.36734	0.000341178		Npnt	brown	0.776305	2.30943e-10	0.834286	5.95046e-13
Cd40	red	0.988902	9.73318e-99	0.288453	0.00146596		Itih5	brown	0.979552	1.80671e-64	0.339683	0.000924138		F11r	turquoise	0.784853	2.48515e-11	0.666502	1.71569e-07		Wfdc2	turquoise	0.808047	3.17379e-64	0.364556	5.26931e-10		Efna4	brown	0.737771	7.33131e-17	0.726746	3.50254e-16		Fam221b	lightcyan	0.85305	5.18277e-14	0.275937	0.0634233
Dock11	red	0.988902	9.73318e-99	0.288453	0.00146596		Ptges	blue	0.811507	1.02804e-22	0.832947	7.43197e-25		Spata17	black	0.745714	7.86374e-10	0.192273	0.185651		L1cam	blue	0.828531	3.25886e-70	0.837413	4.60914e-73		Hsd3b2	red	0.976709	2.78797e-61	0.437163	1.47278e-05		Pdzk1ip1	brown	0.77347	2.95166e-10	0.636957	1.94364e-06
L1cam	brown	0.811591	4.42285e-29	0.790553	1.12059e-26		Ptgs1	blue	0.838497	1.84948e-25	0.867275	5.26167e-29		Gata3	turquoise	0.709074	1.18382e-08	0.585705	9.82416e-06		Avpr2	blue	0.84974	2.57505e-77	0.855852	1.43937e-79		Tbck	brown	0.837826	4.04188e-25	0.821427	2.01059e-23		Tlr12	lightcyan	0.988072	2.15186e-37	0.351866	0.0164832
Avpr2	brown	0.779012	1.79505e-25	0.862735	1.90954e-36		Lypd6	brown	0.735502	6.85839e-17	0.509602	2.12478e-07		X9230102O04Rik	purple	0.748166	6.45255e-10	0.35014	0.0136505		Rnf128	blue	0.721808	3.23456e-45	0.659908	1.64512e-35		Npnt	brown	0.874077	1.19307e-29	0.828742	3.70396e-24		Tent5b	lightcyan	0.801124	2.28927e-11	0.428855	0.00294186
Tceal3	brown	0.706003	3.0435e-19	0.828309	3.2335e-31		Tanc1	blue	0.732402	1.07355e-16	0.59563	3.77952e-10		Tor4a	purple	0.746807	7.20217e-10	0.292299	0.0415477		Efna4	blue	0.702198	7.17774e-42	0.676116	8.01906e-38		Mcoln3	brown	0.769593	4.98801e-19	0.778828	1.00688e-19		X2700016F22Rik	lightcyan	0.711861	2.9117e-08	0.179288	0.233177
Il6ra	red	0.988902	9.73318e-99	0.288453	0.00146596		Pla2r1	brown	0.979552	1.80671e-64	0.339683	0.000924138		C8g	magenta	0.982971	3.09272e-36	0.326758	0.021931		Atp1a1	turquoise	0.868782	1.0711e-84	0.164758	0.00636382		AI838599	brown	0.776669	1.47385e-19	0.818934	3.51625e-23		X4921504A21Rik	lightcyan	0.835397	5.19446e-13	0.250752	0.0927911
Pitx2	red	0.988902	9.73318e-99	0.288453	0.00146596		Hoxd8	blue	0.722112	4.54622e-16	0.473955	1.8225e-06		Edf1	turquoise	-0.734475	1.89349e-09	-0.633084	1.05375e-06		Sort1	blue	0.702715	5.9055e-42	0.629177	1.68933e-31		Aqp3	brown	0.878494	2.69148e-30	0.892077	1.86962e-32		Plcxd1	lightcyan	0.988072	2.15186e-37	0.351866	0.0164832
Tbck	brown	0.760035	1.21654e-23	0.843194	2.53586e-33		Lrp4	red	0.975227	9.25012e-61	0.339683	0.000924138		Mamdc4	magenta	0.982971	3.09272e-36	0.326758	0.021931		Tbck	blue	0.758894	2.10289e-52	0.751896	5.9686e-51		Plppr1	brown	0.76471	1.12849e-18	0.850739	1.35493e-26		X2510016D11Rik	lightcyan	0.852575	5.53525e-14	0.569245	3.65429e-05
Npnt	brown	0.848905	3.44612e-34	0.81028	6.36915e-29		BB218582	blue	0.70746	3.18729e-15	0.501613	3.51387e-07		Adamtsl2	magenta	0.87715	1.39765e-16	0.260707	0.0704092		Npnt	blue	0.889876	2.3281e-94	0.861971	6.25778e-82		Macf1	brown	0.710219	3.18389e-15	0.611997	1.15476e-10		Iqcd	lightcyan	0.988072	2.15186e-37	0.351866	0.0164832
Adh1	brown	0.816303	1.16361e-29	0.854421	4.62829e-35		Scg5	blue	0.725844	2.71373e-16	0.502874	3.24844e-07		Ppp1r26	black	0.756236	3.31117e-10	0.245766	0.088724		Mcoln3	blue	0.78838	4.06152e-59	0.787218	7.81915e-59		Rnf186	brown	0.717285	1.26309e-15	0.688342	4.71781e-14		Ache	brown	0.741766	3.68238e-09	0.624949	3.44086e-06
Mcoln3	brown	0.824143	1.15606e-30	0.905525	2.21822e-45		Mal	blue	0.70881	2.67734e-15	0.496643	4.77444e-07		Ptges	turquoise	0.877323	1.35478e-16	0.72189	4.81411e-09		Ptgfr	turquoise	0.744828	1.56688e-49	0.159887	0.00812814		Btc	brown	0.805626	6.04861e-22	0.787513	2.08084e-20		Ttyh3	brown	0.722315	1.45669e-08	0.622153	3.91684e-06
Wls	brown	0.724571	1.23021e-20	0.622261	4.21811e-14		Sptlc3	brown	0.82242	9.08197e-24	0.268244	0.00972971		Stom	purple	0.718871	5.97713e-09	0.424396	0.00237239		Wls	blue	0.779011	7.14338e-57	0.658502	2.5705e-35		Tmem150c	brown	0.829093	3.40867e-24	0.842237	1.31134e-25		Kl	brown	0.712017	2.88234e-08	0.476995	0.000803447
Aqp3	brown	0.805985	2.06446e-28	0.858018	1.1944e-35		Serinc3	blue	0.749802	7.98632e-18	0.693341	1.8652e-14		Lhx6	magenta	0.982971	3.09272e-36	0.326758	0.021931		Aqp3	blue	0.904086	4.68571e-102	0.931638	3.76513e-121		Trpv4	brown	0.71832	1.10062e-15	0.641471	7.35315e-12		Asb4	lightcyan	0.988072	2.15186e-37	0.351866	0.0164832
Col15a1	red	0.824259	1.11632e-30	0.22495	0.0139083		Wfdc2	blue	0.780599	4.56511e-20	0.537476	3.30922e-08		Ptgs1	turquoise	0.789232	1.61523e-11	0.908866	1.79469e-19		Tgfbr1	blue	0.755455	1.10446e-51	0.660791	1.24138e-35		Cldn4	brown	0.781662	6.06695e-20	0.750669	1.06192e-17		Cav1	brown	0.782932	1.28324e-10	0.697147	7.34267e-08
Hacd4	brown	0.730583	4.11368e-21	0.696952	1.33048e-18		Slc2a4rg.ps	brown	0.791985	5.45031e-21	0.342006	0.000847556		Lypd6	magenta	0.73289	2.13565e-09	0.586439	9.51516e-06		Col27a1	blue	0.759326	1.70405e-52	0.749452	1.87043e-50		Col26a1	red	0.775595	1.77854e-19	0.821988	1.77066e-23		Tmem229a	brown	0.838588	3.49555e-13	0.948418	1.40486e-23
Pdzk1ip1	brown	0.701659	6.22127e-19	0.766116	3.29054e-24		Slc9a7	red	0.810336	1.32134e-22	0.481301	1.19363e-06		Lrp2	black	0.772086	8.26281e-11	0.219625	0.129452		Pappa	blue	0.730602	8.20726e-47	0.663103	5.91436e-36		Sdk1	brown	0.776697	1.46657e-19	0.794438	5.6106e-21		Trpv5	brown	0.862507	1.3277e-14	0.63206	2.46068e-06
Snora73b	red	0.726755	8.29196e-21	0.19332	0.0351583		L1cam	blue	0.755095	3.47149e-18	0.784566	2.20901e-20		Hoxd4	turquoise	0.727396	3.22075e-09	0.677545	8.94575e-08		Pdzk1ip1	blue	0.837727	3.62934e-73	0.81076	5.63173e-65		Asb4	brown	0.715888	1.51985e-15	0.647649	3.97391e-12		Mrpl53	lightcyan	0.857903	2.60824e-14	0.274844	0.0645209
Map3k6	red	0.988902	9.73318e-99	0.288453	0.00146596		Avpr2	blue	0.794214	3.54037e-21	0.876926	2.19723e-30		Ttc30a1	magenta	0.913212	5.97678e-20	0.28135	0.0501866		Tspan1	blue	0.880151	1.11759e-89	0.819599	1.65155e-67		Cav1	brown	0.903472	1.68275e-34	0.969468	4.066e-56		Gata2	brown	0.736332	5.47265e-09	0.911148	1.4975e-18
Rnf186	brown	0.707249	2.47323e-19	0.737763	1.06921e-21		Plxna3	red	0.912536	1.04045e-36	0.297658	0.00395636		Pde11a	magenta	0.915584	3.2008e-20	0.283604	0.048299		Ptprf	turquoise	0.785846	1.6865e-58	0.452956	3.23781e-15		Tmem229a	brown	0.865515	1.8354e-28	0.904289	1.17397e-34		Fxyd4	brown	0.726577	1.08856e-08	0.948265	1.49692e-23
Tnfrsf1b	red	0.756937	2.33328e-23	0.194036	0.0344743		Prrg1	red	0.856071	1.55913e-27	0.550045	1.35218e-08		Ptprj	turquoise	0.743032	9.73863e-10	0.679146	8.12109e-08		Rnf186	blue	0.735769	8.84818e-48	0.706124	1.61559e-42		Trpv5	brown	0.83727	4.64668e-25	0.820252	2.61911e-23		Mag	lightcyan	0.988072	2.15186e-37	0.351866	0.0164832
Tmem150c	brown	0.735579	1.61817e-21	0.765697	3.60536e-24		Col4a6	brown	0.767458	4.55627e-19	0.430653	1.82704e-05		Cep152	purple	0.768914	1.10042e-10	0.447154	0.00127682		Clcnkb	turquoise	0.742364	4.77386e-49	0.277776	3.1529e-06		Llcfc1	red	0.900666	5.65618e-34	0.589493	7.86638e-10		Klk1b27	lightcyan	0.872326	2.88911e-15	0.28196	0.057639
Trpv4	brown	0.704161	4.12815e-19	0.658374	4.05452e-16		Reps2	blue	0.751481	6.14553e-18	0.793485	4.07923e-21		Siglec1	black	0.9847	2.54536e-37	0.326758	0.021931		Slc2a9	blue	0.804612	2.72485e-63	0.773734	1.17699e-55		Tacstd2	brown	0.825129	8.62626e-24	0.770409	4.344e-19		X1700112J16Rik	lightcyan	0.988072	2.15186e-37	0.351866	0.0164832
Tpst1	red	0.988902	9.73318e-99	0.288453	0.00146596		Mecom	blue	0.711252	1.94797e-15	0.447097	7.89924e-06		Cst7	cyan	0.978809	5.04067e-34	0.326758	0.021931		Igfbp7	turquoise	0.769995	8.18728e-55	0.272643	4.85333e-06		Tgfa	red	0.876973	4.52375e-30	0.516182	1.63204e-07		Pgpep1l	lightcyan	0.988072	2.15186e-37	0.351866	0.0164832
Ncf1	red	0.988902	9.73318e-99	0.288453	0.00146596		Tmem154	brown	0.979552	1.80671e-64	0.339683	0.000924138		Slc52a3	black	0.702526	1.84072e-08	0.347758	0.0143485		Btc	blue	0.776795	2.33813e-56	0.771428	3.90931e-55		Gata2	brown	0.884528	3.19629e-31	0.907655	2.57135e-35		Rhcg	brown	0.705196	4.4578e-08	0.575242	2.89233e-05
Cldn4	brown	0.81748	8.28488e-30	0.866957	3.48823e-37		Pbxip1	blue	0.706525	3.59428e-15	0.478917	1.37081e-06		Procr	cyan	0.711904	9.74566e-09	0.466911	0.00071962		Fras1	blue	0.703398	4.56182e-42	0.663682	4.90721e-36		Fxyd4	brown	0.905467	6.94414e-35	0.933567	1.96838e-41		Scnn1g	brown	0.856875	3.02302e-14	0.905216	5.83231e-18
Col26a1	brown	0.76657	2.97981e-24	0.795332	3.37391e-27		B230398E01Rik	red	0.775102	1.2177e-19	0.252178	0.0153056		Chd6	turquoise	0.782674	3.06809e-11	0.75658	3.21654e-10		Tmem150c	blue	0.78134	2.02385e-57	0.759346	1.68752e-52		Erc1	brown	0.715813	1.53501e-15	0.696622	1.74951e-14		Scnn1b	brown	0.819971	3.15087e-12	0.783781	1.18845e-10
Cav2	brown	0.754165	4.14445e-23	0.775801	3.77105e-25		Atp1a1	blue	0.748678	9.50609e-18	0.402716	6.89752e-05		Serinc3	turquoise	0.752753	4.4299e-10	0.626228	1.48951e-06		Trpv4	blue	0.808766	2.01302e-64	0.766656	4.48762e-54		Ncr1	red	0.976709	2.78797e-61	0.437163	1.47278e-05		B130055M24Rik	lightcyan	0.876297	1.50413e-15	0.291296	0.0495159
Cav1	brown	0.851523	1.3424e-34	0.899809	5.81921e-44		Celsr2	blue	0.76725	4.71959e-19	0.738051	4.72326e-17		Atp5e	turquoise	-0.716893	6.87698e-09	-0.63609	9.02972e-07		Cldn4	blue	0.774536	7.72643e-56	0.762145	4.2734e-53		Pde3b	brown	0.806417	5.13963e-22	0.779139	9.52777e-20		Tpd52l1	brown	0.726077	1.12672e-08	0.765701	5.68021e-10
Tmem229a	brown	0.751484	7.1728e-23	0.825543	7.56397e-31		Tbck	blue	0.787243	1.34179e-20	0.812876	7.64857e-23		Ppp1r3f	purple	0.990562	3.18632e-42	0.326758	0.021931		Col26a1	blue	0.744643	1.70473e-49	0.750052	1.41506e-50		Gprc5b	brown	0.870546	3.7711e-29	0.912708	2.3524e-36		Man1a	brown	0.705518	4.36825e-08	0.661547	5.57207e-07
Tacstd2	brown	0.824941	9.08054e-31	0.825784	7.0281e-31		Npnt	blue	0.798549	1.5059e-21	0.71541	1.12483e-15		Xlr3b	black	0.73919	1.31684e-09	0.137451	0.346296		Sdk1	blue	0.754234	1.97634e-51	0.758478	2.57456e-52		Umod	brown	-0.732696	1.5204e-16	-0.665435	6.22969e-13		Tspan15	brown	0.704483	4.66237e-08	0.759623	9.31864e-10
Gata2	brown	0.802319	5.50379e-28	0.829488	2.24068e-31		Wls	blue	0.819409	1.80307e-23	0.576971	1.74658e-09		Pnck	cyan	0.727838	3.11714e-09	0.1964	0.176208		Cav2	blue	0.760813	8.23676e-53	0.770391	6.67644e-55		Scnn1g	brown	0.944232	1.03192e-44	0.962514	3.23436e-52		D130040H23Rik	lightcyan	0.895451	4.55141e-17	0.280198	0.0592859
Fxyd4	brown	0.830714	1.52578e-31	0.938124	1.02298e-55		AI838599	blue	0.703312	5.41362e-15	0.687262	3.8698e-14		L1cam	turquoise	0.812091	1.42729e-12	0.883242	4.53495e-17		Cav1	blue	0.850066	1.96412e-77	0.864447	6.42538e-83		Scnn1b	brown	0.83356	1.16307e-24	0.811483	1.77787e-22		Cdh16	brown	0.767491	4.8962e-10	0.573654	3.0784e-05
Clec4e	red	0.988902	9.73318e-99	0.288453	0.00146596		Calb1	blue	0.722176	4.50688e-16	0.420895	2.94511e-05		Avpr2	turquoise	0.73722	1.53407e-09	0.813653	1.19494e-12		Tmem229a	blue	0.862947	2.56405e-82	0.878198	8.69058e-89		Fgfr2	brown	0.705585	5.75247e-15	0.715221	1.65963e-15		Hsd11b2	brown	0.889036	1.57646e-16	0.966467	1.29837e-27
Scnn1a	brown	0.750957	7.983e-23	0.548699	1.04428e-10		Aqp3	blue	0.744108	1.91263e-17	0.868785	3.25593e-29		Ogt	turquoise	0.832286	1.25081e-13	0.65847	2.70916e-07		Trpv5	blue	0.840531	4.19157e-74	0.829776	1.32954e-70		B230112G18Rik	red	0.976709	2.78797e-61	0.437163	1.47278e-05		Cdh1	brown	0.718161	1.92519e-08	0.679078	2.12685e-07
Ptpro	red	0.711909	1.12751e-19	0.173946	0.0584985		Tgfbr1	blue	0.731916	1.15095e-16	0.745581	1.52905e-17		Atrx	turquoise	0.784419	2.59219e-11	0.68003	7.69664e-08		Tacstd2	blue	0.851968	3.99416e-78	0.797656	1.86297e-61		Gdf15	brown	0.846112	4.7404e-26	0.804268	7.98673e-22		Cfap70	lightcyan	0.904646	6.61542e-18	0.474199	0.000870926
Siglece	red	0.988902	9.73318e-99	0.288453	0.00146596		Ambp	brown	0.746551	1.31855e-17	0.371871	0.000262336		Armcx4	turquoise	0.762453	1.94568e-10	0.620947	1.93366e-06		Pcyox1	blue	0.747609	4.38971e-50	0.665369	2.84061e-36		Hsd11b2	brown	0.926215	1.78856e-39	0.97415	2.72853e-59		Armh4	lightcyan	0.736128	5.55385e-09	0.229691	0.124641
Rhcg	brown	0.80193	6.09993e-28	0.650812	1.1295e-15		Col27a1	blue	0.800248	1.07105e-21	0.790947	6.65151e-21		Armcx6	black	0.772381	8.04341e-11	0.285505	0.0467512		Gata2	blue	0.768277	1.97188e-54	0.817684	6.001e-67		Fanca	brown	0.701254	9.89709e-15	0.756993	3.94241e-18		Stc1	brown	0.797306	3.33478e-11	0.549582	7.62616e-05
Iqgap1	brown	0.717471	4.32462e-20	0.494121	1.12391e-08		Tspan1	blue	0.855068	2.08175e-27	0.689126	3.09989e-14		Rnf128	turquoise	0.746253	7.53097e-10	0.698275	2.43622e-08		Atp2b2	blue	0.761932	4.74804e-53	0.76472	1.18794e-53		Fam89a	red	0.754915	5.47759e-18	0.305917	0.00318841		Pgr	brown	0.728904	9.26342e-09	0.573671	3.0763e-05
E230029C05Rik	red	0.700557	7.44274e-19	0.14072	0.126891		Col16a1	red	0.746483	1.33246e-17	0.241146	0.0205775		Mecom	turquoise	0.747024	7.07705e-10	0.626512	1.46855e-06		Fxyd4	blue	0.863639	1.35792e-82	0.907699	3.32216e-104		X5430414B19Rik	red	0.976709	2.78797e-61	0.437163	1.47278e-05		Ccdc159	lightcyan	0.750524	1.90395e-09	0.19949	0.183789
Pde3b	brown	0.701318	6.5769e-19	0.655036	6.39624e-16		Ptpru	brown	0.979552	1.80671e-64	0.339683	0.000924138		Anxa5	turquoise	-0.734431	1.89985e-09	-0.587495	9.08705e-06		Cd9	blue	0.755827	9.24142e-52	0.646011	1.22277e-33		Itih3	red	0.976709	2.78797e-61	0.437163	1.47278e-05		Sgcd	lightcyan	0.830755	9.10593e-13	0.239892	0.108319
Gprc5b	brown	0.862041	2.5114e-36	0.873205	2.52539e-38		E2f2	brown	0.791765	5.68613e-21	0.479899	1.29503e-06		X4930577N17Rik	cyan	0.978809	5.04067e-34	0.326758	0.021931		Tmem52b	turquoise	0.714039	7.39965e-44	0.432716	6.94846e-14		Pnp2	red	0.976709	2.78797e-61	0.437163	1.47278e-05		Pemt	lightcyan	0.740756	3.96672e-09	0.198748	0.18546
Igsf6	red	0.988902	9.73318e-99	0.288453	0.00146596		Mfap2	red	0.975227	9.25012e-61	0.339683	0.000924138		Tchhl1	purple	0.990562	3.18632e-42	0.326758	0.021931		Spint2	turquoise	0.784081	4.49677e-58	0.383719	5.23936e-11		Arl11	red	0.731382	1.83164e-16	0.300361	0.00381871		Adam11	lightcyan	0.81626	4.7392e-12	0.248216	0.0962525
Scnn1g	brown	0.868989	1.50745e-37	0.918762	4.79426e-49		Clstn1	blue	0.765968	5.85844e-19	0.620098	4.34963e-11		S100a10	turquoise	-0.748917	6.07063e-10	-0.492185	0.000328076		Klk1	turquoise	0.709156	5.01846e-43	0.179322	0.00294491		Stc1	brown	0.831877	1.75048e-24	0.829346	3.21012e-24		Rab40b	lightcyan	0.76083	8.45604e-10	0.292182	0.0487961
Scnn1b	brown	0.891168	5.68901e-42	0.930712	6.17183e-53		Slit2	blue	0.758969	1.8616e-18	0.630776	1.59452e-11		Inka2	black	0.835854	7.86724e-14	0.25315	0.0792565		Ftl1	turquoise	-0.745199	1.32382e-49	-0.483461	2.13329e-17		Tnfrsf10b	red	0.702314	8.67414e-15	0.463388	3.73638e-06		Akr1c12	lightcyan	0.783755	1.19126e-10	0.235778	0.114693
Itgam	red	0.988902	9.73318e-99	0.288453	0.00146596		Cxcl9	brown	0.979552	1.80671e-64	0.339683	0.000924138		I830077J02Rik	magenta	0.982971	3.09272e-36	0.326758	0.021931		Slco3a1	turquoise	0.701513	9.28756e-42	0.374976	1.53045e-10		Epor	red	0.837784	4.0844e-25	0.564622	5.56398e-09		Phactr1	brown	0.700149	6.10718e-08	0.647551	1.15027e-06
Frk	brown	0.750153	9.39348e-23	0.61111	1.57249e-13		Wdfy3	blue	0.738356	4.51545e-17	0.72004	6.0328e-16		Dennd2d	black	0.711375	1.0108e-08	0.403683	0.0040231		Rhcg	blue	0.897669	1.93399e-98	0.861217	1.24042e-81		Tmem45b	brown	0.884999	2.69354e-31	0.884047	3.80537e-31		Rasgrf2	lightcyan	0.988072	2.15186e-37	0.351866	0.0164832
Crybg1	brown	0.796093	2.77902e-27	0.849642	2.64776e-34		Arhgap24	blue	0.708146	2.91726e-15	0.650743	2.19329e-12		X1700010K24Rik	magenta	0.982971	3.09272e-36	0.326758	0.021931		Iqgap1	blue	0.700511	1.35235e-41	0.569811	6.67208e-25		Rpp25	red	0.976709	2.78797e-61	0.437163	1.47278e-05		Hs1bp3	lightcyan	0.775701	2.43402e-10	0.272914	0.0664966
Dna2	red	0.760522	1.09712e-23	0.315569	0.000472504		Gbp8	brown	0.818887	2.02793e-23	0.272534	0.00858228		Sort1	turquoise	0.829981	1.67793e-13	0.76346	1.78248e-10		Pde3b	blue	0.887647	3.00688e-93	0.88013	1.14179e-89		Myh10	brown	0.79925	2.18977e-21	0.745597	2.30176e-17		Degs2	brown	0.727898	9.93478e-09	0.626117	3.25838e-06
Atoh7	red	0.819839	4.16353e-30	0.222793	0.0148744		Oas2	brown	0.9414	2.9493e-44	0.478745	1.38452e-06		Zgrf1	cyan	0.750373	5.38993e-10	0.547916	4.60125e-05		Gprc5b	blue	0.81945	1.82603e-67	0.825506	2.79431e-69		Srcin1	brown	0.722606	6.1796e-16	0.7815	6.24664e-20		Mal2	brown	0.741121	3.86179e-09	0.784666	1.09671e-10
Glipr1	red	0.715085	6.54184e-20	0.175247	0.0566093		Kl	blue	0.859187	6.25663e-28	0.581929	1.17388e-09		Tbck	turquoise	0.759493	2.51129e-10	0.822797	4.07936e-13		Scnn1g	blue	0.931543	4.51646e-121	0.949999	5.23214e-139		Krt23	brown	0.760427	2.27272e-18	0.785034	3.2879e-20		Gpihbp1	lightcyan	0.988072	2.15186e-37	0.351866	0.0164832
Cd209a	red	0.988902	9.73318e-99	0.288453	0.00146596		Cav1	blue	0.762615	1.02436e-18	0.886467	7.23498e-32		Npnt	turquoise	0.747864	6.61244e-10	0.850206	1.08276e-14		Scnn1b	blue	0.933206	1.80735e-122	0.938562	3.15871e-127		Krt19	brown	0.865849	1.65531e-28	0.883327	4.93122e-31		A4galt	brown	0.706004	4.236e-08	0.607182	7.67589e-06
Spock3	brown	0.790045	1.27054e-26	0.855393	3.22105e-35		Wnt16	red	0.975227	9.25012e-61	0.339683	0.000924138		Adh1	black	0.716281	7.18063e-09	0.41886	0.0027409		Ctsd	turquoise	0.812317	2.06225e-65	0.339391	8.73575e-09		Fam171a2	brown	0.804103	8.26119e-22	0.824771	9.36996e-24		Shisal1	lightcyan	0.717503	2.01132e-08	0.196835	0.189815
Apela	brown	0.786356	3.13427e-26	0.882674	3.58158e-40		Plxna4os1	red	0.975227	9.25012e-61	0.339683	0.000924138		Unc5c	magenta	0.776503	5.50112e-11	0.464654	0.000769681		Cd81	turquoise	0.789641	1.98476e-59	0.392555	1.7162e-11		Tbc1d16	brown	0.839476	2.66373e-25	0.843108	1.04573e-25		Aqp2	brown	0.77219	3.29348e-10	0.970994	5.59563e-29
Tm6sf2	red	0.988902	9.73318e-99	0.288453	0.00146596		Trpv5	blue	0.806498	2.97185e-22	0.811691	9.8817e-23		Fubp1	turquoise	0.725471	3.71063e-09	0.701392	1.98455e-08		Fuca2	blue	0.733941	1.95721e-47	0.678438	3.63706e-38		Phactr1	brown	0.834551	9.12392e-25	0.793225	7.08342e-21		X9430092D12Rik	lightcyan	0.988072	2.15186e-37	0.351866	0.0164832
Gdf15	brown	0.734056	2.15563e-21	0.816752	1.02246e-29		Atoh8	red	0.720896	5.36919e-16	0.231862	0.0261528		Wls	turquoise	0.741921	1.06317e-09	0.62145	1.88653e-06		Frk	blue	0.726117	5.44104e-46	0.65025	3.36533e-34		Prox2	red	0.843705	8.94835e-26	0.365455	0.000367944		Kcne1	brown	0.850208	7.66112e-14	0.774467	2.70875e-10
Adgrg1	brown	0.760767	1.04143e-23	0.811962	3.98707e-29		Emx1	blue	0.766122	5.70812e-19	0.49187	6.37976e-07		AI838599	turquoise	0.737852	1.4609e-09	0.747176	6.99127e-10		Tspan15	blue	0.825723	2.39785e-69	0.806211	1.00677e-63		Degs2	brown	0.725137	4.37234e-16	0.749587	1.25439e-17		Slc22a2	lightcyan	0.718591	1.87092e-08	0.198177	0.186752
Cdh16	brown	0.757786	1.95385e-23	0.683503	1.07955e-17		Itpr1	blue	0.70662	3.5511e-15	0.684942	5.08953e-14		Pnisr	turquoise	0.832026	1.29327e-13	0.734236	1.92821e-09		Col18a1	blue	0.707349	1.0091e-42	0.626363	3.73855e-31		Angpt1	brown	0.718905	1.01782e-15	0.696987	1.67346e-14		Slc8a1	brown	0.808611	1.06881e-11	0.692429	9.76507e-08
Hsd11b2	brown	0.875539	9.1399e-39	0.947838	6.21829e-60		Fxyd4	blue	0.732348	1.08176e-16	0.89013	1.79722e-32		Aqp3	turquoise	0.781029	3.59133e-11	0.803821	3.56088e-12		Kitl	blue	0.76708	3.62044e-54	0.701851	8.18043e-42		Zfp647	red	0.920513	4.32825e-38	0.403213	7.40615e-05		Cdo1	brown	0.721806	1.50776e-08	0.687742	1.28939e-07
Cdh1	brown	0.731315	3.5927e-21	0.533317	4.25064e-10		Cd27	red	0.789061	9.52551e-21	0.342809	0.000822479		Fancg	magenta	0.762221	1.98526e-10	0.262351	0.0685928		Col4a1	blue	0.710208	3.33337e-43	0.676806	6.34429e-38		Pus7l	red	0.708155	4.14953e-15	0.388769	0.000139925		Rcor2	lightcyan	0.988072	2.15186e-37	0.351866	0.0164832
Hp	red	0.902676	1.15972e-44	0.253238	0.0054563		Scnn1a	blue	0.769218	3.37765e-19	0.514964	1.50497e-07		Sit1	purple	0.746087	7.63165e-10	0.182582	0.209236		Ptger1	blue	0.743857	2.434e-49	0.762134	4.29647e-53		Aqp2	brown	0.923325	9.27405e-39	0.975021	6.05411e-60		Scd2	brown	0.802995	1.89831e-11	0.695573	8.08028e-08
Lgals3	brown	0.722669	1.72964e-20	0.806975	1.57856e-28		Cd9	blue	0.709526	2.43975e-15	0.631887	1.43333e-11		Spag8	purple	0.990562	3.18632e-42	0.326758	0.021931		Calr	turquoise	0.724647	1.00323e-45	0.389324	2.59105e-11		Kcne1	brown	0.864669	2.37959e-28	0.919429	7.7218e-38		Egfem1	brown	0.755569	1.2861e-09	0.530613	0.000148652
Ltb4r1	red	0.988902	9.73318e-99	0.288453	0.00146596		Tspan9	blue	0.723324	3.84854e-16	0.573157	2.36034e-09		Zcchc7	turquoise	0.771865	8.4301e-11	0.655118	3.265e-07		Ces1d	blue	0.70987	3.80231e-43	0.7059	1.75972e-42		A930017K11Rik	brown	0.79579	4.31785e-21	0.75426	6.07176e-18		Chrnb4	lightcyan	0.988072	2.15186e-37	0.351866	0.0164832
Gnrh1	red	0.988902	9.73318e-99	0.288453	0.00146596		Tmem52b	blue	0.804892	4.14978e-22	0.531658	4.94707e-08		Tgfbr1	turquoise	0.734253	1.92576e-09	0.719621	5.66572e-09		Adgrg1	blue	0.70286	5.59195e-42	0.616891	5.11299e-30		Adgre1	red	0.70108	1.01135e-14	0.263329	0.0116705		Pcdhb17	lightcyan	0.817338	4.21317e-12	0.411954	0.00444628
Aplp2	brown	0.737413	1.1429e-21	0.530763	5.32989e-10		Zfp551	brown	0.791736	5.71843e-21	0.251131	0.0157499		Sec61b	turquoise	-0.700218	2.14457e-08	-0.50044	0.000250452		Cdh16	blue	0.791508	6.81222e-60	0.672549	2.66476e-37		Slc8a1	brown	0.858127	1.67559e-27	0.790812	1.12137e-20		Npy6r	brown	0.730206	8.45742e-09	0.616841	4.99274e-06
Tmem45b	brown	0.856515	2.11293e-35	0.917577	1.08006e-48		Atp4a	blue	0.728979	1.74787e-16	0.48341	1.05511e-06		Txn1	turquoise	-0.719735	5.61972e-09	-0.454075	0.00104853		Hsd11b2	blue	0.94471	3.0076e-133	0.965931	4.10182e-161		Aqp4	brown	0.732666	1.5269e-16	0.793937	6.17898e-21		X1110018N20Rik	lightcyan	0.988072	2.15186e-37	0.351866	0.0164832
Fxyd2	brown	-0.733501	2.39155e-21	-0.838061	1.42622e-32		Klk1	blue	0.745918	1.45257e-17	0.439175	1.18956e-05		Kif12	turquoise	0.721283	5.02918e-09	0.779499	4.1528e-11		Cdh1	blue	0.814335	5.52875e-66	0.69606	7.04399e-41		Pcdhgc3	red	0.766037	9.05694e-19	0.306574	0.00312036		C030034L19Rik	lightcyan	0.988072	2.15186e-37	0.351866	0.0164832
Clint1	brown	0.72859	5.93411e-21	0.635546	8.20172e-15		AU020206	red	0.975227	9.25012e-61	0.339683	0.000924138		Col27a1	turquoise	0.737388	1.51429e-09	0.800621	5.01424e-12		Glg1	blue	0.739868	1.45652e-48	0.631394	8.98033e-32		Dtx4	red	0.711673	2.6385e-15	0.287236	0.00576937		X9530022L04Rik	lightcyan	0.806946	1.26976e-11	0.251861	0.0913089
Rasd1	brown	0.851674	1.27042e-34	0.830839	1.46699e-31		Rhcg	blue	0.886993	5.94024e-32	0.792788	4.66852e-21		Dock7	turquoise	0.822289	4.33727e-13	0.838841	5.29047e-14		Flnb	blue	0.751685	6.59091e-51	0.650804	2.83844e-34		Egfem1	brown	0.742749	3.5254e-17	0.764126	1.24265e-18		Pabpc4l	lightcyan	0.891384	1.0094e-16	0.290637	0.0500572
Tnfrsf13b	red	0.865237	7.02039e-37	0.233414	0.0106262		Iqgap1	blue	0.766551	5.31025e-19	0.631169	1.53565e-11		Fyb2	black	0.965148	5.19238e-29	0.308961	0.0307687		Clu	turquoise	0.757287	4.58117e-52	0.522701	1.52419e-20		Dppa3	red	0.976709	2.78797e-61	0.437163	1.47278e-05		Adora3	lightcyan	0.988072	2.15186e-37	0.351866	0.0164832
Myh10	brown	0.731997	3.16593e-21	0.669527	8.47149e-17		Fzd4	blue	0.820015	1.57219e-23	0.67195	2.25454e-13		Pcsk9	black	0.9847	2.54536e-37	0.326758	0.021931		Itm2b	blue	0.705665	1.9254e-42	0.568203	9.65396e-25		Fbxo47	red	0.760144	2.37918e-18	0.32659	0.00158035		Spon2	lightcyan	0.988072	2.15186e-37	0.351866	0.0164832
Cldn7	brown	0.742239	4.5131e-22	0.643712	2.88015e-15		Pde3b	blue	0.753748	4.30014e-18	0.814513	5.35385e-23		Dmrta2	magenta	0.982971	3.09272e-36	0.326758	0.021931		Tpt1	turquoise	-0.714359	6.51825e-44	-0.393372	1.54534e-11		Naip6	red	0.976709	2.78797e-61	0.437163	1.47278e-05		Npm3.ps1	lightcyan	0.988072	2.15186e-37	0.351866	0.0164832
Clec10a	red	0.988902	9.73318e-99	0.288453	0.00146596		Calca	red	0.721651	4.84282e-16	0.227665	0.0290669		Pdzk1ip1	turquoise	0.735612	1.73586e-09	0.642524	6.45191e-07		Aplp2	blue	0.801983	1.37185e-62	0.67713	5.68357e-38		Ldhal6b	red	0.853755	5.85312e-27	0.366755	0.000349291		Zfp82	lightcyan	0.988072	2.15186e-37	0.351866	0.0164832
Wsb1	brown	0.765564	3.71121e-24	0.714292	7.49971e-20		Gprc5b	blue	0.773405	1.63949e-19	0.791477	6.00908e-21		Cyp4a31	cyan	0.897644	2.42119e-18	0.280445	0.0509616		Tmem45b	blue	0.919938	3.31844e-112	0.939606	3.32484e-128		Npy6r	red	0.828636	3.79864e-24	0.6154	8.52554e-11		Fut2	lightcyan	0.742719	3.43183e-09	0.218579	0.144457
St6galnac2	brown	0.75085	8.15832e-23	0.741542	5.16773e-22		X9030407P20Rik	brown	0.739468	3.83108e-17	0.208959	0.0456094		Pik3r3	turquoise	0.74013	1.22368e-09	0.673656	1.12866e-07		Kcnj1	turquoise	0.856911	5.71922e-80	0.398248	8.21485e-12		Ttc30a2	red	0.976709	2.78797e-61	0.437163	1.47278e-05		A330076H08Rik	lightcyan	0.988072	2.15186e-37	0.351866	0.0164832
Phactr1	brown	0.712488	1.02154e-19	0.615333	9.61154e-14		Scnn1g	blue	0.832113	9.11932e-25	0.909146	5.33516e-36		Klhdc7a	turquoise	0.792224	1.19627e-11	0.659166	2.60545e-07		Fxyd2	blue	-0.712022	1.63953e-43	-0.770152	7.55233e-55		Map7d2	red	0.976709	2.78797e-61	0.437163	1.47278e-05		Nacad	lightcyan	0.729333	8.99014e-09	0.204876	0.171992
Tes3.ps	red	0.767743	2.30344e-24	0.204821	0.0254507		Scnn1b	blue	0.858339	8.03794e-28	0.913207	7.46639e-37		Fndc10	magenta	0.982971	3.09272e-36	0.326758	0.021931		Pik3ip1	blue	0.732312	3.94985e-47	0.676038	8.23371e-38		C030034L19Rik	red	0.976709	2.78797e-61	0.437163	1.47278e-05		Cfap52	lightcyan	0.811387	7.99073e-12	0.256773	0.0849593
Pde8b	brown	0.778905	1.84028e-25	0.811664	4.33382e-29		Kcnq1	blue	0.710581	2.12646e-15	0.622184	3.58624e-11		Tnfrsf18	purple	0.990562	3.18632e-42	0.326758	0.021931		Sptbn1	turquoise	0.766395	5.11893e-54	0.460653	9.55521e-16		Bhlhe22	red	0.976709	2.78797e-61	0.437163	1.47278e-05		Nrn1	lightcyan	0.988072	2.15186e-37	0.351866	0.0164832
Apoo.ps	red	0.806092	2.0053e-28	0.220503	0.0159635		Samd3	brown	0.979552	1.80671e-64	0.339683	0.000924138		X1700109H08Rik	magenta	0.88436	3.66391e-17	0.334684	0.018746		Canx	turquoise	0.724569	1.03649e-45	0.393929	1.43856e-11		P2ry13	red	0.976709	2.78797e-61	0.437163	1.47278e-05		Gcsam	lightcyan	0.988072	2.15186e-37	0.351866	0.0164832
Asb2	red	0.988902	9.73318e-99	0.288453	0.00146596		Cep85l	red	0.828574	2.14601e-24	0.477049	1.52676e-06		Slc2a9	turquoise	0.750031	5.54307e-10	0.66267	2.13711e-07		Gpx3	turquoise	-0.766932	3.90252e-54	-0.267727	7.27676e-06		Sprr2f	brown	0.797788	2.92214e-21	0.920497	4.36611e-38		Rnf39	lightcyan	0.988072	2.15186e-37	0.351866	0.0164832
Serpina3g	red	0.712885	9.54608e-20	0.181483	0.0482355		Psap	blue	0.761318	1.26838e-18	0.53555	3.78361e-08		Lcorl	turquoise	0.717118	6.76869e-09	0.544611	5.22076e-05		Myh10	blue	0.741494	7.05421e-49	0.718841	1.08232e-44		Sprr2g	brown	0.858248	1.61761e-27	0.910557	6.62429e-36		Lmx1a	brown	0.71127	3.02523e-08	0.469518	0.00099529
Sla	red	0.715258	6.34893e-20	0.187244	0.0414401		Tspan15	blue	0.876001	3.01317e-30	0.780442	4.69655e-20		Tmem156	black	0.72017	5.44779e-09	0.189864	0.191328		Cldn7	blue	0.713416	9.46915e-44	0.630433	1.18184e-31		Muc3a	brown	0.830293	2.56143e-24	0.833461	1.1917e-24		X4933433G19Rik	lightcyan	0.988072	2.15186e-37	0.351866	0.0164832
Ccn4	red	0.872864	2.92556e-38	0.241395	0.00817511		Plppr3	red	0.975227	9.25012e-61	0.339683	0.000924138		Btc	black	0.777951	4.805e-11	0.196792	0.17533		Nfe2l1	turquoise	0.742001	5.61869e-49	0.441757	1.81133e-14		Syt5	red	0.976709	2.78797e-61	0.437163	1.47278e-05
Ly6e	brown	0.843804	2.057e-33	0.838991	1.04769e-32		Timp3	blue	0.826654	3.3866e-24	0.672927	2.02104e-13		Tmem150c	turquoise	0.780904	3.63449e-11	0.924235	2.77933e-21		Srcin1	blue	0.70274	5.85007e-42	0.708772	5.82467e-43		A830073O21Rik	red	0.976709	2.78797e-61	0.437163	1.47278e-05
Abcd2	red	0.988902	9.73318e-99	0.288453	0.00146596		Ntn4	blue	0.716647	9.53529e-16	0.733836	8.73237e-17		Gbp8	black	0.761265	2.15639e-10	0.195476	0.178291		Fam171a2	blue	0.759301	1.72497e-52	0.764804	1.13882e-53		Oit1	brown	0.748393	1.50603e-17	0.749104	1.35087e-17
Slc38a2	brown	0.716897	4.77967e-20	0.485655	2.16306e-08		Kitl	blue	0.825191	4.77636e-24	0.739958	3.56297e-17		Chek2	black	0.767074	1.29676e-10	0.131128	0.369138		Kcnj16	turquoise	0.826913	1.03375e-69	0.282679	2.07116e-06		Piwil2	red	0.705763	5.62487e-15	0.293859	0.00469589
Aqp2	brown	0.860896	3.93451e-36	0.950104	4.94513e-61		Slc6a15	red	0.812061	9.12288e-23	0.268136	0.00976024		Trpv4	turquoise	0.751897	4.75486e-10	0.761039	2.19883e-10		Phactr1	blue	0.852285	3.05682e-78	0.827582	6.4219e-70		Igdcc3	brown	0.711288	2.77319e-15	0.618445	6.47857e-11
Snn	brown	0.700422	7.60783e-19	0.788733	1.75542e-26		Ndufa4l2	red	0.975227	9.25012e-61	0.339683	0.000924138		X4930515G01Rik	magenta	0.729797	2.69474e-09	0.200972	0.166156		Lamb1	turquoise	0.774717	7.02505e-56	0.222262	0.000213959		Lyzl4	red	0.976709	2.78797e-61	0.437163	1.47278e-05
Kcne1	brown	0.834699	4.27964e-32	0.937925	1.22791e-55		Sorbs2	blue	0.774374	1.38388e-19	0.697969	1.057e-14		Pebp1	turquoise	-0.774105	6.86814e-11	-0.547325	4.70682e-05		Syne2	turquoise	0.708113	7.51583e-43	0.474873	9.23142e-17		Tekt1	red	0.709691	3.40806e-15	0.296328	0.00434359
Tmprss2	brown	0.727979	6.63573e-21	0.559556	3.71157e-11		Stox2	blue	0.710307	2.20394e-15	0.635684	9.92304e-12		Rnft2	cyan	0.844641	2.39179e-14	0.350412	0.0135725		Sptlc2	blue	0.784546	3.47615e-58	0.741154	8.21204e-49		Cfap44	red	0.976709	2.78797e-61	0.437163	1.47278e-05
A930017K11Rik	brown	0.750738	8.34568e-23	0.733907	2.21644e-21		Nr3c2	blue	0.709368	2.49041e-15	0.652748	1.78249e-12		Tbx3	cyan	0.916233	2.68904e-20	0.509313	0.000185923		Degs2	blue	0.855094	2.77568e-79	0.823921	8.47672e-69		Spink12	brown	0.789949	1.31958e-20	0.82596	7.11442e-24
Emilin2	red	0.988902	9.73318e-99	0.288453	0.00146596		Rnf150	brown	0.834146	5.52692e-25	0.270939	0.00899421		Arpc3	turquoise	-0.755936	3.396e-10	-0.529561	9.12852e-05		Mal2	blue	0.704815	2.66293e-42	0.661513	9.85612e-36		Grem1	brown	0.819806	2.89456e-23	0.770727	4.11527e-19
Tmem178	brown	0.74241	4.36534e-22	0.709145	1.80001e-19		Adgrg1	blue	0.828105	2.40019e-24	0.777773	7.58629e-20		Abhd11os	cyan	0.780798	3.6715e-11	0.210022	0.147501		Ly6e	blue	0.871815	5.59482e-86	0.779442	5.66406e-57		X4933431C10Rik	red	0.976709	2.78797e-61	0.437163	1.47278e-05
Pcdhga12	red	0.736514	1.35593e-21	0.184099	0.0450431		Cdh16	blue	0.872326	1.03092e-29	0.654863	1.42988e-12		X6330403L08Rik	black	0.813408	1.22878e-12	0.205052	0.157544		Ly6a	turquoise	0.735795	8.75039e-48	0.106939	0.0777529
Cdo1	brown	0.778358	2.09003e-25	0.788178	2.01129e-26		Hsd11b2	blue	0.863073	1.94234e-28	0.940001	8.26564e-44		Gper1	purple	0.80744	2.39969e-12	0.46236	0.000823735		Myh9	turquoise	0.71589	3.54358e-44	0.306566	2.3788e-07
Sptbn2	brown	0.788731	1.756e-26	0.695506	1.67551e-18		Cdh1	blue	0.871436	1.38075e-29	0.748795	9.33569e-18		Sdk1	turquoise	0.711564	9.97679e-09	0.766244	1.39571e-10		A4galt	blue	0.787551	6.48472e-59	0.768053	2.20954e-54
Ahnak	brown	0.763167	6.23446e-24	0.814734	1.82258e-29		Glg1	blue	0.832054	9.25281e-25	0.687191	3.90264e-14		Kl	turquoise	0.704053	1.66249e-08	0.737015	1.5585e-09		Tmbim6	turquoise	0.815811	2.08856e-66	0.46489	4.81664e-16
Scd2	brown	0.756398	2.61079e-23	0.563964	2.4127e-11		Il17rb	red	0.716613	9.57874e-16	0.577598	1.66151e-09		Cav1	turquoise	0.808038	2.2465e-12	0.915127	3.61543e-20		Aqp2	blue	0.879579	2.04439e-89	0.919705	4.84094e-112
Ppef2	red	0.91643	2.34366e-48	0.259323	0.00440069		Peli2	blue	0.722486	4.31919e-16	0.680923	8.13174e-14		Cftr	cyan	0.779034	4.33958e-11	0.208481	0.150564		St6gal1	blue	0.774098	9.72397e-56	0.798572	1.07838e-61
D030051J21Rik	red	0.988902	9.73318e-99	0.288453	0.00146596		Clu	blue	0.814246	5.67621e-23	0.572821	2.42333e-09		Slc13a1	cyan	0.944031	2.81078e-24	0.301044	0.0355585		Itgb5	turquoise	0.720604	5.29058e-45	0.347501	3.63057e-09
Pcdhb14	red	0.80673	1.68706e-28	0.215451	0.0186129		Stc1	blue	0.806066	3.25217e-22	0.926255	6.54863e-40		Tmem229a	turquoise	0.813421	1.22696e-12	0.954696	2.19996e-26		Cd47	turquoise	0.715902	3.52727e-44	0.405566	3.11975e-12
							Bbs9	red	0.780548	4.60736e-20	0.254025	0.0145485		Mest	black	0.9847	2.54536e-37	0.326758	0.021931		Kcne1	blue	0.89375	2.39017e-96	0.915726	2.57379e-109
							Aplp2	blue	0.832653	7.98993e-25	0.704625	4.5827e-15		Slc35b4	turquoise	0.711616	9.94108e-09	0.717704	6.49361e-09		Tmprss2	blue	0.766408	5.08628e-54	0.671228	4.13917e-37
							Tmem45b	blue	0.797059	2.02505e-21	0.894898	2.71991e-33		Ttc26	magenta	0.749217	5.92394e-10	0.182833	0.208601		A930017K11Rik	blue	0.720619	5.25844e-45	0.737664	3.85955e-48
							Kcnj1	blue	0.824625	5.45116e-24	0.569018	3.25866e-09		Luc7l2	turquoise	0.817131	7.99531e-13	0.669233	1.4642e-07		Enpp4	blue	0.705792	1.83447e-42	0.666068	2.26281e-36
							Sorl1	blue	0.747848	1.08058e-17	0.546603	1.73402e-08		Trpv5	turquoise	0.834114	9.87636e-14	0.844901	2.30651e-14		Slc29a1	blue	0.729297	1.42871e-46	0.629126	1.71369e-31
							Scn4b	blue	0.73169	1.18879e-16	0.47281	1.9451e-06		Hoxa2	magenta	0.756171	3.32959e-10	0.307626	0.0315369		Tmem178	blue	0.828537	3.24353e-70	0.786718	1.03569e-58
							Kremen1	red	0.713126	1.52266e-15	0.313611	0.00233368		Hoxaas2	black	0.9847	2.54536e-37	0.326758	0.021931		Slc8a1	blue	0.789376	2.30743e-59	0.719195	9.37824e-45
							Selenok.ps1	brown	0.729248	1.6827e-16	0.236374	0.0233005		Tril	cyan	0.978809	5.04067e-34	0.326758	0.021931		Aqp4	blue	0.743426	2.95789e-49	0.756321	7.29341e-52
							Itk	brown	0.979552	1.80671e-64	0.339683	0.000924138		Tacstd2	turquoise	0.758586	2.7135e-10	0.663264	2.06604e-07		Cdo1	blue	0.73109	6.66561e-47	0.676329	7.46181e-38
							Myh10	blue	0.761956	1.14207e-18	0.723458	3.77808e-16		Nat8f2	cyan	0.853417	6.75342e-15	0.259696	0.0715458		Ppic	blue	0.831358	4.20926e-71	0.849789	2.47365e-77
							Kcnj16	blue	0.72991	1.532e-16	0.4247	2.44905e-05		X2310040G24Rik	magenta	0.800961	4.83669e-12	0.215153	0.137639		Lman1	blue	0.700937	1.15324e-41	0.600569	3.78653e-28
							Slc17a4	red	0.717883	8.07674e-16	0.36016	0.000421212		Gata2	turquoise	0.835633	8.09941e-14	0.912462	7.25483e-20		Cpt1a	turquoise	0.701672	8.75074e-42	0.216116	0.000321864
							Phactr1	blue	0.861485	3.14592e-28	0.861156	3.47413e-28		Itpr1	turquoise	0.759724	2.46199e-10	0.607335	3.7077e-06		Sptbn2	blue	0.842151	1.18127e-74	0.803586	5.13659e-63
							Kidins220	blue	0.700458	7.75374e-15	0.560553	6.21678e-09		Atp2b2	turquoise	0.715262	7.71368e-09	0.734831	1.84277e-09		Ahnak	blue	0.718183	1.41201e-44	0.77703	2.06342e-56
							Agmo	brown	0.979552	1.80671e-64	0.339683	0.000924138		Cxcl12	purple	0.741369	1.11041e-09	0.189043	0.193291		Fth1	blue	-0.826969	9.93621e-70	-0.782268	1.2188e-57
							Nova1	red	0.864529	1.24164e-28	0.287049	0.00553251		Fxyd4	turquoise	0.799794	5.4725e-12	0.927986	8.78725e-22		Slc35g1	blue	0.848881	5.24024e-77	0.783751	5.39416e-58
							Hectd1	blue	0.732795	1.01452e-16	0.609341	1.1512e-10		Erc1	turquoise	0.724255	4.05556e-09	0.693579	3.30221e-08		Scd2	blue	0.867865	2.57878e-84	0.76184	4.96948e-53
							Syne2	blue	0.738556	4.38412e-17	0.692847	1.98056e-14		C1ra	magenta	0.891874	8.22981e-18	0.269041	0.0615811
							Sel1l	blue	0.713141	1.51976e-15	0.598367	2.99434e-10		Gapdh	turquoise	-0.756407	3.26383e-10	-0.553991	3.63507e-05
							Snx31	brown	0.734367	8.08757e-17	0.211802	0.0426811		Rad51ap1	black	0.754956	3.68727e-10	0.209928	0.147687
							Angpt1	blue	0.745648	1.51357e-17	0.678704	1.04986e-13		Klrc1	purple	0.990562	3.18632e-42	0.326758	0.021931
							Ly6e	blue	0.715899	1.0538e-15	0.778237	6.98305e-20		Pik3c2g	black	0.72053	5.30889e-09	0.466994	0.000717827
							Plxnb2	blue	0.725866	2.70574e-16	0.559636	6.6599e-09		Resf1	turquoise	0.767393	1.26051e-10	0.783532	2.82464e-11
							Hdac7	blue	0.736946	5.55478e-17	0.761299	1.27244e-18		Bicd1	turquoise	0.709201	1.17357e-08	0.612165	2.95327e-06
							Aqp2	blue	0.790725	6.9402e-21	0.92901	1.25549e-40		Shisa7	cyan	0.705638	1.4946e-08	0.153228	0.293198
							P3h2	blue	0.738127	4.67054e-17	0.440741	1.09799e-05		Dact3	purple	0.766193	1.40203e-10	0.216049	0.135968
							Kcne1	blue	0.759987	1.57731e-18	0.855457	1.86144e-27		X1110035H17Rik	cyan	0.825641	2.8837e-13	0.459584	0.000893701
							Lca5l	brown	0.810708	1.2202e-22	0.434107	1.53751e-05		B230322F03Rik	magenta	0.709794	1.12687e-08	0.178562	0.219611
							Tmprss2	blue	0.807875	2.22674e-22	0.764209	7.86291e-19		Siglece	magenta	0.767046	1.30001e-10	0.463934	0.000786278
							Slc37a1	red	0.728893	1.7693e-16	0.33161	0.00124185		X5430431A17Rik	purple	0.8096	1.88857e-12	0.203064	0.161698
							Prrt1	red	0.724544	3.25152e-16	0.326579	0.00148703		Ftl1	turquoise	-0.789826	1.5223e-11	-0.575265	1.53415e-05
							C4b	brown	0.888284	3.64738e-32	0.293472	0.00452267		C130083A15Rik	black	0.759634	2.48102e-10	0.547889	4.60605e-05
							Slc29a1	blue	0.787864	1.19406e-20	0.596528	3.50234e-10		Fam174b	turquoise	0.711662	9.91008e-09	0.881739	6.02101e-17
							Plcl2	red	0.814275	5.64039e-23	0.266057	0.0103647		Rhcg	turquoise	0.80842	2.15329e-12	0.716868	6.889e-09
							Mrps36.ps1	red	0.767874	4.24631e-19	0.239583	0.0214374		Ttll13	magenta	0.982971	3.09272e-36	0.326758	0.021931
							AC122253.2	red	0.975227	9.25012e-61	0.339683	0.000924138		Fzd4	turquoise	0.703619	1.71142e-08	0.702814	1.80583e-08
							Tmem178	blue	0.819323	1.83832e-23	0.765846	5.97945e-19		Aqp11	magenta	0.746575	7.33799e-10	0.270195	0.0604321
							Slc8a1	blue	0.868272	3.83529e-29	0.673287	1.94119e-13		Pgm2l1	black	0.816568	8.53729e-13	0.310413	0.0299514
							Cdo1	blue	0.786305	1.59914e-20	0.678439	1.08226e-13		Dnhd1	magenta	0.716092	7.2764e-09	0.19773	0.173239
							AC158975.2	brown	0.979552	1.80671e-64	0.339683	0.000924138		AA474408	black	0.810193	1.76742e-12	0.461029	0.000856629
							Flrt1	blue	0.736543	5.89255e-17	0.778343	6.85199e-20		Pde3b	turquoise	0.756781	3.16255e-10	0.865407	1.0439e-15
							AC166748.2	brown	0.979552	1.80671e-64	0.339683	0.000924138		Cyp2r1	cyan	0.871561	3.72969e-16	0.258396	0.0730272
							Lbhd1	brown	0.749588	8.25594e-18	0.221552	0.0337998		Umod	turquoise	-0.729267	2.80338e-09	-0.807751	2.31889e-12
							Fth1	blue	-0.721624	4.86116e-16	-0.71067	2.10206e-15		Acsm2	purple	0.947207	7.3755e-25	0.292785	0.041195
							Slc35g1	blue	0.709203	2.5443e-15	0.63745	8.34908e-12		Acsm1	magenta	0.982971	3.09272e-36	0.326758	0.021931
							Scd2	blue	0.859717	5.34563e-28	0.759525	1.70052e-18		Scnn1g	turquoise	0.815304	9.885e-13	0.90163	9.96065e-19
							X2900092N22Rik	brown	0.738022	4.74321e-17	0.482984	1.08178e-06		Scnn1b	turquoise	0.780216	3.88026e-11	0.728169	3.04166e-09
							Exd1	brown	0.979552	1.80671e-64	0.339683	0.000924138		Il21r	cyan	0.797553	6.92201e-12	0.286292	0.0461223
							Pof1b	red	0.725061	3.02628e-16	0.399944	7.81982e-05		Fus	turquoise	0.768119	1.18155e-10	0.669454	1.44536e-07
							Egfem1	red	0.845652	2.84351e-26	0.618413	5.07851e-11		Fgfr2	turquoise	0.738153	1.42722e-09	0.768702	1.1215e-10
							Tmem54	red	0.766273	5.56524e-19	0.482086	1.14015e-06		Plekha1	turquoise	0.708521	1.22937e-08	0.76542	1.50102e-10
							Gabra4	red	0.975227	9.25012e-61	0.339683	0.000924138		Ano1	purple	0.770579	9.47289e-11	0.623089	1.74049e-06
							Fam83e	red	0.819118	1.92533e-23	0.37421	0.000238153		Phactr2	turquoise	0.790524	1.41972e-11	0.72814	3.04811e-09
							Carmil3	red	0.703295	5.42562e-15	0.705299	4.20533e-15		Frk	turquoise	0.730335	2.58859e-09	0.621679	1.86548e-06
							Naip6	brown	0.979552	1.80671e-64	0.339683	0.000924138		X4930466K18Rik	black	0.9847	2.54536e-37	0.326758	0.021931
							C1ql4	brown	0.979552	1.80671e-64	0.339683	0.000924138		Fabp7	cyan	0.978809	5.04067e-34	0.326758	0.021931
							Prss27	brown	0.979552	1.80671e-64	0.339683	0.000924138		Prf1	purple	0.848061	1.47511e-14	0.25432	0.0778317
							AC126438.2	red	0.975227	9.25012e-61	0.339683	0.000924138		Tspan15	turquoise	0.780861	3.64946e-11	0.821483	4.77796e-13
							X4933413C19Rik	brown	0.797236	1.95531e-21	0.256801	0.0134713		Derl3	cyan	0.978809	5.04067e-34	0.326758	0.021931
							Ptgs2os2	brown	0.979552	1.80671e-64	0.339683	0.000924138		Polr2e	turquoise	-0.723167	4.38947e-09	-0.484674	0.000416973
							Exo1	brown	0.979552	1.80671e-64	0.339683	0.000924138		Gpx4	turquoise	-0.757484	2.97994e-10	-0.586421	9.52287e-06
							Lime1	brown	0.764306	7.73671e-19	0.238248	0.0221964		Timm13	turquoise	-0.729845	2.68516e-09	-0.606218	3.90594e-06
							H2al1m	brown	0.979552	1.80671e-64	0.339683	0.000924138		Chpt1	turquoise	0.745071	8.27933e-10	0.675135	1.03363e-07
							Slc46a2	brown	0.979552	1.80671e-64	0.339683	0.000924138		A730063M14Rik	black	0.703194	1.76064e-08	0.566164	2.23515e-05
							Rasgef1a	red	0.975227	9.25012e-61	0.339683	0.000924138		Myl6	turquoise	-0.732546	2.19197e-09	-0.528146	9.60789e-05
							Raet1e	red	0.774129	1.44459e-19	0.257586	0.0131795		Efnb2	turquoise	0.736025	1.68182e-09	0.749911	5.5978e-10
							X4930404N11Rik	brown	0.721001	5.29317e-16	0.228371	0.0285582		X6820431F20Rik	turquoise	0.754514	3.82617e-10	0.712776	9.17388e-09
							Crnde	brown	0.979552	1.80671e-64	0.339683	0.000924138		Msr1	black	0.839311	4.96688e-14	0.225449	0.119345
							Upk2	brown	0.722952	4.05091e-16	0.305489	0.00306429		Zfp869	magenta	0.858176	3.28495e-15	0.235515	0.103302
							X5830462I19Rik	brown	0.979552	1.80671e-64	0.339683	0.000924138		Tm6sf2	magenta	0.735871	1.70174e-09	0.204084	0.159557
							Zkscan7.1	brown	0.886015	8.56108e-32	0.293628	0.00450041		Hmgxb4	cyan	0.704261	1.63942e-08	0.172535	0.235826
							Aldh3a1	red	0.975227	9.25012e-61	0.339683	0.000924138		C78859	purple	0.709494	1.15028e-08	0.258805	0.0725589
							Hist1h4j	brown	0.790604	7.10301e-21	0.256655	0.0135262		Pllp	magenta	0.737979	1.44658e-09	0.352507	0.0129858
							Sox11	red	0.975227	9.25012e-61	0.339683	0.000924138		Hsd11b2	turquoise	0.844026	2.60598e-14	0.980553	6.82443e-35
							Sept3	red	0.975227	9.25012e-61	0.339683	0.000924138		Carmil2	magenta	0.982971	3.09272e-36	0.326758	0.021931
							AC132404.1	brown	0.979552	1.80671e-64	0.339683	0.000924138		Dpep2	magenta	0.982971	3.09272e-36	0.326758	0.021931
							Pcdhb16	brown	0.979552	1.80671e-64	0.339683	0.000924138		Cdh1	turquoise	0.819694	5.91409e-13	0.681973	6.83579e-08
							AC106834.1	brown	0.979552	1.80671e-64	0.339683	0.000924138		Nfat5	turquoise	0.743374	9.47757e-10	0.636757	8.72376e-07
							Sorcs3	red	0.975227	9.25012e-61	0.339683	0.000924138		Mtss1l	cyan	0.785714	2.28523e-11	0.365011	0.00991542
							X3110053B16Rik	brown	0.843781	4.68161e-26	0.272213	0.00866379		Ccsap	magenta	0.982971	3.09272e-36	0.326758	0.021931
							AC132307.5	brown	0.979552	1.80671e-64	0.339683	0.000924138		Peli2	turquoise	0.714193	8.31251e-09	0.825388	2.97469e-13
							Catsperz	red	0.715851	1.06068e-15	0.21814	0.0367124		Tmem253	black	0.817986	7.23465e-13	0.221079	0.12687
							Pkp1	red	0.744862	1.706e-17	0.482647	1.10337e-06		Trdc	purple	0.71453	8.11903e-09	0.156057	0.284271
							Oas1f	red	0.975227	9.25012e-61	0.339683	0.000924138		Slc7a8	turquoise	0.743947	9.05621e-10	0.694138	3.18578e-08
							Egr4	red	0.975227	9.25012e-61	0.339683	0.000924138		Efs	black	0.9847	2.54536e-37	0.326758	0.021931
							Trim61	brown	0.87366	6.62484e-30	0.421172	2.90594e-05		Clu	turquoise	0.749555	5.76304e-10	0.703707	1.70131e-08
							Gpc5	brown	0.758755	1.92723e-18	0.421297	2.88857e-05		Loxl2	cyan	0.70349	1.72626e-08	0.202941	0.161959
							Nipal4	brown	0.979552	1.80671e-64	0.339683	0.000924138		Esd	turquoise	-0.753765	4.07281e-10	-0.567849	2.08647e-05
							Cpt1b	brown	0.794391	3.41992e-21	0.256155	0.0137154		Zc3h13	turquoise	0.743133	9.6609e-10	0.673663	1.1282e-07
							Aqp5	brown	0.820895	1.28751e-23	0.477198	1.51378e-06		Tpt1	turquoise	-0.77854	4.54629e-11	-0.471457	0.000627561
														Fut4	black	0.769107	1.08151e-10	0.463765	0.000790229
														Tmem45b	turquoise	0.748448	6.30643e-10	0.916609	2.42975e-20
														Crtam	purple	0.920632	7.95275e-21	0.28263	0.0491076
														Fxyd2	turquoise	-0.739639	1.27148e-09	-0.797606	6.8838e-12
														Cspg4	black	0.778869	4.40768e-11	0.201217	0.16563
														Cox5a	turquoise	-0.727145	3.28108e-09	-0.685084	5.64269e-08
														Dapk2	purple	0.990562	3.18632e-42	0.326758	0.021931
														Adam10	turquoise	0.718421	6.17163e-09	0.652263	3.82081e-07
														Myzap	magenta	0.819241	6.24037e-13	0.379454	0.00716679
														Lysmd2	purple	0.990562	3.18632e-42	0.326758	0.021931
														Eef1a1	turquoise	-0.701292	1.99783e-08	-0.43094	0.00199387
														Gpx1	turquoise	-0.739461	1.2893e-09	-0.637557	8.36936e-07
														Kif9	cyan	0.734315	1.91674e-09	0.217099	0.13403
														Golga4	turquoise	0.723437	4.30414e-09	0.538484	6.57521e-05
														A530083I20Rik	cyan	0.894312	4.95026e-18	0.278939	0.0522724
														Ppia	turquoise	-0.79715	7.21867e-12	-0.474377	0.000574183
														Ehbp1	purple	0.763372	1.79614e-10	0.372098	0.0084703
														Tmem17	black	0.787027	2.00918e-11	0.188156	0.195428
														Clint1	turquoise	0.724914	3.8651e-09	0.778287	4.65557e-11
														Itk	purple	0.956135	1.04692e-26	0.299306	0.0366883
														Tgtp1	black	0.9847	2.54536e-37	0.326758	0.021931
														Hint1	turquoise	-0.720022	5.50558e-09	-0.620791	1.9485e-06
														Ubb	turquoise	-0.728535	2.9602e-09	-0.493531	0.000314097
														Clec10a	black	0.9847	2.54536e-37	0.326758	0.021931
														Txndc17	turquoise	-0.718817	5.99998e-09	-0.538574	6.55324e-05
														Ggt6	purple	0.893748	5.57424e-18	0.247197	0.0868239
														Wsb1	turquoise	0.748589	6.23484e-10	0.829712	1.73588e-13
														Slfn4	cyan	0.891276	9.30356e-18	0.37494	0.00794417
														Tbx2	turquoise	0.812157	1.41669e-12	0.741264	1.1196e-09
														Hoxb4	turquoise	0.73614	1.66698e-09	0.707084	1.35553e-08
														Srcin1	turquoise	0.851308	9.21877e-15	0.892202	7.69132e-18
														Pip4k2b	cyan	0.718635	6.07833e-09	0.480162	0.000480316
														Eif1	turquoise	-0.833125	1.12264e-13	-0.675951	9.84426e-08
														Cd300lg	purple	0.757701	2.92562e-10	0.3361	0.0182205
														Fam171a2	turquoise	0.70065	2.0844e-08	0.851247	9.30191e-15
														Ddx5	turquoise	0.738092	1.43403e-09	0.546444	4.86824e-05
														Actg1	turquoise	-0.860393	2.32735e-15	-0.707926	1.28017e-08
														Cd7	purple	0.832468	1.2219e-13	0.231698	0.109178
														Nid1	cyan	0.80689	2.54939e-12	0.230429	0.111186
														Tcrg.C4	purple	0.845433	2.14098e-14	0.24821	0.0854969
														Pgbd1	purple	0.724185	4.07628e-09	0.346243	0.0148081
														Nkapl	cyan	0.751708	4.82984e-10	0.342175	0.0161048
														Hist1h3e	purple	0.738378	1.40256e-09	0.171274	0.23932
														Hist1h4a	cyan	0.839536	4.81854e-14	0.24599	0.0884251
														Prpf4b	turquoise	0.733175	2.09004e-09	0.68008	7.67338e-08
														Phactr1	turquoise	0.819235	6.24468e-13	0.909589	1.5005e-19
														Rnf144b	cyan	0.785305	2.37825e-11	0.208589	0.150348
														Tes3.ps	black	0.75744	2.9909e-10	0.208438	0.15065
														Adamts16	turquoise	0.773608	7.1896e-11	0.801788	4.42914e-12
														Esm1	black	0.766237	1.39656e-10	0.184501	0.204408
														BC067074	cyan	0.713207	8.90364e-09	0.689759	4.21129e-08
														Ywhaq	turquoise	-0.703564	1.71773e-08	-0.495714	0.000292558
														Pole2	purple	0.778658	4.49582e-11	0.196919	0.175044
														Syne2	turquoise	0.829738	1.73039e-13	0.814378	1.0996e-12
														Ppp1r36	cyan	0.71973	5.62183e-09	0.456283	0.000983805
														AI463170	magenta	0.839448	4.87618e-14	0.235789	0.10289
														Cyp46a1	magenta	0.982971	3.09272e-36	0.326758	0.021931
														Degs2	turquoise	0.718349	6.20339e-09	0.754001	3.99359e-10
														Atp5mpl	turquoise	-0.747615	6.7474e-10	-0.680674	7.40077e-08
														Zfat	cyan	0.709669	1.1366e-08	0.161136	0.268693
														Ly6e	turquoise	0.759666	2.47433e-10	0.622665	1.77722e-06
														Kifc2	black	0.733675	2.01228e-09	0.302566	0.0345926
														Ddx17	turquoise	0.801464	4.5849e-12	0.779036	4.33846e-11
														A4galt	turquoise	0.707461	1.32127e-08	0.643096	6.25962e-07
														Plxnb2	turquoise	0.74451	8.65896e-10	0.632493	1.08604e-06
														Hdac7	turquoise	0.711649	9.91848e-09	0.6845	5.85086e-08
														Aqp2	turquoise	0.830375	1.59619e-13	0.962707	2.48096e-28
														AU021092	black	0.824029	3.51278e-13	0.409723	0.00346052
														Rmi2	black	0.788823	1.68228e-11	0.394658	0.00501319
														Ccdc74a	cyan	0.872873	2.97452e-16	0.264937	0.0658103
														Klhl6	purple	0.801239	4.696e-12	0.459279	0.000901703
														St6gal1	turquoise	0.812453	1.36993e-12	0.869116	5.64916e-16
														Masp1	cyan	0.978809	5.04067e-34	0.326758	0.021931
														Morf4l1.ps1	magenta	0.883052	4.70166e-17	0.362664	0.0104386
														Trp63	cyan	0.939562	1.62668e-23	0.418639	0.00275666
														Golgb1	turquoise	0.703216	1.75805e-08	0.662455	2.16341e-07
														Abi3bp	purple	0.990562	3.18632e-42	0.326758	0.021931
														Paxbp1	turquoise	0.790215	1.46433e-11	0.75243	4.5502e-10
														Son	turquoise	0.713986	8.43338e-09	0.613026	2.83472e-06
														Mrps6	turquoise	-0.733932	1.97344e-09	-0.555679	3.40189e-05
														Kcne1	turquoise	0.865605	1.01063e-15	0.914125	4.70938e-20
														CAAA01141682.1	purple	0.836768	6.97357e-14	0.379269	0.00719738
														AC154486.3	magenta	0.878314	1.13254e-16	0.415834	0.00296305
														Srrm2	turquoise	0.718782	6.01495e-09	0.55013	4.22466e-05
														Abca3	turquoise	0.705743	1.48409e-08	0.698785	2.35638e-08
														Tmem204	cyan	0.978809	5.04067e-34	0.326758	0.021931
														Kifc1	cyan	0.883777	4.09584e-17	0.446129	0.00131414
														Cfb	magenta	0.926628	1.34276e-21	0.287949	0.0448217
														Atp6v1g2	cyan	0.743786	9.17286e-10	0.258525	0.0728795
														Mep1a	black	0.846599	1.81639e-14	0.261351	0.0696928
														AC151275.1	cyan	0.734124	1.94478e-09	0.179355	0.217538
														Rftn1	purple	0.755806	3.43328e-10	0.170507	0.241463
														Adgre1	cyan	0.700694	2.07837e-08	0.511375	0.000173282
														Arhgef33	black	0.733725	2.00462e-09	0.171653	0.238267
														Thumpd2	black	0.810688	1.67197e-12	0.284265	0.0477556
														Slc8a1	turquoise	0.862072	1.78565e-15	0.795906	8.21141e-12
														Aqp4	black	0.7918	1.24859e-11	0.713605	8.66016e-09
														AC110730.1	purple	0.990562	3.18632e-42	0.326758	0.021931
														Sncaip	cyan	0.978809	5.04067e-34	0.326758	0.021931
														Ppic	purple	0.711916	9.73709e-09	0.830717	1.52833e-13
														Ctxn3	purple	0.990562	3.18632e-42	0.326758	0.021931
														F830016B08Rik	black	0.9847	2.54536e-37	0.326758	0.021931
														X4930503L19Rik	cyan	0.725505	3.70164e-09	0.326243	0.0221531
														Malat1	turquoise	0.828384	2.05151e-13	0.567018	2.15863e-05
														Neat1	turquoise	0.882334	5.38383e-17	0.692708	3.49158e-08
														Prdx5	turquoise	-0.713561	8.68721e-09	-0.593169	7.07485e-06
														Flrt1	turquoise	0.717076	6.78885e-09	0.611315	3.07474e-06
														Fth1	turquoise	-0.871218	3.9556e-16	-0.809927	1.82089e-12
														Slc35g1	turquoise	0.715085	7.80958e-09	0.72269	4.54383e-09
														Scd2	turquoise	0.832418	1.22972e-13	0.718309	6.22095e-09
														Sufu	black	0.703547	1.71964e-08	0.239981	0.0967388
														Sfxn4	purple	0.751319	4.98694e-10	0.376309	0.00770114
														Zfp950	turquoise	0.758847	2.65381e-10	0.557051	3.22262e-05
														Tmsb15b2	black	0.901693	9.81844e-19	0.267448	0.0631962
														Frmpd4	black	0.741624	1.08831e-09	0.183899	0.205915
														Rnf225	magenta	0.982971	3.09272e-36	0.326758	0.021931
														Rgs9bp	purple	0.990562	3.18632e-42	0.326758	0.021931
														Fam83e	magenta	0.872	3.45893e-16	0.263499	0.0673465
														Siglech	black	0.881356	6.46728e-17	0.258865	0.0724895
														Has3	magenta	0.982971	3.09272e-36	0.326758	0.021931
														Atp2c2	purple	0.990562	3.18632e-42	0.326758	0.021931
														Fam167a	magenta	0.892426	7.34294e-18	0.272751	0.057948
														Ngfr	black	0.804006	3.49047e-12	0.211888	0.143856
														Cdc6	cyan	0.73635	1.64028e-09	0.564804	2.36226e-05
														X4930470G03Rik	cyan	0.865984	9.49879e-16	0.262352	0.0685916
														Prox2os	black	0.772471	7.97743e-11	0.403703	0.00402111
														Piezo2	purple	0.990562	3.18632e-42	0.326758	0.021931
														E030024N20Rik	purple	0.744706	8.52429e-10	0.170453	0.241614
														Il17a	purple	0.990562	3.18632e-42	0.326758	0.021931
														Efhc1	black	0.9847	2.54536e-37	0.326758	0.021931
														Il1rl2	cyan	0.927535	1.01234e-21	0.286728	0.0457774
														Gpr55	cyan	0.793196	1.08394e-11	0.237314	0.100618
														Scarna3a	cyan	0.876504	1.56939e-16	0.266803	0.0638598
														Vash2	cyan	0.978809	5.04067e-34	0.326758	0.021931
														Lcn4	purple	0.990562	3.18632e-42	0.326758	0.021931
														X3110067C02Rik	magenta	0.915957	2.89653e-20	0.276532	0.0544245
														Clca3a1	black	0.70609	1.44972e-08	0.423737	0.00241382
														X4930555A03Rik	black	0.9847	2.54536e-37	0.326758	0.021931
														Rad54b	magenta	0.712685	9.23222e-09	0.300291	0.0360442
														Melk	cyan	0.706731	1.38829e-08	0.18819	0.195345
														Olfr267	magenta	0.982971	3.09272e-36	0.326758	0.021931
														Lepr	magenta	0.782996	2.97453e-11	0.463737	0.000790884
														C530008M17Rik	black	0.837664	6.19146e-14	0.240525	0.0959621
														Tead4	magenta	0.861999	1.80625e-15	0.262132	0.0688323
														Pla2g4c	black	0.9847	2.54536e-37	0.326758	0.021931
														Lgals7	cyan	0.770085	9.9051e-11	0.567738	2.09599e-05
														Capn12	black	0.745307	8.12473e-10	0.333653	0.0191367
														Ggn	magenta	0.982971	3.09272e-36	0.326758	0.021931
														E230020A03Rik	purple	0.757029	3.09679e-10	0.212897	0.141912
														X5830411N06Rik	purple	0.990562	3.18632e-42	0.326758	0.021931
														Col6a1	cyan	0.978809	5.04067e-34	0.326758	0.021931
														Fgf22	magenta	0.982971	3.09272e-36	0.326758	0.021931
														Zfp781	black	0.9847	2.54536e-37	0.326758	0.021931
														X3930402G23Rik	magenta	0.982971	3.09272e-36	0.326758	0.021931
														Crry.ps	black	0.9847	2.54536e-37	0.326758	0.021931
														Hm629797	magenta	0.982971	3.09272e-36	0.326758	0.021931
														Nxpe4	cyan	0.715429	7.62346e-09	0.196923	0.175037
														Gramd2	cyan	0.978809	5.04067e-34	0.326758	0.021931
														Adamts7	purple	0.990562	3.18632e-42	0.326758	0.021931
														Rasl10a	black	0.71849	6.14116e-09	0.402989	0.00409254
														Aloxe3	black	0.9847	2.54536e-37	0.326758	0.021931
														X6330403K07Rik	magenta	0.982971	3.09272e-36	0.326758	0.021931
														Aipl1	purple	0.990562	3.18632e-42	0.326758	0.021931
														X2210008F06Rik	cyan	0.978809	5.04067e-34	0.326758	0.021931
														Wfikkn2	purple	0.990562	3.18632e-42	0.326758	0.021931
														B4galnt2	magenta	0.982971	3.09272e-36	0.326758	0.021931
														Ccr10	purple	0.990562	3.18632e-42	0.326758	0.021931
														C1ql1	purple	0.990562	3.18632e-42	0.326758	0.021931
														Tcrg.C1	purple	0.990562	3.18632e-42	0.326758	0.021931
														Tcrg.C2	purple	0.901652	9.91116e-19	0.269473	0.0611487
														Serpina3i	purple	0.990562	3.18632e-42	0.326758	0.021931
														B130046B21Rik	purple	0.990562	3.18632e-42	0.326758	0.021931
														Npff	purple	0.990562	3.18632e-42	0.326758	0.021931
														Meltf	purple	0.847404	1.62021e-14	0.46766	0.000703661
														Popdc2	black	0.9847	2.54536e-37	0.326758	0.021931
														X4930404I05Rik	cyan	0.978809	5.04067e-34	0.326758	0.021931
														Itgb2l	magenta	0.732492	2.20093e-09	0.18755	0.196896
														Sapcd1	black	0.9847	2.54536e-37	0.326758	0.021931
														E230025N22Rik	magenta	0.82331	3.83363e-13	0.233269	0.10673
														Pcdhga1	cyan	0.978809	5.04067e-34	0.326758	0.021931
														Minar2	black	0.9847	2.54536e-37	0.326758	0.021931
														AC132307.1	purple	0.800394	5.1364e-12	0.210784	0.146005
														AC164009.1	cyan	0.978809	5.04067e-34	0.326758	0.021931
														CAAA01066123.1	cyan	0.978809	5.04067e-34	0.326758	0.021931
														Ms4a4a	black	0.9847	2.54536e-37	0.326758	0.021931
														Slc7a3	cyan	0.843973	2.62522e-14	0.252405	0.0801743
														Platr21	cyan	0.978809	5.04067e-34	0.326758	0.021931
														Cavin4	purple	0.990562	3.18632e-42	0.326758	0.021931
														Nt5c1a	cyan	0.702233	1.87691e-08	0.177783	0.221664
														Tmem200b	magenta	0.982971	3.09272e-36	0.326758	0.021931
														Wnt7a	cyan	0.978809	5.04067e-34	0.326758	0.021931
														Brsk2	magenta	0.751441	4.93739e-10	0.465124	0.000759
														Ppfia2	black	0.9847	2.54536e-37	0.326758	0.021931
														D830030K20Rik	magenta	0.982971	3.09272e-36	0.326758	0.021931
														Morc1	purple	0.990562	3.18632e-42	0.326758	0.021931
